# Supplementary material for: Fucus vesiculosus fucoidan alone and in combination with simvastatin is associated with both alleviation of atherosclerosis and modulations in the gut microbiota and its metabolites in New Zealand rabbits
Source: Front Microbiol. 2026 Jun 18;17:1768989. doi: 10.3389/fmicb.2026.1768989 (PMC13323129; doi:10.3389/fmicb.2026.1768989)
Supplement: Supplementary file 1 [file Data_Sheet_1.ZIP]

Archive with 5 entries (5 files):
- Supplementary Figures.docx
- Supplementary Material 1.xlsx
- Supplementary Material 2.xlsx
- Supplementary Material 3.xlsx
- Supplementary Material 4.xlsx
