# Supplementary material for: Fucus vesiculosus fucoidan alone and in combination with simvastatin is associated with both alleviation of atherosclerosis and modulations in the gut microbiota and its metabolites in New Zealand rabbits
Source: Front Microbiol. 2026 Jun 18;17:1768989. doi: 10.3389/fmicb.2026.1768989 (PMC13323129; doi:10.3389/fmicb.2026.1768989)
Supplement: Supplementary file 1 [file Data_Sheet_1.ZIP › Supplementary Material 1.xlsx]

## Sheet: Body weight and organ indices
Final	Body weight	Liver	spleen	epididymal fat			Body weight	Liver	spleen	epididymal fat			Body weight	Liver	spleen	epididymal fat		Body weight	Liver	spleen	epididymal fat				Body weight	Liver	spleen	epididymal fat
BC1	1900	52.34	0.78	0.26		Mod1	3100	154.4	1.8	2.3		SV1	2543	85.55	1.32	1.68		FH1	2180	87.85	2.03	0.95		FSV1	2800	105.72	1.24	1.34
BC2	2095	54.38	0.91	0.51		Mod2	2800	108.49	1.58	2.72		SV2	2465	91.85	1.5	1.14		FH2	2350	90.93	1.83	1.18		FSV2	2745	100.67	1.36	1.01
BC3	2175	53.08	1.2	0.63		Mod3	2235	87.32	2.05	0.79		SV3	2690	90.28	1.34	2.49		FH3	2235	99.45	1.59	1.95		FSV3	2760	82.68	1.52	1.28
BC4	2005	48.08	1	0.65		Mod4	2005	70.24	1.23	0.98		SV4	2455	92.58	1.6	1.43		FH4	2330	77.72	1.49	2.18		FSV4	2630	93.25	1.85	1.03
BC5	1925	47.23	0.77	0.32		Mod5	2985	132.33	1.82	2.07		SV5	2770	109.75	1.38	1.52		FH5	2900	96.82	1.38	1.62		FSV5	2875	74.36	1.54	1.11
BC6	2005	48.44	0.82	0.45		Mod6	2715	89.21	1.36	2.11		SV6	2780	102.55	1.53	1.85		FH6	3500	102.63	1.45	2.07		FSV6	2765	75.21	1.56	1.54
Starting BW	Blank	Model	SV	FH	FSV	END	Blank	Model	SV	FH	FSV
	1570	1500	1595	1515	1515		1900	3100	2543	2180	2800
	1495	1490	1570	1595	1640		2095	2800	2465	2350	2745
	1485	1610	1590	1545	1665		2175	2235	2690	2235	2760
	1605	1565	1575	1555	1510		2005	2005	2455	2330	2630
	1575	1560	1555	1510	1605		1925	2985	2770	2900	2875
	1615	1570	1560	1585	1530		2005	2715	2780	3500	2765

## Sheet: TC and TG
TC	Absorbance 1	Absorbance 2	Average		adjusted	adjusted（mg/dl）
Blank control	0.032	0.033	0.0325
Standard	0.341	0.371	0.356	0.3235		mg/dl	mmol/L							mg/dl	mmol/L						adjusted	mg/dl	mmol/L							mg/dl	mmol/L							mg/dl	mmol/L
K1	0.1212	0.1233	0.12225	0.08975	1.43434	55.4657	1.43434	M1	1.543	1.569	1.556	1.5235	24.3477	941.527	24.3479	SV1	1.0047	1.2684	1.13655	1.10405	17.6443	682.306	17.6444	FH1	1.3078	1.3715	1.33965	1.30715	20.8902	807.822	20.8903	FSV1	1.139	1.173	1.156	1.1235	17.9552	694.326	17.9553
K2	0.0968	0.0889	0.09285	0.06035	0.964481	37.2965	0.964487	M2	1.586	1.536	1.561	1.5285	24.4277	944.617	24.4278	SV2	1.2174	1.1811	1.19925	1.16675	18.6464	721.055	18.6465	FH2	1.2914	1.3951	1.34325	1.31075	20.9477	810.047	20.9478	FSV2	1.014	1.159	1.0865	1.054	16.8445	651.375	16.8446
K3	0.1099	0.0939	0.1019	0.0694	1.10911	42.8894	1.10912	M3	1.533	1.524	1.5285	1.496	23.9083	924.532	23.9084	SV3	1.2115	1.1752	1.19335	1.16085	18.5521	717.409	18.5522	FH3	1.312	1.4757	1.39385	1.36135	21.7564	841.318	21.7565	FSV3	1.008	1.108	1.058	1.0255	16.389	633.762	16.3891
K4	0.1227	0.1336	0.12815	0.09565	1.52863	59.112	1.52864	M4	1.589	1.56	1.5745	1.542	24.6434	952.96	24.6436	SV4	1.1967	1.1604	1.17855	1.14605	18.3155	708.262	18.3157	FH4	1.3158	1.3673	1.34155	1.30905	20.9205	808.997	20.9207	FSV4	1.167	1.118	1.1425	1.11	17.7394	685.983	17.7395
K5	0.0981	0.0919	0.095	0.0625	0.998841	38.6252	0.998847	M5	1.654	1.603	1.6285	1.596	25.5064	986.332	25.5066	SV5	1.2978	1.1902	1.244	1.2115	19.3615	748.71	19.3617	FH5	1.2506	1.3921	1.32135	1.28885	20.5977	796.513	20.5978	FSV5	1.154	1.105	1.1295	1.097	17.5317	677.949	17.5318
K6	0.1227	0.1336	0.12815	0.09565	1.52863	59.112	1.52864	M6	1.612	1.668	1.64	1.6075	25.6902	993.439	25.6903	SV6	1.0129	1.2644	1.13865	1.10615	17.6779	683.604	17.678	FH6	1.257	1.246	1.2515	1.219	19.4814	753.345	19.4815	FSV6	1.135	1.086	1.1105	1.078	17.228	666.207	17.2281
TG	Absorbance 1	Absorbance 2	Average		adjusted	adjusted（mg/dl）
Blank control	0.033	0.034	0.0335
Standard	0.178	0.173	0.1755	0.142		mg/dl	mmol/L							mg/dl	mmol/L							mg/dl	mmol/L							mg/dl	mmol/L							mg/dl	mmol/L
K1	0.068	0.075	0.0715	0.038	0.628873	55.6553	0.628348	M1	0.541	0.503	0.522	0.4885	8.08433	715.463	8.07758	SV1	0.164	0.095	0.1295	0.096	1.58873	140.603	1.58741	FH1	0.147	0.149	0.148	0.1145	1.89489	167.698	1.89331	FSV1	0.1	0.108	0.104	0.0705	1.16673	103.255	1.16575
K2	0.066	0.076	0.071	0.0375	0.620599	54.923	0.62008	M2	0.505	0.492	0.4985	0.465	7.69542	681.045	7.689	SV2	0.128	0.152	0.14	0.1065	1.7625	155.981	1.76103	FH2	0.124	0.134	0.129	0.0955	1.58046	139.871	1.57914	FSV2	0.11	0.109	0.1095	0.076	1.25775	111.311	1.2567
K3	0.064	0.069	0.0665	0.033	0.546127	48.3322	0.545671	M3	0.484	0.454	0.469	0.4355	7.20722	637.839	7.2012	SV3	0.139	0.139	0.139	0.1055	1.74595	154.517	1.74449	FH3	0.158	0.127	0.1425	0.109	1.80387	159.643	1.80237	FSV3	0.083	0.075	0.079	0.0455	0.752993	66.6399	0.752364
K4	0.08	0.075	0.0775	0.044	0.728169	64.443	0.727561	M4	0.457	0.494	0.4755	0.442	7.31479	647.359	7.30868	SV4	0.133	0.093	0.113	0.0795	1.31567	116.437	1.31457	FH4	0.137	0.167	0.152	0.1185	1.96109	173.557	1.95945	FSV4	0.079	0.089	0.084	0.0505	0.835739	73.9629	0.835042
K5	0.059	0.069	0.064	0.0305	0.504754	44.6707	0.504332	M5	0.569	0.528	0.5485	0.515	8.52289	754.276	8.51577	SV5	0.156	0.149	0.1525	0.119	1.96937	174.289	1.96772	FH5	0.163	0.121	0.142	0.1085	1.7956	158.91	1.7941	FSV5	0.089	0.071	0.08	0.0465	0.769542	68.1045	0.7689
K6	0.071	0.066	0.0685	0.035	0.579225	51.2614	0.578742	M6	0.474	0.483	0.4785	0.445	7.36444	651.753	7.35829	SV6	0.121	0.148	0.1345	0.101	1.67148	147.926	1.67008	FH6	0.159	0.143	0.151	0.1175	1.94454	172.092	1.94292	FSV6	0.073	0.077	0.075	0.0415	0.686796	60.7814	0.686222
TC	Blank	Model	SV	FH	FSV			TC	Blank	Model	SV	FH	FSV
	1.43434	24.3479	17.6444	20.8903	17.9553				0.628348	8.07758	1.58741	1.89331	1.16575
	0.964487	24.4278	18.6465	20.9478	16.8446				0.62008	7.689	1.76103	1.57914	1.2567
	1.10912	23.9084	18.5522	21.7565	16.3891				0.545671	7.2012	1.74449	1.80237	0.752364
	1.52864	24.6436	18.3157	20.9207	17.7395				0.727561	7.30868	1.31457	1.95945	0.835042
	0.998847	25.5066	19.3617	20.5978	17.5318				0.504332	8.51577	1.96772	1.7941	0.7689
	1.52864	25.6903	17.678	19.4815	17.2281				0.578742	7.35829	1.67008	1.94292	0.686222
