# Supplementary material for: Fucus vesiculosus fucoidan alone and in combination with simvastatin is associated with both alleviation of atherosclerosis and modulations in the gut microbiota and its metabolites in New Zealand rabbits
Source: Front Microbiol. 2026 Jun 18;17:1768989. doi: 10.3389/fmicb.2026.1768989 (PMC13323129; doi:10.3389/fmicb.2026.1768989)
Supplement: Supplementary file 1 [file Data_Sheet_1.ZIP › Supplementary Material 2.xlsx]

## Sheet: feature_tax_even
ASV_ID	M1	M2	M3	M4	M5	M6	SV1	SV2	SV3	SV4	SV5	SV6	SFu1	SFu2	SFu3	SFu4	SFu5	SFu6	Fu1	Fu2	Fu3	Fu4	Fu5	Fu6	taxonomy
1	1225	2790	12878	20320	6887	12622	77	4282	290	78	69	5953	23697	18351	5645	28252	3840	1600	14730	30610	23705	2834	22501	17863	k__Bacteria; p__Firmicutes; c__Bacilli; o__Erysipelotrichales; f__Erysipelotrichaceae; g__Turicibacter; s__uncultured_bacterium_g__Turicibacter
2	254	488	1207	3311	713	2364	0	938	0	0	0	771	4021	2359	933	4915	501	220	1451	3133	3741	394	2622	3027	k__Bacteria; p__Firmicutes; c__Bacilli; o__Erysipelotrichales; f__Erysipelotrichaceae; g__Turicibacter; s__uncultured_bacterium_g__Turicibacter
3	2760	59	5297	373	7738	1318	393	2279	313	386	342	393	1554	8	7274	201	2074	9325	151	35	50	736	52	241	k__Bacteria; p__Proteobacteria; c__Gammaproteobacteria; o__Burkholderiales; f__Sutterellaceae
4	10	5	0	27	11	0	0	0	12	17	21	1186	202	5	0	217	20	0	151	220	4007	1792	381	5712	k__Bacteria; p__Firmicutes; c__Clostridia; o__Peptostreptococcales-Tissierellales; f__Peptostreptococcaceae; g__Romboutsia; s__Romboutsia_ilealis_g__Romboutsia
5	2408	4767	1480	2427	1552	1184	503	547	0	533	538	1342	307	847	931	168	1719	1305	1371	270	100	122	859	343	k__Bacteria
6	94	780	576	3225	339	679	0	0	0	0	0	438	2207	1108	218	2675	0	0	2487	1841	712	202	1734	968	k__Bacteria; p__Firmicutes; c__Bacilli; o__Erysipelotrichales; f__Erysipelotrichaceae; g__Turicibacter; s__uncultured_bacterium_g__Turicibacter
7	0	0	2	0	0	1718	8	0	0	0	0	0	2405	7242	3268	2027	4591	5126	4	3	0	3137	1215	8	k__Bacteria; p__Firmicutes; c__Bacilli; o__Lactobacillales; f__Enterococcaceae; g__Enterococcus; s__Enterococcus_durans_g__Enterococcus
8	1597	294	1422	235	1497	1307	262	120	58	311	338	1471	417	804	1147	250	3058	1252	1483	404	68	392	1582	162	k__Bacteria; p__Firmicutes; c__Clostridia; o__Eubacteriales; f__Eubacteriaceae; g__uncultured; s__uncultured_bacterium_g__uncultured
9	0	0	24	43	0	18	0	44	0	0	0	1130	150	0	15	168	0	24	133	103	3078	1440	412	5128	k__Bacteria; p__Firmicutes; c__Clostridia; o__Peptostreptococcales-Tissierellales; f__Peptostreptococcaceae; g__Romboutsia
10	1504	0	2521	31	1956	955	7	0	206	0	15	3820	0	305	16	22	201	126	2104	0	112	34	561	408	k__Bacteria
11	0	463	1152	2165	371	195	0	183	0	8	0	1346	498	193	48	512	45	56	262	1177	1259	58	1722	2037	k__Bacteria; p__Firmicutes; c__Clostridia; o__Clostridiales; f__Clostridiaceae; g__Clostridium_sensu_stricto_1; s__uncultured_bacterium_g__Clostridium_sensu_stricto_1
12	0	0	788	1574	445	530	0	199	0	0	0	0	1715	1163	0	1989	0	0	545	1930	1515	0	1039	755	k__Bacteria; p__Firmicutes; c__Bacilli; o__Erysipelotrichales; f__Erysipelotrichaceae; g__Turicibacter; s__uncultured_bacterium_g__Turicibacter
13	747	2072	636	639	273	514	358	201	183	294	397	1372	327	334	517	255	945	273	896	320	127	89	459	173	k__Bacteria; p__Firmicutes; c__Clostridia; o__Eubacteriales; f__Eubacteriaceae; g__uncultured; s__uncultured_bacterium_g__uncultured
14	0	171	0	0	0	1108	0	0	0	0	0	0	1278	3568	1708	920	2087	3067	4	0	5	1979	801	0	k__Bacteria; p__Proteobacteria; c__Gammaproteobacteria; o__Enterobacterales; f__Enterobacteriaceae; g__Escherichia-Shigella; s__Escherichia_coli_g__Escherichia-Shigella
15	182	0	2437	70	3393	260	133	1276	342	170	155	391	582	0	2221	98	1056	598	122	42	0	416	0	0	k__Bacteria; p__Proteobacteria; c__Gammaproteobacteria; o__Burkholderiales; f__Sutterellaceae; g__Parasutterella
16	1832	1975	309	922	405	644	194	151	174	131	194	491	308	406	563	216	759	312	1161	248	17	59	309	208	k__Bacteria
17	0	0	0	0	0	21	0	219	114	0	8	2801	0	0	0	0	0	0	0	0	0	0	0	8	k__Bacteria; p__Firmicutes; c__Clostridia; o__Clostridiales; f__Clostridiaceae; g__Sarcina; s__uncultured_bacterium_g__Sarcina
18	547	0	701	101	930	373	80	192	63	83	52	412	423	0	2303	7	701	428	33	50	0	513	0	21	k__Bacteria; p__Proteobacteria; c__Gammaproteobacteria; o__Burkholderiales; f__Sutterellaceae; g__Parasutterella; s__Turicimonas_muris_g__Parasutterella
19	1266	1196	229	582	201	758	271	125	140	180	241	641	150	165	402	125	1709	458	566	307	18	24	436	121	k__Bacteria
20	887	251	1332	200	1521	454	79	183	104	85	118	632	45	252	186	0	429	494	339	299	80	25	890	143	k__Bacteria
21	23	0	0	0	0	19	1532	7660	2215	988	1101	36	0	0	39	0	0	0	71	0	0	601	0	0	k__Bacteria; p__Firmicutes; c__Clostridia; o__Oscillospirales; f__Oscillospiraceae; g__NK4A214_group; s__uncultured_bacterium_g__NK4A214_group
22	0	0	1170	38	1915	16	0	0	0	0	0	0	211	33	0	208	0	2668	152	40	0	0	0	0	k__Bacteria; p__Bacteroidota; c__Bacteroidia; o__Bacteroidales; f__Muribaculaceae; g__Muribaculaceae; s__uncultured_bacterium_g__Muribaculaceae
23	1436	1022	0	812	38	1217	180	109	87	281	217	0	315	356	309	273	413	176	608	276	0	50	168	214	k__Bacteria; p__Firmicutes; c__Bacilli; o__Erysipelotrichales; f__Erysipelotrichaceae
24	0	0	2254	0	3658	0	0	0	0	0	0	0	173	0	8	216	0	2357	0	0	0	0	0	0	k__Bacteria; p__Bacteroidota; c__Bacteroidia; o__Bacteroidales; f__Muribaculaceae; g__Muribaculaceae; s__uncultured_bacterium_g__Muribaculaceae
25	0	0	0	0	0	0	604	695	84	422	609	0	0	0	0	0	0	0	0	8	0	3027	0	0	k__Bacteria; p__Firmicutes; c__Clostridia; o__Clostridia_UCG-014; f__Clostridia_UCG-014; g__Clostridia_UCG-014; s__uncultured_rumen_g__Clostridia_UCG-014
26	1040	974	456	215	344	762	120	27	75	63	128	346	79	436	302	46	415	295	449	135	71	35	318	166	k__Bacteria; p__Firmicutes; c__Clostridia; o__Eubacteriales; f__Eubacteriaceae; g__uncultured; s__uncultured_bacterium_g__uncultured
27	405	272	444	188	581	249	87	163	150	85	72	241	30	136	108	0	292	777	1171	120	129	0	305	26	k__Bacteria
28	0	0	0	0	0	0	0	0	0	0	0	209	0	0	0	0	0	0	0	0	0	0	426	5193	k__Bacteria; p__Firmicutes; c__Clostridia; o__Clostridiales; f__Clostridiaceae; g__Clostridium_sensu_stricto_1
29	0	0	0	0	0	0	0	0	0	0	0	0	0	0	0	0	0	0	0	0	0	869	0	0	k__Bacteria; p__Bacteroidota; c__Bacteroidia; o__Bacteroidales; f__Muribaculaceae; g__Muribaculaceae; s__uncultured_bacterium_g__Muribaculaceae
30	0	642	182	262	116	223	113	0	153	117	150	197	68	343	85	56	692	484	388	123	79	225	136	153	k__Bacteria; p__Firmicutes
31	0	0	89	0	0	0	1907	0	193	2191	2397	0	0	0	0	0	0	0	0	45	0	670	0	15	k__Bacteria; p__Bacteroidota; c__Bacteroidia; o__Bacteroidales; f__Muribaculaceae; g__Muribaculaceae; s__uncultured_bacterium_g__Muribaculaceae
32	692	724	127	519	111	405	123	74	134	118	158	182	134	116	277	75	625	141	329	87	20	55	242	0	k__Bacteria; p__Firmicutes; c__Clostridia; o__Eubacteriales; f__Eubacteriaceae; g__uncultured; s__uncultured_bacterium_g__uncultured
33	756	975	157	395	171	393	111	158	101	164	153	344	0	151	215	0	427	263	390	0	0	85	139	62	k__Bacteria; p__Firmicutes; c__Clostridia; o__Eubacteriales; f__Eubacteriaceae; g__uncultured; s__uncultured_bacterium_g__uncultured
34	728	532	327	367	375	330	104	52	56	80	93	365	123	132	222	83	419	332	81	142	6	266	186	48	k__Bacteria
35	0	0	1436	84	2389	14	26	82	18	20	27	172	128	0	340	68	129	0	0	13	0	66	0	0	k__Bacteria; p__Proteobacteria; c__Gammaproteobacteria; o__Burkholderiales; f__Sutterellaceae; g__Parasutterella
36	0	0	0	0	0	0	805	1030	1307	810	1085	0	0	0	0	0	0	38	0	0	0	1556	0	0	k__Bacteria; p__Firmicutes; c__Clostridia; o__Oscillospirales; f__Oscillospiraceae; g__NK4A214_group; s__uncultured_bacterium_g__NK4A214_group
37	686	780	119	398	112	461	119	60	139	97	142	200	113	160	183	74	456	63	241	92	0	88	241	67	k__Bacteria; p__Firmicutes; c__Clostridia; o__Eubacteriales; f__Eubacteriaceae; g__uncultured; s__uncultured_bacterium_g__uncultured
38	0	0	2	0	0	0	733	3970	1243	662	732	0	0	0	0	0	0	0	0	0	0	176	0	0	k__Bacteria; p__Bacteroidota; c__Bacteroidia; o__Bacteroidales; f__Muribaculaceae; g__Muribaculaceae; s__uncultured_bacterium_g__Muribaculaceae
39	341	246	120	94	172	211	71	68	22	72	92	189	52	133	251	0	518	46	528	89	0	98	250	305	k__Bacteria; p__Firmicutes
40	0	16	0	248	0	0	12	0	379	20	17	0	0	94	0	0	0	0	58	0	83	0	0	0	k__Bacteria; p__Bacteroidota; c__Bacteroidia; o__Bacteroidales; f__Muribaculaceae; g__Muribaculaceae; s__uncultured_bacterium_g__Muribaculaceae
41	451	576	168	232	193	254	139	148	174	122	183	415	62	0	156	43	304	238	82	58	0	181	99	60	k__Bacteria; p__Actinobacteriota; c__Coriobacteriia; o__Coriobacteriales; f__Atopobiaceae
42	201	594	321	205	170	149	86	50	18	85	121	328	145	142	187	136	311	84	559	59	5	14	130	47	k__Bacteria; p__Firmicutes; c__Clostridia; o__Eubacteriales; f__Eubacteriaceae; g__uncultured; s__uncultured_bacterium_g__uncultured
43	0	252	154	0	151	0	253	0	63	316	348	0	153	0	362	77	592	0	382	157	0	0	0	159	k__Bacteria; p__Firmicutes; c__Clostridia; o__Eubacteriales; f__Eubacteriaceae; g__uncultured; s__uncultured_bacterium_g__uncultured
44	0	0	6	0	0	0	972	115	0	3654	2327	0	0	0	0	0	0	0	0	0	0	343	0	0	k__Bacteria; p__Bacteroidota; c__Bacteroidia; o__Bacteroidales; f__Muribaculaceae; g__Muribaculaceae; s__uncultured_bacterium_g__Muribaculaceae
45	521	522	92	267	112	225	38	79	53	112	99	243	101	91	155	73	441	420	234	80	0	0	282	0	k__Bacteria
46	251	605	61	346	0	363	144	0	0	169	141	0	81	182	278	71	149	116	349	241	0	13	24	0	k__Bacteria; p__Firmicutes; c__Bacilli; o__Erysipelotrichales; f__Erysipelotrichaceae
47	353	76	219	0	186	280	43	64	0	90	62	390	65	157	188	62	403	471	219	103	0	0	276	79	k__Bacteria; p__Firmicutes; c__Clostridia; o__Eubacteriales; f__Eubacteriaceae; g__uncultured; s__uncultured_bacterium_g__uncultured
48	0	0	0	0	0	527	0	215	0	0	0	0	760	0	246	831	0	0	0	636	637	0	460	671	k__Bacteria; p__Firmicutes; c__Bacilli; o__Erysipelotrichales; f__Erysipelotrichaceae; g__Turicibacter; s__uncultured_bacterium_g__Turicibacter
49	0	0	0	0	54	0	698	83	0	815	910	0	187	0	180	172	24	0	225	0	97	525	0	0	k__Bacteria; p__Bacteroidota; c__Bacteroidia; o__Bacteroidales; f__Muribaculaceae; g__Muribaculaceae; s__uncultured_bacterium_g__Muribaculaceae
50	322	18	537	0	873	165	0	317	0	171	120	294	68	0	136	59	187	276	0	0	0	0	0	0	k__Bacteria; p__Proteobacteria; c__Gammaproteobacteria; o__Burkholderiales; f__Sutterellaceae; g__Parasutterella
51	0	0	0	0	0	0	0	0	0	0	0	0	162	0	0	186	0	2310	0	0	0	0	13	0	k__Bacteria; p__Bacteroidota; c__Bacteroidia; o__Bacteroidales; f__Muribaculaceae; g__Muribaculaceae; s__uncultured_bacterium_g__Muribaculaceae
52	0	0	20	0	212	0	0	0	0	7	0	4528	54	465	0	48	43	0	53	80	51	113	0	0	k__Bacteria
53	0	903	0	734	0	0	10	0	0	0	0	0	0	0	0	0	0	18	0	0	0	216	0	0	k__Bacteria; p__Firmicutes; c__Clostridia; o__Clostridiales; f__Clostridiaceae; g__Sarcina; s__uncultured_bacterium_g__Sarcina
54	0	0	0	0	0	0	0	0	0	0	6	0	2	0	0	0	0	0	0	6	7074	0	0	0	k__Bacteria; p__Firmicutes; c__Clostridia; o__Oscillospirales; f__Ruminococcaceae; g__Incertae_Sedis; s__uncultured_organism_g__Incertae_Sedis
55	0	1771	0	885	46	258	0	0	214	0	355	0	132	70	380	109	296	0	0	0	0	0	556	165	k__Bacteria
56	0	545	157	0	261	192	0	0	31	0	34	381	108	0	226	0	87	560	296	27	127	0	494	0	k__Bacteria
57	0	12	48	0	0	0	1593	861	280	1433	1728	0	0	0	0	0	44	0	0	0	0	69	0	0	k__Bacteria; p__Firmicutes; c__Clostridia; o__Oscillospirales; f__Oscillospiraceae; g__NK4A214_group; s__uncultured_bacterium_g__NK4A214_group
58	386	580	86	187	111	234	61	55	42	0	0	157	79	195	87	57	318	471	245	93	45	47	116	71	k__Bacteria
59	0	0	0	0	0	0	0	51	0	136	0	0	0	0	0	0	0	3	57	0	0	1262	0	0	k__Bacteria; p__Bacteroidota; c__Bacteroidia; o__Bacteroidales; f__Muribaculaceae; g__Muribaculaceae; s__uncultured_bacterium_g__Muribaculaceae
60	0	0	0	0	0	254	0	0	0	0	0	0	376	1116	495	321	515	798	0	0	0	449	211	0	k__Bacteria; p__Proteobacteria; c__Gammaproteobacteria; o__Enterobacterales; f__Enterobacteriaceae; g__Citrobacter; s__Citrobacter_amalonaticus_g__Citrobacter
61	119	97	0	165	11	154	564	0	81	524	587	0	87	116	280	54	32	0	317	277	0	11	0	109	k__Bacteria; p__Firmicutes; c__Bacilli; o__Erysipelotrichales; f__Erysipelotrichaceae
62	113	651	53	282	33	174	308	35	102	285	325	114	49	108	197	0	181	148	66	29	0	31	406	77	k__Bacteria
63	116	331	71	84	80	187	90	89	17	67	83	153	72	169	163	58	516	98	291	158	81	23	128	59	k__Bacteria; p__Firmicutes; c__Clostridia; o__Eubacteriales; f__Eubacteriaceae; g__uncultured; s__uncultured_bacterium_g__uncultured
64	287	30	196	0	254	186	59	0	0	0	75	166	64	61	160	0	361	192	164	0	0	104	149	0	k__Bacteria; p__Firmicutes; c__Clostridia; o__Eubacteriales; f__Eubacteriaceae; g__uncultured; s__uncultured_bacterium_g__uncultured
65	0	0	0	0	0	0	51	20	45	49	70	0	0	0	0	0	0	0	0	0	0	1828	0	0	k__Bacteria; p__Firmicutes; c__Clostridia; o__Clostridia_UCG-014; f__Clostridia_UCG-014; g__Clostridia_UCG-014
66	0	34	80	10	127	0	90	408	129	63	98	164	129	2	551	17	181	226	28	43	18	14	8	23	k__Bacteria; p__Actinobacteriota; c__Coriobacteriia; o__Coriobacteriales; f__Coriobacteriales_Incertae_Sedis
67	105	186	141	212	179	95	103	91	76	79	99	380	48	62	99	0	63	0	321	23	0	50	55	0	k__Bacteria; p__Firmicutes
68	0	0	0	0	0	0	0	0	0	0	0	0	0	0	0	0	0	0	660	368	0	0	465	0	k__Bacteria; p__Firmicutes; c__Bacilli; o__Erysipelotrichales; f__Erysipelotrichaceae; g__Turicibacter; s__uncultured_bacterium_g__Turicibacter
69	0	0	0	0	0	0	0	0	0	0	0	0	0	0	0	0	0	0	526	470	0	0	501	0	k__Bacteria; p__Firmicutes; c__Bacilli; o__Erysipelotrichales; f__Erysipelotrichaceae; g__Turicibacter; s__uncultured_bacterium_g__Turicibacter
70	379	349	93	181	117	183	53	67	119	62	72	293	49	0	75	52	139	66	32	33	21	92	57	25	k__Bacteria; p__Actinobacteriota; c__Coriobacteriia; o__Coriobacteriales; f__Atopobiaceae
71	273	334	103	163	161	158	57	12	0	32	49	178	64	19	342	27	59	229	182	174	18	65	126	62	k__Bacteria; p__Firmicutes; c__Clostridia; o__Eubacteriales; f__Eubacteriaceae; g__uncultured; s__uncultured_bacterium_g__uncultured
72	828	3	300	27	293	989	12	0	0	12	28	304	33	31	239	0	188	40	209	0	0	0	2	233	k__Bacteria; p__Firmicutes; c__Clostridia; o__Eubacteriales; f__Eubacteriaceae; g__uncultured; s__uncultured_bacterium_g__uncultured
73	0	0	0	0	0	0	0	0	0	0	0	0	0	0	0	0	0	0	56	0	915	0	0	0	k__Bacteria; p__Firmicutes; c__Clostridia; o__Peptostreptococcales-Tissierellales; f__Peptostreptococcaceae; g__Romboutsia; s__uncultured_bacterium_g__Romboutsia
74	0	0	0	0	0	0	0	0	5246	0	0	0	0	0	0	0	0	0	0	0	0	14	0	0	k__Bacteria; p__Firmicutes; c__Clostridia; o__Clostridia_UCG-014; f__Clostridia_UCG-014; g__Clostridia_UCG-014; s__uncultured_rumen_g__Clostridia_UCG-014
75	535	351	0	0	184	204	62	0	0	0	0	0	165	0	174	104	301	117	151	85	41	59	86	0	k__Bacteria; p__Firmicutes; c__Clostridia; o__Eubacteriales; f__Eubacteriaceae; g__uncultured; s__uncultured_bacterium_g__uncultured
76	0	0	0	0	0	0	1849	343	48	477	297	0	0	0	0	0	0	0	0	0	0	202	0	0	k__Bacteria; p__Firmicutes; c__Clostridia; o__Oscillospirales; f__[Eubacterium]_coprostanoligenes_group; g__[Eubacterium]_coprostanoligenes_group
77	150	173	146	49	168	148	10	6	0	14	0	234	16	222	36	7	72	80	247	64	0	0	92	198	k__Bacteria; p__Firmicutes; c__Clostridia; o__Eubacteriales; f__Eubacteriaceae; g__uncultured; s__uncultured_bacterium_g__uncultured
78	0	0	44	0	12	0	213	195	0	2609	292	0	23	0	47	24	0	0	0	0	0	239	0	0	k__Bacteria; p__Bacteroidota; c__Bacteroidia; o__Bacteroidales; f__Muribaculaceae; g__Muribaculaceae; s__uncultured_bacterium_g__Muribaculaceae
79	0	706	0	574	0	0	0	0	0	0	0	0	0	0	0	0	0	0	0	0	0	136	0	0	k__Bacteria; p__Firmicutes; c__Clostridia; o__Clostridiales; f__Clostridiaceae; g__Sarcina; s__uncultured_bacterium_g__Sarcina
80	171	557	84	208	35	144	37	66	75	15	22	174	58	22	160	37	240	103	76	43	0	109	127	0	k__Bacteria
81	291	302	49	146	89	167	24	48	52	39	72	127	56	149	167	0	203	123	174	52	0	0	70	0	k__Bacteria; p__Firmicutes
82	168	330	42	184	23	72	80	67	55	109	105	110	0	117	58	0	284	87	91	119	35	0	36	0	k__Bacteria
83	0	0	0	0	0	0	0	0	2876	0	0	0	0	0	0	0	0	0	0	0	0	0	0	0	k__Bacteria; p__Firmicutes; c__Clostridia; o__Clostridia_UCG-014; f__Clostridia_UCG-014; g__Clostridia_UCG-014; s__uncultured_rumen_g__Clostridia_UCG-014
84	467	51	100	0	0	235	59	102	7	0	0	180	94	0	236	41	135	159	134	34	3	0	85	57	k__Bacteria; p__Firmicutes; c__Clostridia; o__Eubacteriales; f__Eubacteriaceae; g__uncultured; s__uncultured_bacterium_g__uncultured
85	123	192	137	194	130	89	111	0	0	74	128	230	0	0	131	0	0	0	247	0	0	0	0	25	k__Bacteria; p__Firmicutes
86	436	66	54	0	78	376	143	0	0	149	143	124	48	131	108	36	0	156	79	93	0	0	128	0	k__Bacteria; p__Firmicutes; c__Clostridia; o__Eubacteriales; f__Eubacteriaceae; g__uncultured; s__uncultured_bacterium_g__uncultured
87	440	0	48	0	38	248	227	0	161	179	167	0	41	56	198	0	296	0	45	0	0	72	0	0	k__Bacteria; p__Firmicutes; c__Clostridia; o__Eubacteriales; f__Eubacteriaceae; g__uncultured; s__uncultured_bacterium_g__uncultured
88	0	0	0	0	0	40	0	0	0	0	0	0	305	492	301	267	397	451	0	0	0	243	108	0	k__Bacteria; p__Firmicutes; c__Clostridia; o__Clostridiales; f__Clostridiaceae; g__Clostridium_sensu_stricto_1; s__Clostridium_butyricum_g__Clostridium_sensu_stricto_1
89	347	63	83	67	119	104	48	72	0	97	120	155	0	6	144	0	109	258	75	0	0	69	77	0	k__Bacteria; p__Firmicutes; c__Clostridia; o__Eubacteriales; f__Eubacteriaceae; g__uncultured; s__uncultured_bacterium_g__uncultured
90	110	348	130	238	53	114	37	161	59	0	37	57	85	94	148	80	78	33	170	43	19	0	91	0	k__Bacteria; p__Firmicutes
91	631	102	0	46	0	484	117	0	0	146	153	0	23	0	0	17	222	50	24	17	10	0	0	0	k__Bacteria; p__Firmicutes; c__Bacilli; o__Erysipelotrichales; f__Erysipelotrichaceae
92	400	141	39	0	9	204	135	57	131	89	134	71	37	124	148	0	224	56	0	27	13	18	134	93	k__Bacteria; p__Firmicutes
93	0	0	0	0	0	0	0	3	0	0	0	148	0	0	0	0	320	1063	13	0	0	0	0	0	k__Bacteria; p__Desulfobacterota; c__Desulfovibrionia; o__Desulfovibrionales; f__Desulfovibrionaceae; g__Desulfovibrio
94	99	153	60	0	68	38	90	22	16	49	58	0	48	20	78	27	313	14	284	46	17	13	95	50	k__Bacteria; p__Firmicutes; c__Clostridia; o__Eubacteriales; f__Eubacteriaceae; g__uncultured; s__uncultured_bacterium_g__uncultured
95	0	0	0	0	0	0	0	0	0	0	0	0	4	0	0	2	0	35	271	0	0	64	0	0	k__Bacteria; p__Bacteroidota; c__Bacteroidia; o__Bacteroidales; f__Muribaculaceae; g__Muribaculaceae; s__uncultured_bacterium_g__Muribaculaceae
96	0	55	33	0	73	0	93	51	119	73	81	94	21	62	50	0	356	0	162	0	0	0	20	0	k__Bacteria; p__Firmicutes
97	0	0	0	0	0	0	425	44	69	376	405	0	0	0	0	0	8	0	33	0	0	452	0	0	k__Bacteria; p__Firmicutes; c__Clostridia; o__Lachnospirales; f__Lachnospiraceae; g__Lachnospiraceae_NK4B4_group; s__uncultured_bacterium_g__Lachnospiraceae_NK4B4_group
98	0	248	98	0	121	0	97	31	56	95	158	0	63	0	123	51	99	0	185	87	0	0	0	89	k__Bacteria; p__Firmicutes; c__Clostridia; o__Eubacteriales; f__Eubacteriaceae; g__uncultured; s__uncultured_bacterium_g__uncultured
99	226	0	257	0	155	225	0	0	0	0	0	516	0	28	0	0	36	0	57	0	0	0	0	0	k__Bacteria
100	82	111	71	77	49	49	72	31	51	57	102	148	34	81	72	12	35	19	139	6	0	110	0	4	k__Bacteria
101	166	369	65	0	79	93	0	0	0	0	0	83	49	0	122	0	252	0	71	0	29	0	66	92	k__Bacteria
102	358	496	0	155	0	341	26	0	0	22	58	0	62	66	108	58	67	0	95	80	0	0	33	40	k__Bacteria; p__Firmicutes; c__Bacilli; o__Erysipelotrichales; f__Erysipelotrichaceae
103	0	0	0	0	0	0	65	87	0	48	78	0	0	0	11	0	0	0	0	0	0	359	0	0	k__Bacteria; p__Firmicutes; c__Clostridia; o__Clostridia_UCG-014; f__Clostridia_UCG-014; g__Clostridia_UCG-014
104	172	429	0	334	31	88	81	0	47	14	18	83	37	65	77	38	245	42	53	0	0	0	97	0	k__Bacteria
105	34	0	10	0	15	29	191	8	55	125	183	0	79	0	128	35	115	133	33	103	22	46	132	14	k__Bacteria; p__Firmicutes; c__Clostridia; o__Eubacteriales; f__Eubacteriaceae; g__uncultured; s__uncultured_bacterium_g__uncultured
106	315	0	91	0	0	0	318	75	0	240	0	0	0	5	0	0	0	0	322	49	45	0	0	0	k__Bacteria; p__Firmicutes
107	89	69	57	0	41	66	40	26	18	0	32	116	0	35	0	0	242	0	115	0	0	72	68	39	k__Bacteria; p__Firmicutes
108	0	0	0	0	0	0	275	0	55	271	305	22	0	0	0	0	377	0	0	0	0	88	0	0	k__Bacteria; p__Firmicutes; c__Clostridia; o__Eubacteriales; f__Eubacteriaceae; g__uncultured; s__uncultured_bacterium_g__uncultured
109	0	0	0	0	0	0	814	0	274	765	1124	0	0	0	0	0	0	0	0	0	0	0	0	0	k__Bacteria; p__Firmicutes; c__Clostridia; o__Oscillospirales; f__Oscillospiraceae; g__NK4A214_group; s__uncultured_bacterium_g__NK4A214_group
110	152	0	12	0	14	82	166	0	113	173	176	0	0	0	22	0	406	0	21	0	0	38	0	0	k__Bacteria; p__Firmicutes; c__Clostridia; o__Eubacteriales; f__Eubacteriaceae; g__uncultured; s__uncultured_bacterium_g__uncultured
111	0	0	0	0	0	0	104	0	906	123	150	0	0	0	0	0	0	0	0	0	0	216	0	0	k__Bacteria; p__Bacteroidota; c__Bacteroidia; o__Bacteroidales; f__Muribaculaceae; g__Muribaculaceae; s__uncultured_bacterium_g__Muribaculaceae
112	0	0	0	0	0	0	768	139	97	806	1036	0	0	0	0	0	0	0	0	0	0	0	0	0	k__Bacteria; p__Firmicutes; c__Clostridia; o__Oscillospirales; f__Oscillospiraceae; g__NK4A214_group; s__uncultured_bacterium_g__NK4A214_group
113	64	0	61	0	57	99	0	0	0	20	0	105	0	76	33	0	121	127	160	50	27	0	134	0	k__Bacteria; p__Firmicutes; c__Clostridia; o__Eubacteriales; f__Eubacteriaceae; g__uncultured; s__uncultured_bacterium_g__uncultured
114	448	0	0	183	0	310	0	0	0	0	0	172	0	191	0	0	0	135	0	0	33	90	148	0	k__Bacteria; p__Firmicutes; c__Clostridia; o__Eubacteriales; f__Eubacteriaceae; g__uncultured; s__uncultured_bacterium_g__uncultured
115	84	33	0	0	35	70	135	0	0	142	162	0	71	0	214	0	49	0	179	65	0	0	0	129	k__Bacteria; p__Firmicutes; c__Bacilli; o__Erysipelotrichales; f__Erysipelotrichaceae
116	0	0	0	0	0	0	325	441	489	222	259	0	0	0	0	0	0	0	0	0	0	102	0	0	k__Bacteria; p__Firmicutes; c__Clostridia; o__Oscillospirales; f__Oscillospiraceae; g__NK4A214_group; s__uncultured_bacterium_g__NK4A214_group
117	0	0	0	0	0	0	0	116	2237	0	0	0	0	0	19	0	0	0	61	0	0	0	0	0	k__Bacteria; p__Firmicutes; c__Clostridia; o__Oscillospirales; f__Oscillospiraceae; g__NK4A214_group; s__uncultured_bacterium_g__NK4A214_group
118	85	198	107	165	106	134	19	0	0	0	0	187	61	120	76	42	31	126	35	38	0	0	101	49	k__Bacteria; p__Firmicutes; c__Clostridia; o__Eubacteriales; f__Eubacteriaceae; g__uncultured; s__uncultured_bacterium_g__uncultured
119	0	0	25	0	0	0	181	0	0	287	234	0	0	0	0	0	0	0	0	0	14	195	0	0	k__Bacteria; p__Bacteroidota; c__Bacteroidia; o__Bacteroidales; f__Muribaculaceae; g__Muribaculaceae; s__uncultured_bacterium_g__Muribaculaceae
120	283	280	37	177	0	111	52	0	54	42	0	99	0	33	59	0	65	69	69	0	18	44	0	0	k__Bacteria; p__Firmicutes
121	0	0	0	0	0	0	0	114	0	0	0	0	0	0	0	0	0	0	0	0	0	785	0	0	k__Bacteria; p__Firmicutes; c__Clostridia; o__Clostridia_UCG-014; f__Clostridia_UCG-014; g__Clostridia_UCG-014
122	86	17	87	26	54	0	66	0	15	41	58	0	33	0	78	10	0	0	112	0	0	85	7	0	k__Bacteria; p__Firmicutes; c__Clostridia; o__Eubacteriales; f__Eubacteriaceae; g__uncultured; s__uncultured_bacterium_g__uncultured
123	0	0	0	0	0	0	443	70	0	354	408	0	0	0	0	0	0	0	0	0	0	80	0	0	k__Bacteria; p__Firmicutes; c__Clostridia; o__Clostridia_UCG-014; f__Clostridia_UCG-014; g__Clostridia_UCG-014
124	0	0	0	0	0	0	0	0	0	0	0	329	0	0	0	0	0	0	0	0	0	0	0	0	k__Bacteria; p__Firmicutes; c__Clostridia; o__Clostridiales; f__Clostridiaceae; g__Sarcina
125	0	0	0	0	0	0	0	0	366	0	0	0	0	0	0	0	0	0	0	0	0	401	0	0	k__Bacteria; p__Firmicutes; c__Clostridia; o__Oscillospirales; f__Ruminococcaceae; g__Ruminococcus
126	0	0	0	0	0	0	605	40	108	565	684	0	11	0	0	0	0	0	0	0	0	0	0	0	k__Bacteria; p__Firmicutes; c__Clostridia; o__Clostridia_UCG-014; f__Clostridia_UCG-014; g__Clostridia_UCG-014
127	0	0	0	0	0	0	0	0	0	0	0	0	0	0	0	0	0	0	18	0	0	81	0	0	k__Bacteria; p__Actinobacteriota; c__Actinobacteria; o__Bifidobacteriales; f__Bifidobacteriaceae; g__Bifidobacterium; s__Bifidobacterium_magnum_g__Bifidobacterium
128	123	270	41	181	53	37	44	0	0	35	0	57	74	0	108	0	85	0	136	38	25	39	25	0	k__Bacteria
129	0	0	0	0	0	0	57	0	0	224	163	0	87	0	267	49	159	0	0	0	0	0	0	0	k__Bacteria; p__Proteobacteria; c__Gammaproteobacteria; o__Burkholderiales; f__Sutterellaceae; g__Parasutterella
130	39	0	8	0	3	1	125	6	34	114	125	13	0	0	14	11	121	0	14	0	0	36	0	0	k__Bacteria; p__Firmicutes; c__Clostridia; o__Eubacteriales; f__Eubacteriaceae; g__uncultured; s__uncultured_bacterium_g__uncultured
131	0	0	0	0	0	0	127	0	0	0	0	0	0	0	0	0	0	0	0	0	0	595	0	0	k__Bacteria; p__Firmicutes; c__Clostridia; o__Clostridia_UCG-014; f__Clostridia_UCG-014; g__Clostridia_UCG-014
132	0	0	0	0	0	0	0	0	0	0	0	270	0	0	0	0	0	0	0	0	0	0	0	0	k__Bacteria; p__Firmicutes; c__Clostridia; o__Clostridiales; f__Clostridiaceae; g__Sarcina; s__uncultured_bacterium_g__Sarcina
133	0	0	0	0	0	0	0	10	7	0	0	0	5	0	0	0	0	0	24	0	0	333	0	0	k__Bacteria; p__Bacteroidota; c__Bacteroidia; o__Bacteroidales; f__Muribaculaceae; g__Muribaculaceae; s__uncultured_bacterium_g__Muribaculaceae
134	0	0	0	0	0	0	162	917	0	73	72	0	0	0	0	0	0	0	0	0	0	190	0	0	k__Bacteria; p__Firmicutes; c__Clostridia; o__Oscillospirales; f__Oscillospiraceae; g__NK4A214_group; s__uncultured_bacterium_g__NK4A214_group
135	0	0	0	0	0	0	0	0	0	0	0	89	127	0	0	156	0	0	0	0	191	0	0	108	k__Bacteria; p__Firmicutes; c__Bacilli; o__Erysipelotrichales; f__Erysipelotrichaceae; g__Turicibacter; s__uncultured_bacterium_g__Turicibacter
136	215	373	45	0	0	97	0	0	0	0	0	0	28	30	0	29	214	0	52	0	0	32	48	0	k__Bacteria
137	125	160	49	57	70	110	0	0	0	35	0	130	0	18	0	0	97	42	0	0	0	97	0	0	k__Bacteria; p__Actinobacteriota; c__Coriobacteriia; o__Coriobacteriales; f__Atopobiaceae
138	0	0	0	0	0	0	621	0	184	451	758	0	2	0	0	0	0	0	0	0	0	68	0	0	k__Bacteria; p__Firmicutes; c__Clostridia; o__Clostridia_UCG-014; f__Clostridia_UCG-014; g__Clostridia_UCG-014
139	41	48	0	0	0	0	59	0	47	48	73	72	0	36	0	0	142	0	77	0	0	35	0	0	k__Bacteria
140	162	300	22	0	0	73	0	52	62	0	0	0	0	0	47	25	103	91	83	0	0	0	49	0	k__Bacteria
141	259	149	0	0	21	90	0	0	0	0	0	92	40	0	89	0	238	40	0	83	0	0	84	44	k__Bacteria
142	0	0	79	0	55	0	116	803	14	167	104	0	35	0	0	46	0	0	7	3	0	0	0	0	k__Bacteria; p__Bacteroidota; c__Bacteroidia; o__Bacteroidales; f__Muribaculaceae; g__Muribaculaceae; s__uncultured_bacterium_g__Muribaculaceae
143	0	0	0	0	0	0	0	0	0	0	0	662	0	0	0	0	0	0	0	0	0	0	0	0	k__Bacteria; p__Proteobacteria; c__Gammaproteobacteria; o__Burkholderiales; f__Sutterellaceae; g__Parasutterella
144	69	0	8	0	0	38	0	4	13	0	4	0	0	0	0	0	63	0	77	24	107	4	0	0	k__Bacteria; p__Proteobacteria; c__Gammaproteobacteria; o__Pseudomonadales; f__Pseudomonadaceae; g__Pseudomonas; s__Pseudomonas_nitroreducens_g__Pseudomonas
145	0	0	0	0	0	0	0	3	42	0	0	0	0	0	0	0	0	0	56	0	0	99	0	0	k__Bacteria; p__Firmicutes; c__Clostridia; o__Oscillospirales; f__Oscillospiraceae; g__NK4A214_group; s__uncultured_bacterium_g__NK4A214_group
146	267	0	0	0	0	337	44	0	0	112	105	0	107	0	127	78	136	0	0	0	0	0	0	52	k__Bacteria; p__Firmicutes; c__Bacilli; o__Erysipelotrichales; f__Erysipelotrichaceae
147	0	0	29	0	14	0	95	258	45	64	75	0	18	3	77	0	88	26	78	115	76	0	258	0	k__Bacteria
148	168	0	0	0	0	100	66	0	0	61	56	0	106	47	171	79	15	23	63	133	0	44	0	56	k__Bacteria; p__Firmicutes; c__Clostridia; o__Eubacteriales; f__Eubacteriaceae; g__uncultured; s__uncultured_bacterium_g__uncultured
149	0	0	27	0	0	0	78	0	0	351	124	0	0	0	0	0	0	0	0	14	0	149	0	0	k__Bacteria; p__Bacteroidota; c__Bacteroidia; o__Bacteroidales; f__Muribaculaceae; g__Muribaculaceae; s__uncultured_bacterium_g__Muribaculaceae
150	0	0	0	0	0	0	0	0	0	0	0	0	0	0	0	32	0	0	0	0	63	183	0	549	k__Bacteria; p__Firmicutes; c__Clostridia; o__Peptostreptococcales-Tissierellales; f__Peptostreptococcaceae; g__Romboutsia; s__Romboutsia_ilealis_g__Romboutsia
151	0	0	23	0	23	18	25	0	0	0	26	0	0	0	0	0	0	0	46	0	0	0	0	0	k__Bacteria; p__Firmicutes; c__Clostridia; o__Eubacteriales; f__Eubacteriaceae; g__uncultured; s__uncultured_bacterium_g__uncultured
152	0	0	0	0	0	0	66	0	16	406	115	0	0	0	0	0	0	0	0	0	0	177	0	0	k__Bacteria; p__Bacteroidota; c__Bacteroidia; o__Bacteroidales; f__Muribaculaceae; g__Muribaculaceae; s__uncultured_bacterium_g__Muribaculaceae
153	127	117	55	0	59	38	40	31	0	63	52	164	24	0	105	16	57	0	18	0	0	0	0	0	k__Bacteria; p__Firmicutes; c__Clostridia; o__Eubacteriales; f__Eubacteriaceae; g__uncultured; s__uncultured_bacterium_g__uncultured
154	0	311	0	170	11	56	0	0	39	0	71	0	33	0	140	0	47	0	0	0	0	0	187	22	k__Bacteria
155	72	65	0	49	0	57	64	0	0	45	69	10	32	98	78	0	33	0	0	98	32	85	0	12	k__Bacteria; p__Firmicutes; c__Clostridia; o__Eubacteriales; f__Eubacteriaceae; g__uncultured; s__uncultured_bacterium_g__uncultured
156	134	338	47	0	54	77	0	0	0	0	0	0	0	0	0	0	164	71	49	0	0	0	52	38	k__Bacteria
157	27	186	11	45	27	27	36	0	56	0	16	49	0	10	0	0	16	0	8	0	0	46	0	0	k__Bacteria; p__Firmicutes
158	0	0	44	0	0	0	134	0	0	1034	155	0	0	0	0	0	0	0	12	0	0	85	0	0	k__Bacteria; p__Bacteroidota; c__Bacteroidia; o__Bacteroidales; f__Muribaculaceae; g__Muribaculaceae; s__uncultured_bacterium_g__Muribaculaceae
159	253	183	0	55	0	46	0	0	0	0	0	29	0	28	67	0	102	0	99	0	0	0	58	31	k__Bacteria
160	0	131	51	58	56	0	0	0	30	0	0	0	0	0	0	0	25	24	0	0	0	126	34	0	k__Bacteria; p__Actinobacteriota; c__Coriobacteriia; o__Coriobacteriales; f__Eggerthellaceae
161	239	0	21	0	54	140	192	0	39	148	146	0	0	0	82	0	78	0	0	0	0	14	0	0	k__Bacteria; p__Firmicutes; c__Clostridia; o__Eubacteriales; f__Eubacteriaceae; g__uncultured; s__uncultured_bacterium_g__uncultured
162	121	0	93	0	92	135	0	0	0	0	0	278	0	0	0	0	17	0	0	0	0	0	0	0	k__Bacteria
163	108	147	10	22	24	59	0	21	30	18	0	68	68	72	216	17	27	66	78	76	0	23	0	0	k__Bacteria; p__Firmicutes; c__Clostridia
164	177	225	0	0	0	186	0	22	0	0	0	0	41	63	57	46	58	0	77	0	0	0	31	27	k__Bacteria; p__Firmicutes; c__Bacilli; o__Erysipelotrichales; f__Erysipelotrichaceae
165	0	0	18	0	0	0	0	0	0	50	35	0	117	0	0	140	0	0	28	0	0	0	0	0	k__Bacteria; p__Bacteroidota; c__Bacteroidia; o__Bacteroidales; f__Muribaculaceae; g__Muribaculaceae
166	94	69	0	43	39	46	54	9	12	35	27	49	12	8	67	0	90	0	27	0	7	38	0	0	k__Bacteria; p__Actinobacteriota; c__Coriobacteriia; o__Coriobacteriales; f__Eggerthellaceae; g__Enterorhabdus; s__uncultured_bacterium_g__Enterorhabdus
167	132	0	124	0	90	102	0	0	0	0	0	225	0	57	0	0	39	0	26	0	0	0	22	0	k__Bacteria
168	165	244	0	155	59	89	0	0	83	0	48	0	12	0	0	0	66	0	0	12	0	0	41	34	k__Bacteria; p__Firmicutes
169	39	96	0	0	37	0	54	0	37	57	79	93	0	81	0	0	197	0	11	28	0	20	0	13	k__Bacteria; p__Actinobacteriota; c__Coriobacteriia; o__Coriobacteriales; f__Eggerthellaceae
170	0	0	0	0	0	0	219	0	33	89	29	29	7	0	44	0	0	0	9	0	0	0	8	0	k__Bacteria; p__Firmicutes; c__Clostridia; o__Oscillospirales; f__Ruminococcaceae; g__Ruminococcus
171	0	0	0	0	0	0	562	0	189	394	412	0	0	0	0	0	0	0	0	0	0	81	0	0	k__Bacteria; p__Firmicutes; c__Clostridia; o__Clostridia_UCG-014; f__Clostridia_UCG-014; g__Clostridia_UCG-014; s__uncultured_Acetivibrio_g__Clostridia_UCG-014
172	0	418	0	347	12	47	0	0	32	0	162	0	10	19	70	0	85	0	0	0	0	0	50	21	k__Bacteria
173	0	0	0	0	0	68	0	0	0	0	0	0	104	293	70	92	224	257	0	0	0	95	15	0	k__Bacteria; p__Firmicutes; c__Negativicutes; o__Veillonellales-Selenomonadales; f__Veillonellaceae; g__Veillonella
174	143	140	0	0	19	20	0	0	0	0	44	46	0	28	74	0	68	55	0	0	0	35	64	0	k__Bacteria; p__Firmicutes
175	0	0	104	0	100	0	0	0	0	0	0	0	0	0	0	0	0	0	0	188	0	0	0	0	k__Bacteria; p__Bacteroidota; c__Bacteroidia; o__Bacteroidales; f__Muribaculaceae; g__Muribaculaceae; s__uncultured_bacterium_g__Muribaculaceae
176	0	0	0	0	0	0	0	31	0	0	0	0	0	0	0	25	0	0	0	0	0	146	0	0	k__Bacteria; p__Bacteroidota; c__Bacteroidia; o__Bacteroidales; f__Muribaculaceae; g__Muribaculaceae; s__uncultured_bacterium_g__Muribaculaceae
177	87	82	14	0	0	108	0	0	0	0	56	0	0	53	0	0	0	0	179	0	0	29	0	0	k__Bacteria; p__Firmicutes; c__Bacilli; o__Erysipelotrichales; f__Erysipelotrichaceae
178	198	0	0	107	0	120	0	0	0	0	0	168	0	94	0	0	0	73	0	0	9	64	112	0	k__Bacteria; p__Firmicutes; c__Clostridia; o__Eubacteriales; f__Eubacteriaceae; g__uncultured; s__uncultured_bacterium_g__uncultured
179	0	0	0	0	0	0	228	127	40	492	272	0	0	0	0	0	0	0	0	0	0	151	0	0	k__Bacteria; p__Bacteroidota; c__Bacteroidia; o__Bacteroidales; f__Muribaculaceae; g__Muribaculaceae
180	0	0	0	0	0	0	299	0	416	411	493	0	0	0	0	0	0	0	0	0	0	0	0	0	k__Bacteria; p__Desulfobacterota; c__Desulfovibrionia; o__Desulfovibrionales; f__Desulfovibrionaceae; g__Desulfovibrio
181	0	0	0	0	24	0	135	113	680	91	146	0	0	0	14	0	0	29	0	0	0	33	0	0	k__Bacteria; p__Firmicutes; c__Clostridia; o__Oscillospirales; f__Oscillospiraceae; g__NK4A214_group; s__uncultured_bacterium_g__NK4A214_group
182	0	102	0	225	0	0	0	0	0	0	0	0	0	0	0	0	0	0	0	0	0	29	0	0	k__Bacteria; p__Firmicutes; c__Clostridia; o__Clostridiales; f__Clostridiaceae; g__Sarcina; s__uncultured_bacterium_g__Sarcina
183	0	0	35	0	42	98	73	18	26	129	116	32	28	0	70	11	13	46	0	0	0	9	0	27	k__Bacteria; p__Actinobacteriota; c__Coriobacteriia; o__Coriobacteriales; f__Atopobiaceae
184	62	82	36	34	82	54	0	0	5	0	0	178	6	12	0	3	157	0	0	0	10	0	13	0	k__Bacteria
185	0	0	0	0	0	0	0	0	0	0	0	0	0	0	0	0	0	0	0	0	0	115	0	0	k__Bacteria; p__Firmicutes; c__Bacilli; o__Erysipelotrichales; f__Erysipelotrichaceae; g__Turicibacter; s__uncultured_bacterium_g__Turicibacter
186	0	0	0	0	0	0	392	0	0	498	592	0	0	0	0	0	0	0	8	0	0	25	0	0	k__Bacteria; p__Bacteroidota; c__Bacteroidia; o__Bacteroidales; f__Muribaculaceae; g__Muribaculaceae; s__uncultured_bacterium_g__Muribaculaceae
187	0	0	0	0	0	0	24	0	50	11	11	0	0	0	0	0	4	0	0	0	0	61	0	0	k__Bacteria; p__Firmicutes; c__Clostridia; o__Oscillospirales; f__Ruminococcaceae; g__Ruminococcus
188	0	0	0	0	44	59	0	0	0	0	0	0	0	0	0	0	131	179	0	0	0	0	60	0	k__Bacteria
189	61	0	120	0	85	196	0	0	0	0	0	224	0	3	0	0	52	0	0	0	0	0	14	0	k__Bacteria
190	0	0	0	0	0	0	113	0	0	116	110	0	0	0	54	0	89	0	0	17	17	62	0	0	k__Bacteria; p__Firmicutes; c__Clostridia; o__Eubacteriales; f__Eubacteriaceae; g__uncultured; s__uncultured_bacterium_g__uncultured
191	42	0	81	0	76	0	0	0	0	0	0	55	0	0	0	0	0	0	47	0	0	0	0	0	k__Bacteria; p__Firmicutes; c__Clostridia; o__Eubacteriales; f__Eubacteriaceae; g__uncultured; s__uncultured_bacterium_g__uncultured
192	0	0	0	0	0	0	0	0	0	0	0	0	0	0	0	0	0	0	0	0	0	435	0	0	k__Bacteria; p__Bacteroidota; c__Bacteroidia; o__Bacteroidales; f__Muribaculaceae; g__Muribaculaceae; s__uncultured_bacterium_g__Muribaculaceae
193	0	232	0	134	0	0	0	0	0	0	0	0	0	0	0	0	0	0	0	0	0	0	0	0	k__Bacteria; p__Firmicutes; c__Clostridia; o__Clostridiales; f__Clostridiaceae; g__Sarcina; s__uncultured_bacterium_g__Sarcina
194	115	58	0	0	46	38	56	0	0	30	0	40	0	0	29	0	0	250	0	29	0	0	25	49	k__Bacteria
195	113	160	14	51	18	49	14	14	27	14	14	30	0	28	31	0	112	18	49	16	0	29	30	0	k__Bacteria; p__Firmicutes; c__Clostridia; o__Eubacteriales; f__Eubacteriaceae; g__uncultured; s__uncultured_bacterium_g__uncultured
196	0	0	0	0	0	0	0	0	0	0	0	0	0	0	0	0	0	0	0	0	0	97	0	0	k__Bacteria; p__Firmicutes; c__Bacilli; o__Erysipelotrichales; f__Erysipelotrichaceae; g__Turicibacter; s__uncultured_bacterium_g__Turicibacter
198	0	0	0	0	0	40	0	0	0	0	0	0	0	0	19	0	86	0	81	42	37	25	49	0	k__Bacteria
199	0	0	0	0	0	0	11	62	77	15	0	0	0	0	0	0	0	0	0	0	0	0	0	0	k__Bacteria; p__Firmicutes; c__Clostridia; o__Clostridia_UCG-014; f__Clostridia_UCG-014; g__Clostridia_UCG-014
200	0	0	0	0	0	0	476	150	63	307	111	0	0	0	0	0	0	0	0	0	0	15	0	0	k__Bacteria; p__Firmicutes; c__Clostridia; o__Clostridia_UCG-014; f__Clostridia_UCG-014; g__Clostridia_UCG-014
201	217	184	87	0	0	63	0	0	0	14	0	97	0	0	0	0	0	56	0	0	0	36	0	0	k__Bacteria
202	0	0	0	0	0	0	0	0	197	0	0	0	0	0	0	0	0	0	33	73	0	51	0	0	k__Bacteria; p__Bacteroidota; c__Bacteroidia; o__Bacteroidales; f__Muribaculaceae; g__Muribaculaceae; s__uncultured_bacterium_g__Muribaculaceae
203	0	0	0	0	0	0	80	0	0	719	413	0	0	0	0	0	0	0	0	0	0	0	0	0	k__Bacteria; p__Bacteroidota; c__Bacteroidia; o__Bacteroidales; f__Muribaculaceae; g__Muribaculaceae; s__uncultured_bacterium_g__Muribaculaceae
204	126	0	100	65	108	127	0	0	0	0	0	157	0	34	0	0	26	0	6	0	0	0	0	0	k__Bacteria
205	182	189	0	136	0	58	19	0	0	0	22	75	0	0	0	0	88	0	28	0	0	0	53	38	k__Bacteria
206	46	0	124	0	91	111	0	0	0	0	0	179	0	26	0	0	17	0	13	0	0	0	0	0	k__Bacteria
207	32	293	35	0	0	21	14	23	24	0	0	107	0	0	28	0	0	0	0	17	0	26	13	0	k__Bacteria; p__Actinobacteriota; c__Coriobacteriia; o__Coriobacteriales; f__Atopobiaceae
208	0	0	0	0	0	0	438	0	207	293	362	0	0	0	0	0	0	0	0	0	0	0	0	0	k__Bacteria; p__Firmicutes; c__Clostridia; o__Clostridia_UCG-014; f__Clostridia_UCG-014; g__Clostridia_UCG-014
209	0	0	0	0	0	0	634	0	0	309	222	0	0	0	0	0	0	0	9	0	0	0	0	0	k__Bacteria; p__Firmicutes; c__Clostridia; o__Oscillospirales; f__Ruminococcaceae; g__Ruminococcus
210	0	0	0	0	0	0	264	0	0	218	350	0	0	0	0	0	0	0	0	0	0	79	0	0	k__Bacteria; p__Firmicutes; c__Clostridia; o__Clostridia_UCG-014; f__Clostridia_UCG-014; g__Clostridia_UCG-014; s__uncultured_bacterium_g__Clostridia_UCG-014
211	0	0	0	0	0	0	0	0	0	0	0	0	0	0	0	0	41	0	0	0	0	0	0	0	k__Bacteria; p__Proteobacteria; c__Gammaproteobacteria; o__Burkholderiales; f__Sutterellaceae; g__Parasutterella
212	138	0	55	0	26	93	0	0	0	0	0	183	0	50	0	0	9	0	7	0	3	0	0	0	k__Bacteria
213	61	64	17	36	8	104	0	11	13	15	0	62	7	0	0	17	34	0	65	0	17	8	40	0	k__Bacteria; p__Actinobacteriota; c__Coriobacteriia; o__Coriobacteriales; f__Eggerthellaceae; g__Enterorhabdus; s__uncultured_bacterium_g__Enterorhabdus
214	43	60	0	0	0	0	0	0	0	0	0	0	0	0	0	20	311	59	0	0	0	0	0	0	k__Bacteria; p__Actinobacteriota; c__Coriobacteriia; o__Coriobacteriales; f__Eggerthellaceae
215	85	0	142	0	83	92	0	0	0	0	0	191	0	0	0	0	20	0	0	0	0	0	0	0	k__Bacteria
216	0	28	41	71	0	25	25	15	17	43	25	22	44	27	90	23	24	33	21	0	27	45	19	42	k__Bacteria; p__Proteobacteria; c__Gammaproteobacteria; o__Enterobacterales; f__Enterobacteriaceae; g__Escherichia-Shigella; s__Escherichia_coli_g__Escherichia-Shigella
217	97	0	0	0	0	0	21	40	18	0	48	0	0	35	45	0	93	0	87	0	0	0	0	0	k__Bacteria
218	0	0	0	0	0	0	0	0	0	0	0	0	0	0	0	0	0	0	0	0	0	0	43	689	k__Bacteria; p__Firmicutes; c__Clostridia; o__Clostridiales; f__Clostridiaceae; g__Clostridium_sensu_stricto_1
219	192	0	14	0	0	173	0	0	44	0	0	0	34	0	130	0	100	0	0	0	0	63	0	0	k__Bacteria; p__Firmicutes; c__Clostridia; o__Eubacteriales; f__Eubacteriaceae; g__uncultured; s__uncultured_bacterium_g__uncultured
220	0	0	0	0	0	0	177	23	0	468	436	0	0	0	0	0	0	0	0	0	0	10	0	0	k__Bacteria; p__Bacteroidota; c__Bacteroidia; o__Bacteroidales; f__Muribaculaceae; g__Muribaculaceae; s__uncultured_bacterium_g__Muribaculaceae
221	0	0	0	0	0	0	0	0	454	0	0	0	0	0	0	0	0	0	0	0	0	315	0	0	k__Bacteria; p__Firmicutes; c__Clostridia; o__Clostridia_UCG-014; f__Clostridia_UCG-014; g__Clostridia_UCG-014; s__uncultured_organism_g__Clostridia_UCG-014
222	0	0	0	0	0	0	0	0	0	0	0	0	0	0	0	0	0	0	0	0	0	371	0	0	k__Bacteria; p__Firmicutes; c__Bacilli; o__RF39; f__RF39; g__RF39
223	45	0	55	0	31	61	66	0	0	50	64	56	0	0	0	0	73	0	21	0	0	0	0	17	k__Bacteria; p__Firmicutes; c__Clostridia; o__Eubacteriales; f__Eubacteriaceae; g__uncultured; s__uncultured_bacterium_g__uncultured
224	191	0	23	0	0	0	22	0	0	0	0	36	32	64	111	0	0	77	86	45	0	0	31	0	k__Bacteria
225	74	0	73	0	58	26	0	5	0	0	0	0	0	0	0	0	9	0	56	9	0	21	0	0	k__Bacteria; p__Firmicutes; c__Clostridia; o__Eubacteriales; f__Eubacteriaceae; g__uncultured; s__uncultured_bacterium_g__uncultured
226	0	63	0	0	0	0	163	0	0	195	207	0	0	0	0	0	0	0	81	31	0	0	0	59	k__Bacteria; p__Firmicutes; c__Bacilli; o__Erysipelotrichales; f__Erysipelotrichaceae
227	0	0	0	0	0	0	80	118	568	0	0	0	17	0	41	10	0	0	0	0	0	19	0	0	k__Bacteria; p__Firmicutes; c__Clostridia; o__Clostridia_UCG-014; f__Clostridia_UCG-014; g__Clostridia_UCG-014
228	171	76	0	0	0	143	0	0	0	25	27	0	0	0	87	0	80	181	0	0	0	0	60	0	k__Bacteria; p__Firmicutes; c__Clostridia; o__Eubacteriales; f__Eubacteriaceae; g__uncultured; s__uncultured_bacterium_g__uncultured
229	0	0	0	0	0	0	0	0	1231	0	0	0	0	0	0	0	0	0	0	0	0	0	0	0	k__Bacteria; p__Firmicutes; c__Clostridia; o__Clostridia_UCG-014; f__Clostridia_UCG-014; g__Clostridia_UCG-014; s__uncultured_rumen_g__Clostridia_UCG-014
230	93	0	63	0	67	58	0	0	0	0	0	204	0	40	0	0	15	0	47	0	0	0	0	0	k__Bacteria
231	22	297	1	121	0	30	41	12	7	58	81	34	13	0	66	0	28	39	11	0	0	0	32	31	k__Bacteria; p__Firmicutes
232	0	77	0	123	0	0	0	0	0	0	0	0	0	0	0	0	0	0	0	0	0	36	0	0	k__Bacteria; p__Firmicutes; c__Clostridia; o__Clostridiales; f__Clostridiaceae; g__Sarcina; s__uncultured_bacterium_g__Sarcina
233	67	93	61	139	27	53	8	0	0	0	0	165	27	0	23	23	0	147	13	12	0	0	0	0	k__Bacteria; p__Firmicutes; c__Clostridia; o__Eubacteriales; f__Eubacteriaceae; g__uncultured; s__uncultured_bacterium_g__uncultured
234	0	0	0	0	0	0	121	0	0	38	64	0	0	0	0	0	0	0	0	0	0	339	0	0	k__Bacteria; p__Firmicutes; c__Clostridia; o__Clostridia_UCG-014; f__Clostridia_UCG-014; g__Clostridia_UCG-014
235	25	50	16	0	13	28	0	20	0	0	0	160	0	0	0	0	48	35	23	0	0	22	0	0	k__Bacteria; p__Actinobacteriota; c__Coriobacteriia; o__Coriobacteriales; f__Eggerthellaceae
236	53	0	43	0	59	30	0	0	0	0	0	0	0	40	0	0	93	54	32	0	0	27	86	19	k__Bacteria; p__Firmicutes; c__Clostridia; o__Eubacteriales; f__Eubacteriaceae; g__uncultured; s__uncultured_bacterium_g__uncultured
237	319	14	16	0	20	35	0	0	4	0	0	42	0	142	8	0	41	0	35	0	11	12	0	31	k__Bacteria; p__Proteobacteria; c__Gammaproteobacteria; o__Burkholderiales; f__Comamonadaceae; g__Pelomonas; s__uncultured_bacterium_g__Pelomonas
238	0	0	0	0	0	0	0	0	0	0	0	0	0	0	0	0	0	0	0	0	0	0	35	465	k__Bacteria; p__Firmicutes; c__Clostridia; o__Clostridiales; f__Clostridiaceae; g__Clostridium_sensu_stricto_1
239	0	0	11	0	0	46	37	0	0	26	35	0	31	0	60	31	39	0	0	36	0	0	30	0	k__Bacteria; p__Firmicutes; c__Clostridia; o__Eubacteriales; f__Eubacteriaceae; g__uncultured; s__uncultured_bacterium_g__uncultured
240	0	0	8	0	0	12	121	10	32	64	93	0	10	0	63	0	16	0	27	12	0	12	44	20	k__Bacteria; p__Firmicutes; c__Clostridia; o__Eubacteriales; f__Eubacteriaceae; g__uncultured; s__uncultured_bacterium_g__uncultured
241	160	0	101	0	49	68	0	0	0	0	0	104	0	57	0	0	10	0	17	0	0	0	0	0	k__Bacteria
242	0	380	0	0	0	0	0	0	0	0	0	0	0	0	0	0	0	0	177	52	0	0	0	0	k__Bacteria; p__Firmicutes; c__Bacilli; o__Erysipelotrichales; f__Erysipelotrichaceae
243	0	0	23	0	0	0	54	167	257	0	0	0	0	0	0	0	0	0	0	0	0	69	0	0	k__Bacteria; p__Firmicutes; c__Clostridia; o__Christensenellales; f__Christensenellaceae; g__Christensenellaceae_R-7_group
244	100	94	0	0	0	43	28	0	0	0	34	85	0	0	0	0	83	0	16	0	0	0	24	0	k__Bacteria; p__Firmicutes; c__Clostridia; o__Eubacteriales; f__Eubacteriaceae; g__uncultured; s__uncultured_bacterium_g__uncultured
245	0	34	0	0	46	0	0	0	0	0	0	0	0	0	32	0	151	0	33	0	0	0	0	34	k__Bacteria; p__Firmicutes
246	0	0	0	37	0	0	33	0	0	0	33	0	0	0	0	0	155	0	57	0	0	0	0	0	k__Bacteria; p__Firmicutes
247	0	0	0	0	0	0	0	0	0	0	0	0	0	0	0	57	0	0	0	0	0	0	0	0	k__Bacteria
248	0	0	0	0	0	0	456	0	0	270	386	0	0	0	4	0	0	0	0	0	0	0	0	0	k__Bacteria; p__Firmicutes; c__Clostridia; o__Clostridia_UCG-014; f__Clostridia_UCG-014; g__Clostridia_UCG-014
249	0	0	0	0	0	0	185	529	0	193	240	0	0	0	0	0	0	0	0	0	0	0	0	0	k__Bacteria; p__Bacteroidota; c__Bacteroidia; o__Bacteroidales; f__Muribaculaceae; g__Muribaculaceae; s__uncultured_bacterium_g__Muribaculaceae
250	74	0	0	0	29	58	10	0	144	14	0	59	0	0	45	0	0	0	0	0	0	91	0	0	k__Bacteria; p__Firmicutes; c__Clostridia; o__Eubacteriales; f__Eubacteriaceae; g__uncultured; s__uncultured_bacterium_g__uncultured
251	0	0	36	0	0	23	75	0	0	59	108	34	21	0	45	0	74	0	0	0	0	0	0	0	k__Bacteria; p__Firmicutes; c__Clostridia; o__Eubacteriales; f__Eubacteriaceae; g__uncultured; s__uncultured_bacterium_g__uncultured
252	409	0	0	0	0	0	0	33	0	0	0	0	0	380	0	0	0	0	0	0	0	0	0	241	k__Bacteria
253	0	36	0	0	0	0	135	0	0	96	171	0	0	27	0	0	0	0	119	28	0	0	0	33	k__Bacteria; p__Firmicutes; c__Bacilli; o__Erysipelotrichales; f__Erysipelotrichaceae
254	0	204	207	0	180	0	0	169	0	0	0	0	0	0	32	0	0	0	0	0	0	0	38	0	k__Bacteria; p__Firmicutes
255	0	0	0	0	0	0	29	0	233	21	23	0	0	0	0	0	0	0	0	0	0	112	0	0	k__Bacteria; p__Firmicutes; c__Clostridia; o__Lachnospirales; f__Lachnospiraceae; g__Lachnospiraceae_NK4B4_group; s__uncultured_bacterium_g__Lachnospiraceae_NK4B4_group
256	75	0	0	0	0	43	24	0	20	0	18	0	40	0	118	25	23	0	80	59	0	0	0	0	k__Bacteria; p__Firmicutes
257	0	0	0	0	0	0	166	32	0	72	59	0	0	0	0	0	0	0	0	0	0	9	0	0	k__Bacteria; p__Firmicutes; c__Clostridia; o__Oscillospirales; f__Oscillospiraceae; g__Intestinimonas; s__uncultured_bacterium_g__Intestinimonas
258	0	0	0	0	0	0	302	0	77	277	373	0	0	0	0	0	0	0	0	0	0	0	0	0	k__Bacteria; p__Firmicutes; c__Clostridia; o__Oscillospirales; f__Butyricicoccaceae; g__UCG-008; s__uncultured_bacterium_g__UCG-008
259	34	29	0	66	0	58	15	0	0	23	26	0	0	44	0	0	22	0	0	16	0	0	0	0	k__Bacteria; p__Firmicutes; c__Bacilli; o__Erysipelotrichales; f__Erysipelotrichaceae
260	276	0	0	0	0	109	17	21	0	0	0	0	0	0	0	0	88	148	0	19	0	0	0	0	k__Bacteria; p__Firmicutes; c__Bacilli; o__Erysipelotrichales; f__Erysipelotrichaceae
261	0	0	0	0	0	0	0	179	0	0	0	0	0	0	0	0	0	0	0	0	0	259	0	0	k__Bacteria; p__Firmicutes; c__Clostridia; o__Clostridia_UCG-014; f__Clostridia_UCG-014; g__Clostridia_UCG-014
262	125	49	0	46	38	36	0	0	0	0	0	32	0	0	25	0	75	35	26	0	33	0	40	0	k__Bacteria; p__Firmicutes; c__Clostridia; o__Eubacteriales; f__Eubacteriaceae; g__uncultured; s__uncultured_bacterium_g__uncultured
263	0	0	0	0	0	0	13	0	938	7	5	0	0	0	0	0	0	0	0	0	0	0	0	0	k__Bacteria; p__Firmicutes; c__Clostridia; o__Oscillospirales; f__[Eubacterium]_coprostanoligenes_group; g__[Eubacterium]_coprostanoligenes_group; s__uncultured_bacterium_g__[Eubacterium]_coprostanoligenes_group
264	188	0	0	0	0	215	0	0	0	0	0	0	0	0	47	0	39	0	0	0	0	35	0	0	k__Bacteria; p__Firmicutes; c__Clostridia; o__Eubacteriales; f__Eubacteriaceae; g__uncultured; s__uncultured_bacterium_g__uncultured
265	71	0	37	0	24	78	14	0	0	24	14	15	28	3	57	0	46	29	0	0	0	0	0	14	k__Bacteria; p__Firmicutes; c__Clostridia; o__Eubacteriales; f__Eubacteriaceae; g__uncultured; s__uncultured_bacterium_g__uncultured
266	0	26	0	23	25	0	0	19	0	7	4	40	0	0	0	0	178	34	3	0	0	0	0	0	k__Bacteria
267	0	0	10	0	0	0	126	67	94	159	81	0	0	0	0	0	0	0	0	0	0	55	0	0	k__Bacteria; p__Bacteroidota; c__Bacteroidia; o__Bacteroidales; f__Muribaculaceae; g__Muribaculaceae; s__uncultured_bacterium_g__Muribaculaceae
268	40	153	10	0	0	23	0	14	0	0	0	62	0	0	38	0	28	0	0	0	0	14	0	0	k__Bacteria; p__Actinobacteriota; c__Coriobacteriia; o__Coriobacteriales; f__Eggerthellaceae
269	0	0	0	0	0	0	0	0	0	0	0	0	0	0	0	0	0	0	0	0	0	35	0	0	k__Bacteria; p__Firmicutes; c__Clostridia; o__Christensenellales; f__Christensenellaceae; g__Christensenellaceae_R-7_group
270	114	0	41	0	38	39	0	0	0	0	0	100	0	88	0	0	0	0	19	0	0	0	0	0	k__Bacteria
271	0	0	0	0	0	0	164	0	324	140	175	0	0	0	0	0	0	0	15	0	0	0	0	0	k__Bacteria; p__Firmicutes; c__Clostridia; o__Clostridia_UCG-014; f__Clostridia_UCG-014; g__Clostridia_UCG-014
272	0	0	0	0	0	0	0	0	0	0	0	0	0	0	0	0	0	0	165	0	0	0	0	0	k__Bacteria; p__Firmicutes; c__Clostridia; o__Clostridiales; f__Clostridiaceae; g__Clostridium_sensu_stricto_1; s__Clostridium_butyricum_g__Clostridium_sensu_stricto_1
273	0	0	0	0	0	0	82	0	0	0	45	0	0	0	0	0	0	0	0	0	0	129	0	0	k__Bacteria; p__Firmicutes; c__Clostridia; o__Clostridia_UCG-014; f__Clostridia_UCG-014; g__Clostridia_UCG-014
274	0	5	0	0	0	0	0	459	37	0	0	0	0	0	0	0	0	0	0	0	0	44	0	0	k__Bacteria; p__Firmicutes; c__Clostridia; o__Lachnospirales; f__Lachnospiraceae; g__Tyzzerella
275	0	0	0	0	0	0	103	130	151	52	96	0	0	0	0	0	0	0	0	0	0	0	0	0	k__Bacteria; p__Firmicutes; c__Clostridia; o__Clostridia_UCG-014; f__Clostridia_UCG-014; g__Clostridia_UCG-014; s__uncultured_rumen_g__Clostridia_UCG-014
276	46	0	71	0	58	37	11	0	0	0	0	0	0	0	0	0	127	42	0	40	0	13	0	5	k__Bacteria
277	0	0	0	0	0	0	5	13	0	8	11	0	0	0	0	0	0	0	0	0	0	42	0	0	k__Bacteria; p__Firmicutes; c__Clostridia; o__Lachnospirales; f__Lachnospiraceae; g__Lachnospiraceae_NK4A136_group; s__uncultured_bacterium_g__Lachnospiraceae_NK4A136_group
278	66	47	20	34	39	0	18	29	0	9	0	0	0	0	0	0	0	0	33	0	0	15	0	0	k__Bacteria; p__Actinobacteriota; c__Coriobacteriia; o__Coriobacteriales; f__Eggerthellaceae
279	0	0	0	0	0	0	47	0	554	63	91	0	0	0	0	0	0	0	0	0	0	41	0	0	k__Bacteria; p__Firmicutes; c__Clostridia; o__Clostridia_UCG-014; f__Clostridia_UCG-014; g__Clostridia_UCG-014
280	0	0	0	0	0	12	17	0	22	13	23	0	30	0	181	0	8	0	0	33	0	0	0	0	k__Bacteria; p__Firmicutes; c__Clostridia; o__Eubacteriales; f__Eubacteriaceae; g__uncultured; s__uncultured_bacterium_g__uncultured
281	0	0	0	0	0	0	245	131	0	216	294	0	0	0	0	13	0	0	0	0	0	0	0	0	k__Bacteria; p__Firmicutes; c__Clostridia; o__Clostridia_UCG-014; f__Clostridia_UCG-014; g__Clostridia_UCG-014
282	68	39	0	57	9	35	0	0	0	0	0	25	0	0	28	0	41	6	83	0	0	0	27	0	k__Bacteria; p__Firmicutes; c__Clostridia; o__Eubacteriales; f__Eubacteriaceae; g__uncultured; s__uncultured_bacterium_g__uncultured
283	152	0	0	0	29	0	0	0	44	0	0	86	0	0	0	0	43	0	0	0	0	0	0	0	k__Bacteria; p__Actinobacteriota; c__Coriobacteriia; o__Coriobacteriales; f__Atopobiaceae
284	0	14	23	0	10	28	15	24	14	0	10	0	22	24	27	17	23	182	31	30	15	20	0	29	k__Bacteria; p__Bacteroidota; c__Bacteroidia; o__Bacteroidales; f__Muribaculaceae; g__Muribaculaceae; s__uncultured_bacterium_g__Muribaculaceae
285	0	0	0	0	0	0	16	125	79	0	0	0	0	0	0	10	25	0	0	0	0	0	0	0	k__Bacteria; p__Firmicutes; c__Clostridia; o__Oscillospirales; f__[Eubacterium]_coprostanoligenes_group; g__[Eubacterium]_coprostanoligenes_group
286	11	40	0	0	0	0	0	36	0	0	0	63	0	102	0	0	0	73	80	11	0	0	0	0	k__Bacteria; p__Firmicutes
287	0	0	0	0	0	0	201	42	0	153	236	0	0	0	0	0	0	0	0	0	0	46	0	0	k__Bacteria; p__Firmicutes; c__Clostridia; o__Clostridia_UCG-014; f__Clostridia_UCG-014; g__Clostridia_UCG-014
288	0	0	0	0	0	0	29	109	0	92	65	0	0	0	0	0	0	0	26	0	0	0	0	0	k__Bacteria; p__Bacteroidota; c__Bacteroidia; o__Bacteroidales; f__Muribaculaceae; g__Muribaculaceae
289	0	16	0	0	19	0	96	9	0	94	112	4	10	0	82	0	0	75	21	10	0	0	20	0	k__Bacteria
290	0	0	0	0	0	0	87	53	134	104	155	0	0	0	0	0	10	0	0	0	0	70	0	0	k__Bacteria; p__Firmicutes; c__Clostridia; o__Clostridia_UCG-014; f__Clostridia_UCG-014; g__Clostridia_UCG-014
291	58	0	97	0	0	37	33	0	0	28	0	73	27	49	39	0	23	0	39	0	0	0	38	0	k__Bacteria; p__Firmicutes; c__Clostridia; o__Eubacteriales; f__Eubacteriaceae; g__uncultured; s__uncultured_bacterium_g__uncultured
292	0	3	21	0	56	0	15	61	22	10	7	0	12	0	18	0	26	60	37	0	0	62	0	0	k__Bacteria; p__Actinobacteriota; c__Coriobacteriia; o__Coriobacteriales; f__Eggerthellaceae
293	0	0	0	0	0	0	193	0	0	190	430	0	0	0	0	0	0	0	0	0	0	0	0	0	k__Bacteria; p__Firmicutes; c__Clostridia; o__Clostridia_UCG-014; f__Clostridia_UCG-014; g__Clostridia_UCG-014
294	160	0	28	0	0	26	0	0	0	0	0	33	0	0	0	0	5	0	0	0	0	0	0	0	k__Bacteria
295	11	12	14	17	9	10	7	16	17	29	17	19	19	16	22	22	23	27	32	10	18	22	12	6	k__Bacteria; p__Proteobacteria; c__Gammaproteobacteria; o__Enterobacterales; f__Enterobacteriaceae
296	0	96	0	32	0	22	0	8	9	0	0	0	42	19	7	41	97	0	0	0	0	0	0	0	k__Bacteria; p__Firmicutes; c__Clostridia; o__Eubacteriales; f__Eubacteriaceae; g__uncultured; s__uncultured_bacterium_g__uncultured
297	79	140	44	0	26	62	0	0	0	0	0	54	0	0	32	0	29	84	0	0	0	0	14	18	k__Bacteria; p__Firmicutes; c__Clostridia; o__Eubacteriales; f__Eubacteriaceae; g__uncultured; s__uncultured_bacterium_g__uncultured
298	42	0	0	0	0	0	48	0	38	19	26	0	0	0	21	0	0	0	0	17	11	0	0	49	k__Bacteria; p__Firmicutes; c__Clostridia; o__Eubacteriales; f__Eubacteriaceae; g__uncultured; s__uncultured_bacterium_g__uncultured
299	0	24	38	23	93	0	0	79	30	0	0	0	6	0	22	0	0	62	0	0	0	26	0	0	k__Bacteria; p__Actinobacteriota; c__Coriobacteriia; o__Coriobacteriales; f__Eggerthellaceae
300	31	0	56	0	0	74	0	0	0	0	0	116	0	17	0	0	28	0	0	0	0	0	0	0	k__Bacteria
301	0	0	0	0	0	0	0	37	0	0	0	0	0	0	0	0	0	0	0	0	0	162	0	0	k__Bacteria; p__Firmicutes; c__Clostridia; o__Lachnospirales; f__Lachnospiraceae
302	0	0	0	0	0	0	0	0	432	0	0	0	0	0	0	0	0	0	57	0	0	0	0	0	k__Bacteria; p__Firmicutes; c__Clostridia; o__Clostridia_UCG-014; f__Clostridia_UCG-014; g__Clostridia_UCG-014; s__uncultured_rumen_g__Clostridia_UCG-014
303	0	0	0	0	0	0	62	7	0	66	93	0	28	0	87	0	56	0	0	0	0	0	0	0	k__Bacteria; p__Firmicutes; c__Clostridia; o__Eubacteriales; f__Eubacteriaceae; g__uncultured; s__uncultured_bacterium_g__uncultured
304	0	0	0	18	10	8	7	21	0	0	0	2	5	0	9	0	41	0	48	28	18	15	18	13	k__Bacteria; p__Proteobacteria; c__Alphaproteobacteria; o__Rhizobiales; f__Rhizobiaceae; g__Allorhizobium-Neorhizobium-Pararhizobium-Rhizobium
305	0	0	0	0	0	0	162	0	0	284	290	0	0	0	0	0	0	0	0	0	0	0	0	0	k__Bacteria; p__Bacteroidota; c__Bacteroidia; o__Bacteroidales; f__Muribaculaceae; g__Muribaculaceae; s__uncultured_bacterium_g__Muribaculaceae
306	0	143	0	67	0	23	0	0	44	0	52	0	0	0	51	0	64	0	0	0	0	0	10	21	k__Bacteria
307	0	0	0	0	0	0	5	3	0	0	0	0	0	0	0	0	0	0	0	0	0	41	0	0	k__Bacteria; p__Firmicutes; c__Bacilli; o__Lactobacillales; f__Enterococcaceae; g__Enterococcus; s__Enterococcus_durans_g__Enterococcus
308	0	0	0	0	0	0	45	0	644	0	0	0	0	0	0	0	0	0	0	0	0	0	0	0	k__Bacteria; p__Firmicutes; c__Clostridia; o__Oscillospirales; f__Oscillospiraceae; g__NK4A214_group; s__uncultured_bacterium_g__NK4A214_group
309	0	0	9	0	0	0	0	0	0	0	0	150	4	0	14	0	0	0	0	0	3	0	0	11	k__Bacteria; p__Firmicutes; c__Clostridia; o__Eubacteriales; f__Eubacteriaceae; g__uncultured; s__uncultured_bacterium_g__uncultured
310	0	0	0	0	0	0	10	0	0	8	15	0	4	0	6	0	0	0	47	24	0	109	0	0	k__Bacteria; p__Bacteroidota; c__Bacteroidia; o__Bacteroidales; f__Muribaculaceae; g__Muribaculaceae; s__uncultured_bacterium_g__Muribaculaceae
311	0	0	0	0	0	0	0	0	0	0	0	0	0	0	0	0	0	0	0	0	0	135	0	0	k__Bacteria; p__Bacteroidota; c__Bacteroidia; o__Bacteroidales; f__Muribaculaceae; g__Muribaculaceae; s__uncultured_bacterium_g__Muribaculaceae
312	0	0	0	0	0	0	190	0	0	275	291	0	0	0	0	0	0	0	0	0	0	0	0	0	k__Bacteria; p__Bacteroidota; c__Bacteroidia; o__Bacteroidales; f__Muribaculaceae; g__Muribaculaceae; s__uncultured_bacterium_g__Muribaculaceae
313	0	0	30	0	0	0	0	0	0	0	0	188	0	0	21	0	0	0	0	0	0	0	48	0	k__Bacteria; p__Firmicutes; c__Clostridia; o__Eubacteriales; f__Eubacteriaceae; g__uncultured; s__uncultured_bacterium_g__uncultured
315	0	0	79	0	88	63	0	0	4	0	4	0	0	0	0	0	5	0	0	0	0	0	0	0	k__Bacteria
316	127	0	0	63	8	57	0	0	0	0	11	0	0	54	54	0	32	20	22	0	0	0	0	27	k__Bacteria; p__Firmicutes; c__Clostridia; o__Eubacteriales; f__Eubacteriaceae; g__uncultured; s__uncultured_bacterium_g__uncultured
317	5	0	2	0	6	1	0	5	33	3	0	37	20	29	15	11	20	15	21	23	21	23	20	17	k__Bacteria; p__Desulfobacterota; c__Desulfovibrionia; o__Desulfovibrionales; f__Desulfovibrionaceae; g__uncultured; s__uncultured_bacterium_g__uncultured
318	193	210	0	0	0	0	0	0	16	0	0	0	0	0	0	0	101	0	0	0	0	0	0	0	k__Bacteria; p__Firmicutes; c__Bacilli; o__Erysipelotrichales; f__Erysipelotrichaceae
319	0	0	187	0	296	0	0	0	0	0	0	0	0	0	0	0	0	0	0	0	0	0	0	0	k__Bacteria; p__Proteobacteria; c__Gammaproteobacteria; o__Burkholderiales; f__Sutterellaceae
320	0	0	0	0	0	0	0	0	0	0	0	0	0	0	10	0	0	0	0	4	0	84	0	0	k__Bacteria; p__Bacteroidota; c__Bacteroidia; o__Bacteroidales; f__Muribaculaceae; g__Muribaculaceae; s__uncultured_bacterium_g__Muribaculaceae
321	0	0	0	0	0	0	185	22	190	110	177	0	0	0	0	0	0	0	0	0	0	16	0	0	k__Bacteria; p__Firmicutes; c__Clostridia; o__Clostridia_UCG-014; f__Clostridia_UCG-014; g__Clostridia_UCG-014; s__uncultured_rumen_g__Clostridia_UCG-014
322	0	0	0	0	31	0	0	0	58	0	0	0	0	0	0	0	0	0	0	0	0	85	0	0	k__Bacteria; p__Bacteroidota; c__Bacteroidia; o__Bacteroidales; f__Muribaculaceae; g__Muribaculaceae; s__uncultured_bacterium_g__Muribaculaceae
323	0	0	0	0	0	0	0	166	0	0	0	494	0	0	0	0	0	0	0	0	0	30	0	0	k__Bacteria; p__Firmicutes; c__Clostridia; o__Lachnospirales; f__Lachnospiraceae
324	0	0	0	0	0	0	0	0	0	0	0	0	0	0	0	0	0	0	0	0	0	38	0	0	k__Bacteria; p__Firmicutes; c__Clostridia; o__Christensenellales; f__Christensenellaceae; g__Christensenellaceae_R-7_group; s__uncultured_bacterium_g__Christensenellaceae_R-7_group
325	0	0	0	0	0	0	147	0	0	177	273	0	0	0	0	0	0	0	0	0	0	0	0	0	k__Bacteria; p__Firmicutes; c__Clostridia; o__Clostridia_UCG-014; f__Clostridia_UCG-014; g__Clostridia_UCG-014
326	0	0	0	0	0	0	190	47	63	91	176	0	0	0	0	0	0	0	0	0	0	34	0	0	k__Bacteria; p__Firmicutes; c__Clostridia; o__Clostridia_UCG-014; f__Clostridia_UCG-014; g__Clostridia_UCG-014
327	0	0	0	0	0	0	0	214	50	0	0	0	0	0	0	0	0	0	0	0	0	13	0	0	k__Bacteria; p__Firmicutes; c__Clostridia; o__Oscillospirales; f__Oscillospiraceae; g__NK4A214_group
328	0	0	0	0	0	0	177	0	50	104	135	0	0	0	0	0	0	0	0	0	0	32	0	0	k__Bacteria; p__Firmicutes; c__Clostridia; o__Clostridia_UCG-014; f__Clostridia_UCG-014; g__Clostridia_UCG-014; s__uncultured_bacterium_g__Clostridia_UCG-014
329	0	0	0	0	0	0	44	0	66	16	22	0	0	0	0	0	0	0	0	0	0	81	0	0	k__Bacteria; p__Firmicutes; c__Clostridia; o__Lachnospirales; f__Lachnospiraceae
330	0	0	0	0	0	0	26	0	0	0	0	0	0	14	39	0	94	0	11	0	0	0	0	0	k__Bacteria; p__Firmicutes; c__Clostridia; o__Eubacteriales; f__Eubacteriaceae; g__uncultured; s__uncultured_bacterium_g__uncultured
331	0	0	0	0	0	0	81	125	67	89	115	0	0	0	0	0	0	0	0	0	0	0	0	0	k__Bacteria; p__Firmicutes; c__Clostridia; o__Christensenellales; f__Christensenellaceae; g__Christensenellaceae_R-7_group
332	0	0	0	0	0	0	155	0	21	143	190	0	0	0	49	0	20	0	0	0	0	0	0	0	k__Bacteria; p__Firmicutes; c__Clostridia; o__Clostridia_UCG-014; f__Clostridia_UCG-014; g__Clostridia_UCG-014
333	0	0	0	0	0	0	32	38	0	0	0	0	0	0	0	0	0	0	0	0	0	109	0	0	k__Bacteria; p__Firmicutes; c__Clostridia; o__Oscillospirales; f__Oscillospiraceae; g__NK4A214_group; s__uncultured_bacterium_g__NK4A214_group
334	0	0	21	52	131	0	0	5	0	0	0	0	5	137	0	5	0	0	0	22	0	0	0	0	k__Bacteria
335	76	0	34	0	58	53	0	0	0	0	0	96	0	27	0	0	19	0	0	0	0	0	0	0	k__Bacteria
336	35	0	0	0	22	16	14	24	16	0	0	54	20	0	15	9	29	0	0	0	0	9	0	0	k__Bacteria; p__Actinobacteriota; c__Coriobacteriia; o__Coriobacteriales; f__Eggerthellaceae
337	0	0	0	0	0	0	101	0	0	116	98	0	0	0	0	0	0	0	0	0	0	0	0	0	k__Bacteria; p__Bacteroidota; c__Bacteroidia; o__Bacteroidales; f__Muribaculaceae; g__Muribaculaceae; s__uncultured_bacterium_g__Muribaculaceae
338	0	0	0	0	0	0	21	26	373	0	13	0	0	0	0	0	0	0	0	0	0	0	0	0	k__Bacteria; p__Firmicutes; c__Bacilli; o__RF39; f__RF39; g__RF39
339	0	0	0	0	0	0	0	0	0	0	0	97	0	0	71	0	0	0	0	0	0	0	0	0	k__Bacteria
340	0	0	41	0	22	0	0	0	0	0	0	0	0	0	0	0	0	0	0	159	0	0	0	0	k__Bacteria; p__Bacteroidota; c__Bacteroidia; o__Bacteroidales; f__Muribaculaceae; g__Muribaculaceae; s__uncultured_bacterium_g__Muribaculaceae
341	0	0	0	0	0	0	0	0	0	0	0	0	110	64	112	87	0	109	0	0	0	69	0	0	k__Bacteria; p__Firmicutes; c__Clostridia; o__Clostridiales; f__Clostridiaceae; g__Clostridium_sensu_stricto_1; s__Clostridium_butyricum_g__Clostridium_sensu_stricto_1
342	0	0	0	0	0	0	0	80	33	0	0	0	0	0	0	0	0	0	0	0	0	128	0	0	k__Bacteria; p__Firmicutes; c__Clostridia; o__Lachnospirales; f__Lachnospiraceae
343	0	0	0	0	0	0	0	0	0	0	0	0	0	0	0	0	0	0	0	74	87	0	136	160	k__Bacteria; p__Firmicutes; c__Clostridia; o__Clostridiales; f__Clostridiaceae; g__Clostridium_sensu_stricto_1; s__uncultured_bacterium_g__Clostridium_sensu_stricto_1
344	72	0	38	0	0	0	88	20	0	48	0	0	0	0	0	0	0	0	60	0	0	0	0	0	k__Bacteria
345	53	0	9	0	0	0	114	37	0	121	0	0	0	12	0	0	0	0	45	0	0	0	0	0	k__Bacteria
346	0	0	0	0	0	0	0	0	0	0	0	0	0	0	0	0	0	0	0	0	0	65	0	0	k__Bacteria; p__Firmicutes; c__Clostridia; o__Lachnospirales; f__Lachnospiraceae
347	15	63	0	22	12	45	18	0	3	6	5	24	18	16	19	7	34	0	25	18	0	13	6	0	k__Bacteria; p__Firmicutes; c__Clostridia; o__Eubacteriales; f__Eubacteriaceae; g__uncultured; s__uncultured_bacterium_g__uncultured
348	0	0	0	0	0	0	0	0	172	0	0	0	17	0	37	0	0	0	0	0	0	0	0	0	k__Bacteria; p__Firmicutes; c__Clostridia; o__Clostridia_UCG-014; f__Clostridia_UCG-014; g__Clostridia_UCG-014
349	106	0	0	0	0	80	0	0	0	0	0	0	0	0	0	0	0	0	0	0	0	0	0	0	k__Bacteria; p__Proteobacteria; c__Gammaproteobacteria; o__Burkholderiales; f__Sutterellaceae
350	0	0	0	0	0	0	0	0	0	0	0	51	0	0	0	0	111	0	27	0	0	0	0	0	k__Bacteria; p__Firmicutes
351	0	0	0	0	0	0	158	0	0	171	283	0	0	0	0	0	14	0	0	0	0	5	0	0	k__Bacteria; p__Firmicutes; c__Clostridia; o__Clostridia_UCG-014; f__Clostridia_UCG-014; g__Clostridia_UCG-014
352	0	0	0	0	0	124	0	0	0	0	0	0	39	25	0	36	0	0	0	0	0	0	31	0	k__Bacteria; p__Firmicutes; c__Bacilli; o__Erysipelotrichales; f__Erysipelotrichaceae
353	0	0	0	0	0	0	219	52	0	153	128	0	0	0	0	0	0	0	0	0	0	19	0	0	k__Bacteria; p__Firmicutes; c__Clostridia; o__Clostridia_UCG-014; f__Clostridia_UCG-014; g__Clostridia_UCG-014
354	73	66	0	0	0	57	0	0	0	0	0	0	0	0	0	0	55	0	0	0	31	0	36	0	k__Bacteria; p__Firmicutes; c__Clostridia; o__Eubacteriales; f__Eubacteriaceae; g__uncultured; s__uncultured_bacterium_g__uncultured
355	0	0	0	0	0	0	129	109	0	104	150	0	0	0	0	0	0	0	0	0	0	0	0	0	k__Bacteria; p__Firmicutes; c__Clostridia; o__Clostridia_UCG-014; f__Clostridia_UCG-014; g__Clostridia_UCG-014
356	0	0	0	0	0	0	252	0	0	125	91	0	0	0	0	0	0	0	0	0	0	0	0	60	k__Bacteria; p__Firmicutes; c__Clostridia; o__Oscillospirales; f__Ruminococcaceae; g__Ruminococcus; s__uncultured_Clostridiaceae_g__Ruminococcus
357	0	0	0	0	0	0	155	96	46	76	113	0	0	0	0	0	0	0	0	0	0	50	0	0	k__Bacteria; p__Firmicutes; c__Clostridia; o__Monoglobales; f__Monoglobaceae; g__Monoglobus; s__uncultured_bacterium_g__Monoglobus
358	0	0	0	0	0	0	0	0	30	0	0	0	0	0	0	5	0	0	0	0	0	0	0	0	k__Bacteria; p__Firmicutes; c__Clostridia; o__Oscillospirales; f__Ruminococcaceae; g__Ruminococcus
359	48	43	0	0	0	46	8	0	0	0	0	0	0	5	18	0	0	0	35	0	0	43	0	0	k__Bacteria; p__Firmicutes; c__Clostridia; o__Eubacteriales; f__Eubacteriaceae; g__uncultured; s__uncultured_bacterium_g__uncultured
360	20	60	0	0	0	33	0	0	16	0	0	37	0	124	0	0	42	0	0	0	0	0	0	0	k__Bacteria
361	0	0	0	0	0	0	0	0	0	0	0	0	0	109	0	0	0	0	0	0	0	0	32	25	k__Bacteria; p__Firmicutes; c__Clostridia; o__Lachnospirales; f__Lachnospiraceae
362	227	148	0	0	0	86	0	0	0	0	0	0	0	0	0	0	0	0	0	0	0	0	0	0	k__Bacteria; p__Firmicutes
363	0	0	0	0	0	0	0	0	0	0	0	0	85	0	512	0	0	0	0	0	0	0	0	0	k__Bacteria; p__Bacteroidota; c__Bacteroidia; o__Bacteroidales; f__Muribaculaceae; g__Muribaculaceae; s__uncultured_bacterium_g__Muribaculaceae
364	0	0	0	0	0	0	150	0	0	120	157	0	0	0	0	0	0	0	9	0	0	0	0	0	k__Bacteria; p__Firmicutes; c__Clostridia; o__Lachnospirales; f__Lachnospiraceae; g__Tyzzerella
366	0	0	0	0	0	0	0	0	0	0	0	0	63	0	381	0	0	0	0	0	0	0	0	0	k__Bacteria; p__Proteobacteria; c__Gammaproteobacteria; o__Burkholderiales; f__Sutterellaceae; g__Parasutterella
367	0	0	0	0	0	0	130	0	0	107	167	0	0	0	0	0	0	0	0	0	0	19	0	0	k__Bacteria; p__Firmicutes; c__Clostridia; o__Clostridia_UCG-014; f__Clostridia_UCG-014; g__Clostridia_UCG-014; s__uncultured_bacterium_g__Clostridia_UCG-014
368	0	0	0	0	0	0	0	0	0	513	0	0	0	0	0	0	0	0	0	0	0	0	0	0	k__Bacteria; p__Bacteroidota; c__Bacteroidia; o__Bacteroidales; f__Muribaculaceae; g__Muribaculaceae; s__uncultured_bacterium_g__Muribaculaceae
369	0	0	0	0	0	0	0	0	0	0	0	0	0	0	0	0	0	0	0	0	0	153	0	0	k__Bacteria; p__Bacteroidota; c__Bacteroidia; o__Bacteroidales; f__Muribaculaceae; g__Muribaculaceae
370	0	0	0	0	0	0	0	0	0	0	0	0	0	0	0	0	0	0	0	0	0	60	0	0	k__Bacteria; p__Firmicutes; c__Clostridia; o__Oscillospirales; f__Oscillospiraceae; g__NK4A214_group; s__uncultured_bacterium_g__NK4A214_group
371	0	0	0	0	0	0	112	42	0	197	101	0	0	0	0	0	0	0	0	0	0	0	0	0	k__Bacteria; p__Bacteroidota; c__Bacteroidia; o__Bacteroidales; f__Muribaculaceae; g__Muribaculaceae
372	0	0	0	0	0	0	56	65	68	62	68	0	0	0	0	0	0	0	0	0	0	0	0	0	k__Bacteria; p__Firmicutes; c__Clostridia; o__Christensenellales; f__Christensenellaceae; g__Christensenellaceae_R-7_group; s__uncultured_bacterium_g__Christensenellaceae_R-7_group
373	44	0	27	0	46	0	0	0	0	0	0	82	0	36	0	0	0	0	0	0	0	0	70	0	k__Bacteria
374	0	0	0	0	0	0	135	0	193	101	124	0	0	0	0	0	0	0	0	0	0	0	0	0	k__Bacteria; p__Firmicutes; c__Clostridia; o__Monoglobales; f__Monoglobaceae; g__Monoglobus; s__uncultured_bacterium_g__Monoglobus
375	96	0	0	0	0	0	0	0	0	0	0	0	0	0	0	0	0	0	0	0	0	0	0	0	k__Bacteria
376	0	0	0	0	0	0	0	0	0	0	0	165	0	31	0	0	0	56	0	0	0	0	0	0	k__Bacteria
377	0	0	0	0	0	0	0	64	6	0	0	0	0	0	0	0	0	0	0	0	0	0	0	0	k__Bacteria; p__Firmicutes; c__Clostridia; o__Christensenellales; f__Christensenellaceae; g__Christensenellaceae_R-7_group
378	0	0	0	0	0	0	0	0	0	0	0	0	0	0	0	0	0	0	0	0	0	213	0	0	k__Bacteria; p__Firmicutes; c__Clostridia; o__Oscillospirales; f__Ruminococcaceae; g__Subdoligranulum
379	0	0	0	0	0	0	11	0	0	66	19	0	0	0	0	0	0	0	0	0	0	86	0	0	k__Bacteria; p__Bacteroidota; c__Bacteroidia; o__Bacteroidales; f__Muribaculaceae; g__Muribaculaceae; s__uncultured_bacterium_g__Muribaculaceae
380	0	0	0	0	0	0	0	0	367	0	0	0	0	0	0	0	0	0	0	0	0	0	0	0	k__Bacteria; p__Firmicutes; c__Clostridia; o__Clostridia_UCG-014; f__Clostridia_UCG-014; g__Clostridia_UCG-014
381	0	0	36	0	15	0	0	0	0	0	60	22	0	0	0	0	0	0	0	0	0	0	0	0	k__Bacteria; p__Firmicutes; c__Clostridia; o__Eubacteriales; f__Eubacteriaceae; g__uncultured; s__uncultured_bacterium_g__uncultured
382	0	0	0	0	0	0	222	0	0	187	180	0	0	0	0	0	0	0	0	0	0	0	0	0	k__Bacteria; p__Firmicutes; c__Clostridia; o__Christensenellales; f__Christensenellaceae; g__Christensenellaceae_R-7_group
383	36	0	0	0	0	46	35	14	0	30	13	0	0	0	0	0	13	0	0	0	0	0	0	0	k__Bacteria; p__Firmicutes; c__Clostridia; o__Lachnospirales; f__Lachnospiraceae; g__Lachnospira
384	0	0	0	0	0	0	225	0	0	154	172	0	0	0	0	0	0	0	0	0	0	0	0	0	k__Bacteria; p__Firmicutes; c__Clostridia; o__Christensenellales; f__Christensenellaceae; g__Christensenellaceae_R-7_group
385	55	0	0	0	15	30	46	0	32	47	51	0	0	0	43	0	90	0	0	0	0	0	0	0	k__Bacteria; p__Firmicutes; c__Clostridia; o__Eubacteriales; f__Eubacteriaceae; g__uncultured; s__uncultured_bacterium_g__uncultured
386	0	0	0	0	0	0	0	44	88	0	0	0	0	0	0	0	0	0	0	0	0	146	0	0	k__Bacteria; p__Firmicutes; c__Clostridia; o__Oscillospirales; f__Ruminococcaceae; g__Subdoligranulum
387	0	0	0	0	0	0	0	0	84	0	0	0	0	0	0	0	0	0	0	0	0	182	0	0	k__Bacteria; p__Firmicutes; c__Clostridia; o__Clostridia_UCG-014; f__Clostridia_UCG-014; g__Clostridia_UCG-014; s__uncultured_organism_g__Clostridia_UCG-014
388	0	0	0	0	0	0	133	28	22	130	140	0	0	0	0	0	0	0	10	0	0	0	0	0	k__Bacteria; p__Firmicutes; c__Clostridia; o__Lachnospirales; f__Lachnospiraceae; g__Tyzzerella; s__uncultured_rumen_g__Tyzzerella
389	42	0	9	0	43	9	4	0	27	0	0	0	0	0	0	0	69	0	10	0	0	0	0	0	k__Bacteria
390	548	0	0	0	0	0	0	0	0	0	0	0	0	0	0	0	0	0	0	0	0	0	0	0	k__Bacteria; p__Firmicutes
391	44	0	0	0	23	39	10	0	0	21	15	34	28	18	23	0	31	0	0	0	0	0	0	0	k__Bacteria; p__Firmicutes; c__Clostridia; o__Eubacteriales; f__Eubacteriaceae; g__uncultured; s__uncultured_bacterium_g__uncultured
392	0	0	0	0	0	0	116	13	145	58	68	0	0	0	0	0	0	0	0	0	0	0	0	0	k__Bacteria; p__Firmicutes; c__Clostridia; o__Lachnospirales; f__Lachnospiraceae; g__Tyzzerella; s__uncultured_bacterium_g__Tyzzerella
393	0	123	0	0	0	64	0	0	0	0	0	0	0	0	0	0	47	0	101	0	0	0	0	0	k__Bacteria
394	0	0	0	0	0	0	133	0	0	118	144	0	0	0	0	0	0	0	0	0	0	33	0	0	k__Bacteria; p__Firmicutes; c__Clostridia; o__Clostridia_UCG-014; f__Clostridia_UCG-014; g__Clostridia_UCG-014
395	208	0	0	0	46	101	0	0	0	0	0	0	0	0	48	0	0	0	0	0	0	0	0	0	k__Bacteria; p__Firmicutes; c__Clostridia; o__Eubacteriales; f__Eubacteriaceae; g__uncultured; s__uncultured_bacterium_g__uncultured
396	0	0	0	0	0	0	0	0	0	0	0	0	0	0	0	0	0	0	0	0	0	172	0	0	k__Bacteria; p__Firmicutes; c__Clostridia; o__Clostridia_UCG-014; f__Clostridia_UCG-014; g__Clostridia_UCG-014
397	0	0	0	0	0	0	0	174	74	0	0	0	0	0	0	0	0	0	0	0	0	73	0	0	k__Bacteria; p__Firmicutes; c__Clostridia; o__Clostridia_UCG-014; f__Clostridia_UCG-014; g__Clostridia_UCG-014
398	0	0	0	0	0	0	41	0	0	151	110	0	0	0	0	8	10	0	0	0	0	0	0	0	k__Bacteria; p__Bacteroidota; c__Bacteroidia; o__Bacteroidales; f__Muribaculaceae; g__Muribaculaceae; s__uncultured_bacterium_g__Muribaculaceae
399	0	0	0	0	0	0	136	0	55	56	21	0	0	0	0	0	0	0	0	0	0	0	0	0	k__Bacteria; p__Firmicutes; c__Clostridia; o__Oscillospirales; f__Oscillospiraceae; g__uncultured
400	24	0	23	0	47	0	0	16	23	0	0	24	0	0	19	0	23	0	0	0	0	0	0	0	k__Bacteria; p__Actinobacteriota; c__Coriobacteriia; o__Coriobacteriales; f__Eggerthellaceae
401	12	14	9	11	13	5	6	7	12	13	9	0	0	15	15	15	14	25	11	19	14	19	11	7	k__Bacteria; p__Proteobacteria; c__Gammaproteobacteria; o__Enterobacterales
402	0	0	0	0	0	0	0	127	0	0	0	0	0	0	0	0	0	0	0	0	0	106	0	0	k__Bacteria; p__Firmicutes; c__Clostridia; o__Clostridia_UCG-014; f__Clostridia_UCG-014; g__Clostridia_UCG-014; s__uncultured_bacterium_g__Clostridia_UCG-014
403	0	0	0	0	0	0	62	183	13	45	49	0	0	0	0	0	42	34	0	0	0	6	0	0	k__Bacteria; p__Firmicutes; c__Clostridia; o__Oscillospirales; f__Oscillospiraceae; g__NK4A214_group; s__uncultured_bacterium_g__NK4A214_group
404	0	0	6	0	0	2	0	0	0	0	0	0	0	0	9	0	31	0	163	0	0	0	3	2	k__Bacteria; p__Firmicutes; c__Bacilli; o__Lactobacillales; f__Lactobacillaceae; g__Lactobacillus; s__Lactobacillus_johnsonii_g__Lactobacillus
405	0	0	0	0	0	0	0	0	0	0	0	0	0	0	0	0	0	0	0	0	0	83	0	0	k__Bacteria; p__Firmicutes; c__Clostridia; o__Oscillospirales; f__Ruminococcaceae; g__UCG-001
406	0	0	0	0	0	0	0	0	0	0	0	0	0	0	0	0	0	0	0	0	0	44	0	0	k__Bacteria; p__Bacteroidota; c__Bacteroidia; o__Bacteroidales; f__Muribaculaceae; g__Muribaculaceae; s__uncultured_bacterium_g__Muribaculaceae
407	0	0	0	0	0	0	0	0	0	0	0	56	0	0	0	17	15	0	0	146	0	0	0	0	k__Bacteria; p__Firmicutes; c__Clostridia; o__Eubacteriales; f__Eubacteriaceae; g__uncultured; s__uncultured_bacterium_g__uncultured
408	0	0	0	0	4	0	0	0	0	20	0	0	19	0	0	15	0	0	26	0	0	0	0	0	k__Bacteria; p__Bacteroidota; c__Bacteroidia; o__Bacteroidales; f__Muribaculaceae; g__Muribaculaceae
409	16	16	28	17	12	8	0	0	16	36	24	0	0	0	21	25	26	20	12	21	20	19	10	0	k__Bacteria; p__Firmicutes; c__Clostridia; o__Lachnospirales; f__Lachnospiraceae; g__Lachnospiraceae_NK4A136_group; s__uncultured_bacterium_g__Lachnospiraceae_NK4A136_group
410	0	0	0	0	0	0	130	57	0	120	162	0	0	0	39	0	0	0	0	0	0	0	0	0	k__Bacteria; p__Firmicutes; c__Clostridia; o__Clostridia_UCG-014; f__Clostridia_UCG-014; g__Clostridia_UCG-014; s__uncultured_organism_g__Clostridia_UCG-014
411	35	0	0	0	0	22	0	0	0	15	14	0	0	0	57	0	12	0	18	29	0	0	11	25	k__Bacteria; p__Firmicutes; c__Clostridia; o__Eubacteriales; f__Eubacteriaceae; g__uncultured; s__uncultured_bacterium_g__uncultured
412	0	0	0	0	0	0	0	0	0	0	0	75	0	0	0	0	0	50	0	0	0	67	0	0	k__Bacteria; p__Firmicutes; c__Clostridia; o__Clostridiales; f__Clostridiaceae; g__Clostridium_sensu_stricto_1; s__uncultured_bacterium_g__Clostridium_sensu_stricto_1
413	0	0	0	0	0	0	0	0	0	0	0	0	0	0	0	0	0	0	207	0	0	0	0	0	k__Bacteria; p__Firmicutes; c__Clostridia; o__Clostridiales; f__Clostridiaceae; g__Clostridium_sensu_stricto_1
414	0	0	0	0	0	0	26	6	0	50	40	0	0	0	0	6	0	0	34	0	0	34	0	0	k__Bacteria; p__Bacteroidota; c__Bacteroidia; o__Bacteroidales; f__Muribaculaceae; g__Muribaculaceae; s__uncultured_bacterium_g__Muribaculaceae
415	0	0	0	0	0	0	0	8	0	0	151	0	0	0	0	0	0	0	0	0	0	0	0	0	k__Bacteria; p__Bacteroidota; c__Bacteroidia; o__Bacteroidales; f__Muribaculaceae; g__Muribaculaceae; s__uncultured_bacterium_g__Muribaculaceae
416	0	0	0	0	0	0	13	30	41	0	17	0	0	0	0	0	0	0	0	0	0	108	0	0	k__Bacteria; p__Firmicutes; c__Clostridia; o__Clostridia_UCG-014; f__Clostridia_UCG-014; g__Clostridia_UCG-014
417	0	0	0	0	0	0	0	0	0	0	0	0	0	0	0	0	0	0	0	0	0	146	0	0	k__Bacteria; p__Firmicutes; c__Clostridia; o__Clostridia_UCG-014; f__Clostridia_UCG-014; g__Clostridia_UCG-014
418	0	0	0	0	0	0	0	0	0	0	0	0	0	0	0	0	148	0	0	0	0	16	0	0	k__Bacteria; p__Firmicutes; c__Clostridia; o__Eubacteriales; f__Eubacteriaceae; g__uncultured; s__uncultured_bacterium_g__uncultured
419	0	0	0	0	0	0	0	52	63	147	124	0	0	0	0	0	0	0	19	0	0	0	0	0	k__Bacteria; p__Firmicutes; c__Clostridia; o__Clostridia_UCG-014; f__Clostridia_UCG-014; g__Clostridia_UCG-014
420	0	0	0	0	0	0	0	0	0	0	0	0	0	0	0	0	0	0	0	0	0	161	0	0	k__Bacteria; p__Firmicutes; c__Clostridia; o__Clostridia_UCG-014; f__Clostridia_UCG-014; g__Clostridia_UCG-014
421	0	0	0	0	0	0	10	0	19	0	0	0	0	0	0	0	0	25	52	0	0	0	0	0	k__Bacteria; p__Firmicutes; c__Clostridia; o__Eubacteriales; f__Eubacteriaceae; g__uncultured; s__uncultured_bacterium_g__uncultured
422	0	38	0	0	0	0	0	0	0	0	22	54	0	0	46	0	63	0	0	0	0	0	0	0	k__Bacteria; p__Actinobacteriota; c__Coriobacteriia; o__Coriobacteriales; f__Eggerthellaceae
423	8	0	0	0	0	0	0	0	0	0	0	0	0	0	0	0	0	0	7	0	0	11	0	0	k__Bacteria; p__Firmicutes; c__Clostridia; o__Clostridia_UCG-014; f__Clostridia_UCG-014; g__Clostridia_UCG-014
424	0	0	0	0	0	12	0	0	0	0	0	0	71	0	70	86	48	43	0	0	0	12	0	0	k__Bacteria; p__Actinobacteriota; c__Actinobacteria; o__Bifidobacteriales; f__Bifidobacteriaceae; g__Bifidobacterium; s__Bifidobacterium_dentium_g__Bifidobacterium
425	0	0	0	0	0	0	236	0	0	92	153	0	0	0	0	0	0	0	0	0	0	0	0	0	k__Bacteria; p__Firmicutes; c__Clostridia; o__Lachnospirales; f__Lachnospiraceae; g__Anaerostipes; s__uncultured_bacterium_g__Anaerostipes
426	0	0	58	0	61	0	4	104	49	0	0	0	9	0	52	0	0	0	0	0	0	0	0	0	k__Bacteria; p__Desulfobacterota; c__Desulfovibrionia; o__Desulfovibrionales; f__Desulfovibrionaceae; g__Desulfovibrio
427	0	0	31	0	0	0	199	0	0	94	159	0	0	0	0	0	0	0	0	0	0	0	0	0	k__Bacteria; p__Firmicutes; c__Clostridia; o__Clostridia_UCG-014; f__Clostridia_UCG-014; g__Clostridia_UCG-014
428	0	0	12	0	11	0	0	15	75	0	0	0	14	0	0	17	0	0	48	0	0	44	0	0	k__Bacteria; p__Bacteroidota; c__Bacteroidia; o__Bacteroidales; f__Muribaculaceae; g__Muribaculaceae; s__uncultured_Bacteroidales_g__Muribaculaceae
430	47	125	0	0	0	37	0	0	0	0	0	0	0	0	0	0	31	0	24	0	0	0	0	0	k__Bacteria
431	0	0	0	0	0	0	22	0	0	15	0	0	0	0	0	0	23	0	6	0	0	20	0	0	k__Bacteria; p__Actinobacteriota; c__Coriobacteriia; o__Coriobacteriales; f__Eggerthellaceae
432	41	39	43	30	31	36	37	43	13	13	17	8	0	6	0	9	3	0	0	0	4	0	19	0	k__Bacteria; p__Bacteroidota; c__Bacteroidia; o__Bacteroidales; f__Muribaculaceae; g__Muribaculaceae; s__uncultured_bacterium_g__Muribaculaceae
433	0	0	0	0	0	0	130	0	0	139	116	0	0	0	0	0	0	0	0	0	0	0	0	0	k__Bacteria; p__Firmicutes; c__Clostridia; o__Clostridia_UCG-014; f__Clostridia_UCG-014; g__Clostridia_UCG-014
434	0	166	0	35	0	0	0	0	0	0	0	0	0	20	0	0	0	0	60	0	0	0	0	0	k__Bacteria
435	0	0	0	0	0	0	8	0	0	2	0	0	0	0	0	0	0	0	0	0	0	66	0	0	k__Bacteria; p__Firmicutes; c__Clostridia; o__Lachnospirales; f__Lachnospiraceae
436	0	0	0	0	0	0	0	68	0	0	0	0	0	0	0	0	0	0	0	0	0	0	0	0	k__Bacteria; p__Firmicutes; c__Clostridia; o__Oscillospirales; f__Oscillospiraceae; g__V9D2013_group; s__uncultured_bacterium_g__V9D2013_group
437	0	0	0	0	0	0	39	179	72	0	0	0	0	0	0	0	0	0	0	0	0	37	0	0	k__Bacteria; p__Firmicutes; c__Clostridia; o__Oscillospirales; f__Oscillospiraceae; g__NK4A214_group; s__uncultured_bacterium_g__NK4A214_group
438	19	48	0	0	15	0	0	0	0	0	0	0	0	0	0	0	0	0	0	0	0	14	0	0	k__Bacteria; p__Actinobacteriota; c__Coriobacteriia; o__Coriobacteriales; f__Eggerthellaceae
439	0	0	0	0	0	0	110	0	0	105	185	0	0	0	0	0	0	0	0	0	0	0	0	0	k__Bacteria; p__Firmicutes; c__Clostridia; o__Clostridia_UCG-014; f__Clostridia_UCG-014; g__Clostridia_UCG-014
441	0	0	0	0	0	0	0	0	0	0	0	457	0	0	0	0	0	0	0	0	0	0	0	0	k__Bacteria; p__Firmicutes; c__Clostridia; o__Lachnospirales; f__Lachnospiraceae; g__Roseburia; s__uncultured_organism_g__Roseburia
442	0	0	0	0	0	0	53	0	234	37	54	0	0	0	0	0	0	0	0	0	0	0	0	0	k__Bacteria; p__Firmicutes; c__Clostridia; o__Lachnospirales; f__Lachnospiraceae; g__[Eubacterium]_xylanophilum_group; s__uncultured_bacterium_g__[Eubacterium]_xylanophilum_group
444	0	0	0	35	0	0	0	0	0	0	0	0	0	0	0	0	26	0	12	0	0	0	2	0	k__Bacteria; p__Proteobacteria; c__Gammaproteobacteria; o__Pseudomonadales; f__Pseudomonadaceae; g__Pseudomonas
445	0	0	0	0	0	0	0	0	0	0	0	0	0	0	0	0	0	0	0	0	0	163	0	0	k__Bacteria; p__Firmicutes; c__Clostridia; o__Oscillospirales; f__Oscillospiraceae; g__NK4A214_group; s__uncultured_rumen_g__NK4A214_group
446	0	0	36	0	45	0	0	0	0	0	0	0	0	0	0	0	0	0	0	0	0	0	60	0	k__Bacteria
447	0	17	0	21	0	26	0	15	22	0	0	0	8	0	18	1	31	41	0	0	0	0	0	0	k__Bacteria; p__Firmicutes; c__Clostridia; o__Eubacteriales; f__Eubacteriaceae; g__uncultured; s__uncultured_bacterium_g__uncultured
448	0	0	0	0	0	0	8	0	0	0	4	0	0	0	27	0	0	15	0	64	0	0	0	30	k__Bacteria; p__Firmicutes; c__Clostridia; o__Eubacteriales; f__Eubacteriaceae; g__uncultured; s__uncultured_bacterium_g__uncultured
449	0	0	0	0	0	0	0	0	0	415	37	0	0	0	0	0	0	0	0	0	0	0	0	0	k__Bacteria; p__Bacteroidota; c__Bacteroidia; o__Bacteroidales; f__Muribaculaceae; g__Muribaculaceae
450	44	0	0	0	0	0	8	0	0	14	0	0	0	0	0	0	0	16	0	0	0	0	0	0	k__Bacteria; p__Firmicutes; c__Clostridia; o__Lachnospirales; f__Lachnospiraceae
451	0	0	0	0	0	0	0	0	0	0	0	0	0	0	59	0	37	157	0	0	0	48	48	0	k__Bacteria; p__Firmicutes; c__Clostridia; o__Clostridiales; f__Clostridiaceae; g__Clostridium_sensu_stricto_1; s__Clostridium_butyricum_g__Clostridium_sensu_stricto_1
452	0	0	0	0	14	0	0	0	0	0	0	0	0	0	0	0	0	61	8	27	0	0	0	0	k__Bacteria; p__Firmicutes; c__Clostridia; o__Eubacteriales; f__Eubacteriaceae; g__uncultured; s__uncultured_bacterium_g__uncultured
453	0	0	38	0	56	45	19	0	0	29	53	28	0	36	0	0	0	44	0	0	0	0	0	0	k__Bacteria; p__Firmicutes; c__Clostridia; o__Eubacteriales; f__Eubacteriaceae; g__uncultured; s__uncultured_bacterium_g__uncultured
454	0	0	0	0	0	0	0	161	0	0	0	17	0	0	0	0	0	0	41	0	0	0	0	0	k__Bacteria
455	0	30	0	0	0	0	0	0	0	0	0	86	0	0	0	0	0	0	0	0	0	0	0	0	k__Bacteria
456	0	0	0	0	0	0	0	0	0	0	0	0	0	0	0	0	0	0	0	0	0	50	0	0	k__Bacteria; p__Desulfobacterota; c__Desulfovibrionia; o__Desulfovibrionales; f__Desulfovibrionaceae; g__Desulfovibrio
457	0	0	0	0	0	0	107	0	0	107	146	0	0	0	0	0	0	0	0	0	0	0	0	0	k__Bacteria; p__Firmicutes; c__Clostridia; o__Clostridia_UCG-014; f__Clostridia_UCG-014; g__Clostridia_UCG-014
458	0	0	0	0	0	0	87	28	199	36	12	0	0	0	0	0	0	0	0	0	0	0	0	0	k__Bacteria; p__Firmicutes; c__Clostridia; o__Christensenellales; f__Christensenellaceae; g__Christensenellaceae_R-7_group
459	0	0	0	0	0	0	0	0	0	0	0	0	0	0	0	0	27	0	31	23	0	0	0	0	k__Bacteria; p__Firmicutes; c__Clostridia; o__Eubacteriales; f__Eubacteriaceae; g__uncultured; s__uncultured_bacterium_g__uncultured
460	0	0	0	0	0	0	110	97	0	0	148	0	0	0	0	0	0	0	0	0	0	0	0	0	k__Bacteria; p__Firmicutes; c__Clostridia; o__Clostridia_UCG-014; f__Clostridia_UCG-014; g__Clostridia_UCG-014; s__uncultured_organism_g__Clostridia_UCG-014
461	0	0	0	0	0	0	0	21	0	0	0	0	69	0	321	10	0	0	0	0	0	0	0	0	k__Bacteria
462	0	0	0	0	0	0	36	0	0	34	48	0	0	0	0	0	0	0	0	0	0	69	0	0	k__Bacteria; p__Firmicutes; c__Clostridia; o__Clostridia_UCG-014; f__Clostridia_UCG-014; g__Clostridia_UCG-014
463	0	0	0	0	0	0	65	0	0	40	50	0	0	0	0	0	0	0	0	0	0	0	0	0	k__Bacteria; p__Firmicutes; c__Clostridia; o__Clostridia_UCG-014; f__Clostridia_UCG-014; g__Clostridia_UCG-014; s__uncultured_Acetivibrio_g__Clostridia_UCG-014
464	0	0	26	0	15	0	0	0	0	0	0	0	0	0	11	0	40	42	0	0	0	0	0	0	k__Bacteria; p__Proteobacteria; c__Gammaproteobacteria; o__Burkholderiales; f__Sutterellaceae
465	0	0	0	0	0	0	163	0	44	79	144	0	0	0	0	0	0	0	0	0	0	0	0	0	k__Bacteria; p__Firmicutes; c__Clostridia; o__Lachnospirales; f__Lachnospiraceae
466	0	0	0	0	0	0	5	59	6	0	0	18	0	0	46	0	0	0	0	0	0	0	0	0	k__Bacteria; p__Firmicutes; c__Clostridia; o__Lachnospirales; f__Lachnospiraceae; g__Lachnospiraceae_NK4A136_group; s__uncultured_bacterium_g__Lachnospiraceae_NK4A136_group
467	0	117	0	38	0	45	0	0	0	0	0	0	0	0	40	0	0	0	44	0	0	0	0	0	k__Bacteria; p__Firmicutes
468	0	0	0	0	0	0	0	0	0	52	0	0	0	0	28	0	0	0	133	0	0	0	0	0	k__Bacteria; p__Firmicutes; c__Bacilli; o__Erysipelotrichales; f__Erysipelotrichaceae
469	0	0	0	0	0	0	24	0	0	48	27	0	0	0	18	0	0	0	30	0	0	0	0	0	k__Bacteria; p__Firmicutes; c__Clostridia; o__Lachnospirales; f__Lachnospiraceae; g__Roseburia; s__Roseburia_sp._g__Roseburia
470	0	0	0	0	0	0	0	0	0	0	0	0	0	0	0	0	0	0	0	0	41	0	0	0	k__Bacteria; p__Firmicutes; c__Clostridia; o__Clostridiales; f__Clostridiaceae; g__Clostridium_sensu_stricto_1; s__uncultured_bacterium_g__Clostridium_sensu_stricto_1
471	0	0	0	0	0	0	38	0	14	16	22	0	0	91	0	15	20	0	0	0	0	0	0	0	k__Bacteria; p__Firmicutes; c__Clostridia; o__Lachnospirales; f__Lachnospiraceae; g__Lachnospiraceae_NK4A136_group
472	0	0	0	0	0	0	65	20	125	29	54	0	0	7	0	0	0	0	0	0	0	18	0	0	k__Bacteria; p__Firmicutes; c__Clostridia; o__Clostridia_UCG-014; f__Clostridia_UCG-014; g__Clostridia_UCG-014
473	0	0	0	0	0	0	62	42	0	56	61	0	0	0	15	0	0	0	0	0	0	0	0	0	k__Bacteria; p__Firmicutes; c__Clostridia; o__Oscillospirales; f__Ruminococcaceae; g__Subdoligranulum; s__uncultured_bacterium_g__Subdoligranulum
474	0	0	0	0	0	0	116	40	0	118	148	0	0	0	0	0	0	0	0	0	0	0	0	0	k__Bacteria; p__Firmicutes; c__Clostridia; o__Clostridia_UCG-014; f__Clostridia_UCG-014; g__Clostridia_UCG-014
475	24	0	0	0	58	26	0	0	0	0	0	0	14	0	0	25	39	0	0	0	0	0	0	0	k__Bacteria; p__Firmicutes
476	56	5	0	0	0	24	0	0	0	0	0	0	31	90	94	0	0	0	0	0	0	0	0	0	k__Bacteria; p__Firmicutes; c__Clostridia; o__Eubacteriales; f__Eubacteriaceae; g__uncultured; s__uncultured_bacterium_g__uncultured
477	94	0	0	0	8	10	6	0	0	0	0	59	0	0	0	0	18	0	12	0	0	0	0	0	k__Bacteria
478	0	0	0	0	0	0	0	0	0	0	0	0	0	0	0	0	0	0	0	0	0	136	0	0	k__Bacteria; p__Firmicutes; c__Clostridia; o__Clostridia_UCG-014; f__Clostridia_UCG-014; g__Clostridia_UCG-014
479	0	0	0	0	0	0	181	0	0	115	90	0	0	0	0	0	0	0	0	0	0	0	0	0	k__Bacteria; p__Firmicutes; c__Clostridia; o__Lachnospirales; f__Lachnospiraceae; g__Marvinbryantia; s__uncultured_bacterium_g__Marvinbryantia
480	0	0	0	0	0	0	0	0	0	0	0	0	13	0	0	0	0	0	0	0	13	43	0	25	k__Bacteria; p__Firmicutes; c__Clostridia; o__Peptostreptococcales-Tissierellales; f__Peptostreptococcaceae; g__Romboutsia; s__Romboutsia_ilealis_g__Romboutsia
481	122	0	26	0	0	42	0	0	0	0	0	0	0	0	36	15	18	24	0	0	0	0	0	0	k__Bacteria; p__Firmicutes; c__Clostridia; o__Eubacteriales; f__Eubacteriaceae; g__uncultured; s__uncultured_bacterium_g__uncultured
482	66	0	0	0	0	43	0	0	0	0	0	71	0	18	0	0	5	0	8	0	0	0	0	11	k__Bacteria; p__Firmicutes; c__Clostridia; o__Eubacteriales; f__Eubacteriaceae; g__uncultured; s__uncultured_bacterium_g__uncultured
483	0	0	0	0	0	0	0	0	0	0	0	0	0	0	0	0	0	0	0	0	0	129	0	0	k__Bacteria; p__Bacteroidota; c__Bacteroidia; o__Bacteroidales; f__Muribaculaceae; g__Muribaculaceae; s__uncultured_bacterium_g__Muribaculaceae
484	0	0	0	0	0	0	0	0	0	0	0	0	0	0	0	0	0	0	0	0	72	0	0	0	k__Bacteria
485	22	10	14	0	43	0	0	0	0	0	0	28	0	0	32	0	0	0	0	0	0	0	0	0	k__Bacteria; p__Actinobacteriota; c__Coriobacteriia; o__Coriobacteriales; f__Eggerthellaceae; g__DNF00809
486	0	0	0	0	0	0	17	337	0	19	13	0	0	0	0	0	0	0	0	0	0	0	0	0	k__Bacteria; p__Firmicutes; c__Clostridia; o__Oscillospirales; f__Ruminococcaceae; g__Subdoligranulum
487	0	0	0	0	0	0	47	18	96	35	50	0	0	0	0	0	0	0	0	0	0	0	0	0	k__Bacteria; p__Firmicutes; c__Clostridia; o__Clostridia_UCG-014; f__Clostridia_UCG-014; g__Clostridia_UCG-014
488	0	0	0	0	0	0	0	30	75	0	0	0	0	0	0	0	0	0	0	0	0	55	0	0	k__Bacteria; p__Firmicutes; c__Clostridia; o__Clostridia_UCG-014; f__Clostridia_UCG-014; g__Clostridia_UCG-014
489	0	0	0	0	0	0	0	110	0	0	0	0	0	0	0	0	0	0	0	0	0	0	0	0	k__Bacteria; p__Firmicutes; c__Clostridia; o__Clostridia_UCG-014; f__Clostridia_UCG-014; g__Clostridia_UCG-014
490	0	0	0	0	0	0	0	0	0	0	0	0	0	0	0	0	0	0	129	0	0	0	0	0	k__Bacteria
491	77	58	0	0	0	0	0	0	0	0	0	0	0	0	85	0	0	0	0	0	0	0	0	0	k__Bacteria; p__Firmicutes
492	0	0	0	0	0	0	81	0	0	83	79	0	0	0	0	0	0	0	0	0	0	0	0	0	k__Bacteria; p__Firmicutes; c__Clostridia; o__Clostridia_UCG-014; f__Clostridia_UCG-014; g__Clostridia_UCG-014
493	0	0	0	0	0	0	99	0	0	87	115	0	0	0	0	0	9	0	0	0	0	0	0	0	k__Bacteria; p__Firmicutes; c__Clostridia; o__Clostridia_UCG-014; f__Clostridia_UCG-014; g__Clostridia_UCG-014
494	0	0	0	0	0	0	129	0	0	129	119	0	0	0	0	0	0	0	0	0	0	0	0	0	k__Bacteria
495	0	0	0	0	0	0	99	128	0	32	64	0	0	0	0	0	0	0	0	0	0	0	0	0	k__Bacteria; p__Firmicutes; c__Clostridia; o__Lachnospirales; f__Lachnospiraceae
496	0	0	0	0	0	12	0	0	258	0	0	0	0	0	0	0	0	0	0	0	0	36	0	0	k__Bacteria; p__Firmicutes; c__Clostridia; o__Clostridia_UCG-014; f__Clostridia_UCG-014; g__Clostridia_UCG-014; s__uncultured_rumen_g__Clostridia_UCG-014
497	13	0	0	0	0	0	0	0	0	0	0	0	0	0	0	0	0	0	0	0	0	0	0	89	k__Bacteria
498	0	0	0	0	0	10	0	0	0	0	0	0	0	0	0	0	30	0	0	12	0	0	0	0	k__Bacteria; p__Firmicutes; c__Clostridia; o__Eubacteriales; f__Eubacteriaceae; g__uncultured; s__uncultured_bacterium_g__uncultured
499	0	0	0	0	6	0	4	0	3	17	0	0	0	0	0	0	0	0	0	0	0	0	0	0	k__Bacteria; p__Bacteroidota; c__Bacteroidia; o__Bacteroidales; f__Muribaculaceae; g__Muribaculaceae; s__uncultured_bacterium_g__Muribaculaceae
500	0	0	0	0	0	0	0	0	375	0	0	0	0	0	0	0	0	0	0	0	0	0	0	0	k__Bacteria; p__Firmicutes; c__Clostridia; o__Oscillospirales; f__Oscillospiraceae; g__NK4A214_group; s__uncultured_bacterium_g__NK4A214_group
501	26	0	5	0	19	17	20	0	27	18	15	0	0	0	46	0	1	0	0	0	0	15	0	0	k__Bacteria; p__Firmicutes; c__Clostridia; o__Eubacteriales; f__Eubacteriaceae; g__uncultured; s__uncultured_bacterium_g__uncultured
502	0	40	9	0	30	0	0	0	0	0	0	0	0	0	0	0	0	45	0	0	0	0	0	0	k__Bacteria; p__Actinobacteriota; c__Coriobacteriia; o__Coriobacteriales; f__Eggerthellaceae
503	0	0	0	0	0	0	0	0	0	0	0	0	0	0	0	0	0	0	0	0	0	153	0	0	k__Bacteria; p__Firmicutes; c__Clostridia; o__Clostridia_UCG-014; f__Clostridia_UCG-014; g__Clostridia_UCG-014
504	22	141	0	0	0	20	0	0	15	0	0	23	0	12	0	30	0	0	0	0	0	0	0	0	k__Bacteria; p__Firmicutes
505	43	0	0	0	0	0	61	0	37	37	0	23	37	0	64	0	0	0	0	0	0	0	0	0	k__Bacteria; p__Firmicutes; c__Clostridia; o__Eubacteriales; f__Eubacteriaceae; g__uncultured; s__uncultured_bacterium_g__uncultured
506	0	0	0	0	0	0	0	0	0	0	0	0	0	0	0	0	0	0	132	0	0	0	0	0	k__Bacteria; p__Proteobacteria; c__Alphaproteobacteria; o__Rhizobiales; f__uncultured; g__uncultured; s__uncultured_bacterium_g__uncultured
507	0	0	0	0	0	0	64	51	62	0	38	0	0	0	26	0	0	0	0	0	0	16	0	0	k__Bacteria; p__Bacteroidota; c__Bacteroidia; o__Bacteroidales; f__Muribaculaceae; g__Muribaculaceae; s__uncultured_bacterium_g__Muribaculaceae
508	0	0	0	0	0	0	57	89	151	32	45	0	0	0	0	0	0	0	0	0	0	0	0	0	k__Bacteria; p__Firmicutes; c__Clostridia; o__Oscillospirales
509	50	4	20	10	0	12	0	0	0	0	0	0	0	19	0	0	34	65	9	0	0	0	0	0	k__Bacteria; p__Firmicutes; c__Clostridia; o__Eubacteriales; f__Eubacteriaceae; g__uncultured; s__uncultured_bacterium_g__uncultured
510	81	0	10	0	16	15	0	30	13	0	0	0	0	0	0	0	0	32	13	0	0	0	0	0	k__Bacteria; p__Actinobacteriota; c__Coriobacteriia; o__Coriobacteriales; f__Eggerthellaceae; g__DNF00809; s__Coriobacteriales_bacterium_g__DNF00809
512	0	0	0	0	0	0	0	0	0	0	0	18	0	0	0	0	0	0	0	0	0	0	0	0	k__Bacteria; p__Proteobacteria; c__Gammaproteobacteria; o__Pseudomonadales; f__Moraxellaceae; g__Acinetobacter; s__Acinetobacter_junii_g__Acinetobacter
513	0	0	34	0	27	0	0	0	133	0	0	0	0	0	0	0	0	0	0	94	0	0	0	0	k__Bacteria; p__Bacteroidota; c__Bacteroidia; o__Bacteroidales; f__Muribaculaceae; g__Muribaculaceae; s__uncultured_bacterium_g__Muribaculaceae
514	0	0	0	0	0	0	26	37	0	143	87	0	0	0	0	0	0	0	9	0	0	0	0	0	k__Bacteria; p__Bacteroidota; c__Bacteroidia; o__Bacteroidales; f__Muribaculaceae; g__Muribaculaceae; s__uncultured_bacterium_g__Muribaculaceae
515	14	0	0	0	16	0	0	0	0	0	0	40	0	0	0	0	0	0	0	0	0	0	0	0	k__Bacteria; p__Firmicutes; c__Clostridia; o__Eubacteriales; f__Eubacteriaceae; g__uncultured; s__uncultured_bacterium_g__uncultured
517	27	0	74	0	157	0	19	0	0	17	13	0	0	0	0	0	0	0	0	0	0	0	0	0	k__Bacteria; p__Firmicutes; c__Clostridia; o__Eubacteriales; f__Eubacteriaceae; g__uncultured; s__uncultured_bacterium_g__uncultured
518	22	0	0	0	0	0	0	0	0	0	0	0	0	0	0	0	0	0	6	0	0	71	0	0	k__Bacteria; p__Firmicutes; c__Clostridia; o__Clostridia_UCG-014; f__Clostridia_UCG-014; g__Clostridia_UCG-014
519	0	38	0	0	0	0	0	0	0	0	0	0	0	0	0	0	0	0	42	0	0	0	0	0	k__Bacteria
520	0	0	0	0	0	0	11	0	301	8	6	0	0	0	0	0	0	0	0	0	0	0	0	0	k__Bacteria; p__Firmicutes; c__Bacilli; o__RF39; f__RF39; g__RF39
521	0	0	0	0	0	0	0	0	0	0	0	22	41	51	0	37	0	0	0	0	0	0	0	13	k__Bacteria; p__Firmicutes; c__Clostridia; o__Lachnospirales; f__Lachnospiraceae
522	73	0	0	0	0	0	0	0	0	0	0	0	0	0	0	0	39	0	0	23	0	0	0	0	k__Bacteria; p__Actinobacteriota; c__Coriobacteriia; o__Coriobacteriales; f__Atopobiaceae
523	0	0	0	0	0	0	36	0	0	16	0	0	0	0	0	0	0	0	0	0	0	55	0	0	k__Bacteria; p__Firmicutes; c__Bacilli; o__RF39; f__RF39; g__RF39
524	0	0	0	0	0	0	0	0	0	0	0	0	0	0	0	0	0	0	128	0	0	0	0	0	k__Bacteria; p__Actinobacteriota; c__Rubrobacteria; o__Rubrobacterales; f__Rubrobacteriaceae; g__Rubrobacter; s__metagenome_g__Rubrobacter
525	0	0	0	0	0	0	0	148	0	0	0	0	9	0	15	0	0	0	47	0	0	0	0	0	k__Bacteria
526	72	0	0	0	28	0	0	0	51	0	0	65	0	0	30	0	0	0	0	0	0	0	0	0	k__Bacteria; p__Firmicutes; c__Clostridia; o__Eubacteriales; f__Eubacteriaceae; g__uncultured; s__uncultured_bacterium_g__uncultured
527	5	52	4	25	0	38	0	0	0	0	0	0	0	8	0	0	12	2	35	0	0	0	0	0	k__Bacteria; p__Firmicutes; c__Clostridia; o__Eubacteriales; f__Eubacteriaceae; g__uncultured; s__uncultured_bacterium_g__uncultured
528	0	0	0	0	0	0	0	45	208	0	0	0	0	0	0	0	0	0	0	0	0	8	0	0	k__Bacteria; p__Firmicutes; c__Clostridia; o__Oscillospirales; f__Ruminococcaceae; g__Incertae_Sedis
529	0	0	0	0	0	0	46	70	82	72	65	0	0	0	0	0	0	0	0	0	0	0	0	0	k__Bacteria; p__Firmicutes; c__Clostridia; o__Christensenellales; f__Christensenellaceae; g__Christensenellaceae_R-7_group
530	8	6	9	0	0	4	0	0	0	8	7	5	0	1	7	0	109	6	0	0	2	0	0	0	k__Bacteria; p__Firmicutes; c__Clostridia; o__Lachnospirales; f__Lachnospiraceae; g__Lachnospiraceae_NK4A136_group; s__uncultured_bacterium_g__Lachnospiraceae_NK4A136_group
531	0	7	0	0	0	0	0	133	0	0	0	5	0	0	0	0	0	0	0	0	0	21	0	0	k__Bacteria; p__Firmicutes; c__Clostridia; o__Lachnospirales; f__Lachnospiraceae
532	0	152	0	0	0	0	0	0	0	0	0	0	0	0	0	0	0	0	0	0	0	0	192	0	k__Bacteria; p__Firmicutes
533	0	0	0	0	0	0	0	0	0	0	0	0	14	26	10	6	11	13	14	11	11	19	15	16	k__Bacteria; p__Bacteroidota; c__Bacteroidia; o__Bacteroidales; f__Tannerellaceae; g__Parabacteroides; s__uncultured_Bacteroidales_g__Parabacteroides
534	0	0	0	0	0	0	0	0	0	52	90	0	0	0	0	0	0	0	0	0	0	0	0	0	k__Bacteria; p__Firmicutes; c__Clostridia; o__Clostridia_UCG-014; f__Clostridia_UCG-014; g__Clostridia_UCG-014
536	0	0	0	0	0	0	0	86	0	0	0	0	0	0	0	0	0	0	0	0	0	0	0	0	k__Bacteria; p__Firmicutes; c__Clostridia; o__Lachnospirales; f__Lachnospiraceae
537	0	0	0	0	0	0	111	0	0	92	54	0	0	0	0	0	0	0	0	0	0	0	0	0	k__Bacteria; p__Firmicutes; c__Clostridia; o__Clostridia_UCG-014; f__Clostridia_UCG-014; g__Clostridia_UCG-014; s__uncultured_bacterium_g__Clostridia_UCG-014
538	45	0	0	0	24	0	0	0	0	0	0	0	17	0	0	0	0	0	0	0	0	0	0	0	k__Bacteria; p__Firmicutes; c__Clostridia; o__Eubacteriales; f__Eubacteriaceae; g__uncultured; s__uncultured_bacterium_g__uncultured
539	0	0	0	0	0	0	0	0	0	0	0	0	0	0	0	0	0	0	0	0	0	20	0	0	k__Bacteria; p__Bacteroidota; c__Bacteroidia; o__Bacteroidales; f__Muribaculaceae; g__Muribaculaceae; s__uncultured_bacterium_g__Muribaculaceae
540	0	0	109	0	105	0	0	0	0	0	0	0	0	21	0	0	0	0	0	0	0	0	0	0	k__Bacteria; p__Firmicutes; c__Clostridia; o__Eubacteriales; f__Eubacteriaceae; g__uncultured; s__uncultured_bacterium_g__uncultured
541	0	0	0	0	15	0	0	0	0	0	0	37	18	0	0	0	0	0	0	0	0	38	0	0	k__Bacteria; p__Firmicutes; c__Clostridia; o__Eubacteriales; f__Eubacteriaceae; g__uncultured; s__uncultured_bacterium_g__uncultured
542	0	0	0	0	0	0	116	0	0	82	140	0	0	0	0	0	0	0	0	0	0	0	0	0	k__Bacteria; p__Firmicutes; c__Clostridia; o__Clostridia_UCG-014; f__Clostridia_UCG-014; g__Clostridia_UCG-014
543	17	3	10	0	6	4	8	0	14	0	5	0	9	0	26	0	0	16	20	7	13	0	2	3	k__Bacteria; p__Fusobacteriota; c__Fusobacteriia; o__Fusobacteriales; f__Fusobacteriaceae; g__Cetobacterium; s__uncultured_bacterium_g__Cetobacterium
544	0	0	118	0	104	0	0	0	0	0	0	0	0	61	0	0	0	0	0	0	0	0	0	0	k__Bacteria; p__Firmicutes
545	0	0	0	0	0	0	0	0	0	0	0	0	0	0	0	0	0	0	0	0	0	83	0	0	k__Bacteria; p__Bacteroidota; c__Bacteroidia; o__Bacteroidales; f__Muribaculaceae; g__Muribaculaceae; s__uncultured_bacterium_g__Muribaculaceae
547	0	0	0	0	0	0	101	0	12	39	58	0	0	0	0	0	0	0	0	0	0	0	0	0	k__Bacteria; p__Firmicutes; c__Clostridia; o__Clostridia_UCG-014; f__Clostridia_UCG-014; g__Clostridia_UCG-014
548	0	0	0	0	0	0	31	61	93	0	31	0	0	0	0	0	0	0	0	0	0	0	0	0	k__Bacteria; p__Firmicutes; c__Clostridia; o__Oscillospirales; f__Ruminococcaceae; g__Subdoligranulum
549	0	0	39	0	37	0	0	0	0	0	0	58	0	0	0	0	0	0	0	0	0	0	0	0	k__Bacteria; p__Firmicutes; c__Clostridia; o__Eubacteriales; f__Eubacteriaceae; g__uncultured; s__uncultured_bacterium_g__uncultured
550	138	0	0	0	0	0	0	0	0	0	0	0	53	0	28	33	0	0	0	0	0	0	0	0	k__Bacteria; p__Firmicutes; c__Clostridia; o__Oscillospirales; f__Ruminococcaceae; g__Faecalibacterium; s__Faecalibacterium_prausnitzii_g__Faecalibacterium
551	89	0	0	0	0	0	0	0	0	0	0	0	22	37	0	21	0	0	0	0	0	0	0	0	k__Bacteria; p__Firmicutes; c__Clostridia; o__Eubacteriales; f__Eubacteriaceae; g__uncultured; s__uncultured_bacterium_g__uncultured
552	23	0	0	0	0	19	0	0	0	0	0	29	0	0	0	0	0	0	0	38	0	0	0	0	k__Bacteria; p__Firmicutes; c__Clostridia; o__Eubacteriales; f__Eubacteriaceae; g__uncultured; s__uncultured_bacterium_g__uncultured
553	0	0	0	0	0	0	95	19	0	63	103	0	0	0	0	0	0	0	0	0	0	15	0	0	k__Bacteria; p__Firmicutes; c__Clostridia; o__Monoglobales; f__Monoglobaceae; g__Monoglobus; s__uncultured_bacterium_g__Monoglobus
554	0	0	0	0	0	0	0	96	0	0	0	0	0	0	101	0	0	0	0	0	0	0	0	0	k__Bacteria
555	0	0	0	0	0	0	0	0	0	0	0	0	0	0	0	0	0	0	0	0	0	128	0	0	k__Bacteria; p__Firmicutes; c__Clostridia; o__Clostridia_UCG-014; f__Clostridia_UCG-014; g__Clostridia_UCG-014; s__uncultured_bacterium_g__Clostridia_UCG-014
556	0	0	0	0	0	0	0	186	0	0	0	0	0	0	0	0	0	0	0	0	0	0	0	0	k__Bacteria; p__Firmicutes; c__Clostridia; o__Oscillospirales; f__Ruminococcaceae; g__Ruminococcus
557	0	0	0	0	0	0	0	0	42	0	0	0	0	0	0	0	81	0	0	0	0	0	0	0	k__Bacteria; p__Firmicutes; c__Clostridia; o__Eubacteriales; f__Eubacteriaceae; g__uncultured; s__uncultured_bacterium_g__uncultured
558	0	0	0	0	0	0	0	58	82	0	0	0	0	0	7	0	0	0	0	0	0	0	0	0	k__Bacteria; p__Firmicutes; c__Clostridia; o__Oscillospirales; f__Ruminococcaceae; g__Subdoligranulum
559	0	0	0	0	0	0	0	0	192	0	0	0	0	0	0	0	0	0	0	0	0	0	0	0	k__Bacteria; p__Firmicutes; c__Clostridia; o__Oscillospirales; f__Ruminococcaceae; g__Subdoligranulum
560	0	0	0	0	0	0	0	0	0	0	0	0	0	0	0	0	0	0	117	0	0	0	0	0	k__Bacteria; p__Bacteroidota; c__Bacteroidia; o__Bacteroidales; f__Prevotellaceae; g__Prevotella; s__Prevotella_copri_g__Prevotella
561	0	40	0	0	0	0	0	0	29	0	0	50	0	0	14	0	0	0	0	0	0	0	23	0	k__Bacteria
562	0	0	0	0	0	0	0	0	0	0	0	0	0	0	0	0	0	0	59	0	0	0	0	0	k__Bacteria; p__Bacteroidota; c__Bacteroidia; o__Bacteroidales; f__Muribaculaceae; g__Muribaculaceae
563	0	0	0	0	0	0	0	0	22	0	0	0	0	0	0	0	0	0	0	0	0	77	0	0	k__Bacteria; p__Firmicutes; c__Clostridia; o__Clostridia_UCG-014; f__Clostridia_UCG-014; g__Clostridia_UCG-014
564	61	5	0	0	0	52	0	0	0	0	0	15	0	0	0	0	0	0	69	0	0	0	0	0	k__Bacteria
565	0	324	0	0	0	0	0	0	0	0	0	0	0	0	0	0	0	0	0	0	0	0	0	0	k__Bacteria; p__Actinobacteriota; c__Thermoleophilia; o__Gaiellales; f__Gaiellaceae; g__Gaiella
566	0	0	0	0	0	0	0	0	0	0	0	0	0	0	0	0	0	0	76	0	0	0	0	0	k__Bacteria; p__Bacteroidota; c__Bacteroidia; o__Bacteroidales; f__Muribaculaceae; g__Muribaculaceae; s__uncultured_bacterium_g__Muribaculaceae
568	0	0	0	0	0	0	0	121	14	26	0	0	0	0	0	0	0	0	0	0	0	28	0	0	k__Bacteria; p__Firmicutes; c__Clostridia; o__Lachnospirales; f__Lachnospiraceae; g__Marvinbryantia
569	0	0	0	0	0	0	0	47	0	0	0	0	31	0	0	49	0	0	0	0	0	21	0	0	k__Bacteria; p__Firmicutes; c__Clostridia; o__Lachnospirales; f__Lachnospiraceae; g__Tyzzerella
571	35	126	15	0	23	0	0	0	0	0	0	0	0	0	0	0	0	0	0	0	0	0	0	0	k__Bacteria; p__Actinobacteriota; c__Coriobacteriia; o__Coriobacteriales; f__Eggerthellaceae
572	0	0	0	0	0	0	0	0	0	0	0	0	0	0	0	0	138	0	0	0	0	16	0	0	k__Bacteria; p__Firmicutes; c__Clostridia; o__Eubacteriales; f__Eubacteriaceae; g__uncultured; s__uncultured_bacterium_g__uncultured
573	0	0	0	0	0	0	0	0	121	0	0	0	0	0	0	0	0	0	17	0	0	0	0	0	k__Bacteria; p__Firmicutes; c__Clostridia; o__Lachnospirales; f__Lachnospiraceae; g__[Eubacterium]_ruminantium_group; s__uncultured_bacterium_g__[Eubacterium]_ruminantium_group
574	0	0	0	0	0	0	51	0	101	0	49	0	0	0	0	0	0	0	0	0	0	0	0	0	k__Bacteria; p__Firmicutes; c__Clostridia; o__Clostridia_UCG-014; f__Clostridia_UCG-014; g__Clostridia_UCG-014
575	0	0	0	0	0	0	9	0	0	168	79	0	0	0	0	0	0	0	0	0	0	0	0	0	k__Bacteria; p__Bacteroidota; c__Bacteroidia; o__Bacteroidales; f__Muribaculaceae; g__Muribaculaceae; s__uncultured_bacterium_g__Muribaculaceae
576	0	0	0	0	0	0	0	0	0	0	0	0	0	0	0	0	0	0	0	0	0	97	0	0	k__Bacteria; p__Firmicutes; c__Clostridia; o__Clostridia_UCG-014; f__Clostridia_UCG-014; g__Clostridia_UCG-014; s__uncultured_bacterium_g__Clostridia_UCG-014
577	0	0	0	0	0	0	59	28	0	84	108	0	0	0	0	0	0	0	0	0	0	0	0	0	k__Bacteria; p__Firmicutes; c__Clostridia; o__Clostridia_UCG-014; f__Clostridia_UCG-014; g__Clostridia_UCG-014; s__uncultured_bacterium_g__Clostridia_UCG-014
578	0	0	0	0	0	0	0	0	39	153	95	0	0	0	0	0	0	0	0	0	0	0	0	0	k__Bacteria; p__Bacteroidota; c__Bacteroidia; o__Bacteroidales; f__Muribaculaceae; g__Muribaculaceae; s__uncultured_organism_g__Muribaculaceae
579	0	0	26	0	0	23	0	0	0	0	0	0	85	0	0	74	0	0	0	0	23	0	27	0	k__Bacteria; p__Firmicutes; c__Clostridia; o__Clostridiales; f__Clostridiaceae; g__Clostridium_sensu_stricto_6; s__Clostridium_bornimense_g__Clostridium_sensu_stricto_6
580	0	0	0	0	0	0	23	0	0	0	13	0	0	0	0	0	0	0	0	0	0	0	0	0	k__Bacteria; p__Firmicutes; c__Clostridia; o__Clostridia_UCG-014; f__Clostridia_UCG-014; g__Clostridia_UCG-014; s__unidentified_g__Clostridia_UCG-014
581	0	0	0	0	0	0	25	0	0	218	62	0	0	0	0	0	0	0	0	0	0	0	0	0	k__Bacteria; p__Bacteroidota; c__Bacteroidia; o__Bacteroidales; f__Muribaculaceae; g__Muribaculaceae; s__uncultured_bacterium_g__Muribaculaceae
583	0	0	0	0	0	0	0	0	0	0	0	0	0	0	0	0	0	0	0	0	0	90	0	0	k__Bacteria; p__Bacteroidota; c__Bacteroidia; o__Bacteroidales; f__Muribaculaceae; g__Muribaculaceae; s__uncultured_bacterium_g__Muribaculaceae
584	0	0	0	0	0	0	21	28	48	7	17	0	0	0	0	0	0	0	0	0	0	11	0	0	k__Bacteria; p__Firmicutes; c__Clostridia; o__Lachnospirales; f__Lachnospiraceae
585	57	80	0	0	0	22	0	0	0	0	0	0	0	0	0	0	0	0	0	0	0	0	0	0	k__Bacteria; p__Firmicutes; c__Bacilli; o__Erysipelotrichales; f__Erysipelotrichaceae
586	0	0	0	0	0	0	0	0	0	0	0	0	0	0	0	0	0	0	0	0	0	68	0	0	k__Bacteria; p__Bacteroidota; c__Bacteroidia; o__Bacteroidales; f__Muribaculaceae; g__Muribaculaceae; s__uncultured_bacterium_g__Muribaculaceae
587	30	22	0	0	0	0	0	0	0	0	0	0	0	0	0	0	0	33	56	0	0	0	0	0	k__Bacteria; p__Firmicutes
588	0	0	0	0	0	0	13	0	0	0	0	0	0	0	0	0	0	0	0	0	0	0	0	0	k__Bacteria; p__Firmicutes; c__Clostridia; o__Clostridia_UCG-014; f__Clostridia_UCG-014; g__Clostridia_UCG-014
589	0	0	0	0	0	0	34	0	45	101	50	0	0	0	0	0	0	0	0	0	0	0	0	0	k__Bacteria; p__Firmicutes; c__Clostridia; o__Christensenellales; f__Christensenellaceae; g__Christensenellaceae_R-7_group
590	83	0	56	0	50	31	7	0	0	0	8	0	0	0	0	0	9	0	0	0	0	0	0	0	k__Bacteria; p__Firmicutes; c__Clostridia; o__Eubacteriales; f__Eubacteriaceae; g__uncultured; s__uncultured_bacterium_g__uncultured
591	10	0	0	0	0	0	42	0	0	42	0	0	0	0	0	0	0	0	19	10	0	0	0	0	k__Bacteria
592	134	0	0	0	0	123	0	0	0	0	0	0	0	0	0	0	21	0	0	0	0	0	0	0	k__Bacteria; p__Firmicutes; c__Clostridia; o__Eubacteriales; f__Eubacteriaceae; g__uncultured; s__uncultured_bacterium_g__uncultured
593	0	0	0	0	0	0	41	52	0	0	31	0	0	0	0	0	0	0	0	0	0	0	0	0	k__Bacteria; p__Firmicutes; c__Clostridia; o__Christensenellales; f__Christensenellaceae; g__Christensenellaceae_R-7_group
594	0	0	0	0	0	0	0	0	0	0	0	0	0	0	0	0	0	0	0	0	0	0	136	0	k__Bacteria; p__Firmicutes; c__Clostridia; o__Clostridiales; f__Clostridiaceae; g__Clostridium_sensu_stricto_1; s__uncultured_bacterium_g__Clostridium_sensu_stricto_1
595	0	0	0	0	0	0	0	0	0	0	0	0	0	0	0	0	0	0	0	0	51	0	0	0	k__Bacteria; p__Proteobacteria; c__Gammaproteobacteria; o__Pseudomonadales; f__Pseudomonadaceae; g__Pseudomonas
596	0	177	0	0	0	0	0	0	0	0	0	0	0	0	0	0	0	0	0	0	0	0	20	0	k__Bacteria
597	0	0	0	0	0	0	118	0	0	82	71	0	0	0	0	0	0	0	0	0	0	0	0	0	k__Bacteria; p__Firmicutes; c__Clostridia; o__Clostridia_UCG-014; f__Clostridia_UCG-014; g__Clostridia_UCG-014
598	0	0	0	0	0	0	0	0	0	0	0	0	0	0	12	0	32	0	0	0	0	0	35	0	k__Bacteria
599	0	0	0	0	0	0	54	0	41	0	36	0	0	0	0	0	0	0	0	0	0	47	0	0	k__Bacteria; p__Firmicutes; c__Clostridia; o__Oscillospirales; f__Oscillospiraceae; g__NK4A214_group; s__uncultured_bacterium_g__NK4A214_group
600	0	0	0	0	0	0	0	0	0	0	0	0	0	0	0	0	0	0	0	0	0	132	0	0	k__Bacteria; p__Firmicutes; c__Clostridia; o__Clostridia_UCG-014; f__Clostridia_UCG-014; g__Clostridia_UCG-014
601	0	20	0	0	0	18	0	21	22	0	0	0	0	85	0	0	0	0	0	0	0	0	0	0	k__Bacteria; p__Bacteroidota; c__Bacteroidia; o__Bacteroidales; f__Muribaculaceae; g__Muribaculaceae; s__uncultured_bacterium_g__Muribaculaceae
602	0	39	0	0	0	0	0	0	0	0	0	0	0	0	33	0	16	0	26	0	0	0	0	0	k__Bacteria; p__Firmicutes; c__Clostridia; o__Eubacteriales; f__Eubacteriaceae; g__uncultured; s__uncultured_bacterium_g__uncultured
605	0	0	0	0	0	0	0	0	0	0	0	0	35	0	161	0	0	0	19	0	0	0	0	0	k__Bacteria; p__Firmicutes; c__Clostridia; o__Eubacteriales; f__Eubacteriaceae; g__uncultured; s__uncultured_bacterium_g__uncultured
606	0	0	0	0	0	0	175	0	0	62	21	0	0	0	0	0	0	0	0	0	0	0	0	0	k__Bacteria; p__Firmicutes; c__Clostridia; o__Oscillospirales; f__Ruminococcaceae; g__Ruminococcus
607	0	0	0	0	0	0	0	0	0	0	0	290	0	0	0	0	0	0	0	0	0	0	0	0	k__Bacteria; p__Fusobacteriota; c__Fusobacteriia; o__Fusobacteriales; f__Fusobacteriaceae; g__Cetobacterium; s__uncultured_bacterium_g__Cetobacterium
608	0	0	0	0	0	0	0	0	46	0	0	0	0	0	0	0	0	0	0	0	0	0	0	0	k__Bacteria; p__Firmicutes; c__Clostridia; o__Clostridia_UCG-014; f__Clostridia_UCG-014; g__Clostridia_UCG-014; s__uncultured_bacterium_g__Clostridia_UCG-014
609	0	0	96	0	71	0	0	0	0	0	0	0	0	0	0	0	18	0	0	0	0	0	0	0	k__Bacteria
611	39	0	0	0	0	0	0	0	0	0	0	0	0	0	65	0	0	0	0	60	0	41	0	0	k__Bacteria; p__Firmicutes
612	0	0	0	0	0	0	0	0	0	0	0	262	0	0	0	0	0	0	0	0	0	0	0	0	k__Bacteria; p__Fusobacteriota; c__Fusobacteriia; o__Fusobacteriales; f__Fusobacteriaceae; g__Cetobacterium; s__uncultured_bacterium_g__Cetobacterium
613	0	0	0	0	0	0	48	0	0	32	48	0	0	0	0	0	0	0	0	0	0	50	0	0	k__Bacteria; p__Firmicutes; c__Clostridia; o__Oscillospirales; f__Ruminococcaceae; g__Subdoligranulum
614	0	0	0	0	0	0	0	0	0	0	0	0	0	0	0	0	0	0	0	0	0	139	0	0	k__Bacteria; p__Gemmatimonadota; c__S0134_terrestrial_group; o__S0134_terrestrial_group; f__S0134_terrestrial_group; g__S0134_terrestrial_group; s__uncultured_Gemmatimonadetes_g__S0134_terrestrial_group
615	0	0	0	0	0	0	0	0	0	0	0	0	0	0	0	19	0	0	0	0	0	0	0	0	k__Bacteria; p__Bacteroidota; c__Bacteroidia; o__Bacteroidales; f__Muribaculaceae; g__Muribaculaceae; s__uncultured_bacterium_g__Muribaculaceae
616	0	0	0	0	0	0	0	0	0	0	0	0	0	0	0	0	0	0	72	0	0	0	0	0	k__Bacteria; p__Actinobacteriota; c__Acidimicrobiia
617	0	0	0	0	25	6	11	15	0	0	0	0	0	9	10	0	6	9	15	0	3	7	0	5	k__Bacteria; p__Bacteroidota; c__Bacteroidia; o__Bacteroidales; f__Bacteroidaceae; g__Bacteroides; s__Bacteroides_acidifaciens_g__Bacteroides
618	13	0	0	0	0	0	0	0	0	0	0	53	0	0	0	0	0	0	0	0	0	0	0	0	k__Bacteria; p__Proteobacteria; c__Gammaproteobacteria; o__Pseudomonadales; f__Moraxellaceae; g__Acinetobacter; s__Acinetobacter_johnsonii_g__Acinetobacter
619	0	0	0	0	0	0	56	0	164	0	38	0	0	0	0	0	0	0	0	0	0	0	0	0	k__Bacteria; p__Firmicutes; c__Clostridia; o__Clostridia_UCG-014; f__Clostridia_UCG-014; g__Clostridia_UCG-014
620	4	12	7	0	4	0	0	9	0	0	0	9	0	0	0	0	0	3	59	0	6	0	6	4	k__Bacteria; p__Bacteroidota; c__Bacteroidia; o__Bacteroidales; f__Muribaculaceae; g__Muribaculaceae; s__uncultured_bacterium_g__Muribaculaceae
621	31	0	0	0	0	30	0	0	0	0	0	0	0	0	89	0	0	0	0	40	0	0	0	0	k__Bacteria; p__Firmicutes; c__Clostridia
622	0	0	0	0	0	0	84	0	35	53	46	0	0	0	0	0	0	10	0	0	0	0	0	0	k__Bacteria; p__Firmicutes; c__Clostridia; o__Monoglobales; f__Monoglobaceae; g__Monoglobus; s__uncultured_bacterium_g__Monoglobus
623	29	0	0	0	5	0	0	0	0	0	0	4	0	7	0	0	7	0	8	8	14	0	10	0	k__Bacteria; p__Bacteroidota; c__Bacteroidia; o__Bacteroidales; f__Bacteroidaceae; g__Bacteroides
624	0	0	0	0	0	0	0	0	0	0	0	0	0	125	0	22	0	0	0	0	0	0	24	0	k__Bacteria; p__Actinobacteriota; c__Actinobacteria; o__Bifidobacteriales; f__Bifidobacteriaceae; g__Bifidobacterium; s__Bifidobacterium_breve_g__Bifidobacterium
625	67	0	0	0	6	25	0	0	0	0	0	41	0	0	9	0	21	0	2	0	0	0	0	0	k__Bacteria
626	0	21	0	0	0	0	0	0	0	0	0	0	0	0	0	0	0	0	0	0	30	0	0	0	k__Bacteria; p__Firmicutes; c__Clostridia; o__Lachnospirales; f__Lachnospiraceae; g__Lachnospiraceae_NK4A136_group
627	0	0	0	0	0	0	0	0	0	0	0	0	0	0	0	0	0	0	109	0	0	0	0	0	k__Bacteria; p__Bacteroidota; c__Bacteroidia; o__Bacteroidales; f__Bacteroidaceae; g__Bacteroides
628	0	12	0	0	0	0	0	0	0	0	0	0	0	0	0	0	35	0	10	0	0	0	0	0	k__Bacteria; p__Firmicutes; c__Clostridia; o__Eubacteriales; f__Eubacteriaceae; g__uncultured; s__uncultured_bacterium_g__uncultured
629	0	0	0	0	0	0	52	129	0	0	62	0	0	0	0	0	0	0	0	0	0	0	0	0	k__Bacteria; p__Firmicutes; c__Clostridia; o__Christensenellales; f__Christensenellaceae; g__Christensenellaceae_R-7_group
630	0	0	0	0	0	0	52	0	0	20	22	0	0	0	0	0	0	0	0	0	0	0	0	0	k__Bacteria; p__Firmicutes; c__Clostridia; o__Clostridia_UCG-014; f__Clostridia_UCG-014; g__Clostridia_UCG-014; s__uncultured_bacterium_g__Clostridia_UCG-014
631	0	0	0	0	0	0	72	0	0	65	111	0	0	0	0	0	0	0	0	0	0	0	0	0	k__Bacteria; p__Firmicutes; c__Clostridia; o__Clostridia_UCG-014; f__Clostridia_UCG-014; g__Clostridia_UCG-014; s__unidentified_g__Clostridia_UCG-014
632	61	0	0	0	0	22	0	0	0	0	0	0	27	0	76	0	0	0	0	0	0	0	0	0	k__Bacteria; p__Firmicutes; c__Clostridia; o__Eubacteriales; f__Eubacteriaceae; g__uncultured; s__uncultured_bacterium_g__uncultured
633	0	0	0	0	0	0	0	0	0	0	0	0	0	0	0	0	0	0	0	0	0	125	0	0	k__Bacteria; p__Firmicutes; c__Clostridia; o__Clostridia_UCG-014; f__Clostridia_UCG-014; g__Clostridia_UCG-014; s__uncultured_bacterium_g__Clostridia_UCG-014
634	0	0	0	0	0	0	93	0	37	63	0	0	0	0	0	0	0	0	0	0	0	0	0	0	k__Bacteria; p__Firmicutes; c__Clostridia; o__Clostridia_UCG-014; f__Clostridia_UCG-014; g__Clostridia_UCG-014
635	37	0	0	0	0	5	0	155	0	0	0	0	0	0	0	0	0	0	15	0	0	0	0	0	k__Bacteria; p__Firmicutes; c__Clostridia; o__Oscillospirales; f__Butyricicoccaceae; g__UCG-008; s__uncultured_bacterium_g__UCG-008
636	0	0	0	0	0	0	28	140	0	26	25	0	0	0	0	0	0	0	0	0	0	0	0	0	k__Bacteria; p__Firmicutes; c__Clostridia; o__Oscillospirales; f__Ruminococcaceae; g__Incertae_Sedis; s__uncultured_bacterium_g__Incertae_Sedis
637	0	0	0	0	0	0	0	0	0	0	0	0	0	0	0	0	0	0	0	0	0	117	0	0	k__Bacteria; p__Firmicutes; c__Clostridia; o__Christensenellales; f__Christensenellaceae; g__Christensenellaceae_R-7_group
638	0	0	0	0	0	0	0	31	0	0	0	0	0	0	0	0	0	0	0	0	0	0	0	0	k__Bacteria; p__Firmicutes; c__Clostridia; o__Oscillospirales; f__Ruminococcaceae; g__[Eubacterium]_siraeum_group; s__uncultured_bacterium_g__[Eubacterium]_siraeum_group
639	16	134	0	0	0	48	0	0	0	0	0	0	0	0	0	0	0	0	6	0	0	0	0	0	k__Bacteria; p__Firmicutes; c__Clostridia; o__Eubacteriales; f__Eubacteriaceae; g__uncultured; s__uncultured_bacterium_g__uncultured
640	0	0	0	0	0	0	42	0	0	36	55	0	0	0	0	0	0	0	0	0	0	29	0	0	k__Bacteria; p__Firmicutes; c__Clostridia; o__Christensenellales; f__Christensenellaceae; g__Christensenellaceae_R-7_group
641	0	0	0	0	0	0	0	108	54	32	47	0	0	0	0	0	0	0	0	0	0	0	0	0	k__Bacteria; p__Firmicutes; c__Clostridia; o__Monoglobales; f__Monoglobaceae; g__Monoglobus
642	0	0	0	0	0	0	0	0	0	0	0	0	0	0	0	0	0	136	0	0	0	18	24	0	k__Bacteria; p__Bacteroidota; c__Bacteroidia; o__Bacteroidales; f__Muribaculaceae; g__Muribaculaceae; s__uncultured_bacterium_g__Muribaculaceae
643	41	0	16	0	0	0	0	0	0	0	0	0	0	0	0	0	0	55	0	0	0	0	0	0	k__Bacteria; p__Firmicutes; c__Clostridia; o__Eubacteriales; f__Eubacteriaceae; g__uncultured; s__uncultured_bacterium_g__uncultured
644	0	0	0	0	0	1	0	0	0	0	0	0	0	15	13	6	10	0	13	4	13	11	6	12	k__Bacteria; p__Bacteroidota; c__Bacteroidia; o__Bacteroidales; f__Muribaculaceae; g__Muribaculaceae; s__uncultured_bacterium_g__Muribaculaceae
645	0	0	0	0	74	0	0	0	0	0	0	0	0	0	0	0	0	0	0	0	0	0	0	0	k__Bacteria; p__Firmicutes
646	0	0	0	0	0	0	0	0	238	0	0	0	0	0	0	0	0	0	0	0	0	0	0	0	k__Bacteria; p__Firmicutes; c__Clostridia; o__Oscillospirales; f__Ruminococcaceae; g__Subdoligranulum
647	0	0	0	0	0	23	0	0	0	0	0	20	0	0	0	0	0	0	33	0	0	1	0	0	k__Bacteria; p__Firmicutes; c__Clostridia; o__Eubacteriales; f__Eubacteriaceae; g__uncultured; s__uncultured_bacterium_g__uncultured
648	0	0	0	0	0	0	0	32	86	0	0	0	0	0	0	0	0	0	0	0	0	0	0	0	k__Bacteria; p__Firmicutes; c__Clostridia; o__Oscillospirales; f__Oscillospiraceae; g__NK4A214_group; s__uncultured_rumen_g__NK4A214_group
649	0	0	0	0	0	0	0	22	23	10	11	0	23	0	0	15	10	0	0	0	0	0	0	0	k__Bacteria; p__Actinobacteriota; c__Coriobacteriia; o__Coriobacteriales; f__Eggerthellaceae
651	0	0	9	0	0	23	0	0	0	0	0	0	0	0	29	0	0	14	0	0	0	0	0	0	k__Bacteria; p__Firmicutes; c__Clostridia; o__Eubacteriales; f__Eubacteriaceae; g__uncultured; s__uncultured_bacterium_g__uncultured
652	0	42	0	0	0	0	0	0	7	0	0	0	0	103	0	0	0	29	0	0	0	0	0	0	k__Bacteria; p__Bacteroidota; c__Bacteroidia; o__Bacteroidales; f__Muribaculaceae; g__Muribaculaceae; s__uncultured_bacterium_g__Muribaculaceae
653	0	0	0	0	0	0	69	0	0	81	90	0	0	0	0	0	0	0	0	0	0	0	0	0	k__Bacteria; p__Firmicutes; c__Clostridia; o__Clostridia_UCG-014; f__Clostridia_UCG-014; g__Clostridia_UCG-014
654	0	0	0	0	0	34	0	0	0	0	0	0	0	0	0	0	0	0	0	0	0	0	0	0	k__Bacteria; p__Firmicutes
655	0	19	0	0	0	0	0	0	0	0	0	17	13	0	36	0	11	8	0	0	0	0	0	0	k__Bacteria; p__Actinobacteriota; c__Coriobacteriia; o__Coriobacteriales; f__Eggerthellaceae
656	0	0	0	0	0	0	0	0	0	0	0	0	0	0	0	0	0	0	98	0	0	0	0	0	k__Bacteria; p__Proteobacteria; c__Gammaproteobacteria; o__Steroidobacterales; f__Woeseiaceae; g__Woeseia
657	0	0	0	0	0	0	54	0	30	43	78	0	0	0	0	0	0	0	0	0	0	0	0	0	k__Bacteria; p__Firmicutes; c__Clostridia; o__Lachnospirales; f__Lachnospiraceae; g__Lachnoclostridium; s__uncultured_bacterium_g__Lachnoclostridium
658	0	0	0	0	0	0	0	0	0	0	0	0	0	0	0	0	6	0	0	0	0	114	0	0	k__Bacteria; p__Firmicutes; c__Clostridia; o__Clostridia_UCG-014; f__Clostridia_UCG-014; g__Clostridia_UCG-014
659	0	0	0	0	0	0	0	0	48	0	0	39	0	0	34	6	0	0	0	0	0	0	0	0	k__Bacteria; p__Firmicutes; c__Clostridia; o__Eubacteriales; f__Eubacteriaceae; g__uncultured; s__uncultured_bacterium_g__uncultured
660	0	0	5	0	0	0	0	17	0	45	0	0	0	0	0	0	0	0	0	0	0	0	0	0	k__Bacteria; p__Bacteroidota; c__Bacteroidia; o__Bacteroidales; f__Muribaculaceae; g__Muribaculaceae; s__uncultured_bacterium_g__Muribaculaceae
661	0	0	0	0	0	0	78	0	0	82	75	0	0	0	0	0	0	0	0	0	0	0	0	0	k__Bacteria; p__Firmicutes; c__Clostridia; o__Christensenellales; f__Christensenellaceae; g__Christensenellaceae_R-7_group
662	0	0	0	0	0	0	94	0	0	34	35	0	0	0	7	0	0	0	0	0	0	0	0	0	k__Bacteria; p__Firmicutes; c__Clostridia; o__Oscillospirales; f__Oscillospiraceae; g__NK4A214_group; s__uncultured_rumen_g__NK4A214_group
664	0	0	0	41	39	0	0	0	20	0	0	0	0	0	0	0	0	0	0	0	0	0	0	0	k__Bacteria; p__Bacteroidota; c__Bacteroidia; o__Bacteroidales; f__Prevotellaceae; g__Prevotella; s__metagenome_g__Prevotella
665	0	0	45	0	0	0	0	0	0	0	0	0	23	0	51	20	0	0	0	0	0	0	3	0	k__Bacteria; p__Actinobacteriota; c__Coriobacteriia; o__Coriobacteriales; f__Atopobiaceae
666	0	0	0	0	0	0	0	0	0	0	0	0	0	0	0	0	0	0	0	0	0	21	0	0	k__Bacteria; p__Firmicutes; c__Clostridia; o__Lachnospirales; f__Lachnospiraceae
667	0	0	0	0	0	0	0	0	31	0	0	0	0	0	0	0	0	0	0	0	0	0	0	0	k__Bacteria; p__Firmicutes; c__Clostridia; o__Lachnospirales; f__Lachnospiraceae; g__Marvinbryantia; s__uncultured_bacterium_g__Marvinbryantia
668	0	0	0	0	0	0	119	0	0	74	44	0	0	0	0	0	0	0	0	0	0	0	0	0	k__Bacteria; p__Firmicutes; c__Clostridia; o__Christensenellales; f__Christensenellaceae; g__Christensenellaceae_R-7_group
669	0	0	0	0	0	0	0	171	22	0	0	0	0	0	0	0	2	0	0	0	0	0	0	0	k__Bacteria; p__Firmicutes; c__Clostridia; o__Christensenellales; f__Christensenellaceae; g__Christensenellaceae_R-7_group
670	0	0	0	0	0	0	56	57	0	0	31	0	0	0	0	0	0	0	0	0	0	0	0	0	k__Bacteria; p__Firmicutes; c__Clostridia; o__Clostridia_UCG-014; f__Clostridia_UCG-014; g__Clostridia_UCG-014
671	0	0	0	0	0	0	82	0	0	57	92	0	0	0	0	0	0	0	0	0	0	0	0	0	k__Bacteria; p__Firmicutes; c__Clostridia; o__Oscillospirales; f__Ruminococcaceae
672	0	0	0	0	0	8	3	0	0	1	0	0	0	0	0	0	0	0	0	0	0	0	0	0	k__Bacteria; p__Firmicutes; c__Clostridia; o__Clostridia_UCG-014; f__Clostridia_UCG-014; g__Clostridia_UCG-014
673	0	0	0	0	0	0	0	0	7	0	0	0	0	0	0	0	0	0	0	0	0	66	0	0	k__Bacteria; p__Firmicutes; c__Clostridia; o__Oscillospirales; f__Oscillospiraceae; g__UCG-005
674	0	0	0	0	0	0	0	215	0	0	0	0	0	0	0	0	0	0	0	0	0	0	0	0	k__Bacteria; p__Firmicutes; c__Clostridia; o__Oscillospirales; f__Oscillospiraceae; g__NK4A214_group; s__uncultured_bacterium_g__NK4A214_group
675	0	0	0	0	0	0	57	16	25	38	25	0	0	0	0	0	0	0	0	0	0	0	0	0	k__Bacteria; p__Firmicutes; c__Clostridia; o__Oscillospirales; f__Oscillospiraceae; g__uncultured; s__uncultured_rumen_g__uncultured
676	0	80	0	0	0	0	0	0	0	0	0	0	0	0	0	0	0	0	0	0	0	0	80	0	k__Bacteria
677	0	0	0	0	0	0	0	0	0	0	0	0	0	0	0	0	0	0	0	0	0	29	0	0	k__Bacteria; p__Firmicutes; c__Clostridia; o__Lachnospirales; f__Lachnospiraceae
678	0	0	0	0	0	0	79	0	0	82	70	0	0	0	0	0	0	0	0	0	0	0	0	0	k__Bacteria; p__Firmicutes; c__Clostridia; o__Christensenellales; f__Christensenellaceae; g__Christensenellaceae_R-7_group
679	0	0	0	0	0	0	0	23	0	14	0	0	0	0	32	0	0	36	0	2	0	11	0	0	k__Bacteria; p__Actinobacteriota; c__Coriobacteriia; o__Coriobacteriales; f__Eggerthellaceae
680	0	0	0	0	0	0	0	0	0	0	0	0	0	0	0	0	81	0	0	0	0	0	0	0	k__Bacteria; p__Firmicutes; c__Clostridia; o__Clostridia_UCG-014; f__Clostridia_UCG-014; g__Clostridia_UCG-014
681	0	0	0	0	0	0	26	0	0	0	0	0	0	0	0	0	0	0	0	0	0	80	0	0	k__Bacteria; p__Firmicutes; c__Clostridia; o__Clostridia_UCG-014; f__Clostridia_UCG-014; g__Clostridia_UCG-014; s__uncultured_Ruminococcaceae_g__Clostridia_UCG-014
682	0	0	0	0	0	0	71	0	0	46	62	0	0	0	0	0	0	0	0	0	0	0	0	0	k__Bacteria; p__Firmicutes; c__Clostridia; o__Clostridia_UCG-014; f__Clostridia_UCG-014; g__Clostridia_UCG-014
685	0	0	0	0	0	0	33	0	0	19	20	0	0	0	0	0	0	0	0	0	0	10	0	0	k__Bacteria; p__Firmicutes; c__Clostridia; o__Christensenellales; f__Christensenellaceae; g__Christensenellaceae_R-7_group; s__uncultured_rumen_g__Christensenellaceae_R-7_group
686	0	0	0	0	0	0	12	0	166	16	0	0	0	0	0	0	0	0	0	0	0	0	0	0	k__Bacteria; p__Firmicutes; c__Clostridia; o__Clostridia_UCG-014; f__Clostridia_UCG-014; g__Clostridia_UCG-014
687	0	0	0	0	0	0	0	0	0	0	0	0	0	0	0	0	0	0	30	0	33	0	0	0	k__Bacteria
688	0	0	0	0	0	0	66	0	16	30	59	0	0	0	0	0	0	0	0	0	0	0	0	0	k__Bacteria; p__Firmicutes; c__Clostridia; o__Clostridia_UCG-014; f__Clostridia_UCG-014; g__Clostridia_UCG-014; s__uncultured_bacterium_g__Clostridia_UCG-014
689	0	0	0	0	0	0	0	42	0	17	0	0	0	0	0	0	0	0	0	0	0	0	0	0	k__Bacteria; p__Firmicutes; c__Clostridia
691	0	0	0	0	0	0	0	0	0	0	0	0	0	0	0	0	0	0	0	48	0	0	0	0	k__Bacteria; p__Proteobacteria; c__Gammaproteobacteria; o__Enterobacterales; f__Enterobacteriaceae; g__Escherichia-Shigella
692	124	0	0	0	0	0	0	0	0	0	0	45	0	0	0	0	0	0	0	0	0	0	0	0	k__Bacteria
693	17	0	6	0	0	13	0	0	0	11	0	0	5	0	6	0	8	0	0	0	0	0	0	0	k__Bacteria; p__Firmicutes; c__Clostridia; o__Eubacteriales; f__Eubacteriaceae; g__uncultured; s__uncultured_bacterium_g__uncultured
694	0	0	0	0	0	0	81	0	0	0	130	0	0	0	0	0	0	0	0	0	0	0	0	0	k__Bacteria; p__Firmicutes; c__Clostridia; o__Clostridia_UCG-014; f__Clostridia_UCG-014; g__Clostridia_UCG-014
695	0	0	0	0	0	0	0	0	0	0	0	0	0	0	0	0	0	0	52	0	0	0	0	0	k__Bacteria; p__Bacteroidota; c__Bacteroidia; o__Bacteroidales; f__Muribaculaceae; g__Muribaculaceae; s__uncultured_bacterium_g__Muribaculaceae
696	0	0	0	0	0	0	0	0	0	0	0	0	0	0	27	0	0	0	0	0	0	6	0	0	k__Bacteria; p__Actinobacteriota; c__Coriobacteriia; o__Coriobacteriales; f__Eggerthellaceae
697	0	0	0	0	0	0	16	43	0	14	25	0	0	0	0	0	0	0	0	0	0	0	0	0	k__Bacteria; p__Bacteroidota; c__Bacteroidia; o__Bacteroidales; f__Muribaculaceae; g__Muribaculaceae; s__uncultured_bacterium_g__Muribaculaceae
698	0	0	0	0	0	0	22	0	26	0	0	0	0	0	0	0	0	0	0	0	0	20	0	0	k__Bacteria; p__Firmicutes; c__Clostridia; o__Lachnospirales; f__Lachnospiraceae
699	0	73	26	0	15	0	0	0	0	0	0	8	0	0	9	0	0	0	0	0	0	0	0	0	k__Bacteria
700	42	0	0	0	0	44	0	0	0	0	0	0	0	0	0	0	0	0	0	0	0	0	0	0	k__Bacteria
701	0	0	0	0	0	0	0	0	0	0	0	0	0	0	10	0	0	9	0	7	0	0	0	0	k__Bacteria; p__Proteobacteria; c__Gammaproteobacteria; o__Pseudomonadales; f__Moraxellaceae; g__Acinetobacter; s__Acinetobacter_johnsonii_g__Acinetobacter
702	62	0	0	0	0	120	0	0	0	0	0	0	0	0	0	0	22	0	0	0	0	0	0	0	k__Bacteria; p__Firmicutes; c__Clostridia; o__Eubacteriales; f__Eubacteriaceae; g__uncultured; s__uncultured_bacterium_g__uncultured
703	0	0	0	0	0	0	0	216	0	0	0	0	0	0	0	0	0	0	0	0	0	0	0	0	k__Bacteria; p__Firmicutes; c__Clostridia; o__Oscillospirales; f__Ruminococcaceae; g__Subdoligranulum
704	0	0	0	0	0	0	0	0	0	0	0	0	0	0	0	0	0	0	0	0	0	74	0	0	k__Bacteria; p__Firmicutes; c__Clostridia; o__Clostridia_UCG-014; f__Clostridia_UCG-014; g__Clostridia_UCG-014; s__uncultured_bacterium_g__Clostridia_UCG-014
705	0	0	0	0	0	0	0	0	0	0	0	0	0	0	0	0	0	0	0	0	0	53	0	0	k__Bacteria; p__Firmicutes; c__Clostridia; o__Eubacteriales; f__Eubacteriaceae; g__uncultured; s__uncultured_bacterium_g__uncultured
707	31	56	0	0	0	21	0	0	0	0	0	0	0	0	32	0	0	0	0	0	0	0	0	0	k__Bacteria; p__Firmicutes; c__Clostridia; o__Eubacteriales; f__Eubacteriaceae; g__uncultured; s__uncultured_bacterium_g__uncultured
708	0	0	0	0	0	0	0	0	0	0	0	0	0	0	0	0	0	0	86	0	0	0	0	0	k__Bacteria; p__Proteobacteria; c__Gammaproteobacteria; o__Cellvibrionales; f__Cellvibrionaceae; g__uncultured; s__Teredinibacter_sp._g__uncultured
709	0	7	0	0	0	0	0	0	0	0	0	0	0	0	22	0	0	0	0	0	0	0	25	0	k__Bacteria; p__Firmicutes
710	0	0	0	0	0	0	0	0	0	9	0	0	0	0	0	0	44	0	0	0	0	0	0	0	k__Bacteria; p__Actinobacteriota; c__Coriobacteriia; o__Coriobacteriales; f__Eggerthellaceae
711	0	0	0	0	0	0	60	4	0	25	52	0	0	0	0	0	0	0	0	0	0	5	0	0	k__Bacteria; p__Firmicutes; c__Bacilli; o__Erysipelotrichales; f__Erysipelotrichaceae; g__Holdemania
712	0	0	0	0	0	0	22	0	82	19	29	0	0	0	0	0	0	0	0	0	0	0	0	0	k__Bacteria; p__Firmicutes; c__Clostridia; o__Clostridia_UCG-014; f__Clostridia_UCG-014; g__Clostridia_UCG-014; s__uncultured_bacterium_g__Clostridia_UCG-014
713	0	0	0	0	0	0	0	0	0	0	0	0	0	0	0	0	0	0	13	0	0	0	0	0	k__Bacteria; p__Firmicutes; c__Clostridia; o__Eubacteriales; f__Eubacteriaceae; g__uncultured; s__uncultured_bacterium_g__uncultured
714	65	0	0	0	0	0	0	0	0	0	0	0	0	0	0	0	48	0	0	0	0	0	0	0	k__Bacteria; p__Firmicutes; c__Clostridia; o__Eubacteriales; f__Eubacteriaceae; g__uncultured; s__uncultured_bacterium_g__uncultured
715	43	0	32	0	0	15	0	0	0	0	0	16	0	0	0	0	0	0	0	0	0	0	0	0	k__Bacteria
716	0	0	0	0	0	0	0	9	0	0	0	0	0	0	11	0	0	0	7	0	0	8	0	0	k__Bacteria; p__Firmicutes; c__Clostridia; o__Oscillospirales; f__Ruminococcaceae; g__uncultured; s__uncultured_organism_g__uncultured
717	0	0	0	0	0	0	0	0	120	0	0	0	0	0	0	0	0	0	0	0	0	12	0	0	k__Bacteria; p__Firmicutes; c__Clostridia; o__Lachnospirales; f__Lachnospiraceae; g__Lachnospiraceae_NK4A136_group; s__uncultured_bacterium_g__Lachnospiraceae_NK4A136_group
718	0	0	0	0	0	0	0	0	0	0	0	0	0	0	0	0	0	28	0	0	0	99	0	0	k__Bacteria; p__Bacteroidota; c__Bacteroidia; o__Bacteroidales; f__Muribaculaceae; g__Muribaculaceae; s__uncultured_bacterium_g__Muribaculaceae
719	0	0	0	0	0	0	0	0	102	0	0	0	0	0	0	0	0	0	0	0	0	0	0	0	k__Bacteria; p__Firmicutes; c__Clostridia; o__Monoglobales; f__Monoglobaceae; g__Monoglobus
720	0	0	0	0	0	0	79	0	63	57	0	0	0	0	0	0	0	0	0	0	0	0	0	0	k__Bacteria; p__Firmicutes; c__Clostridia; o__Christensenellales; f__Christensenellaceae; g__Christensenellaceae_R-7_group; s__uncultured_prokaryote_g__Christensenellaceae_R-7_group
721	0	78	0	0	0	0	0	0	0	0	0	0	0	0	0	0	0	0	0	0	0	0	0	0	k__Bacteria; p__Actinobacteriota; c__Coriobacteriia; o__Coriobacteriales; f__Coriobacteriales_Incertae_Sedis
722	0	0	0	0	0	0	0	0	0	0	0	0	0	0	0	0	0	0	0	0	0	50	0	0	k__Bacteria; p__Firmicutes; c__Clostridia; o__Lachnospirales; f__Lachnospiraceae
723	0	0	0	0	0	0	24	9	51	0	0	0	0	0	0	0	0	0	0	0	0	0	0	0	k__Bacteria; p__Firmicutes; c__Clostridia; o__Christensenellales; f__Christensenellaceae; g__Christensenellaceae_R-7_group
724	0	0	0	0	0	0	30	0	0	0	0	0	0	0	0	0	0	0	10	0	0	0	0	0	k__Bacteria; p__Firmicutes; c__Clostridia; o__Monoglobales; f__Monoglobaceae; g__Monoglobus
725	35	0	0	0	0	0	0	0	0	0	0	0	0	0	35	0	50	0	0	0	0	0	0	0	k__Bacteria; p__Firmicutes
726	0	0	0	0	0	0	0	24	109	0	0	0	0	0	0	0	0	0	0	0	0	5	0	0	k__Bacteria; p__Firmicutes; c__Clostridia; o__Christensenellales; f__Christensenellaceae; g__Christensenellaceae_R-7_group; s__uncultured_bacterium_g__Christensenellaceae_R-7_group
727	40	0	0	0	0	75	0	0	0	0	0	0	0	0	0	0	0	0	0	0	0	0	0	0	k__Bacteria; p__Firmicutes; c__Clostridia; o__Eubacteriales; f__Eubacteriaceae; g__uncultured; s__uncultured_bacterium_g__uncultured
728	0	0	0	0	0	0	0	0	0	0	0	0	0	0	0	0	0	0	23	0	0	0	0	32	k__Bacteria; p__Firmicutes; c__Bacilli; o__Erysipelotrichales; f__Erysipelotrichaceae
729	0	0	0	0	0	0	0	0	0	0	0	0	0	0	31	0	0	68	0	0	0	0	0	0	k__Bacteria
730	0	0	0	0	0	0	0	0	0	0	0	0	0	0	0	0	74	0	0	0	0	0	0	0	k__Bacteria; p__Firmicutes; c__Clostridia; o__Eubacteriales; f__Eubacteriaceae; g__uncultured; s__uncultured_bacterium_g__uncultured
731	0	0	0	0	0	0	0	209	0	0	0	0	0	0	0	0	0	0	0	0	0	0	0	0	k__Bacteria; p__Firmicutes; c__Clostridia; o__Clostridia_UCG-014; f__Clostridia_UCG-014; g__Clostridia_UCG-014
732	0	0	0	0	0	0	0	0	0	0	0	0	0	0	0	0	0	0	77	0	0	0	0	0	k__Bacteria; p__Actinobacteriota; c__Acidimicrobiia; o__Actinomarinales; f__uncultured; g__uncultured; s__uncultured_actinobacterium_g__uncultured
733	0	0	0	0	0	0	0	0	0	0	0	0	0	0	0	0	0	0	0	0	51	0	70	63	k__Bacteria; p__Firmicutes; c__Clostridia; o__Clostridiales; f__Clostridiaceae; g__Clostridium_sensu_stricto_1; s__uncultured_bacterium_g__Clostridium_sensu_stricto_1
734	0	0	0	0	0	0	0	76	0	0	0	0	0	0	0	0	0	0	0	0	0	0	0	0	k__Bacteria; p__Firmicutes; c__Clostridia; o__Oscillospirales; f__Oscillospiraceae
735	0	0	0	0	0	0	0	0	0	0	0	0	0	0	0	0	0	0	0	0	0	76	0	0	k__Bacteria; p__Bacteroidota; c__Bacteroidia; o__Bacteroidales; f__Muribaculaceae; g__Muribaculaceae; s__uncultured_bacterium_g__Muribaculaceae
736	0	0	0	0	0	0	0	0	0	0	0	0	0	0	0	0	0	0	0	0	0	36	0	0	k__Bacteria; p__Firmicutes; c__Clostridia; o__Clostridia_UCG-014; f__Clostridia_UCG-014; g__Clostridia_UCG-014
737	11	0	10	0	16	0	10	19	0	9	0	0	0	0	0	0	0	0	0	0	0	26	0	0	k__Bacteria; p__Actinobacteriota; c__Coriobacteriia; o__Coriobacteriales; f__Eggerthellaceae
739	0	0	0	0	0	0	0	0	0	0	0	0	0	0	0	0	0	0	17	0	0	0	0	0	k__Bacteria; p__Firmicutes
740	0	0	0	0	0	0	0	0	0	0	0	0	0	0	0	0	0	0	0	0	0	72	0	0	k__Bacteria; p__Firmicutes; c__Clostridia; o__Clostridia_UCG-014; f__Clostridia_UCG-014; g__Clostridia_UCG-014
741	0	0	0	0	0	0	0	0	99	0	0	0	0	0	0	0	0	0	0	0	0	0	0	0	k__Bacteria; p__Firmicutes; c__Clostridia; o__Oscillospirales; f__Ruminococcaceae; g__Subdoligranulum
742	0	0	0	0	0	0	0	0	0	0	0	0	0	0	0	0	0	0	0	0	0	81	0	0	k__Bacteria; p__Firmicutes; c__Clostridia; o__Clostridia_UCG-014; f__Clostridia_UCG-014; g__Clostridia_UCG-014
743	0	0	0	0	0	0	0	0	0	0	0	0	0	0	0	0	0	0	0	0	0	58	0	0	k__Bacteria; p__Firmicutes; c__Clostridia; o__Lachnospirales; f__Lachnospiraceae; g__Lachnospiraceae_NC2004_group; s__uncultured_Clostridiaceae_g__Lachnospiraceae_NC2004_group
744	0	0	0	0	0	0	32	0	12	36	42	0	0	0	0	0	0	0	0	0	0	0	0	0	k__Bacteria; p__Firmicutes; c__Clostridia; o__Christensenellales; f__Christensenellaceae; g__Christensenellaceae_R-7_group; s__uncultured_bacterium_g__Christensenellaceae_R-7_group
745	12	29	0	13	0	18	0	0	0	0	0	11	0	0	0	0	0	0	18	0	0	0	0	0	k__Bacteria
746	0	0	0	0	0	0	0	0	0	0	0	29	0	0	0	0	58	0	0	0	0	0	0	0	k__Bacteria
747	0	0	0	0	0	0	0	0	191	0	0	0	0	0	0	0	0	0	0	0	0	0	0	0	k__Bacteria; p__Firmicutes; c__Clostridia; o__Clostridia_UCG-014; f__Clostridia_UCG-014; g__Clostridia_UCG-014
748	0	0	0	0	0	0	0	0	0	70	58	0	0	0	0	0	0	0	0	0	0	0	0	0	k__Bacteria; p__Bacteroidota; c__Bacteroidia; o__Bacteroidales; f__Muribaculaceae; g__Muribaculaceae; s__uncultured_bacterium_g__Muribaculaceae
749	0	0	0	0	0	0	33	0	64	0	97	0	0	0	0	0	0	0	0	0	0	0	0	0	k__Bacteria; p__Firmicutes; c__Clostridia; o__Clostridia_UCG-014; f__Clostridia_UCG-014; g__Clostridia_UCG-014
750	10	0	0	0	0	3	0	0	0	23	11	26	0	0	3	0	0	0	15	0	0	0	0	0	k__Bacteria; p__Firmicutes; c__Clostridia; o__Eubacteriales; f__Eubacteriaceae; g__uncultured; s__uncultured_bacterium_g__uncultured
751	71	0	0	0	0	0	0	0	0	0	0	0	0	0	0	0	0	0	0	35	0	0	0	0	k__Bacteria; p__Firmicutes; c__Clostridia; o__Eubacteriales; f__Eubacteriaceae; g__uncultured; s__uncultured_bacterium_g__uncultured
752	47	8	0	0	0	23	0	0	0	0	0	0	0	0	0	0	0	0	0	0	0	0	0	0	k__Bacteria; p__Actinobacteriota; c__Coriobacteriia; o__Coriobacteriales; f__Eggerthellaceae
753	69	0	0	0	0	15	0	0	0	0	3	0	19	0	0	11	0	0	0	3	0	0	0	0	k__Bacteria; p__Actinobacteriota; c__Coriobacteriia; o__Coriobacteriales; f__Eggerthellaceae; g__Enterorhabdus; s__uncultured_bacterium_g__Enterorhabdus
754	21	2	0	8	0	6	0	11	0	0	0	4	0	10	10	0	11	0	0	17	0	0	0	0	k__Bacteria
755	0	0	0	0	0	0	81	0	0	75	45	0	0	0	0	0	0	0	0	0	0	0	0	0	k__Bacteria; p__Bacteroidota; c__Bacteroidia; o__Bacteroidales; f__Muribaculaceae; g__Muribaculaceae; s__uncultured_bacterium_g__Muribaculaceae
756	16	19	17	17	8	18	0	0	0	0	0	0	0	0	14	3	12	0	18	0	14	0	0	10	k__Bacteria; p__Firmicutes; c__Clostridia; o__Oscillospirales; f__[Eubacterium]_coprostanoligenes_group; g__[Eubacterium]_coprostanoligenes_group; s__uncultured_bacterium_g__[Eubacterium]_coprostanoligenes_group
757	0	0	0	0	0	0	0	0	0	0	0	70	0	0	0	0	0	0	0	0	0	0	0	0	k__Bacteria; p__Actinobacteriota; c__Coriobacteriia; o__Coriobacteriales; f__Atopobiaceae
758	0	0	0	0	0	0	0	0	0	0	0	0	0	125	0	0	0	0	0	0	0	0	0	0	k__Bacteria; p__Bacteroidota; c__Bacteroidia; o__Bacteroidales; f__Muribaculaceae; g__Muribaculaceae; s__uncultured_bacterium_g__Muribaculaceae
759	0	0	0	0	0	0	0	21	0	0	0	0	0	0	0	0	0	0	0	0	0	0	0	0	k__Bacteria; p__Firmicutes; c__Clostridia; o__Clostridia_UCG-014; f__Clostridia_UCG-014; g__Clostridia_UCG-014
760	0	46	0	0	0	0	0	0	0	0	0	26	0	0	0	0	0	0	0	0	0	0	0	0	k__Bacteria; p__Actinobacteriota; c__Coriobacteriia; o__Coriobacteriales; f__Eggerthellaceae
763	0	0	0	0	0	0	0	40	37	0	0	0	0	0	0	0	0	0	0	0	0	37	0	0	k__Bacteria; p__Firmicutes; c__Clostridia; o__Oscillospirales; f__Oscillospiraceae; g__UCG-005; s__uncultured_rumen_g__UCG-005
764	0	0	0	0	0	0	0	161	0	0	0	0	0	0	0	0	0	0	0	0	0	0	0	0	k__Bacteria; p__Firmicutes; c__Clostridia; o__Lachnospirales; f__Lachnospiraceae
765	0	0	0	0	0	0	58	0	27	25	38	0	0	0	0	0	0	0	0	0	0	0	0	0	k__Bacteria; p__Firmicutes; c__Clostridia; o__Oscillospirales; f__Ruminococcaceae; g__Incertae_Sedis; s__uncultured_bacterium_g__Incertae_Sedis
766	0	0	0	0	0	0	32	0	0	50	62	0	0	0	0	0	0	0	0	0	0	0	0	0	k__Bacteria; p__Firmicutes; c__Clostridia; o__Lachnospirales; f__Lachnospiraceae
767	0	0	0	0	0	0	41	10	0	24	20	0	0	0	0	0	0	0	0	0	0	19	0	0	k__Bacteria; p__Firmicutes; c__Clostridia; o__Lachnospirales; f__Lachnospiraceae
768	0	0	7	0	0	0	0	0	0	0	12	0	0	0	30	0	18	35	0	0	0	0	0	0	k__Bacteria; p__Actinobacteriota; c__Coriobacteriia; o__Coriobacteriales; f__Eggerthellaceae
769	0	0	0	0	0	0	0	0	0	20	0	0	0	0	0	0	0	0	65	0	0	0	0	0	k__Bacteria; p__Firmicutes; c__Clostridia; o__Eubacteriales; f__Eubacteriaceae; g__uncultured; s__uncultured_bacterium_g__uncultured
770	0	0	0	0	0	0	0	189	0	0	0	0	0	0	0	0	0	0	0	0	0	0	0	0	k__Bacteria; p__Firmicutes; c__Clostridia; o__Clostridia_UCG-014; f__Clostridia_UCG-014; g__Clostridia_UCG-014
771	0	0	0	0	0	0	0	0	0	0	0	0	0	0	0	0	0	0	14	0	0	0	0	0	k__Bacteria; p__Firmicutes; c__Clostridia; o__Oscillospirales
772	0	0	0	0	0	0	48	0	0	21	38	0	0	0	0	0	0	0	0	0	0	0	0	0	k__Bacteria; p__Firmicutes; c__Clostridia; o__Clostridia_UCG-014; f__Clostridia_UCG-014; g__Clostridia_UCG-014; s__uncultured_bacterium_g__Clostridia_UCG-014
773	0	0	0	0	0	0	49	0	0	36	95	0	0	0	0	0	0	0	0	0	0	0	0	0	k__Bacteria; p__Firmicutes; c__Clostridia; o__Clostridia_UCG-014; f__Clostridia_UCG-014; g__Clostridia_UCG-014
774	0	0	0	0	0	0	18	0	0	0	0	22	0	0	0	0	0	0	0	0	0	0	0	0	k__Bacteria; p__Actinobacteriota; c__Coriobacteriia; o__Coriobacteriales; f__Atopobiaceae
775	0	0	0	0	0	0	0	0	0	0	0	0	0	0	0	0	0	0	0	0	0	100	0	0	k__Bacteria; p__Firmicutes; c__Clostridia; o__Oscillospirales; f__Oscillospiraceae; g__NK4A214_group; s__uncultured_bacterium_g__NK4A214_group
776	0	0	0	0	0	0	0	17	0	0	0	0	0	0	0	0	0	0	0	0	0	0	0	0	k__Bacteria; p__Bacteroidota; c__Bacteroidia; o__Bacteroidales; f__Muribaculaceae; g__Muribaculaceae; s__uncultured_bacterium_g__Muribaculaceae
777	0	0	0	0	0	0	17	11	25	7	0	0	0	14	0	0	0	0	0	0	0	0	0	0	k__Bacteria; p__Firmicutes; c__Clostridia; o__Lachnospirales; f__Lachnospiraceae
778	0	0	0	0	0	0	0	0	0	0	0	0	0	0	0	0	59	0	0	0	0	0	0	0	k__Bacteria
779	0	0	0	0	0	0	0	31	0	0	0	0	0	0	0	0	0	0	0	0	0	0	0	0	k__Bacteria; p__Firmicutes; c__Clostridia; o__Oscillospirales; f__Oscillospiraceae; g__V9D2013_group; s__uncultured_bacterium_g__V9D2013_group
780	0	0	0	0	0	0	0	0	0	0	0	0	0	0	38	0	0	0	26	27	30	0	0	25	k__Bacteria; p__Firmicutes
781	0	0	0	0	0	0	93	0	0	46	48	0	0	0	0	0	0	0	0	0	0	0	0	0	k__Bacteria; p__Firmicutes; c__Clostridia; o__Clostridia_UCG-014; f__Clostridia_UCG-014; g__Clostridia_UCG-014
783	0	0	0	0	0	0	13	35	123	21	0	0	0	0	0	0	0	0	0	0	0	0	0	0	k__Bacteria; p__Firmicutes; c__Clostridia; o__Clostridia_UCG-014; f__Clostridia_UCG-014; g__Clostridia_UCG-014; s__uncultured_Clostridiales_g__Clostridia_UCG-014
784	0	0	0	0	0	0	0	0	158	0	19	0	0	0	0	0	0	0	0	0	0	0	0	0	k__Bacteria; p__Firmicutes; c__Clostridia; o__Peptostreptococcales-Tissierellales; f__Anaerovoracaceae; g__Family_XIII_AD3011_group
785	0	0	0	0	0	0	0	0	0	0	0	0	0	0	0	0	0	0	0	0	0	69	0	0	k__Bacteria; p__Firmicutes; c__Clostridia; o__Clostridia_UCG-014; f__Clostridia_UCG-014; g__Clostridia_UCG-014; s__uncultured_bacterium_g__Clostridia_UCG-014
786	0	0	0	0	0	0	70	0	0	54	60	0	0	0	0	0	0	0	0	0	0	0	0	0	k__Bacteria; p__Firmicutes; c__Clostridia; o__Clostridia_UCG-014; f__Clostridia_UCG-014; g__Clostridia_UCG-014; s__uncultured_Acetivibrio_g__Clostridia_UCG-014
787	0	0	0	0	0	0	7	59	0	0	6	0	0	0	0	0	0	0	0	0	6	0	0	0	k__Bacteria; p__Firmicutes; c__Clostridia; o__Oscillospirales; f__Oscillospiraceae; g__UCG-005; s__uncultured_bacterium_g__UCG-005
788	0	132	0	0	0	63	0	0	0	0	0	0	0	0	0	0	0	0	0	0	0	0	0	0	k__Bacteria
790	0	0	0	0	0	0	0	32	0	0	0	0	0	0	0	0	0	0	0	0	0	0	0	0	k__Bacteria; p__Firmicutes; c__Clostridia; o__Christensenellales; f__Christensenellaceae; g__Christensenellaceae_R-7_group
791	0	0	0	0	0	0	0	0	0	0	0	0	0	0	0	0	0	0	0	0	0	46	0	0	k__Bacteria; p__Proteobacteria; c__Alphaproteobacteria; o__Rhodospirillales; f__uncultured; g__uncultured; s__Azospirillum_sp._g__uncultured
792	11	0	0	0	0	11	0	0	0	0	0	0	0	0	0	0	23	61	0	0	0	0	0	0	k__Bacteria; p__Actinobacteriota; c__Coriobacteriia; o__Coriobacteriales; f__Eggerthellaceae
793	0	0	0	0	0	0	24	0	70	0	0	0	0	0	0	0	0	0	0	0	0	0	0	0	k__Bacteria; p__Firmicutes; c__Clostridia; o__Clostridia_UCG-014; f__Clostridia_UCG-014; g__Clostridia_UCG-014; s__uncultured_bacterium_g__Clostridia_UCG-014
794	0	0	0	0	0	0	79	0	0	36	31	0	0	0	0	0	0	0	0	0	0	0	0	0	k__Bacteria; p__Firmicutes; c__Clostridia; o__Oscillospirales; f__Oscillospiraceae; g__Intestinimonas; s__uncultured_bacterium_g__Intestinimonas
796	0	0	0	0	0	0	0	0	0	0	0	0	0	0	0	0	0	163	0	0	0	0	0	0	k__Bacteria; p__Bacteroidota; c__Bacteroidia; o__Bacteroidales; f__Rikenellaceae; g__Alistipes; s__uncultured_bacterium_g__Alistipes
797	0	0	0	0	0	0	0	0	12	0	0	0	0	0	0	0	0	166	0	0	0	0	0	0	k__Bacteria; p__Bacteroidota; c__Bacteroidia; o__Bacteroidales; f__Rikenellaceae; g__Alistipes; s__Alistipes_onderdonkii_g__Alistipes
798	0	0	0	0	0	32	0	0	0	0	0	0	0	0	0	0	27	0	0	0	0	40	0	0	k__Bacteria; p__Firmicutes; c__Clostridia; o__Eubacteriales; f__Eubacteriaceae; g__uncultured; s__uncultured_bacterium_g__uncultured
799	0	6	0	0	0	14	0	12	0	4	0	0	0	20	0	0	0	0	0	9	0	0	4	0	k__Bacteria; p__Proteobacteria; c__Gammaproteobacteria; o__Aeromonadales; f__Aeromonadaceae; g__Aeromonas; s__Aeromonas_sobria_g__Aeromonas
800	0	0	0	0	0	0	0	0	0	0	0	0	0	0	0	0	73	0	0	0	0	0	0	0	k__Bacteria; p__Firmicutes; c__Negativicutes; o__Veillonellales-Selenomonadales; f__Veillonellaceae; g__Veillonella
801	0	0	7	0	18	0	0	0	0	0	0	16	0	0	0	0	0	23	0	0	0	0	0	0	k__Bacteria; p__Actinobacteriota; c__Coriobacteriia; o__Coriobacteriales; f__Eggerthellaceae
802	0	0	0	0	0	0	0	0	0	0	0	0	0	0	0	0	0	161	0	0	0	0	0	0	k__Bacteria; p__Firmicutes; c__Bacilli; o__Mycoplasmatales; f__Mycoplasmataceae; g__Mycoplasma; s__Mycoplasmopsis_pulmonis_g__Mycoplasma
803	0	0	0	0	0	0	0	0	0	0	0	0	0	0	0	0	0	0	50	0	0	0	0	0	k__Bacteria; p__Bacteroidota; c__Bacteroidia; o__Bacteroidales; f__Muribaculaceae; g__Muribaculaceae; s__uncultured_bacterium_g__Muribaculaceae
804	0	129	0	56	0	0	0	0	0	0	0	0	0	0	0	0	0	0	0	0	0	0	0	0	k__Bacteria
805	0	0	0	0	0	0	14	59	73	15	11	0	0	0	0	0	6	0	0	0	0	0	0	0	k__Bacteria; p__Firmicutes; c__Clostridia; o__Oscillospirales; f__Ruminococcaceae
807	0	0	0	0	0	0	99	0	22	19	6	0	0	0	0	0	0	0	0	0	0	0	0	0	k__Bacteria; p__Firmicutes; c__Clostridia; o__Oscillospirales; f__Ruminococcaceae; g__[Eubacterium]_siraeum_group
808	0	0	0	0	0	0	0	0	0	0	0	0	0	0	0	0	0	0	60	0	0	0	0	0	k__Bacteria; p__Firmicutes; c__Clostridia; o__Oscillospirales; f__Ruminococcaceae
809	0	0	164	0	0	0	0	0	0	0	0	0	0	0	0	0	0	0	0	0	0	0	0	0	k__Bacteria; p__Proteobacteria; c__Gammaproteobacteria; o__Burkholderiales; f__Sutterellaceae
810	0	0	0	0	0	0	12	0	136	0	9	0	0	0	0	0	0	0	0	0	0	0	0	0	k__Bacteria; p__Firmicutes; c__Clostridia; o__Clostridia_UCG-014; f__Clostridia_UCG-014; g__Clostridia_UCG-014
811	0	0	0	0	0	0	0	16	0	13	0	0	0	0	0	37	0	0	0	5	0	0	0	0	k__Bacteria; p__Bacteroidota; c__Bacteroidia; o__Bacteroidales; f__Muribaculaceae; g__Muribaculaceae; s__uncultured_bacterium_g__Muribaculaceae
812	0	0	0	0	0	0	0	0	124	0	0	0	0	0	0	0	0	0	0	0	0	6	0	0	k__Bacteria; p__Firmicutes; c__Clostridia; o__Lachnospirales; f__Lachnospiraceae; g__Lachnospiraceae_NK4A136_group; s__uncultured_bacterium_g__Lachnospiraceae_NK4A136_group
813	0	0	0	0	0	0	37	11	31	47	44	0	0	0	0	0	0	0	0	0	0	0	0	0	k__Bacteria; p__Firmicutes; c__Clostridia; o__Oscillospirales; f__Ruminococcaceae; g__uncultured; s__uncultured_bacterium_g__uncultured
814	0	0	0	0	0	0	0	10	0	114	51	0	0	0	0	0	0	0	0	0	0	0	0	0	k__Bacteria; p__Bacteroidota; c__Bacteroidia; o__Bacteroidales; f__Muribaculaceae; g__Muribaculaceae; s__uncultured_bacterium_g__Muribaculaceae
815	37	0	0	0	0	0	0	0	0	0	0	37	0	0	0	0	0	37	0	0	0	0	0	0	k__Bacteria; p__Firmicutes; c__Clostridia; o__Eubacteriales; f__Eubacteriaceae; g__uncultured; s__uncultured_bacterium_g__uncultured
816	0	0	0	0	0	0	0	0	0	0	0	0	33	0	109	29	0	0	0	0	0	0	0	0	k__Bacteria; p__Firmicutes; c__Clostridia; o__Lachnospirales; f__Lachnospiraceae
817	0	0	0	0	0	0	0	0	0	0	0	0	0	0	0	0	0	0	0	0	0	50	0	0	k__Bacteria; p__Firmicutes; c__Clostridia; o__Christensenellales; f__Christensenellaceae; g__Christensenellaceae_R-7_group
818	0	0	0	0	0	0	0	0	131	0	0	0	0	0	0	0	0	0	0	0	0	0	0	0	k__Bacteria; p__Firmicutes; c__Clostridia; o__Oscillospirales; f__Ruminococcaceae; g__Subdoligranulum
819	0	0	0	0	25	9	0	8	2	0	0	0	0	0	0	0	19	0	0	0	0	12	0	0	k__Bacteria; p__Actinobacteriota; c__Coriobacteriia; o__Coriobacteriales; f__Eggerthellaceae
820	0	0	0	0	47	0	0	4	0	0	0	0	0	0	21	0	0	0	0	0	0	12	0	0	k__Bacteria; p__Actinobacteriota; c__Coriobacteriia; o__Coriobacteriales; f__Eggerthellaceae; g__Enterorhabdus; s__uncultured_bacterium_g__Enterorhabdus
821	0	0	0	0	0	0	0	43	84	8	0	0	0	0	0	0	0	0	0	0	0	0	0	0	k__Bacteria; p__Firmicutes; c__Clostridia; o__Oscillospirales; f__Ruminococcaceae; g__uncultured; s__uncultured_bacterium_g__uncultured
822	0	0	0	0	0	0	78	0	0	65	27	0	0	0	0	0	0	0	0	0	0	0	0	0	k__Bacteria; p__Firmicutes; c__Clostridia
823	0	0	12	0	5	5	12	0	0	0	19	0	0	0	17	0	49	0	0	0	0	0	0	0	k__Bacteria; p__Firmicutes; c__Clostridia; o__Eubacteriales; f__Eubacteriaceae; g__uncultured; s__uncultured_bacterium_g__uncultured
824	0	0	0	0	0	0	0	0	0	0	0	60	0	0	0	0	0	0	17	0	0	0	0	0	k__Bacteria
825	0	0	0	0	0	19	0	0	0	0	0	0	0	0	26	0	0	0	10	0	0	29	0	0	k__Bacteria; p__Firmicutes; c__Clostridia; o__Eubacteriales; f__Eubacteriaceae; g__uncultured; s__uncultured_bacterium_g__uncultured
826	0	0	0	0	0	0	0	0	0	0	0	0	0	0	0	0	0	0	0	135	0	0	0	0	k__Bacteria; p__Firmicutes; c__Negativicutes; o__Veillonellales-Selenomonadales; f__Veillonellaceae; g__Dialister; s__Dialister_sp._g__Dialister
827	0	0	0	0	0	0	25	0	0	54	62	0	0	0	0	0	0	0	0	0	0	21	0	0	k__Bacteria; p__Firmicutes; c__Clostridia; o__Christensenellales; f__Christensenellaceae; g__Christensenellaceae_R-7_group; s__uncultured_bacterium_g__Christensenellaceae_R-7_group
828	0	0	3	0	0	0	0	163	0	0	0	0	0	0	0	0	0	0	0	0	0	0	0	0	k__Bacteria; p__Firmicutes; c__Clostridia; o__Christensenellales; f__Christensenellaceae; g__Christensenellaceae_R-7_group
829	0	0	0	0	0	0	0	0	0	0	0	0	0	0	0	0	0	0	0	0	0	64	0	0	k__Bacteria; p__Bacteroidota; c__Bacteroidia; o__Bacteroidales; f__Muribaculaceae; g__Muribaculaceae; s__uncultured_bacterium_g__Muribaculaceae
830	0	0	0	0	0	0	0	0	11	0	0	0	0	0	13	0	37	0	14	0	0	0	0	0	k__Bacteria; p__Actinobacteriota; c__Coriobacteriia; o__Coriobacteriales; f__Eggerthellaceae
831	45	0	0	0	0	0	0	0	0	0	0	0	0	0	0	0	0	0	29	0	0	0	0	0	k__Bacteria; p__Firmicutes; c__Clostridia; o__Eubacteriales; f__Eubacteriaceae; g__uncultured; s__uncultured_bacterium_g__uncultured
832	0	0	0	0	0	0	37	0	0	27	40	0	0	0	0	0	0	0	0	0	0	0	0	0	k__Bacteria; p__Firmicutes; c__Clostridia; o__Peptostreptococcales-Tissierellales; f__Anaerovoracaceae; g__Family_XIII_AD3011_group; s__uncultured_bacterium_g__Family_XIII_AD3011_group
833	0	0	0	0	0	0	43	0	0	33	38	0	0	0	0	0	0	0	0	0	0	18	0	0	k__Bacteria; p__Firmicutes; c__Clostridia; o__Clostridia_UCG-014; f__Clostridia_UCG-014; g__Clostridia_UCG-014; s__uncultured_bacterium_g__Clostridia_UCG-014
834	17	22	15	0	17	19	10	32	11	0	0	0	0	0	0	0	0	0	0	0	0	0	0	0	k__Bacteria; p__Bacteroidota; c__Bacteroidia; o__Bacteroidales; f__Muribaculaceae; g__Muribaculaceae; s__uncultured_bacterium_g__Muribaculaceae
835	0	0	0	0	0	0	0	0	96	0	0	0	0	0	0	0	0	0	0	0	0	0	0	0	k__Bacteria; p__Firmicutes; c__Clostridia; o__Christensenellales; f__Christensenellaceae; g__Christensenellaceae_R-7_group; s__uncultured_bacterium_g__Christensenellaceae_R-7_group
836	0	0	0	0	0	0	19	13	10	17	19	0	0	0	0	0	0	0	0	0	0	34	0	0	k__Bacteria; p__Firmicutes; c__Clostridia; o__Oscillospirales; f__Ruminococcaceae
837	0	0	0	0	0	0	0	13	52	0	0	0	0	0	0	0	0	0	0	0	0	40	0	0	k__Bacteria; p__Firmicutes; c__Clostridia; o__Monoglobales; f__Monoglobaceae; g__Monoglobus
838	0	0	0	0	0	0	0	0	0	0	0	0	0	0	0	0	0	0	0	0	0	37	0	0	k__Bacteria; p__Proteobacteria; c__Alphaproteobacteria; o__Rhodospirillales; f__uncultured; g__uncultured
839	0	0	0	0	0	0	0	0	0	0	0	0	0	0	0	0	0	0	0	0	0	33	0	0	k__Bacteria; p__Firmicutes; c__Clostridia; o__Lachnospirales; f__Lachnospiraceae
841	0	0	0	0	0	0	0	0	0	0	0	0	0	114	0	0	0	0	0	0	0	0	0	0	k__Bacteria; p__Bacteroidota; c__Bacteroidia; o__Bacteroidales; f__Muribaculaceae; g__Muribaculaceae; s__uncultured_Bacteroidales_g__Muribaculaceae
842	0	0	0	0	0	0	0	0	44	0	0	27	0	0	0	0	0	0	0	0	0	0	0	0	k__Bacteria; p__Firmicutes; c__Clostridia; o__Eubacteriales; f__Eubacteriaceae; g__uncultured; s__uncultured_bacterium_g__uncultured
843	0	0	0	0	0	0	0	0	0	0	0	0	0	0	0	0	0	0	0	0	0	14	0	0	k__Bacteria; p__Firmicutes; c__Clostridia; o__Christensenellales; f__Christensenellaceae; g__Christensenellaceae_R-7_group
844	0	0	0	0	0	0	0	9	0	0	0	0	0	0	0	0	0	0	0	0	0	34	0	0	k__Bacteria; p__Firmicutes; c__Clostridia; o__Christensenellales; f__Christensenellaceae; g__Christensenellaceae_R-7_group
845	0	0	0	0	0	0	23	0	0	64	57	0	0	0	0	0	0	0	0	0	0	0	0	0	k__Bacteria; p__Firmicutes; c__Clostridia; o__Christensenellales; f__Christensenellaceae; g__Christensenellaceae_R-7_group
847	0	0	0	0	0	0	19	6	23	7	15	0	0	0	0	0	0	0	0	0	0	0	0	0	k__Bacteria; p__Firmicutes; c__Clostridia; o__Oscillospirales; f__Oscillospiraceae; g__UCG-005; s__uncultured_rumen_g__UCG-005
848	157	0	0	0	0	0	0	0	0	0	0	0	0	0	0	0	0	0	0	0	0	0	0	0	k__Bacteria; p__Proteobacteria; c__Gammaproteobacteria; o__Enterobacterales; f__Enterobacteriaceae; g__Escherichia-Shigella
849	0	0	0	0	0	0	0	0	0	0	0	0	0	0	0	0	0	0	11	0	0	14	0	0	k__Bacteria; p__Firmicutes; c__Clostridia; o__Oscillospirales; f__Ruminococcaceae; g__[Eubacterium]_siraeum_group; s__uncultured_bacterium_g__[Eubacterium]_siraeum_group
850	0	0	0	0	0	0	0	0	0	0	0	0	0	0	0	0	0	0	0	151	0	0	0	0	k__Bacteria; p__Firmicutes; c__Clostridia; o__Clostridiales; f__Clostridiaceae; g__Clostridium_sensu_stricto_1; s__uncultured_bacterium_g__Clostridium_sensu_stricto_1
851	0	0	0	0	0	0	0	0	0	0	0	0	0	0	0	0	0	0	0	0	0	50	0	0	k__Bacteria; p__Firmicutes; c__Clostridia; o__Lachnospirales; f__Lachnospiraceae; g__Acetitomaculum; s__uncultured_bacterium_g__Acetitomaculum
852	0	0	0	0	0	0	0	0	0	0	0	0	0	0	0	0	0	0	25	0	0	0	0	0	k__Bacteria; p__Firmicutes; c__Clostridia; o__Clostridia_UCG-014; f__Clostridia_UCG-014; g__Clostridia_UCG-014
853	0	0	0	0	0	0	21	10	61	0	52	0	0	0	0	0	0	0	0	0	0	0	0	0	k__Bacteria; p__Firmicutes; c__Bacilli; o__RF39; f__RF39; g__RF39
854	0	0	0	0	0	0	92	0	0	34	0	0	0	0	0	0	0	0	0	0	0	0	0	0	k__Bacteria; p__Firmicutes; c__Clostridia; o__Oscillospirales; f__Oscillospiraceae; g__uncultured
855	21	0	0	0	0	0	0	0	0	0	0	22	0	0	0	0	0	0	39	0	0	0	0	0	k__Bacteria
856	0	69	0	0	0	0	0	0	0	0	0	0	0	0	0	0	0	27	24	0	0	0	0	0	k__Bacteria
859	0	0	0	0	0	0	0	0	0	0	0	0	0	0	0	0	0	152	0	0	0	0	0	0	k__Bacteria; p__Firmicutes; c__Clostridia; o__Clostridia_UCG-014; f__Clostridia_UCG-014; g__Clostridia_UCG-014; s__unidentified_rumen_g__Clostridia_UCG-014
861	0	0	0	0	0	0	70	0	0	53	28	0	0	0	0	0	0	0	0	0	0	0	0	0	k__Bacteria; p__Firmicutes; c__Clostridia; o__Clostridia_UCG-014; f__Clostridia_UCG-014; g__Clostridia_UCG-014; s__uncultured_rumen_g__Clostridia_UCG-014
862	0	0	0	0	0	0	0	0	0	0	0	0	0	0	0	0	0	0	0	0	0	74	0	0	k__Bacteria; p__Firmicutes; c__Clostridia; o__Clostridia_UCG-014; f__Clostridia_UCG-014; g__Clostridia_UCG-014
863	0	0	0	0	0	0	0	0	0	0	0	0	0	0	0	0	0	156	0	0	0	0	0	0	k__Bacteria; p__Myxococcota; c__Polyangia; o__Haliangiales; f__Haliangiaceae; g__Haliangium
864	0	0	0	0	0	17	0	0	0	0	0	34	0	0	0	0	0	0	0	0	0	0	0	0	k__Bacteria; p__Proteobacteria; c__Gammaproteobacteria; o__Pseudomonadales; f__Moraxellaceae; g__Acinetobacter; s__Acinetobacter_johnsonii_g__Acinetobacter
865	0	0	0	0	0	0	36	0	0	50	53	0	0	0	0	0	0	0	0	0	0	0	0	0	k__Bacteria; p__Firmicutes; c__Clostridia; o__Christensenellales; f__Christensenellaceae; g__Christensenellaceae_R-7_group
867	0	0	0	0	0	0	0	0	0	0	0	0	0	0	0	0	0	0	42	0	0	0	0	0	k__Bacteria; p__Actinobacteriota; c__Thermoleophilia; o__Solirubrobacterales; f__67-14; g__67-14
868	0	0	0	0	0	0	0	0	0	0	0	64	0	0	0	0	0	0	0	0	0	0	0	0	k__Bacteria; p__Firmicutes; c__Clostridia; o__Eubacteriales; f__Eubacteriaceae; g__uncultured; s__uncultured_bacterium_g__uncultured
869	8	0	0	0	0	0	18	0	21	9	0	0	0	0	0	0	0	0	0	0	0	0	0	0	k__Bacteria; p__Actinobacteriota; c__Coriobacteriia; o__Coriobacteriales; f__Eggerthellaceae
870	39	0	0	0	0	30	0	0	0	0	0	24	27	0	0	0	0	0	0	0	0	0	0	0	k__Bacteria
871	0	0	0	0	0	0	11	36	0	0	0	0	0	0	0	0	0	0	0	0	0	0	0	0	k__Bacteria; p__Firmicutes; c__Clostridia; o__Lachnospirales; f__Lachnospiraceae; g__Lachnospiraceae_NK4A136_group; s__uncultured_bacterium_g__Lachnospiraceae_NK4A136_group
872	0	0	0	0	0	0	0	0	0	0	0	0	0	0	0	0	0	0	0	0	0	44	0	0	k__Bacteria; p__Firmicutes; c__Clostridia; o__Lachnospirales; f__Lachnospiraceae; g__[Eubacterium]_xylanophilum_group; s__uncultured_bacterium_g__[Eubacterium]_xylanophilum_group
873	31	0	0	0	13	0	0	0	0	4	0	0	14	0	59	0	0	0	0	0	0	0	0	0	k__Bacteria; p__Firmicutes; c__Clostridia; o__Eubacteriales; f__Eubacteriaceae; g__uncultured; s__uncultured_bacterium_g__uncultured
874	0	0	0	0	0	0	57	0	0	35	70	0	0	0	0	0	0	0	0	0	0	0	0	0	k__Bacteria; p__Firmicutes; c__Clostridia; o__Oscillospirales; f__Oscillospiraceae; g__NK4A214_group; s__uncultured_bacterium_g__NK4A214_group
875	0	0	0	0	19	0	0	0	0	0	0	0	0	0	0	0	0	0	0	0	0	0	0	38	k__Bacteria; p__Firmicutes; c__Clostridia; o__Eubacteriales; f__Eubacteriaceae; g__uncultured; s__uncultured_bacterium_g__uncultured
876	0	0	0	0	0	0	28	0	0	20	41	0	0	0	0	0	0	0	0	0	0	16	0	0	k__Bacteria; p__Firmicutes; c__Clostridia; o__Lachnospirales; f__Lachnospiraceae
877	0	0	0	0	0	0	0	0	0	0	0	0	14	0	0	27	0	0	0	0	0	0	0	0	k__Bacteria; p__Firmicutes; c__Clostridia; o__Lachnospirales; f__Lachnospiraceae; g__Lachnospiraceae_NK4A136_group; s__uncultured_bacterium_g__Lachnospiraceae_NK4A136_group
878	0	0	0	0	0	0	0	0	0	0	0	0	0	0	0	0	0	150	0	0	0	0	0	0	k__Bacteria; p__Firmicutes; c__Clostridia; o__Lachnospirales; f__Lachnospiraceae
880	0	0	0	0	0	0	0	0	0	0	0	0	0	0	0	0	0	0	0	0	0	63	0	0	k__Bacteria; p__Firmicutes; c__Negativicutes; o__Veillonellales-Selenomonadales; f__Veillonellaceae; g__Veillonella; s__Veillonella_ratti_g__Veillonella
881	0	0	0	0	0	0	0	0	143	0	0	0	0	0	0	0	0	0	0	0	0	0	0	0	k__Bacteria; p__Firmicutes; c__Clostridia; o__Lachnospirales; f__Lachnospiraceae
882	50	24	0	0	0	0	0	0	15	0	0	0	0	0	0	0	0	0	0	0	0	0	0	0	k__Bacteria
883	0	0	0	0	27	0	0	39	0	0	0	0	0	0	0	0	0	7	0	0	0	0	0	0	k__Bacteria; p__Actinobacteriota; c__Coriobacteriia; o__Coriobacteriales; f__Eggerthellaceae
884	0	0	0	0	0	0	0	0	135	0	0	0	0	0	0	0	0	0	0	0	0	0	0	0	k__Bacteria; p__Firmicutes; c__Clostridia; o__Clostridia_UCG-014; f__Clostridia_UCG-014; g__Clostridia_UCG-014; s__uncultured_rumen_g__Clostridia_UCG-014
885	0	0	0	0	0	0	0	0	0	0	0	0	21	0	0	12	0	0	0	0	0	3	0	0	k__Bacteria; p__Firmicutes; c__Clostridia; o__Christensenellales; f__Christensenellaceae; g__Christensenellaceae_R-7_group
886	0	0	0	0	0	0	0	0	22	0	0	0	0	0	0	0	0	31	0	0	0	0	0	0	k__Bacteria; p__Actinobacteriota; c__Coriobacteriia; o__Coriobacteriales; f__Eggerthellaceae
887	0	0	0	0	0	0	67	0	0	47	23	0	0	0	0	0	0	0	0	0	0	0	0	0	k__Bacteria; p__Firmicutes; c__Clostridia; o__Clostridia_UCG-014; f__Clostridia_UCG-014; g__Clostridia_UCG-014
888	0	0	0	0	0	0	28	0	0	120	0	0	0	0	0	0	0	0	0	0	0	0	0	0	k__Bacteria; p__Bacteroidota; c__Bacteroidia; o__Bacteroidales; f__Muribaculaceae; g__Muribaculaceae; s__uncultured_bacterium_g__Muribaculaceae
889	0	0	0	0	0	0	0	38	11	10	14	0	0	0	0	0	0	0	0	0	0	14	0	0	k__Bacteria; p__Firmicutes; c__Clostridia; o__Lachnospirales; f__Lachnospiraceae
890	0	0	0	0	0	0	0	0	0	0	0	0	0	0	0	0	0	0	0	0	132	0	0	0	k__Bacteria; p__Actinobacteriota; c__Actinobacteria; o__Bifidobacteriales; f__Bifidobacteriaceae; g__Bifidobacterium; s__Bifidobacterium_breve_g__Bifidobacterium
891	0	0	0	0	0	0	0	17	0	0	0	0	0	0	0	0	0	0	0	0	0	17	0	0	k__Bacteria; p__Bacteroidota; c__Bacteroidia; o__Bacteroidales; f__Muribaculaceae; g__Muribaculaceae; s__uncultured_organism_g__Muribaculaceae
892	150	0	0	0	0	0	0	0	0	0	0	0	0	0	0	0	0	0	0	0	0	0	0	0	k__Bacteria; p__Bacteroidota; c__Bacteroidia; o__Bacteroidales; f__Bacteroidaceae; g__Bacteroides; s__Bacteroides_caccae_g__Bacteroides
893	0	0	0	0	0	0	50	17	49	19	18	0	0	0	0	0	0	0	0	0	0	0	0	0	k__Bacteria; p__Firmicutes; c__Clostridia; o__Clostridia_UCG-014; f__Clostridia_UCG-014; g__Clostridia_UCG-014
894	0	0	0	0	0	0	0	0	143	0	0	0	0	0	0	0	0	0	0	0	0	0	0	0	k__Bacteria; p__Firmicutes; c__Clostridia; o__Clostridia_UCG-014; f__Clostridia_UCG-014; g__Clostridia_UCG-014
895	0	0	0	0	0	27	0	0	0	0	0	0	25	0	0	0	0	0	0	0	0	11	0	0	k__Bacteria; p__Actinobacteriota; c__Actinobacteria; o__Bifidobacteriales; f__Bifidobacteriaceae; g__Bifidobacterium
896	0	0	0	0	0	0	37	0	0	35	26	0	0	0	0	0	0	0	0	0	0	0	0	0	k__Bacteria; p__Firmicutes; c__Clostridia; o__Clostridia_UCG-014; f__Clostridia_UCG-014; g__Clostridia_UCG-014
897	0	0	0	0	0	0	0	12	0	0	0	0	0	0	0	0	0	0	0	0	0	0	0	0	k__Bacteria; p__Firmicutes; c__Clostridia; o__Oscillospirales; f__Oscillospiraceae; g__V9D2013_group; s__uncultured_bacterium_g__V9D2013_group
899	0	0	0	0	0	0	34	0	0	13	0	0	0	0	0	0	0	0	0	0	0	0	0	0	k__Bacteria; p__Firmicutes; c__Clostridia; o__Clostridia_UCG-014; f__Clostridia_UCG-014; g__Clostridia_UCG-014; s__uncultured_bacterium_g__Clostridia_UCG-014
900	0	0	0	0	0	0	0	0	0	0	0	0	0	0	0	0	0	0	63	0	0	0	0	0	k__Bacteria; p__Actinobacteriota; c__Acidimicrobiia; o__Actinomarinales
901	0	36	0	0	34	0	0	0	0	0	0	0	0	0	0	0	0	0	0	0	0	9	6	0	k__Bacteria; p__Firmicutes; c__Clostridia; o__Eubacteriales; f__Eubacteriaceae; g__uncultured; s__uncultured_bacterium_g__uncultured
902	0	0	0	0	0	0	0	12	49	29	0	0	0	0	0	0	0	0	0	0	0	0	0	0	k__Bacteria; p__Firmicutes; c__Clostridia; o__Lachnospirales; f__Lachnospiraceae; g__Marvinbryantia; s__uncultured_bacterium_g__Marvinbryantia
903	0	0	0	0	0	0	0	6	101	0	0	0	0	0	0	0	0	0	0	0	0	0	0	0	k__Bacteria; p__Firmicutes; c__Clostridia; o__Lachnospirales; f__Lachnospiraceae
905	0	0	0	0	0	0	0	0	0	0	0	0	0	0	124	0	0	0	0	0	0	0	0	11	k__Bacteria; p__Firmicutes; c__Clostridia; o__Eubacteriales; f__Eubacteriaceae; g__uncultured; s__uncultured_bacterium_g__uncultured
906	0	0	0	0	0	0	0	0	0	10	0	0	0	0	0	0	0	0	0	0	4	0	0	0	k__Bacteria; p__Bacteroidota; c__Bacteroidia; o__Bacteroidales; f__Muribaculaceae; g__Muribaculaceae; s__uncultured_bacterium_g__Muribaculaceae
907	0	0	0	0	0	0	0	0	0	0	0	0	0	0	0	0	0	0	0	0	0	50	0	0	k__Bacteria; p__Firmicutes; c__Clostridia; o__Christensenellales; f__Christensenellaceae; g__Christensenellaceae_R-7_group
908	0	0	0	0	0	0	0	0	0	0	0	0	0	102	0	0	0	0	0	0	0	0	0	0	k__Bacteria; p__Firmicutes; c__Clostridia; o__Oscillospirales; f__Ruminococcaceae; g__Faecalibacterium; s__Faecalibacterium_prausnitzii_g__Faecalibacterium
909	0	0	0	0	0	0	45	0	0	27	60	0	0	0	0	0	0	0	0	0	0	0	0	0	k__Bacteria; p__Firmicutes; c__Clostridia; o__Clostridia_UCG-014; f__Clostridia_UCG-014; g__Clostridia_UCG-014
910	0	0	0	0	0	0	0	0	0	0	0	0	0	0	0	0	0	0	53	0	0	0	0	0	k__Bacteria; p__Actinobacteriota; c__Acidimicrobiia; o__Microtrichales; f__Iamiaceae; g__Iamia
911	32	0	0	0	0	34	0	0	0	0	0	0	0	0	18	0	0	0	0	0	0	0	0	0	k__Bacteria; p__Firmicutes; c__Clostridia; o__Eubacteriales; f__Eubacteriaceae; g__uncultured; s__uncultured_bacterium_g__uncultured
913	0	0	0	0	0	0	0	0	0	0	0	0	0	0	0	6	0	0	0	0	0	0	0	0	k__Bacteria; p__Proteobacteria; c__Gammaproteobacteria; o__Pseudomonadales; f__Moraxellaceae; g__Acinetobacter; s__Acinetobacter_johnsonii_g__Acinetobacter
914	0	0	0	0	0	0	0	118	0	0	0	0	0	0	0	0	0	0	0	0	0	0	0	0	k__Bacteria; p__Firmicutes; c__Clostridia
915	52	0	0	0	0	0	0	0	0	0	0	0	0	19	27	0	0	0	0	0	0	0	0	22	k__Bacteria; p__Actinobacteriota; c__Coriobacteriia; o__Coriobacteriales; f__Eggerthellaceae
916	19	74	0	0	0	0	0	0	0	0	0	0	0	0	0	0	0	0	0	0	0	0	0	0	k__Bacteria; p__Firmicutes; c__Clostridia; o__Eubacteriales
917	0	0	0	0	0	0	34	0	0	11	32	0	0	0	0	0	0	0	0	0	0	0	0	0	k__Bacteria; p__Firmicutes; c__Bacilli; o__Erysipelotrichales; f__Erysipelotrichaceae; g__uncultured
918	0	0	0	0	0	0	0	29	0	0	0	0	0	0	0	0	0	0	0	0	0	20	0	0	k__Bacteria; p__Firmicutes; c__Clostridia; o__Clostridia_UCG-014; f__Clostridia_UCG-014; g__Clostridia_UCG-014
919	10	7	14	6	4	0	8	9	9	7	6	0	0	0	7	8	5	0	2	6	6	0	0	1	k__Bacteria; p__Bacteroidota; c__Bacteroidia; o__Bacteroidales; f__Prevotellaceae; g__Prevotellaceae_UCG-001; s__uncultured_bacterium_g__Prevotellaceae_UCG-001
921	0	0	0	0	0	0	0	0	0	0	0	0	0	0	0	0	0	0	0	0	0	30	0	0	k__Bacteria; p__Firmicutes; c__Clostridia; o__Christensenellales; f__Christensenellaceae; g__Christensenellaceae_R-7_group
922	0	0	0	0	0	0	0	0	0	0	0	0	0	91	0	0	0	0	0	0	0	0	0	0	k__Bacteria
923	0	0	0	0	0	0	37	0	55	17	23	0	0	0	0	0	0	0	0	0	0	0	0	0	k__Bacteria; p__Firmicutes; c__Clostridia; o__Lachnospirales; f__Lachnospiraceae; g__[Eubacterium]_ventriosum_group
924	0	0	0	0	12	0	0	0	0	0	0	0	0	0	0	0	0	0	0	0	0	0	0	0	k__Bacteria; p__Firmicutes; c__Clostridia; o__Eubacteriales; f__Eubacteriaceae; g__uncultured; s__uncultured_bacterium_g__uncultured
925	0	0	25	0	22	14	0	0	0	0	0	0	0	0	0	0	9	0	0	12	36	0	0	0	k__Bacteria; p__Firmicutes; c__Clostridia; o__Clostridiales; f__Clostridiaceae; g__Clostridium_sensu_stricto_6; s__Clostridium_bornimense_g__Clostridium_sensu_stricto_6
926	1	0	0	0	0	4	0	0	0	0	0	26	0	0	0	0	0	0	0	0	0	0	0	0	k__Bacteria
927	0	0	0	0	0	0	22	15	0	0	27	0	0	0	0	0	0	0	0	0	0	0	0	0	k__Bacteria; p__Firmicutes; c__Clostridia; o__Oscillospirales; f__Ruminococcaceae; g__UCG-001; s__uncultured_rumen_g__UCG-001
930	0	0	0	0	0	0	0	0	0	0	0	0	0	0	0	0	48	0	0	0	0	0	0	0	k__Bacteria; p__Firmicutes; c__Clostridia; o__Eubacteriales; f__Eubacteriaceae; g__uncultured; s__uncultured_bacterium_g__uncultured
933	0	0	0	0	0	0	0	0	0	0	0	0	0	0	0	0	0	0	57	0	0	0	0	0	k__Bacteria; p__Actinobacteriota; c__Acidimicrobiia
934	0	0	0	0	0	0	0	0	0	0	0	0	0	0	0	0	0	0	0	0	0	41	0	0	k__Bacteria; p__Firmicutes; c__Clostridia; o__Clostridia_UCG-014; f__Clostridia_UCG-014; g__Clostridia_UCG-014
936	0	0	0	0	0	0	0	139	0	0	0	0	0	0	0	0	0	0	0	0	0	0	0	0	k__Bacteria; p__Firmicutes; c__Clostridia; o__Lachnospirales; f__Lachnospiraceae
937	0	0	0	0	0	0	0	80	0	0	0	4	0	0	0	0	0	0	0	0	0	0	0	0	k__Bacteria; p__Firmicutes; c__Clostridia; o__Oscillospirales; f__Oscillospiraceae; g__V9D2013_group; s__uncultured_bacterium_g__V9D2013_group
938	0	0	0	0	0	0	0	31	54	3	0	0	0	0	0	0	0	0	0	0	0	3	0	0	k__Bacteria; p__Firmicutes; c__Clostridia; o__Oscillospirales; f__UCG-010; g__UCG-010; s__uncultured_bacterium_g__UCG-010
940	0	0	0	0	0	0	0	0	0	0	0	0	15	0	116	0	0	0	0	0	0	0	0	0	k__Bacteria; p__Myxococcota; c__Polyangia; o__Polyangiales; f__Polyangiaceae; g__Pajaroellobacter; s__uncultured_bacterium_g__Pajaroellobacter
941	0	0	0	0	0	0	0	0	120	0	0	0	0	0	0	0	0	0	0	0	0	0	0	0	k__Bacteria; p__Firmicutes; c__Clostridia
942	0	0	0	0	0	0	0	0	0	0	0	0	0	0	0	0	0	0	0	23	0	0	54	0	k__Bacteria; p__Firmicutes; c__Clostridia; o__Clostridiales; f__Clostridiaceae; g__Clostridium_sensu_stricto_1; s__uncultured_bacterium_g__Clostridium_sensu_stricto_1
943	0	0	0	0	0	0	41	0	37	0	0	0	0	0	0	0	0	0	3	0	0	13	0	0	k__Bacteria; p__Firmicutes; c__Clostridia; o__Peptostreptococcales-Tissierellales; f__Anaerovoracaceae; g__Family_XIII_AD3011_group; s__uncultured_bacterium_g__Family_XIII_AD3011_group
944	0	0	0	0	0	25	0	0	0	0	0	0	0	0	55	0	0	0	0	0	0	0	0	0	k__Bacteria; p__Actinobacteriota; c__Coriobacteriia; o__Coriobacteriales; f__Atopobiaceae
945	0	0	0	0	0	0	0	132	0	0	0	0	0	0	0	0	0	0	0	0	0	0	0	0	k__Bacteria; p__Firmicutes; c__Clostridia; o__Clostridia_UCG-014; f__Clostridia_UCG-014; g__Clostridia_UCG-014; s__uncultured_bacterium_g__Clostridia_UCG-014
946	9	10	6	0	10	6	8	11	0	0	7	4	0	0	0	0	0	0	0	4	0	0	0	0	k__Bacteria; p__Firmicutes; c__Bacilli; o__Lactobacillales; f__Streptococcaceae; g__Streptococcus
948	0	0	0	0	0	0	0	10	0	0	0	0	0	0	5	0	0	0	0	0	0	0	0	0	k__Bacteria; p__Firmicutes; c__Clostridia; o__Lachnospirales; f__Lachnospiraceae
949	0	0	0	0	0	0	0	35	0	10	0	0	0	0	0	0	0	0	8	0	0	2	0	0	k__Bacteria; p__Firmicutes; c__Clostridia; o__Peptostreptococcales-Tissierellales; f__Anaerovoracaceae; g__Family_XIII_AD3011_group
950	0	0	0	0	0	0	0	0	0	0	0	0	0	0	0	0	0	0	0	0	0	13	0	0	k__Bacteria; p__Firmicutes; c__Clostridia; o__Lachnospirales; f__Lachnospiraceae; g__Lachnospiraceae_NK4A136_group
951	0	0	0	0	0	0	0	41	0	0	0	0	0	0	0	0	0	0	0	0	0	0	0	0	k__Bacteria; p__Firmicutes; c__Clostridia; o__Lachnospirales; f__Lachnospiraceae; g__uncultured; s__uncultured_bacterium_g__uncultured
952	0	0	0	0	0	0	0	0	0	0	0	0	0	0	0	0	49	0	0	0	0	0	0	0	k__Bacteria; p__Firmicutes; c__Bacilli; o__Erysipelotrichales; f__Erysipelotrichaceae
953	0	0	0	0	0	0	0	31	46	0	0	0	0	0	0	0	0	0	0	0	0	26	0	0	k__Bacteria; p__Firmicutes; c__Clostridia; o__Lachnospirales; f__Lachnospiraceae
954	0	107	0	0	0	0	0	0	0	0	0	0	0	0	0	0	38	0	0	0	0	0	0	0	k__Bacteria
955	0	0	0	0	0	0	0	10	0	33	28	0	0	0	0	0	0	0	0	0	0	0	0	0	k__Bacteria; p__Bacteroidota; c__Bacteroidia; o__Bacteroidales; f__Muribaculaceae; g__Muribaculaceae; s__uncultured_bacterium_g__Muribaculaceae
956	0	0	0	0	0	0	43	0	0	0	0	0	0	0	0	0	0	0	0	0	0	0	0	0	k__Bacteria; p__Firmicutes; c__Clostridia; o__Oscillospirales; f__Oscillospiraceae; g__NK4A214_group; s__uncultured_bacterium_g__NK4A214_group
957	77	0	0	0	0	0	0	0	6	0	0	0	0	0	0	0	12	0	0	0	0	0	0	0	k__Bacteria; p__Actinobacteriota; c__Coriobacteriia; o__Coriobacteriales; f__Eggerthellaceae
958	0	0	0	0	0	0	0	0	0	0	0	0	0	97	0	0	0	0	0	0	0	0	0	0	k__Bacteria; p__Firmicutes; c__Clostridia; o__Lachnospirales; f__Lachnospiraceae; g__Lachnospira; s__uncultured_bacterium_g__Lachnospira
959	0	0	0	0	0	0	0	0	0	0	0	0	0	0	0	0	50	0	0	0	0	0	0	0	k__Bacteria
960	0	0	0	0	39	0	0	0	0	0	0	0	0	0	0	0	0	85	0	0	0	0	0	0	k__Bacteria; p__Bacteroidota; c__Bacteroidia; o__Bacteroidales; f__Prevotellaceae; g__Prevotellaceae_NK3B31_group; s__uncultured_bacterium_g__Prevotellaceae_NK3B31_group
961	0	0	0	0	0	0	11	0	0	0	0	0	0	0	0	0	0	0	0	0	0	0	0	0	k__Bacteria; p__Firmicutes; c__Clostridia; o__Oscillospirales; f__Ruminococcaceae; g__Ruminococcus; s__Ruminococcus_flavefaciens_g__Ruminococcus
962	0	114	0	0	0	0	0	0	0	0	0	0	0	0	0	0	0	0	0	0	0	0	0	0	k__Bacteria; p__Firmicutes; c__Clostridia; o__Eubacteriales; f__Eubacteriaceae; g__uncultured; s__uncultured_bacterium_g__uncultured
963	0	0	0	0	0	0	0	0	0	0	0	0	0	69	0	0	0	0	0	0	0	0	0	0	k__Bacteria; p__Campilobacterota; c__Campylobacteria; o__Campylobacterales; f__Campylobacteraceae; g__Campylobacter; s__Campylobacter_hominis_g__Campylobacter
966	0	0	0	0	0	0	0	0	0	0	0	0	0	0	0	0	0	0	0	0	0	69	0	0	k__Bacteria; p__Firmicutes; c__Clostridia; o__Oscillospirales; f__Oscillospiraceae; g__uncultured
967	110	0	0	0	0	0	0	0	0	0	0	0	0	0	0	0	0	0	0	0	0	0	0	0	k__Bacteria; p__Bacteroidota; c__Bacteroidia; o__Bacteroidales; f__Prevotellaceae; g__Prevotella; s__metagenome_g__Prevotella
968	0	0	0	0	0	0	0	18	7	0	0	0	0	0	7	0	0	0	0	0	0	0	0	0	k__Bacteria; p__Actinobacteriota; c__Coriobacteriia; o__Coriobacteriales; f__Eggerthellaceae; g__Enterorhabdus; s__uncultured_bacterium_g__Enterorhabdus
969	0	0	0	0	0	0	26	21	11	0	25	0	0	0	0	0	0	0	0	0	0	0	0	0	k__Bacteria; p__Firmicutes; c__Clostridia; o__Clostridia_UCG-014; f__Clostridia_UCG-014; g__Clostridia_UCG-014
970	0	0	0	0	0	0	43	14	21	15	8	0	0	0	0	0	0	0	0	0	0	0	0	0	k__Bacteria; p__Firmicutes; c__Clostridia; o__Oscillospirales; f__Oscillospiraceae; g__NK4A214_group; s__uncultured_bacterium_g__NK4A214_group
971	0	0	0	0	0	0	27	0	0	48	51	0	0	0	0	0	0	0	0	0	0	0	0	0	k__Bacteria; p__Bacteroidota; c__Bacteroidia; o__Bacteroidales; f__Muribaculaceae; g__Muribaculaceae; s__uncultured_bacterium_g__Muribaculaceae
972	0	0	0	0	0	0	0	0	0	0	0	0	0	0	0	0	0	0	31	0	0	0	52	0	k__Bacteria; p__Firmicutes; c__Clostridia; o__Eubacteriales; f__Eubacteriaceae; g__uncultured; s__uncultured_bacterium_g__uncultured
973	0	0	0	0	0	0	0	0	0	0	0	0	0	0	0	0	0	0	35	0	0	0	0	0	k__Bacteria; p__Firmicutes; c__Clostridia; o__Oscillospirales; f__Oscillospiraceae; g__uncultured; s__uncultured_Ruminococcaceae_g__uncultured
974	0	0	0	0	0	0	0	37	4	0	0	0	0	0	0	0	0	0	0	0	0	0	0	0	k__Bacteria; p__Firmicutes; c__Clostridia; o__Lachnospirales; f__Lachnospiraceae
975	0	0	0	0	0	0	29	0	0	20	23	0	0	0	0	0	0	0	0	0	0	27	0	0	k__Bacteria; p__Firmicutes; c__Clostridia; o__Clostridia_UCG-014; f__Clostridia_UCG-014; g__Clostridia_UCG-014; s__uncultured_Clostridiales_g__Clostridia_UCG-014
976	86	0	0	0	4	0	0	0	0	0	0	0	0	0	45	0	0	0	0	0	0	0	0	0	k__Bacteria; p__Bacteroidota; c__Bacteroidia; o__Bacteroidales; f__Muribaculaceae; g__Muribaculaceae; s__uncultured_bacterium_g__Muribaculaceae
977	0	0	0	0	0	0	45	0	12	31	24	0	0	0	0	0	0	0	0	0	0	0	0	0	k__Bacteria; p__Actinobacteriota; c__Coriobacteriia; o__Coriobacteriales; f__Eggerthellaceae
978	0	0	0	0	0	0	0	0	0	0	0	0	0	0	0	0	0	115	0	0	0	0	0	0	k__Bacteria; p__Gemmatimonadota; c__Gemmatimonadetes; o__Gemmatimonadales; f__Gemmatimonadaceae; g__Gemmatimonas
979	0	0	0	0	0	0	10	29	0	0	0	0	0	0	0	0	13	0	0	0	0	0	0	0	k__Bacteria; p__Firmicutes; c__Clostridia; o__Lachnospirales; f__Lachnospiraceae
980	0	0	0	0	0	0	0	0	0	0	0	0	0	0	0	0	67	0	0	0	0	0	0	0	k__Bacteria; p__Firmicutes
981	0	0	0	0	0	0	0	0	0	0	0	0	0	0	0	0	0	0	0	85	0	0	0	0	k__Bacteria; p__Firmicutes; c__Bacilli; o__Erysipelotrichales; f__Erysipelotrichaceae
983	0	0	0	0	0	0	0	10	0	11	0	0	0	0	0	0	0	0	2	0	0	35	0	0	k__Bacteria; p__Bacteroidota; c__Bacteroidia; o__Bacteroidales; f__Muribaculaceae; g__Muribaculaceae; s__uncultured_bacterium_g__Muribaculaceae
984	0	0	0	0	0	0	0	0	0	0	0	0	0	0	0	0	0	129	0	0	0	0	0	0	k__Bacteria; p__Firmicutes; c__Clostridia; o__Lachnospirales; f__Lachnospiraceae
985	0	0	0	0	0	0	41	0	0	0	0	0	0	0	0	0	0	0	0	0	0	0	0	0	k__Bacteria; p__Firmicutes; c__Clostridia; o__Clostridia_UCG-014; f__Clostridia_UCG-014; g__Clostridia_UCG-014; s__uncultured_Ruminococcaceae_g__Clostridia_UCG-014
986	0	0	0	0	0	0	0	0	0	0	7	0	0	0	0	0	0	0	0	0	0	14	0	0	k__Bacteria; p__Firmicutes; c__Clostridia; o__Christensenellales; f__Christensenellaceae; g__Christensenellaceae_R-7_group
987	0	0	0	0	0	0	0	0	0	0	0	0	0	0	0	0	0	0	0	0	0	3	0	0	k__Bacteria; p__Firmicutes; c__Clostridia; o__Clostridia_UCG-014; f__Clostridia_UCG-014; g__Clostridia_UCG-014; s__uncultured_rumen_g__Clostridia_UCG-014
988	0	0	0	0	0	0	0	0	0	0	0	0	22	0	95	0	0	0	0	0	0	0	0	0	k__Bacteria; p__Bacteroidota; c__Bacteroidia; o__Bacteroidales; f__Muribaculaceae; g__Muribaculaceae; s__uncultured_Bacteroidales_g__Muribaculaceae
989	0	0	0	0	0	0	0	0	0	0	0	0	0	0	16	0	34	0	0	0	0	0	0	0	k__Bacteria; p__Firmicutes; c__Clostridia; o__Eubacteriales; f__Eubacteriaceae; g__uncultured; s__uncultured_bacterium_g__uncultured
990	0	0	0	0	0	0	0	0	0	0	0	127	0	0	0	0	0	0	0	0	0	0	0	0	k__Bacteria; p__Proteobacteria; c__Gammaproteobacteria; o__Pseudomonadales; f__Moraxellaceae; g__Acinetobacter; s__Acinetobacter_lwoffii_g__Acinetobacter
991	0	0	0	0	0	4	0	0	0	0	0	0	12	0	31	3	3	8	3	3	0	0	16	0	k__Bacteria; p__Bacteroidota; c__Bacteroidia; o__Bacteroidales; f__Muribaculaceae; g__Muribaculaceae; s__unidentified_g__Muribaculaceae
992	0	0	0	0	0	19	0	0	0	0	0	0	0	0	0	0	0	0	0	0	0	0	0	0	k__Bacteria; p__Firmicutes; c__Clostridia; o__Eubacteriales; f__Eubacteriaceae; g__uncultured; s__uncultured_bacterium_g__uncultured
993	0	135	0	0	0	0	0	0	0	0	0	0	0	0	0	0	0	0	0	0	0	0	0	0	k__Bacteria; p__Bacteroidota; c__Bacteroidia; o__Bacteroidales; f__Prevotellaceae; g__Prevotella; s__Prevotella_stercorea_g__Prevotella
994	0	0	0	0	0	30	0	0	0	0	0	0	0	68	0	0	0	0	0	0	0	0	0	0	k__Bacteria; p__Firmicutes; c__Clostridia; o__Lachnospirales; f__Lachnospiraceae; g__Lachnospiraceae_NK4A136_group; s__uncultured_Clostridiales_g__Lachnospiraceae_NK4A136_group
995	0	0	0	0	0	0	0	44	25	0	0	0	0	0	0	0	0	0	0	0	0	0	0	0	k__Bacteria
997	0	0	0	0	0	0	0	0	0	0	0	0	0	0	0	0	0	0	0	0	0	60	0	0	k__Bacteria; p__Proteobacteria; c__Alphaproteobacteria; o__Dongiales; f__Dongiaceae; g__Dongia
998	0	0	0	0	0	0	0	0	0	0	0	0	0	0	0	0	0	0	0	0	0	57	0	0	k__Bacteria; p__Firmicutes; c__Clostridia; o__Christensenellales; f__Christensenellaceae; g__Christensenellaceae_R-7_group
999	0	0	0	0	0	0	13	0	17	0	0	0	0	0	0	0	0	0	0	0	0	0	0	0	k__Bacteria; p__Firmicutes; c__Clostridia; o__Clostridia_UCG-014; f__Clostridia_UCG-014; g__Clostridia_UCG-014
1000	0	0	0	0	0	0	0	0	36	2	0	0	0	0	0	0	0	0	0	0	0	0	0	0	k__Bacteria; p__Desulfobacterota; c__Desulfovibrionia; o__Desulfovibrionales; f__Desulfovibrionaceae; g__Bilophila; s__uncultured_bacterium_g__Bilophila
1001	0	0	0	0	0	0	0	0	0	0	0	0	12	0	30	0	0	0	0	0	0	0	0	0	k__Bacteria; p__Bacteroidota; c__Bacteroidia; o__Bacteroidales; f__Prevotellaceae; g__Prevotella; s__Prevotella_bivia_g__Prevotella
1002	0	0	0	0	0	0	72	0	0	0	0	0	0	0	45	0	0	0	0	0	0	0	0	0	k__Bacteria; p__Firmicutes; c__Clostridia; o__Clostridia_UCG-014; f__Clostridia_UCG-014; g__Clostridia_UCG-014; s__uncultured_bacterium_g__Clostridia_UCG-014
1003	0	0	0	0	0	0	0	96	0	0	0	0	0	0	0	0	21	0	0	0	0	0	0	0	k__Bacteria; p__Firmicutes; c__Clostridia; o__Oscillospirales; f__Oscillospiraceae
1004	0	0	0	0	0	0	0	0	0	0	0	0	0	0	0	0	0	0	45	0	0	0	0	0	k__Bacteria; p__Firmicutes; c__Clostridia; o__Eubacteriales; f__Eubacteriaceae; g__uncultured; s__uncultured_bacterium_g__uncultured
1005	0	0	0	0	0	0	0	0	0	0	0	0	0	0	0	0	0	0	0	0	0	47	0	0	k__Bacteria; p__Firmicutes; c__Clostridia; o__Clostridia_UCG-014; f__Clostridia_UCG-014; g__Clostridia_UCG-014; s__unidentified_g__Clostridia_UCG-014
1006	0	0	0	0	0	0	0	0	0	0	0	0	0	0	19	0	0	0	0	0	0	0	0	0	k__Bacteria; p__Firmicutes; c__Clostridia; o__Oscillospirales; f__Ruminococcaceae; g__Ruminococcus; s__uncultured_Clostridiaceae_g__Ruminococcus
1007	0	0	0	0	0	0	0	99	0	0	0	0	0	0	0	0	0	0	0	0	25	0	0	0	k__Bacteria; p__Firmicutes; c__Clostridia; o__Oscillospirales; f__Oscillospiraceae; g__NK4A214_group; s__uncultured_bacterium_g__NK4A214_group
1008	94	0	0	0	0	0	0	0	0	0	0	23	0	0	0	0	3	0	0	0	0	0	0	0	k__Bacteria; p__Firmicutes; c__Clostridia; o__Eubacteriales; f__Eubacteriaceae; g__uncultured; s__uncultured_bacterium_g__uncultured
1009	0	130	0	0	0	0	0	0	0	0	0	0	0	0	0	0	0	0	0	0	0	0	0	0	k__Bacteria
1011	0	0	0	0	0	0	47	0	0	30	49	0	0	0	0	0	0	0	0	0	0	0	0	0	k__Bacteria; p__Firmicutes; c__Clostridia; o__Clostridia_UCG-014; f__Clostridia_UCG-014; g__Clostridia_UCG-014
1012	0	0	0	0	0	0	0	0	0	0	0	0	0	0	0	0	0	0	49	0	0	0	0	0	k__Bacteria; p__Actinobacteriota; c__Actinobacteria; o__Micromonosporales; f__Micromonosporaceae
1013	76	0	0	0	0	34	0	0	0	0	0	0	0	0	0	0	9	0	0	0	0	0	0	0	k__Bacteria; p__Firmicutes; c__Clostridia; o__Monoglobales; f__Monoglobaceae; g__Monoglobus
1014	0	0	0	0	0	0	10	0	26	0	0	0	0	0	0	0	0	0	0	0	0	0	0	0	k__Bacteria; p__Firmicutes; c__Clostridia; o__Oscillospirales; f__Oscillospiraceae; g__NK4A214_group
1015	0	0	0	0	0	0	27	0	0	52	0	0	0	0	0	0	0	0	0	0	0	0	0	0	k__Bacteria; p__Firmicutes; c__Clostridia; o__Lachnospirales; f__Lachnospiraceae
1016	0	0	0	0	0	0	0	19	0	0	0	0	0	0	0	0	0	0	0	0	0	0	0	0	k__Bacteria; p__Bacteroidota; c__Bacteroidia; o__Bacteroidales; f__Rikenellaceae; g__Alistipes
1017	0	0	0	0	0	0	0	117	0	0	0	0	0	0	0	0	0	0	0	0	0	0	0	0	k__Bacteria; p__Firmicutes; c__Clostridia; o__Clostridia_UCG-014; f__Clostridia_UCG-014; g__Clostridia_UCG-014; s__uncultured_bacterium_g__Clostridia_UCG-014
1018	0	0	0	0	0	0	48	0	0	0	21	0	0	0	0	0	0	0	0	0	0	0	0	0	k__Bacteria; p__Firmicutes; c__Clostridia; o__Christensenellales; f__Christensenellaceae; g__Christensenellaceae_R-7_group
1019	0	0	0	0	0	0	0	0	0	0	0	0	0	0	0	0	0	0	0	0	0	11	0	0	k__Bacteria; p__Firmicutes; c__Clostridia; o__Oscillospirales; f__Oscillospiraceae; g__NK4A214_group; s__uncultured_bacterium_g__NK4A214_group
1020	0	0	0	0	0	0	0	0	45	0	0	0	0	0	0	0	0	0	0	0	0	0	0	0	k__Bacteria; p__Firmicutes; c__Clostridia; o__Christensenellales; f__Christensenellaceae; g__Christensenellaceae_R-7_group
1021	0	0	0	0	0	0	0	0	0	0	0	0	0	0	0	0	0	117	0	0	0	0	0	0	k__Bacteria; p__Campilobacterota; c__Campylobacteria; o__Campylobacterales; f__Campylobacteraceae; g__Campylobacter; s__Campylobacter_ureolyticus_g__Campylobacter
1022	0	0	0	0	0	0	0	49	10	0	0	0	0	0	0	0	0	0	4	0	0	8	0	0	k__Bacteria; p__Firmicutes; c__Clostridia; o__Lachnospirales; f__Lachnospiraceae; g__Marvinbryantia
1025	0	0	0	0	0	0	0	0	0	0	0	0	16	0	107	0	0	0	0	0	0	0	0	0	k__Bacteria; p__Actinobacteriota; c__Rubrobacteria; o__Rubrobacterales; f__Rubrobacteriaceae; g__Rubrobacter; s__metagenome_g__Rubrobacter
1026	0	0	0	0	0	0	0	0	0	0	0	0	0	0	0	0	0	117	0	0	0	0	0	0	k__Bacteria; p__Bacteroidota; c__Bacteroidia; o__Bacteroidales; f__Bacteroidaceae; g__Bacteroides; s__Bacteroides_sartorii_g__Bacteroides
1027	0	0	0	0	0	0	0	0	0	0	0	0	0	0	0	0	0	115	0	0	0	0	0	0	k__Bacteria; p__Firmicutes; c__Clostridia; o__Lachnospirales; f__Lachnospiraceae; g__Lachnospiraceae_NK4A136_group; s__uncultured_Clostridiales_g__Lachnospiraceae_NK4A136_group
1028	0	0	0	0	0	0	0	122	0	0	0	0	0	0	0	0	0	0	0	0	0	0	0	0	k__Bacteria; p__Firmicutes; c__Clostridia; o__Oscillospirales; f__Ruminococcaceae; g__Ruminococcus
1029	0	0	0	0	0	0	0	0	0	0	0	0	0	0	0	0	0	0	0	29	0	0	0	0	k__Bacteria; p__Firmicutes; c__Clostridia; o__Eubacteriales; f__Eubacteriaceae; g__uncultured; s__uncultured_bacterium_g__uncultured
1030	0	0	0	0	0	0	0	0	0	0	0	0	16	0	101	0	0	0	0	0	0	0	0	0	k__Bacteria; p__Actinobacteriota; c__Actinobacteria; o__Micromonosporales; f__Micromonosporaceae; g__Actinoplanes; s__Micromonosporaceae_bacterium_g__Actinoplanes
1031	0	0	0	0	0	0	82	0	0	30	0	0	0	0	0	0	0	0	0	0	0	0	0	0	k__Bacteria; p__Firmicutes; c__Clostridia; o__Clostridia_UCG-014; f__Clostridia_UCG-014; g__Clostridia_UCG-014; s__uncultured_bacterium_g__Clostridia_UCG-014
1032	0	0	0	0	0	0	48	0	0	26	40	0	0	0	0	0	0	0	0	0	0	0	0	0	k__Bacteria; p__Firmicutes; c__Clostridia; o__Clostridia_UCG-014; f__Clostridia_UCG-014; g__Clostridia_UCG-014
1033	0	0	0	0	0	0	43	0	0	22	25	0	0	0	0	0	0	0	0	0	0	0	0	0	k__Bacteria; p__Firmicutes; c__Clostridia; o__Oscillospirales; f__[Eubacterium]_coprostanoligenes_group; g__[Eubacterium]_coprostanoligenes_group
1034	0	0	0	0	0	0	0	0	0	0	0	0	0	0	0	0	0	75	0	0	0	0	0	0	k__Bacteria; p__Firmicutes; c__Clostridia; o__Eubacteriales; f__Eubacteriaceae; g__uncultured; s__uncultured_bacterium_g__uncultured
1035	0	0	0	0	0	0	0	0	0	0	0	0	0	0	0	0	55	0	0	0	0	0	0	0	k__Bacteria; p__Proteobacteria; c__Gammaproteobacteria; o__Enterobacterales; f__Enterobacteriaceae
1036	0	0	0	0	0	0	0	0	0	0	0	0	0	0	0	0	0	111	0	0	0	0	0	0	k__Bacteria; p__Firmicutes; c__Bacilli; o__Mycoplasmatales; f__Mycoplasmataceae; g__Mycoplasma; s__Mycoplasmopsis_pulmonis_g__Mycoplasma
1037	0	0	0	0	0	0	0	88	0	0	0	0	0	0	0	0	0	0	0	0	0	0	0	0	k__Bacteria; p__Bacteroidota; c__Bacteroidia; o__Bacteroidales; f__Rikenellaceae; g__Alistipes; s__uncultured_bacterium_g__Alistipes
1038	0	0	0	0	0	0	0	0	0	0	15	13	0	0	23	0	0	0	0	0	0	0	0	0	k__Bacteria; p__Firmicutes; c__Clostridia; o__Clostridia_UCG-014; f__Clostridia_UCG-014; g__Clostridia_UCG-014
1039	0	0	0	0	0	0	0	0	0	0	0	0	0	0	0	0	0	0	0	0	0	54	0	0	k__Bacteria; p__Bacteroidota; c__Bacteroidia; o__Bacteroidales; f__Muribaculaceae; g__Muribaculaceae; s__uncultured_bacterium_g__Muribaculaceae
1040	0	0	0	0	0	0	0	0	33	0	0	0	0	0	0	0	0	0	0	0	0	39	0	0	k__Bacteria; p__Firmicutes; c__Clostridia; o__Oscillospirales; f__Ruminococcaceae; g__Subdoligranulum
1041	0	0	0	0	0	0	0	0	0	0	0	0	0	0	0	0	0	92	0	0	0	0	0	0	k__Bacteria; p__Actinobacteriota; c__Thermoleophilia; o__Solirubrobacterales; f__67-14; g__67-14; s__uncultured_Rubrobacteria_g__67-14
1045	0	0	11	0	23	0	0	0	0	0	0	0	0	0	0	0	33	0	0	0	0	0	0	0	k__Bacteria; p__Actinobacteriota; c__Coriobacteriia; o__Coriobacteriales; f__Eggerthellaceae
1047	0	0	0	0	0	0	26	0	64	19	0	0	0	0	0	0	0	0	0	0	0	0	0	0	k__Bacteria; p__Firmicutes; c__Clostridia; o__Oscillospirales; f__Ruminococcaceae; g__UCG-001
1048	0	0	0	0	14	0	0	0	0	0	0	0	0	0	0	0	0	0	0	0	0	0	89	0	k__Bacteria
1050	0	0	0	0	0	0	50	21	0	0	13	0	0	0	0	0	0	0	0	0	0	15	0	0	k__Bacteria; p__Firmicutes; c__Clostridia; o__Lachnospirales; f__Lachnospiraceae; g__Marvinbryantia
1051	0	0	0	0	0	0	50	0	0	0	28	0	0	0	0	0	0	0	0	0	0	0	0	0	k__Bacteria; p__Firmicutes; c__Clostridia; o__Oscillospirales; f__Ruminococcaceae
1053	0	0	0	0	0	0	0	0	93	0	0	0	0	0	0	0	0	0	0	0	0	0	0	0	k__Bacteria; p__Firmicutes; c__Bacilli; o__RF39; f__RF39; g__RF39
1054	0	0	0	0	0	0	0	119	0	0	0	0	0	0	0	0	0	0	0	0	0	0	0	0	k__Bacteria; p__Firmicutes; c__Clostridia; o__Lachnospirales; f__Lachnospiraceae
1055	22	0	19	0	0	9	19	13	0	0	10	0	0	0	0	0	0	0	0	0	0	0	0	0	k__Bacteria; p__Bacteroidota; c__Bacteroidia; o__Bacteroidales; f__Muribaculaceae; g__Muribaculaceae; s__uncultured_Bacteroidales_g__Muribaculaceae
1056	0	0	0	0	0	0	0	0	0	0	0	0	0	0	0	0	0	0	0	0	0	14	0	0	k__Bacteria; p__Firmicutes; c__Clostridia; o__Christensenellales; f__Christensenellaceae; g__Christensenellaceae_R-7_group; s__uncultured_bacterium_g__Christensenellaceae_R-7_group
1057	64	0	0	0	0	0	0	0	0	0	0	0	0	0	0	0	0	0	0	0	0	0	0	0	k__Bacteria; p__Firmicutes; c__Clostridia; o__Eubacteriales; f__Eubacteriaceae; g__uncultured; s__uncultured_bacterium_g__uncultured
1058	0	0	0	0	0	0	0	0	0	0	0	106	0	0	0	0	0	0	0	0	0	0	0	0	k__Bacteria; p__Bacteroidota; c__Bacteroidia; o__Bacteroidales; f__Bacteroidaceae; g__Bacteroides; s__Bacteroides_vulgatus_g__Bacteroides
1059	0	0	0	0	0	0	0	0	0	0	0	0	0	0	0	0	0	0	0	0	0	35	0	0	k__Bacteria; p__Firmicutes; c__Clostridia; o__Lachnospirales; f__Lachnospiraceae
1060	0	0	0	0	0	0	29	0	0	18	21	0	0	0	0	0	0	0	0	0	0	0	0	0	k__Bacteria; p__Firmicutes; c__Clostridia; o__Clostridia_UCG-014; f__Clostridia_UCG-014; g__Clostridia_UCG-014; s__uncultured_rumen_g__Clostridia_UCG-014
1062	0	0	10	0	0	0	11	0	0	0	0	0	0	0	9	0	0	0	0	0	0	0	0	0	k__Bacteria; p__Firmicutes; c__Clostridia; o__Lachnospirales; f__Lachnospiraceae; g__Lachnospiraceae_NK4A136_group
1063	0	0	0	0	0	0	12	0	0	0	14	0	0	0	0	0	0	0	0	0	0	0	0	0	k__Bacteria; p__Firmicutes; c__Clostridia; o__Clostridia_UCG-014; f__Clostridia_UCG-014; g__Clostridia_UCG-014
1064	0	0	0	0	0	0	0	0	0	0	0	0	0	0	0	0	0	116	0	0	0	0	0	0	k__Bacteria; p__Firmicutes; c__Clostridia; o__Clostridia_UCG-014; f__Clostridia_UCG-014; g__Clostridia_UCG-014; s__unidentified_g__Clostridia_UCG-014
1066	0	0	0	0	0	0	0	0	0	0	0	0	0	0	0	0	8	0	0	0	0	0	0	0	k__Bacteria; p__Bacteroidota; c__Bacteroidia; o__Bacteroidales; f__Muribaculaceae; g__Muribaculaceae; s__uncultured_bacterium_g__Muribaculaceae
1068	0	0	0	0	0	0	0	0	46	0	0	0	0	0	0	0	0	0	0	0	0	0	0	0	k__Bacteria; p__Bacteroidota; c__Bacteroidia; o__Bacteroidales; f__Muribaculaceae; g__Muribaculaceae; s__uncultured_bacterium_g__Muribaculaceae
1069	0	0	0	0	0	0	46	12	0	0	2	0	0	0	0	0	0	0	0	0	0	28	0	0	k__Bacteria; p__Firmicutes; c__Clostridia; o__Clostridia_UCG-014; f__Clostridia_UCG-014; g__Clostridia_UCG-014
1070	0	0	0	0	7	0	0	31	40	0	0	0	0	0	20	0	0	0	0	0	0	0	0	0	k__Bacteria; p__Firmicutes; c__Clostridia; o__Oscillospirales; f__Oscillospiraceae; g__NK4A214_group; s__uncultured_bacterium_g__NK4A214_group
1073	0	0	0	0	0	51	0	0	0	0	0	0	0	41	0	0	11	0	0	0	0	0	0	0	k__Bacteria; p__Bacteroidota; c__Bacteroidia; o__Bacteroidales; f__Tannerellaceae; g__Parabacteroides; s__Parabacteroides_merdae_g__Parabacteroides
1074	0	8	0	0	0	0	0	13	12	10	10	0	0	0	0	0	0	0	0	0	0	0	0	0	k__Bacteria; p__Proteobacteria; c__Gammaproteobacteria; o__Burkholderiales; f__Neisseriaceae; g__Neisseria
1075	0	23	0	0	0	43	0	0	0	0	0	0	0	0	0	0	0	0	0	0	0	0	0	0	k__Bacteria
1076	0	0	0	0	0	0	0	0	0	0	0	0	0	0	0	0	0	0	0	0	0	0	0	42	k__Bacteria; p__Firmicutes; c__Clostridia; o__Clostridiales; f__Clostridiaceae; g__Clostridium_sensu_stricto_1; s__uncultured_bacterium_g__Clostridium_sensu_stricto_1
1077	0	0	0	0	0	31	0	0	0	0	0	0	0	0	0	0	0	0	0	0	0	0	0	0	k__Bacteria
1078	0	0	0	0	0	0	0	0	0	0	0	0	0	70	0	0	0	0	0	0	0	0	0	0	k__Bacteria; p__Bacteroidota; c__Bacteroidia; o__Bacteroidales; f__Rikenellaceae; g__Alistipes; s__Alistipes_shahii_g__Alistipes
1079	0	0	0	0	0	0	0	0	60	0	0	0	0	0	0	0	0	0	0	0	0	0	0	0	k__Bacteria; p__Firmicutes; c__Clostridia; o__Clostridia_UCG-014; f__Clostridia_UCG-014; g__Clostridia_UCG-014; s__uncultured_Clostridiales_g__Clostridia_UCG-014
1080	0	0	0	0	0	0	42	0	0	35	33	0	0	0	0	0	0	0	0	0	0	0	0	0	k__Bacteria; p__Firmicutes; c__Clostridia; o__Christensenellales; f__Christensenellaceae; g__Christensenellaceae_R-7_group; s__uncultured_bacterium_g__Christensenellaceae_R-7_group
1081	13	38	0	0	0	12	0	0	0	0	0	0	0	0	0	0	22	0	0	0	0	0	0	0	k__Bacteria
1082	0	60	0	0	0	0	0	0	0	0	0	0	0	0	0	0	0	0	0	0	0	0	0	0	k__Bacteria
1083	0	0	0	0	0	0	0	26	0	22	13	0	0	0	0	0	0	0	0	6	0	0	0	0	k__Bacteria; p__Bacteroidota; c__Bacteroidia; o__Bacteroidales; f__Muribaculaceae; g__Muribaculaceae; s__uncultured_organism_g__Muribaculaceae
1084	0	0	0	0	0	0	0	0	0	0	0	0	0	0	0	0	0	0	0	0	0	56	0	0	k__Bacteria; p__Bacteroidota; c__Bacteroidia; o__Bacteroidales; f__Muribaculaceae; g__Muribaculaceae; s__uncultured_bacterium_g__Muribaculaceae
1086	0	0	0	0	0	0	45	0	0	19	41	0	0	0	0	0	0	0	0	0	0	0	0	0	k__Bacteria; p__Firmicutes; c__Clostridia; o__Clostridia_UCG-014; f__Clostridia_UCG-014; g__Clostridia_UCG-014
1087	0	0	0	0	0	0	32	0	0	38	44	0	0	0	0	0	0	0	0	0	0	0	0	0	k__Bacteria; p__Firmicutes; c__Clostridia; o__Monoglobales; f__Monoglobaceae; g__Monoglobus; s__uncultured_bacterium_g__Monoglobus
1088	16	15	9	0	8	5	3	15	0	0	0	0	0	0	0	0	0	0	0	0	0	0	0	0	k__Bacteria; p__Bacteroidota; c__Bacteroidia; o__Bacteroidales; f__Prevotellaceae; g__Alloprevotella; s__gut_metagenome_g__Alloprevotella
1090	0	0	0	0	0	0	0	43	0	0	0	0	0	0	0	0	0	0	0	0	0	15	0	0	k__Bacteria; p__Bacteroidota; c__Bacteroidia; o__Bacteroidales; f__Rikenellaceae; g__dgA-11_gut_group; s__uncultured_bacterium_g__dgA-11_gut_group
1091	45	0	0	0	0	0	0	0	0	0	0	0	0	0	0	0	0	0	0	0	0	0	0	0	k__Bacteria; p__Actinobacteriota; c__Coriobacteriia; o__Coriobacteriales; f__Eggerthellaceae
1092	0	0	0	0	0	0	14	0	8	11	28	0	0	0	0	0	0	0	0	0	0	0	0	0	k__Bacteria; p__Firmicutes; c__Bacilli; o__RF39; f__RF39; g__RF39; s__uncultured_bacterium_g__RF39
1093	0	0	0	0	0	0	0	97	0	0	0	0	0	0	0	0	0	0	0	0	0	0	0	0	k__Bacteria; p__Firmicutes; c__Clostridia; o__Lachnospirales; f__Lachnospiraceae
1094	0	0	0	0	0	0	0	0	0	0	0	0	0	0	0	0	43	0	0	0	0	0	0	0	k__Bacteria; p__Firmicutes; c__Clostridia; o__Eubacteriales; f__Eubacteriaceae; g__uncultured; s__uncultured_bacterium_g__uncultured
1096	0	107	0	0	0	0	0	0	0	0	0	0	0	0	0	0	0	0	0	0	0	0	0	0	k__Bacteria
1097	0	0	0	0	0	28	0	0	0	0	0	0	0	0	0	0	0	0	0	0	0	0	0	0	k__Bacteria; p__Actinobacteriota; c__Coriobacteriia; o__Coriobacteriales; f__Eggerthellaceae; g__Enteroscipio
1098	0	0	0	0	0	0	0	0	0	0	0	0	0	0	0	0	25	0	0	0	0	0	0	0	k__Bacteria; p__Firmicutes; c__Clostridia
1099	0	0	0	0	0	0	0	0	0	0	0	0	26	0	80	0	0	0	0	0	0	0	0	0	k__Bacteria; p__Firmicutes; c__Clostridia; o__Oscillospirales; f__Oscillospiraceae; g__NK4A214_group
1101	0	0	0	0	0	0	0	0	48	0	0	0	0	0	16	0	0	0	0	0	0	0	0	0	k__Bacteria; p__Firmicutes; c__Clostridia; o__Eubacteriales; f__Eubacteriaceae; g__uncultured; s__uncultured_bacterium_g__uncultured
1102	0	0	0	0	0	0	0	44	0	0	0	0	0	0	0	0	0	0	0	0	0	26	0	0	k__Bacteria; p__Firmicutes; c__Clostridia; o__Christensenellales; f__Christensenellaceae; g__Christensenellaceae_R-7_group; s__uncultured_bacterium_g__Christensenellaceae_R-7_group
1105	0	0	0	0	0	0	0	0	0	0	0	102	0	0	0	0	0	0	0	0	0	0	0	0	k__Bacteria; p__Actinobacteriota; c__Actinobacteria; o__Bifidobacteriales; f__Bifidobacteriaceae; g__Bifidobacterium; s__Bifidobacterium_magnum_g__Bifidobacterium
1106	0	0	0	0	0	0	0	0	0	0	0	0	7	0	0	0	0	0	10	14	0	12	0	6	k__Bacteria; p__Firmicutes; c__Clostridia; o__Lachnospirales; f__Lachnospiraceae
1107	0	0	0	0	0	0	0	0	0	0	0	0	0	0	0	0	0	0	0	0	0	14	0	0	k__Bacteria; p__Firmicutes; c__Bacilli; o__RF39; f__RF39; g__RF39
1109	0	0	0	0	0	0	0	0	0	0	0	0	23	0	89	0	0	0	0	0	0	0	0	0	k__Bacteria; p__Bacteroidota; c__Bacteroidia; o__Bacteroidales; f__Bacteroidaceae; g__Bacteroides; s__Bacteroides_sp._g__Bacteroides
1110	0	0	0	0	0	0	0	0	0	0	0	0	0	0	0	0	37	0	0	0	0	0	0	0	k__Bacteria; p__Firmicutes; c__Clostridia; o__Eubacteriales; f__Eubacteriaceae; g__uncultured; s__uncultured_bacterium_g__uncultured
1111	8	0	0	9	4	6	0	0	7	8	7	0	0	0	0	0	0	0	0	0	0	0	0	0	k__Bacteria; p__Proteobacteria; c__Gammaproteobacteria; o__Pasteurellales; f__Pasteurellaceae; g__Haemophilus; s__Haemophilus_parainfluenzae_g__Haemophilus
1112	0	0	0	0	0	0	0	0	0	0	0	0	0	0	0	0	0	0	0	0	0	34	0	0	k__Bacteria; p__Firmicutes; c__Clostridia; o__Oscillospirales; f__Ruminococcaceae; g__Subdoligranulum
1113	0	0	0	0	0	0	0	6	0	0	8	0	0	0	0	0	0	0	0	0	0	4	0	0	k__Bacteria; p__Firmicutes; c__Clostridia; o__uncultured; f__uncultured; g__uncultured; s__uncultured_organism_g__uncultured
1114	0	0	0	0	0	0	0	30	37	0	0	0	0	0	0	0	0	0	0	0	0	0	0	0	k__Bacteria; p__Firmicutes; c__Clostridia; o__Oscillospirales; f__Ruminococcaceae; g__Subdoligranulum
1116	0	0	0	0	0	0	0	0	0	0	0	0	52	0	0	53	0	0	0	0	0	0	0	0	k__Bacteria; p__Proteobacteria; c__Alphaproteobacteria; o__Rhizobiales; f__Xanthobacteraceae
1118	0	0	0	0	0	0	0	0	37	0	28	0	0	0	0	0	0	0	0	0	0	0	0	0	k__Bacteria; p__Firmicutes; c__Clostridia; o__Clostridia_UCG-014; f__Clostridia_UCG-014; g__Clostridia_UCG-014; s__uncultured_bacterium_g__Clostridia_UCG-014
1119	0	0	0	0	0	0	0	25	79	0	0	0	0	0	0	0	0	0	0	0	0	0	0	0	k__Bacteria; p__Firmicutes; c__Clostridia; o__Lachnospirales; f__Lachnospiraceae; g__uncultured; s__uncultured_bacterium_g__uncultured
1121	0	0	0	0	0	0	0	0	0	0	0	0	5	9	9	0	0	0	7	2	8	1	23	6	k__Bacteria; p__Bacteroidota; c__Bacteroidia; o__Bacteroidales; f__Muribaculaceae; g__Muribaculaceae; s__uncultured_bacterium_g__Muribaculaceae
1122	0	0	0	0	0	0	0	78	0	0	0	0	0	0	0	0	0	0	0	0	0	0	0	0	k__Bacteria; p__Firmicutes; c__Clostridia; o__Oscillospirales; f__Ruminococcaceae; g__Ruminococcus
1123	0	0	0	0	0	0	0	0	0	0	0	0	17	0	82	0	0	0	0	0	0	0	0	0	k__Bacteria; p__Firmicutes; c__Clostridia; o__Oscillospirales; f__Ruminococcaceae; g__Subdoligranulum; s__uncultured_bacterium_g__Subdoligranulum
1124	0	0	0	0	0	0	0	0	0	0	0	0	11	0	88	0	0	0	0	0	0	0	0	0	k__Bacteria; p__Firmicutes; c__Clostridia; o__Oscillospirales; f__Ruminococcaceae; g__Faecalibacterium; s__uncultured_bacterium_g__Faecalibacterium
1125	0	0	0	0	0	0	0	0	0	0	0	0	0	0	0	0	0	0	27	0	0	0	0	0	k__Bacteria; p__Proteobacteria; c__Alphaproteobacteria; o__Elsterales; f__uncultured; g__uncultured; s__uncultured_Hyphomicrobiaceae_g__uncultured
1126	0	0	0	0	0	0	19	15	12	17	13	0	0	0	0	0	0	0	0	0	0	0	0	0	k__Bacteria; p__Firmicutes; c__Clostridia; o__Monoglobales; f__Monoglobaceae; g__Monoglobus; s__uncultured_bacterium_g__Monoglobus
1127	0	0	0	0	0	0	0	0	0	0	0	0	0	0	0	0	0	0	0	0	0	45	0	0	k__Bacteria; p__Proteobacteria; c__Gammaproteobacteria; o__Enterobacterales; f__Enterobacteriaceae; g__Escherichia-Shigella
1128	0	0	0	0	0	0	0	0	0	0	0	0	0	44	44	0	0	0	0	0	0	0	0	0	k__Bacteria; p__Firmicutes; c__Clostridia; o__Eubacteriales; f__Eubacteriaceae; g__uncultured; s__uncultured_bacterium_g__uncultured
1131	0	0	0	0	0	0	57	0	0	0	40	0	0	0	0	0	0	0	0	0	0	0	0	0	k__Bacteria; p__Firmicutes; c__Clostridia; o__Oscillospirales; f__Ruminococcaceae; g__Ruminococcus; s__uncultured_Clostridiaceae_g__Ruminococcus
1132	0	0	22	0	0	0	0	0	0	0	0	0	0	0	0	0	0	0	0	0	0	0	0	0	k__Bacteria
1133	0	0	0	0	0	0	0	22	63	0	0	0	0	0	0	0	0	0	0	0	0	0	0	0	k__Bacteria; p__Firmicutes; c__Clostridia; o__Christensenellales; f__Christensenellaceae; g__Christensenellaceae_R-7_group
1134	0	0	0	0	0	0	0	0	0	0	0	0	0	0	0	0	0	0	0	0	0	25	0	0	k__Bacteria; p__Firmicutes; c__Clostridia; o__Monoglobales; f__Monoglobaceae; g__Monoglobus
1135	0	0	0	0	0	0	0	0	0	0	0	0	0	0	0	0	0	0	0	0	0	8	0	0	k__Bacteria; p__Firmicutes; c__Clostridia; o__Clostridia_UCG-014; f__Clostridia_UCG-014; g__Clostridia_UCG-014; s__unidentified_g__Clostridia_UCG-014
1136	0	0	0	0	0	0	0	17	25	0	0	0	0	0	0	0	0	22	0	0	0	4	0	0	k__Bacteria; p__Firmicutes; c__Clostridia; o__Christensenellales; f__Christensenellaceae; g__Christensenellaceae_R-7_group
1137	0	4	0	0	2	0	0	0	8	12	16	12	0	0	0	0	0	0	0	0	0	0	0	2	k__Bacteria; p__Campilobacterota; c__Campylobacteria; o__Campylobacterales; f__Helicobacteraceae; g__Helicobacter; s__Helicobacter_mastomyrinus_g__Helicobacter
1138	103	0	0	0	0	0	0	0	0	0	0	0	0	0	0	0	0	0	0	0	0	0	0	0	k__Bacteria; p__Firmicutes; c__Bacilli; o__Bacillales; f__Planococcaceae; g__Psychrobacillus; s__uncultured_bacterium_g__Psychrobacillus
1141	0	0	0	0	0	0	0	47	36	0	0	0	0	0	0	0	0	0	0	0	0	0	0	0	k__Bacteria; p__Firmicutes; c__Clostridia; o__Peptostreptococcales-Tissierellales; f__Anaerovoracaceae; g__[Eubacterium]_brachy_group
1142	0	0	0	0	0	0	6	13	24	0	17	0	0	0	10	0	0	22	0	0	0	0	0	0	k__Bacteria; p__Firmicutes; c__Clostridia; o__Lachnospirales; f__Lachnospiraceae
1143	0	0	0	0	0	0	0	0	0	0	0	0	14	0	58	0	0	0	0	0	0	0	0	0	k__Bacteria; p__Firmicutes; c__Clostridia; o__Eubacteriales; f__Eubacteriaceae; g__uncultured; s__uncultured_bacterium_g__uncultured
1144	0	0	0	0	0	0	0	0	0	0	0	0	0	0	0	0	0	95	0	0	0	0	0	0	k__Bacteria; p__Firmicutes; c__Clostridia; o__Lachnospirales; f__Lachnospiraceae; g__Lachnospiraceae_NK4A136_group; s__uncultured_bacterium_g__Lachnospiraceae_NK4A136_group
1146	0	0	0	0	0	0	0	0	0	0	0	0	0	0	0	0	0	0	0	0	0	54	0	0	k__Bacteria; p__Firmicutes; c__Clostridia; o__Clostridia_UCG-014; f__Clostridia_UCG-014; g__Clostridia_UCG-014
1147	0	0	0	0	0	0	57	0	0	0	38	0	0	0	0	0	0	0	0	0	0	0	0	0	k__Bacteria; p__Firmicutes; c__Clostridia; o__Clostridia_UCG-014; f__Clostridia_UCG-014; g__Clostridia_UCG-014
1148	0	0	0	0	0	0	21	0	0	32	45	0	0	0	0	0	0	0	0	0	0	0	0	0	k__Bacteria; p__Firmicutes; c__Clostridia; o__Clostridia_UCG-014; f__Clostridia_UCG-014; g__Clostridia_UCG-014; s__uncultured_bacterium_g__Clostridia_UCG-014
1149	0	0	0	0	0	0	25	0	0	53	24	0	0	0	0	0	0	0	0	0	0	0	0	0	k__Bacteria; p__Bacteroidota; c__Bacteroidia; o__Bacteroidales; f__Muribaculaceae; g__Muribaculaceae; s__uncultured_bacterium_g__Muribaculaceae
1150	0	0	0	0	0	0	0	0	0	0	0	0	0	0	0	0	0	0	0	0	0	26	0	0	k__Bacteria; p__Firmicutes; c__Clostridia; o__Clostridia_UCG-014; f__Clostridia_UCG-014; g__Clostridia_UCG-014; s__uncultured_rumen_g__Clostridia_UCG-014
1151	0	0	0	0	0	0	0	0	20	0	0	0	0	0	0	0	0	0	0	0	0	10	0	0	k__Bacteria; p__Firmicutes; c__Clostridia; o__Clostridia_UCG-014; f__Clostridia_UCG-014; g__Clostridia_UCG-014; s__uncultured_bacterium_g__Clostridia_UCG-014
1153	0	0	0	0	0	0	0	0	0	0	0	0	0	0	0	0	0	0	0	0	0	29	0	0	k__Bacteria; p__Bacteroidota; c__Bacteroidia; o__Bacteroidales; f__Muribaculaceae; g__Muribaculaceae; s__uncultured_bacterium_g__Muribaculaceae
1155	0	0	0	0	0	0	0	0	87	0	0	0	0	0	0	0	0	0	0	0	0	0	0	0	k__Bacteria; p__Firmicutes; c__Clostridia; o__Monoglobales; f__Monoglobaceae; g__Monoglobus; s__uncultured_bacterium_g__Monoglobus
1157	0	0	0	0	0	0	17	7	31	0	2	0	0	0	0	0	0	0	0	0	0	0	0	0	k__Bacteria; p__Firmicutes; c__Clostridia; o__Christensenellales; f__Christensenellaceae; g__Christensenellaceae_R-7_group; s__uncultured_soil_g__Christensenellaceae_R-7_group
1158	0	0	0	0	0	0	0	0	0	0	0	0	0	0	0	0	0	0	0	0	0	26	0	0	k__Bacteria; p__Firmicutes; c__Clostridia; o__Lachnospirales; f__Defluviitaleaceae; g__Defluviitaleaceae_UCG-011
1159	0	101	0	0	0	0	0	0	0	0	0	0	0	0	0	0	0	0	0	0	0	0	0	0	k__Bacteria; p__Firmicutes
1160	0	0	0	0	0	80	0	0	0	0	0	0	0	0	0	0	12	0	0	0	0	0	0	0	k__Bacteria; p__Firmicutes; c__Negativicutes; o__Veillonellales-Selenomonadales; f__Veillonellaceae; g__Dialister; s__Dialister_propionicifaciens_g__Dialister
1162	0	0	0	0	0	0	0	0	0	0	0	0	14	0	80	0	0	0	0	0	0	0	0	0	k__Bacteria; p__Firmicutes; c__Clostridia; o__Oscillospirales; f__Ruminococcaceae; g__Subdoligranulum
1165	0	0	0	0	0	0	0	0	0	0	0	0	15	0	85	0	0	0	0	0	0	0	0	0	k__Bacteria; p__Firmicutes; c__Clostridia; o__Lachnospirales; f__Lachnospiraceae; g__Roseburia
1166	0	0	0	0	0	0	0	0	0	0	0	0	0	0	0	0	57	0	0	0	0	0	0	0	k__Bacteria; p__Firmicutes; c__Clostridia; o__Lachnospirales; f__Lachnospiraceae; g__Lachnospiraceae_NK4A136_group; s__uncultured_Clostridiales_g__Lachnospiraceae_NK4A136_group
1167	0	0	0	0	0	0	0	0	0	0	0	0	0	0	0	0	44	0	0	0	0	0	0	0	k__Bacteria; p__Bacteroidota; c__Bacteroidia; o__Bacteroidales; f__Muribaculaceae; g__Muribaculaceae; s__uncultured_bacterium_g__Muribaculaceae
1168	0	0	0	0	0	0	23	0	34	0	40	0	0	0	0	0	0	0	0	0	0	0	0	0	k__Bacteria; p__Firmicutes; c__Clostridia; o__Clostridia_UCG-014; f__Clostridia_UCG-014; g__Clostridia_UCG-014; s__unidentified_g__Clostridia_UCG-014
1169	32	0	0	0	0	36	0	0	0	0	0	0	0	0	0	0	0	0	0	0	0	0	0	0	k__Bacteria; p__Actinobacteriota; c__Coriobacteriia; o__Coriobacteriales; f__Atopobiaceae
1170	0	0	0	0	0	0	4	0	64	0	0	0	0	0	0	0	0	0	0	0	0	0	0	0	k__Bacteria; p__Firmicutes; c__Clostridia; o__Christensenellales; f__Christensenellaceae; g__Christensenellaceae_R-7_group; s__metagenome_g__Christensenellaceae_R-7_group
1172	0	0	0	0	0	0	0	0	0	0	0	0	0	0	4	0	0	0	0	0	0	0	0	0	k__Bacteria; p__Firmicutes; c__Clostridia; o__Lachnospirales; f__Lachnospiraceae; g__[Ruminococcus]_torques_group
1173	0	0	0	0	0	0	0	0	0	0	0	0	0	0	0	0	0	0	0	0	0	44	0	0	k__Bacteria; p__Firmicutes; c__Clostridia; o__Lachnospirales; f__Lachnospiraceae; g__Roseburia; s__uncultured_organism_g__Roseburia
1174	96	0	0	0	0	0	0	0	0	0	0	0	0	0	0	0	0	0	0	0	0	0	0	0	k__Bacteria; p__Proteobacteria; c__Gammaproteobacteria; o__Enterobacterales; f__Yersiniaceae; g__Yersinia; s__Yersinia_intermedia_g__Yersinia
1177	0	0	0	0	0	0	37	0	0	22	40	0	0	0	0	0	0	0	0	0	0	0	0	0	k__Bacteria; p__Firmicutes; c__Clostridia; o__Monoglobales; f__Monoglobaceae; g__Monoglobus; s__uncultured_bacterium_g__Monoglobus
1178	0	0	0	0	0	0	0	0	14	10	9	11	0	0	0	0	0	0	0	0	0	0	0	0	k__Bacteria; p__Bacteroidota; c__Bacteroidia; o__Bacteroidales; f__Prevotellaceae; g__Alloprevotella
1181	0	0	0	0	0	0	0	0	0	0	0	0	0	0	0	0	0	0	16	0	0	0	0	0	k__Bacteria; p__Firmicutes; c__Clostridia; o__Oscillospirales; f__Ruminococcaceae; g__Ruminococcus
1182	3	0	0	0	0	9	8	0	0	8	0	0	4	0	7	0	0	0	6	0	3	9	0	0	k__Bacteria; p__Firmicutes; c__Clostridia; o__Oscillospirales; f__Oscillospiraceae; g__UCG-003; s__uncultured_bacterium_g__UCG-003
1183	0	0	0	0	0	0	0	0	0	0	0	0	0	0	0	0	0	0	0	0	87	0	0	0	k__Bacteria; p__Firmicutes; c__Clostridia; o__Lachnospirales; f__Lachnospiraceae; g__Blautia; s__Lachnospiraceae_bacterium_g__Blautia
1184	0	0	0	0	0	0	0	0	0	0	0	0	0	0	0	0	0	0	0	0	0	53	0	0	k__Bacteria; p__Bacteroidota; c__Bacteroidia; o__Bacteroidales; f__Muribaculaceae; g__Muribaculum; s__uncultured_bacterium_g__Muribaculum
1185	0	0	0	0	0	0	0	0	0	0	0	0	35	0	0	56	0	0	0	0	0	0	0	0	k__Bacteria; p__Firmicutes; c__Clostridia; o__Lachnospirales; f__Lachnospiraceae; g__Lachnospiraceae_NK4A136_group; s__uncultured_bacterium_g__Lachnospiraceae_NK4A136_group
1186	0	0	0	0	0	0	0	0	0	0	0	0	0	0	0	0	43	0	0	0	0	0	0	0	k__Bacteria; p__Firmicutes; c__Bacilli; o__Lactobacillales; f__Enterococcaceae; g__Enterococcus
1187	0	0	0	0	0	0	0	0	0	0	0	0	0	0	0	0	46	0	0	0	0	0	0	0	k__Bacteria
1188	0	0	0	0	0	0	42	20	0	41	0	0	0	0	0	0	0	0	0	0	0	0	0	0	k__Bacteria; p__Firmicutes; c__Clostridia; o__Lachnospirales; f__Lachnospiraceae
1189	13	0	0	0	0	0	0	0	0	0	0	0	0	0	0	0	0	0	0	0	0	19	0	0	k__Bacteria; p__Firmicutes; c__Clostridia; o__Clostridia_UCG-014; f__Clostridia_UCG-014; g__Clostridia_UCG-014
1190	0	0	0	0	0	0	0	0	0	0	0	0	0	0	0	0	0	0	0	0	0	34	0	0	k__Bacteria; p__Firmicutes; c__Clostridia; o__Lachnospirales; f__Lachnospiraceae
1191	0	102	0	0	0	0	0	0	0	0	0	0	0	0	0	0	0	0	0	0	0	0	0	0	k__Bacteria
1192	0	42	0	0	0	0	33	0	0	0	0	0	0	0	0	0	0	0	0	0	0	0	0	0	k__Bacteria; p__Firmicutes; c__Clostridia; o__Eubacteriales; f__Eubacteriaceae; g__uncultured; s__uncultured_bacterium_g__uncultured
1193	0	0	10	0	11	0	0	0	0	0	0	0	0	0	0	0	0	66	0	0	0	0	0	0	k__Bacteria; p__Actinobacteriota; c__Coriobacteriia; o__Coriobacteriales; f__Eggerthellaceae
1195	0	0	0	0	0	0	0	0	0	0	0	10	0	0	0	0	0	0	0	0	0	0	0	0	k__Bacteria; p__Bacteroidota; c__Bacteroidia; o__Bacteroidales; f__Muribaculaceae; g__Muribaculaceae; s__uncultured_bacterium_g__Muribaculaceae
1196	0	0	0	0	0	0	35	0	0	26	31	0	0	0	0	0	0	0	0	0	0	0	0	0	k__Bacteria; p__Firmicutes; c__Clostridia; o__Clostridia_UCG-014; f__Clostridia_UCG-014; g__Clostridia_UCG-014
1197	0	0	0	0	0	0	0	0	98	0	0	0	0	0	0	0	0	0	0	0	0	0	0	0	k__Bacteria; p__Firmicutes; c__Clostridia; o__Lachnospirales; f__Lachnospiraceae; g__Marvinbryantia; s__uncultured_bacterium_g__Marvinbryantia
1198	0	0	0	0	0	0	0	0	0	0	0	0	0	0	0	0	0	0	33	0	0	0	0	0	k__Bacteria; p__Firmicutes; c__Bacilli; o__Mycoplasmatales; f__Mycoplasmataceae; g__Mycoplasma; s__Mycoplasmopsis_pulmonis_g__Mycoplasma
1200	0	0	0	0	0	0	0	0	11	0	0	0	0	0	0	0	0	0	0	0	0	0	0	0	k__Bacteria; p__Firmicutes; c__Clostridia; o__Christensenellales; f__Christensenellaceae; g__Christensenellaceae_R-7_group
1201	0	0	0	0	0	0	0	0	0	15	0	0	0	0	0	0	0	0	0	0	0	0	0	0	k__Bacteria; p__Firmicutes; c__Clostridia; o__Oscillospirales; f__Ruminococcaceae; g__[Eubacterium]_siraeum_group; s__uncultured_bacterium_g__[Eubacterium]_siraeum_group
1202	0	0	0	0	0	0	0	0	0	0	0	0	0	0	0	0	0	0	0	0	0	21	0	0	k__Bacteria; p__Firmicutes; c__Clostridia; o__Clostridia_UCG-014; f__Clostridia_UCG-014; g__Clostridia_UCG-014
1203	0	0	25	0	0	27	0	0	0	0	0	0	0	0	40	0	0	0	0	0	0	0	0	0	k__Bacteria; p__Firmicutes; c__Clostridia; o__Eubacteriales; f__Eubacteriaceae; g__uncultured; s__uncultured_bacterium_g__uncultured
1204	0	0	0	0	0	0	0	0	0	0	0	0	0	0	0	0	8	0	0	0	0	0	0	0	k__Bacteria; p__Firmicutes; c__Clostridia; o__Oscillospirales; f__Ruminococcaceae; g__Ruminococcaceae; s__uncultured_bacterium_g__Ruminococcaceae
1205	0	0	0	0	0	0	9	0	0	33	36	0	0	0	0	0	0	0	0	0	0	0	0	0	k__Bacteria; p__Firmicutes; c__Clostridia; o__Lachnospirales; f__Lachnospiraceae
1206	0	0	0	0	0	0	45	0	0	24	18	0	0	0	0	0	0	0	0	0	0	0	0	0	k__Bacteria; p__Firmicutes; c__Clostridia; o__Clostridia_UCG-014; f__Clostridia_UCG-014; g__Clostridia_UCG-014
1208	0	0	0	0	3	0	0	0	15	0	0	0	0	0	0	0	6	0	0	41	0	0	0	0	k__Bacteria; p__Firmicutes; c__Clostridia; o__Oscillospirales; f__Ruminococcaceae
1209	0	0	0	0	0	0	0	0	18	0	0	0	0	0	0	0	0	0	0	0	0	0	0	0	k__Bacteria; p__Firmicutes; c__Clostridia; o__Eubacteriales; f__Eubacteriaceae; g__uncultured; s__uncultured_bacterium_g__uncultured
1210	0	0	0	0	0	0	0	0	22	0	0	0	12	0	0	8	0	0	0	0	0	0	0	0	k__Bacteria; p__Firmicutes; c__Clostridia; o__Oscillospirales; f__Ruminococcaceae; g__Incertae_Sedis
1211	0	0	0	0	0	0	0	0	0	0	0	0	0	0	0	0	0	79	0	0	0	0	0	0	k__Bacteria; p__Fusobacteriota; c__Fusobacteriia; o__Fusobacteriales; f__Fusobacteriaceae; g__Cetobacterium; s__uncultured_bacterium_g__Cetobacterium
1212	0	0	0	0	0	0	0	0	0	0	0	0	0	0	0	0	0	0	0	0	0	48	0	0	k__Bacteria; p__Firmicutes; c__Clostridia; o__Clostridia_UCG-014; f__Clostridia_UCG-014; g__Clostridia_UCG-014
1213	0	0	0	0	0	0	34	0	0	0	28	0	0	0	0	0	0	0	0	0	0	0	0	0	k__Bacteria; p__Desulfobacterota; c__Desulfovibrionia; o__Desulfovibrionales; f__Desulfovibrionaceae; g__Desulfovibrio
1214	0	0	0	0	0	0	0	0	0	0	0	0	16	0	66	0	0	0	0	0	0	0	0	0	k__Bacteria; p__Bacteroidota; c__Bacteroidia; o__Bacteroidales; f__Rikenellaceae; g__Alistipes; s__Alistipes_sp._g__Alistipes
1215	0	0	0	0	0	0	28	0	0	0	19	0	0	0	0	0	0	0	0	0	0	0	0	0	k__Bacteria; p__Firmicutes; c__Clostridia
1216	0	0	0	0	0	0	0	0	0	0	0	0	0	0	0	0	0	0	0	0	0	43	0	0	k__Bacteria; p__Firmicutes; c__Clostridia; o__Oscillospirales; f__Oscillospiraceae
1217	0	0	0	0	0	0	0	0	0	0	0	0	0	0	0	0	0	0	0	0	0	0	0	28	k__Bacteria; p__Bacteroidota; c__Bacteroidia; o__Bacteroidales; f__Muribaculaceae; g__Muribaculaceae; s__uncultured_bacterium_g__Muribaculaceae
1219	0	0	0	0	0	0	0	0	0	0	0	0	0	0	12	0	0	0	0	0	0	0	0	0	k__Bacteria; p__Actinobacteriota; c__Coriobacteriia; o__Coriobacteriales; f__Eggerthellaceae
1220	0	0	0	0	0	0	0	0	0	0	0	0	0	0	0	0	40	0	0	0	0	0	0	0	k__Bacteria; p__Firmicutes; c__Clostridia; o__Eubacteriales; f__Eubacteriaceae; g__uncultured; s__uncultured_bacterium_g__uncultured
1221	0	0	0	0	0	0	0	0	39	0	0	0	0	0	0	0	0	0	0	0	0	0	0	0	k__Bacteria; p__Firmicutes; c__Clostridia; o__Clostridia_UCG-014; f__Clostridia_UCG-014; g__Clostridia_UCG-014; s__uncultured_bacterium_g__Clostridia_UCG-014
1222	0	0	0	0	0	0	0	0	0	0	0	0	0	0	0	0	0	0	30	0	0	0	0	0	k__Bacteria
1223	0	0	0	0	0	0	0	0	0	39	0	0	0	0	0	0	0	0	0	0	0	6	0	0	k__Bacteria; p__Firmicutes; c__Clostridia; o__Oscillospirales; f__Ruminococcaceae; g__Ruminococcus; s__uncultured_Clostridiaceae_g__Ruminococcus
1225	0	0	0	18	0	0	0	0	0	0	0	0	0	0	0	0	0	0	0	0	0	0	0	10	k__Bacteria; p__Firmicutes; c__Clostridia; o__Clostridia_UCG-014; f__Clostridia_UCG-014; g__Clostridia_UCG-014; s__uncultured_rumen_g__Clostridia_UCG-014
1226	0	0	0	0	0	0	0	36	54	0	0	0	0	0	0	0	0	0	0	0	0	0	0	0	k__Bacteria; p__Firmicutes; c__Clostridia; o__Oscillospirales; f__Ruminococcaceae; g__Subdoligranulum
1227	0	0	0	0	0	0	0	0	0	0	0	98	0	0	0	0	0	0	0	0	0	0	0	0	k__Bacteria
1230	0	0	0	0	0	0	0	0	0	0	0	0	0	0	0	0	0	0	0	0	0	7	0	0	k__Bacteria; p__Firmicutes; c__Clostridia; o__Lachnospirales; f__Lachnospiraceae; g__Lachnoclostridium; s__uncultured_bacterium_g__Lachnoclostridium
1231	0	0	10	0	9	0	0	0	0	0	0	0	0	0	0	0	0	0	0	0	0	0	0	0	k__Bacteria; p__Firmicutes; c__Clostridia; o__Eubacteriales; f__Eubacteriaceae; g__uncultured; s__uncultured_bacterium_g__uncultured
1233	0	0	0	0	0	0	0	0	0	0	0	0	0	0	0	0	0	0	0	0	0	22	0	0	k__Bacteria; p__Bacteroidota; c__Bacteroidia; o__Bacteroidales; f__Muribaculaceae; g__Muribaculaceae; s__uncultured_bacterium_g__Muribaculaceae
1234	0	0	0	0	0	0	0	0	7	0	0	0	16	0	33	13	0	0	0	0	0	0	0	19	k__Bacteria; p__Firmicutes; c__Clostridia; o__Lachnospirales; f__Lachnospiraceae; g__Lachnospiraceae_NK4A136_group
1235	0	0	0	0	0	0	0	0	0	0	0	0	0	0	0	0	44	0	0	0	0	0	0	0	k__Bacteria; p__Firmicutes; c__Clostridia; o__Oscillospirales; f__Ruminococcaceae; g__Faecalibacterium; s__Faecalibacterium_prausnitzii_g__Faecalibacterium
1236	0	0	0	0	0	0	0	0	0	0	0	0	0	0	0	0	39	0	0	0	0	0	0	0	k__Bacteria; p__Firmicutes; c__Negativicutes; o__Veillonellales-Selenomonadales; f__Veillonellaceae; g__Veillonella; s__Veillonella_ratti_g__Veillonella
1237	0	0	0	0	0	0	0	0	0	0	0	0	0	0	0	0	0	0	33	0	0	0	0	0	k__Bacteria
1238	0	0	0	0	0	0	0	73	0	0	0	0	0	0	0	0	0	0	0	0	0	0	0	0	k__Bacteria; p__Firmicutes; c__Bacilli; o__Erysipelotrichales; f__Erysipelotrichaceae; g__uncultured
1239	0	0	0	0	0	0	0	0	0	0	0	0	0	0	0	0	0	0	0	0	0	27	0	0	k__Bacteria; p__Firmicutes; c__Clostridia; o__Clostridia_UCG-014; f__Clostridia_UCG-014; g__Clostridia_UCG-014
1242	0	0	0	0	0	0	0	0	91	0	0	0	0	0	0	0	0	0	0	0	0	0	0	0	k__Bacteria; p__Firmicutes; c__Clostridia; o__Lachnospirales; f__Lachnospiraceae; g__Blautia
1243	0	0	0	0	0	0	0	0	0	0	0	0	0	0	0	0	0	0	5	0	0	0	0	0	k__Bacteria; p__Firmicutes; c__Clostridia; o__Clostridia_UCG-014; f__Clostridia_UCG-014; g__Clostridia_UCG-014
1245	0	0	0	0	0	0	0	0	75	0	0	0	0	0	0	0	0	0	0	0	0	0	0	0	k__Bacteria; p__Firmicutes; c__Clostridia; o__Christensenellales; f__Christensenellaceae; g__Christensenellaceae_R-7_group
1246	0	4	2	0	0	4	0	6	0	0	0	0	0	0	0	0	0	0	3	8	4	0	4	0	k__Bacteria; p__Bacteroidota; c__Bacteroidia; o__Bacteroidales; f__Bacteroidaceae; g__Bacteroides; s__Bacteroides_barnesiae_g__Bacteroides
1247	0	0	0	0	0	0	11	7	11	7	5	0	0	0	0	0	0	0	0	0	0	4	0	0	k__Bacteria; p__Actinobacteriota; c__Coriobacteriia; o__Coriobacteriales; f__Eggerthellaceae
1248	0	0	0	0	0	0	0	36	0	0	0	0	0	0	0	0	0	0	0	0	0	0	0	0	k__Bacteria; p__Firmicutes; c__Clostridia; o__Christensenellales; f__Christensenellaceae; g__Christensenellaceae_R-7_group
1249	0	0	0	0	0	0	18	18	0	0	0	0	0	0	0	0	0	0	0	0	0	0	0	0	k__Bacteria; p__Firmicutes; c__Clostridia; o__Lachnospirales; f__Lachnospiraceae; g__Lachnospiraceae_NK4A136_group; s__uncultured_bacterium_g__Lachnospiraceae_NK4A136_group
1250	0	0	0	0	0	0	0	0	0	0	0	0	15	0	77	0	0	0	0	0	0	0	0	0	k__Bacteria; p__Firmicutes; c__Clostridia; o__Lachnospirales; f__Lachnospiraceae; g__[Ruminococcus]_torques_group; s__uncultured_Clostridiales_g__[Ruminococcus]_torques_group
1251	0	0	0	0	0	0	0	0	0	0	0	0	0	0	0	0	53	0	0	0	0	0	0	0	k__Bacteria; p__Actinobacteriota; c__Coriobacteriia; o__Coriobacteriales; f__Atopobiaceae
1252	0	0	0	0	0	0	8	0	0	0	0	0	0	0	0	0	0	0	0	0	0	0	0	0	k__Bacteria; p__Firmicutes; c__Clostridia; o__Lachnospirales; f__Lachnospiraceae; g__Lachnospiraceae_NK4A136_group
1254	0	0	0	0	0	0	0	0	78	0	0	0	0	0	0	0	0	0	0	0	0	0	0	0	k__Bacteria; p__Firmicutes; c__Clostridia; o__Clostridia_UCG-014; f__Clostridia_UCG-014; g__Clostridia_UCG-014
1255	0	0	0	0	0	0	0	0	0	39	45	0	0	0	0	0	0	0	0	0	0	0	0	0	k__Bacteria; p__Firmicutes; c__Clostridia; o__Clostridia_UCG-014; f__Clostridia_UCG-014; g__Clostridia_UCG-014; s__uncultured_rumen_g__Clostridia_UCG-014
1256	0	0	0	0	0	0	0	0	0	0	0	0	0	0	0	0	0	0	0	0	0	3	0	0	k__Bacteria; p__Bacteroidota; c__Bacteroidia; o__Bacteroidales; f__Marinifilaceae; g__Odoribacter; s__uncultured_bacterium_g__Odoribacter
1257	82	0	0	0	0	0	0	0	0	0	0	0	0	0	0	0	0	0	0	0	0	0	0	0	k__Bacteria; p__Bacteroidota; c__Bacteroidia; o__Bacteroidales; f__Muribaculaceae; g__Muribaculaceae; s__uncultured_bacterium_g__Muribaculaceae
1258	0	0	0	0	0	0	0	0	0	0	17	0	0	0	0	0	39	0	0	0	0	0	0	0	k__Bacteria; p__Firmicutes; c__Clostridia; o__Eubacteriales; f__Eubacteriaceae; g__uncultured; s__uncultured_bacterium_g__uncultured
1260	0	0	0	0	0	0	0	0	0	0	22	0	0	0	0	0	0	0	0	0	0	17	0	0	k__Bacteria; p__Firmicutes; c__Clostridia; o__Lachnospirales; f__Lachnospiraceae
1261	0	0	0	0	0	0	0	11	0	0	0	0	0	0	0	0	0	0	0	0	0	0	0	0	k__Bacteria; p__Firmicutes; c__Clostridia; o__Clostridia_UCG-014; f__Clostridia_UCG-014; g__Clostridia_UCG-014; s__unidentified_g__Clostridia_UCG-014
1262	0	0	0	0	0	0	0	0	0	0	0	0	0	0	19	0	0	0	0	0	0	0	0	0	k__Bacteria; p__Firmicutes; c__Clostridia; o__Eubacteriales; f__Eubacteriaceae; g__uncultured; s__uncultured_bacterium_g__uncultured
1263	0	0	0	0	0	0	0	0	0	0	0	0	0	0	7	5	4	9	4	4	0	0	0	0	k__Bacteria; p__Deferribacterota; c__Deferribacteres; o__Deferribacterales; f__Deferribacteraceae; g__Mucispirillum; s__uncultured_bacterium_g__Mucispirillum
1264	0	0	0	0	0	0	0	0	0	0	0	0	0	0	0	0	0	0	0	0	0	43	0	0	k__Bacteria; p__Firmicutes; c__Clostridia; o__Lachnospirales; f__Lachnospiraceae; g__Blautia; s__uncultured_rumen_g__Blautia
1265	0	0	0	0	0	0	0	0	0	0	0	0	0	0	0	0	0	0	0	0	0	32	0	0	k__Bacteria; p__Firmicutes; c__Bacilli; o__RF39; f__RF39; g__RF39; s__uncultured_rumen_g__RF39
1266	0	0	0	0	0	0	19	0	0	10	17	0	0	0	0	0	0	0	0	0	0	0	0	0	k__Bacteria; p__Firmicutes; c__Clostridia; o__Lachnospirales; f__Lachnospiraceae; g__Marvinbryantia; s__uncultured_bacterium_g__Marvinbryantia
1268	0	0	0	0	0	0	0	0	0	0	0	0	0	0	0	0	0	76	0	0	0	0	0	0	k__Bacteria; p__Bacteroidota; c__Bacteroidia; o__Chitinophagales; f__Chitinophagaceae; g__uncultured
1269	0	0	0	0	0	0	0	0	59	0	0	0	0	0	0	0	0	0	0	0	0	0	0	0	k__Bacteria; p__Firmicutes; c__Clostridia; o__Oscillospirales; f__Ruminococcaceae; g__Subdoligranulum; s__uncultured_bacterium_g__Subdoligranulum
1270	0	0	0	0	0	0	20	0	0	19	41	0	0	0	0	0	0	0	0	0	0	0	0	0	k__Bacteria; p__Firmicutes; c__Clostridia; o__Monoglobales; f__Monoglobaceae; g__Monoglobus
1271	0	0	0	0	0	0	0	0	0	0	0	0	0	0	0	0	0	0	0	0	0	41	0	0	k__Bacteria; p__Firmicutes; c__Clostridia; o__Clostridia_UCG-014; f__Clostridia_UCG-014; g__Clostridia_UCG-014
1272	0	41	0	0	22	0	0	0	0	0	0	0	0	0	0	0	0	0	0	0	0	0	0	0	k__Bacteria; p__Proteobacteria; c__Gammaproteobacteria; o__Burkholderiales; f__Comamonadaceae
1273	0	0	0	0	0	0	0	0	0	0	0	0	16	0	68	0	0	0	0	0	0	0	0	0	k__Bacteria; p__Proteobacteria; c__Gammaproteobacteria; o__Burkholderiales; f__Comamonadaceae; g__Leptothrix
1274	0	0	0	0	0	0	10	0	0	0	0	0	0	0	0	0	0	0	0	0	0	0	0	0	k__Bacteria; p__Firmicutes; c__Clostridia; o__Clostridia_UCG-014; f__Clostridia_UCG-014; g__Clostridia_UCG-014
1275	0	0	0	0	0	0	0	0	0	0	0	0	0	0	0	0	0	0	33	0	0	0	0	0	k__Bacteria; p__Firmicutes; c__Clostridia; o__Eubacteriales; f__Eubacteriaceae; g__uncultured; s__uncultured_bacterium_g__uncultured
1276	0	0	0	0	0	0	0	52	0	0	0	0	0	0	0	0	0	0	0	0	0	0	0	0	k__Bacteria; p__Firmicutes; c__Clostridia; o__Oscillospirales; f__Ruminococcaceae; g__Ruminococcus; s__Ruminococcus_sp._g__Ruminococcus
1277	0	0	0	0	0	0	0	0	0	0	0	0	39	0	0	46	0	0	0	0	0	0	0	0	k__Bacteria; p__Firmicutes; c__Clostridia; o__Lachnospirales; f__Lachnospiraceae; g__A2; s__uncultured_bacterium_g__A2
1278	0	0	0	0	0	0	0	0	73	0	0	0	0	0	0	0	0	0	0	0	0	0	0	0	k__Bacteria; p__Firmicutes; c__Clostridia; o__Clostridia_UCG-014; f__Clostridia_UCG-014; g__Clostridia_UCG-014
1280	0	0	0	0	0	0	0	0	0	0	0	0	0	0	0	0	0	0	0	0	67	0	0	0	k__Bacteria; p__Actinobacteriota; c__Acidimicrobiia; o__Microtrichales; f__Iamiaceae; g__Iamia
1281	0	0	0	0	0	0	0	0	0	0	0	0	0	0	0	0	0	0	0	0	0	43	0	0	k__Bacteria; p__Firmicutes; c__Clostridia; o__Clostridia_UCG-014; f__Clostridia_UCG-014; g__Clostridia_UCG-014; s__uncultured_Acetivibrio_g__Clostridia_UCG-014
1282	0	0	0	0	0	0	0	0	0	0	0	0	0	0	0	0	41	0	0	0	0	0	0	0	k__Bacteria; p__Proteobacteria; c__Gammaproteobacteria; o__Pseudomonadales; f__Moraxellaceae; g__Acinetobacter; s__Acinetobacter_ursingii_g__Acinetobacter
1283	0	0	0	0	0	0	0	0	0	0	0	0	0	0	0	0	18	0	0	0	0	0	0	0	k__Bacteria; p__Firmicutes; c__Bacilli; o__RF39; f__RF39; g__RF39; s__uncultured_bacterium_g__RF39
1284	0	0	0	0	0	0	0	0	36	0	12	0	0	0	0	0	0	0	0	0	0	0	0	0	k__Bacteria; p__Firmicutes; c__Clostridia; o__Oscillospirales; f__Oscillospiraceae; g__NK4A214_group
1286	0	0	0	0	0	0	12	0	0	11	13	0	0	0	0	0	0	0	0	0	0	7	0	0	k__Bacteria; p__Firmicutes; c__Clostridia; o__Monoglobales; f__Monoglobaceae; g__Monoglobus; s__uncultured_bacterium_g__Monoglobus
1287	0	0	0	0	0	0	24	0	0	25	19	0	0	0	0	0	0	0	0	0	0	0	2	0	k__Bacteria; p__Firmicutes; c__Clostridia; o__Lachnospirales; f__Lachnospiraceae
1288	0	0	58	0	19	0	0	0	0	0	0	0	0	0	0	0	0	0	0	0	0	0	0	0	k__Bacteria; p__Firmicutes; c__Clostridia; o__Clostridiales; f__Clostridiaceae; g__Clostridium_sensu_stricto_1; s__uncultured_bacterium_g__Clostridium_sensu_stricto_1
1289	0	0	0	0	0	0	0	0	0	0	0	0	0	53	0	0	0	0	0	0	0	0	0	0	k__Bacteria; p__Firmicutes; c__Clostridia; o__Eubacteriales; f__Eubacteriaceae; g__uncultured; s__uncultured_bacterium_g__uncultured
1290	0	0	0	0	0	0	0	0	12	0	0	0	0	0	0	0	0	0	0	0	0	0	0	0	k__Bacteria; p__Firmicutes; c__Clostridia; o__Oscillospirales; f__Ruminococcaceae; g__Incertae_Sedis; s__uncultured_bacterium_g__Incertae_Sedis
1291	0	0	0	0	0	0	0	0	0	0	0	0	12	0	67	0	0	0	0	0	0	0	0	0	k__Bacteria; p__Firmicutes; c__Clostridia; o__Lachnospirales; f__Lachnospiraceae
1292	0	0	0	0	0	0	0	0	0	0	0	0	8	0	63	0	0	0	0	0	0	0	0	0	k__Bacteria; p__Firmicutes; c__Clostridia; o__Oscillospirales; f__Oscillospiraceae
1293	0	0	0	0	0	0	0	0	0	0	0	0	0	0	0	0	29	0	0	0	0	0	0	0	k__Bacteria; p__Firmicutes; c__Clostridia; o__Eubacteriales; f__Eubacteriaceae; g__uncultured; s__uncultured_bacterium_g__uncultured
1294	0	0	0	0	0	0	0	0	0	0	0	0	0	0	0	0	0	75	0	0	0	0	0	0	k__Bacteria; p__Actinobacteriota; c__Thermoleophilia; o__Gaiellales; f__uncultured; g__uncultured; s__uncultured_bacterium_g__uncultured
1295	0	0	0	0	0	0	0	0	0	0	0	0	0	0	45	0	0	0	0	0	6	0	0	0	k__Bacteria; p__Firmicutes; c__Clostridia; o__Clostridia_UCG-014; f__Clostridia_UCG-014; g__Clostridia_UCG-014
1296	0	0	0	0	0	0	0	0	0	0	0	0	12	0	0	12	0	0	24	0	0	0	0	0	k__Bacteria; p__Proteobacteria; c__Gammaproteobacteria; o__Pseudomonadales; f__Moraxellaceae; g__Enhydrobacter; s__Moraxella_osloensis_g__Enhydrobacter
1298	0	0	0	0	0	0	0	0	71	0	0	0	0	0	0	0	0	0	0	0	0	0	0	0	k__Bacteria; p__Firmicutes; c__Clostridia; o__Clostridia_UCG-014; f__Clostridia_UCG-014; g__Clostridia_UCG-014
1299	0	0	0	0	0	0	0	0	76	0	0	0	0	0	0	0	0	0	0	0	0	0	8	0	k__Bacteria; p__Firmicutes; c__Clostridia; o__Lachnospirales; f__Lachnospiraceae; g__[Eubacterium]_xylanophilum_group; s__uncultured_bacterium_g__[Eubacterium]_xylanophilum_group
1300	14	0	0	0	0	15	0	0	0	0	0	0	0	0	10	0	0	0	0	0	0	0	0	0	k__Bacteria; p__Firmicutes; c__Clostridia; o__Eubacteriales; f__Eubacteriaceae; g__uncultured; s__uncultured_bacterium_g__uncultured
1301	0	0	0	0	0	0	0	0	6	0	0	0	0	0	0	0	0	0	0	0	0	0	0	0	k__Bacteria; p__Firmicutes; c__Clostridia; o__Oscillospirales; f__Oscillospiraceae; g__Intestinimonas; s__uncultured_bacterium_g__Intestinimonas
1302	0	0	0	0	0	0	0	55	0	0	0	0	0	0	0	0	0	0	0	0	0	0	0	0	k__Bacteria; p__Firmicutes; c__Clostridia; o__Lachnospirales; f__Lachnospiraceae
1303	0	0	0	0	0	0	32	0	0	0	50	0	0	0	0	0	0	0	0	0	0	0	0	0	k__Bacteria; p__Firmicutes; c__Clostridia; o__Clostridia_UCG-014; f__Clostridia_UCG-014; g__Clostridia_UCG-014
1304	2	0	0	0	0	0	0	0	0	0	0	0	0	0	0	0	0	0	25	0	0	0	0	0	k__Bacteria
1305	0	0	0	0	0	0	0	7	0	18	3	0	0	0	0	0	0	0	3	0	0	0	0	0	k__Bacteria; p__Bacteroidota; c__Bacteroidia; o__Bacteroidales; f__Muribaculaceae; g__Muribaculaceae; s__uncultured_bacterium_g__Muribaculaceae
1306	5	0	0	0	0	12	0	0	0	0	0	46	0	0	0	0	0	0	0	0	0	0	0	0	k__Bacteria
1308	0	0	0	0	0	0	9	6	22	19	22	0	0	0	0	0	0	0	0	0	0	0	0	0	k__Bacteria; p__Firmicutes; c__Clostridia; o__Lachnospirales; f__Lachnospiraceae
1309	0	0	0	0	0	0	0	0	73	0	0	0	0	0	0	0	0	0	0	0	0	0	0	0	k__Bacteria; p__Firmicutes; c__Clostridia; o__Oscillospirales; f__Ruminococcaceae; g__UCG-001; s__uncultured_rumen_g__UCG-001
1310	0	0	0	0	0	0	39	0	0	8	8	0	0	0	0	0	0	0	0	0	0	0	0	0	k__Bacteria; p__Firmicutes; c__Clostridia; o__Lachnospirales; f__Lachnospiraceae
1311	0	0	0	0	0	0	31	0	0	21	12	0	0	0	0	0	0	0	0	0	0	0	0	0	k__Bacteria; p__Firmicutes; c__Clostridia; o__Christensenellales; f__Christensenellaceae; g__Christensenellaceae_R-7_group
1312	0	0	0	0	0	0	0	0	0	0	0	0	0	0	0	0	0	0	0	0	0	40	0	0	k__Bacteria; p__Firmicutes; c__Clostridia; o__Lachnospirales; f__Lachnospiraceae
1313	0	0	0	0	0	0	0	0	0	0	0	0	0	0	0	0	0	0	0	0	0	34	0	0	k__Bacteria; p__Firmicutes; c__Clostridia; o__Lachnospirales; f__Lachnospiraceae
1314	75	0	0	0	0	0	0	0	0	0	0	0	0	0	0	0	0	0	0	0	0	0	0	0	k__Bacteria
1315	0	90	0	0	0	0	0	0	0	0	0	0	0	0	0	0	0	0	0	0	0	0	0	0	k__Bacteria
1317	0	0	0	0	0	0	19	0	0	11	18	0	0	0	0	0	0	0	0	0	0	0	0	0	k__Bacteria; p__Firmicutes; c__Clostridia; o__Oscillospirales; f__Ruminococcaceae
1318	0	0	0	0	0	0	36	0	0	27	10	0	0	0	0	0	0	0	0	0	0	0	0	0	k__Bacteria; p__Firmicutes; c__Clostridia; o__Clostridia_UCG-014; f__Clostridia_UCG-014; g__Clostridia_UCG-014
1319	0	0	0	0	0	0	0	0	0	0	0	30	0	0	0	0	0	0	0	0	0	0	0	0	k__Bacteria; p__Proteobacteria; c__Gammaproteobacteria; o__Burkholderiales; f__Burkholderiaceae; g__Burkholderia-Caballeronia-Paraburkholderia; s__Paraburkholderia_sartisoli_g__Burkholderia-Caballeronia-Paraburkholderia
1320	79	0	0	0	0	0	0	0	0	0	0	0	0	0	0	0	0	0	0	0	0	0	0	0	k__Bacteria
1321	0	0	0	0	13	0	0	0	0	0	0	0	0	0	0	0	0	0	0	0	0	0	0	0	k__Bacteria; p__Actinobacteriota; c__Coriobacteriia; o__Coriobacteriales; f__Eggerthellaceae; g__Parvibacter
1323	0	0	0	0	0	0	0	0	0	30	46	0	0	0	0	0	0	0	0	0	0	0	0	0	k__Bacteria
1325	0	8	8	0	0	0	0	0	0	4	0	0	0	0	0	0	4	5	0	0	3	5	0	0	k__Bacteria; p__Firmicutes; c__Bacilli; o__Entomoplasmatales; f__Spiroplasmataceae; g__Spiroplasma; s__uncultured_bacterium_g__Spiroplasma
1326	0	0	0	0	0	0	0	0	0	0	0	0	0	0	0	0	0	0	20	0	0	0	0	0	k__Bacteria; p__Firmicutes; c__Clostridia; o__Lachnospirales; f__Lachnospiraceae; g__Lachnospiraceae_AC2044_group; s__uncultured_bacterium_g__Lachnospiraceae_AC2044_group
1327	0	86	0	0	0	0	0	0	0	0	0	0	0	0	0	0	0	0	0	0	0	0	0	0	k__Bacteria
1328	0	0	0	0	0	0	0	0	0	0	0	0	16	0	56	0	0	0	0	0	0	0	0	0	k__Bacteria; p__Bacteroidota; c__Bacteroidia; o__Bacteroidales; f__Porphyromonadaceae; g__Porphyromonas; s__Porphyromonas_asaccharolytica_g__Porphyromonas
1329	0	0	0	0	0	0	0	0	0	0	0	0	10	0	66	0	0	0	0	0	0	0	0	0	k__Bacteria; p__Bacteroidota; c__Bacteroidia; o__Bacteroidales; f__Muribaculaceae; g__Muribaculaceae; s__uncultured_bacterium_g__Muribaculaceae
1330	0	0	0	0	0	0	44	29	0	0	0	0	0	0	0	0	0	0	0	0	0	0	0	0	k__Bacteria; p__Firmicutes; c__Clostridia; o__Clostridia_UCG-014; f__Clostridia_UCG-014; g__Clostridia_UCG-014
1331	0	0	0	0	0	0	44	0	0	0	35	0	0	0	0	0	0	0	0	0	0	0	0	0	k__Bacteria; p__Firmicutes; c__Bacilli; o__Erysipelotrichales; f__Erysipelotrichaceae
1332	0	0	0	0	0	0	0	0	68	0	0	0	0	0	0	0	0	0	0	0	0	0	0	0	k__Bacteria; p__Firmicutes; c__Clostridia; o__Lachnospirales; f__Lachnospiraceae; g__uncultured; s__uncultured_bacterium_g__uncultured
1333	0	0	0	0	0	0	0	0	41	0	36	0	0	0	0	0	0	0	0	0	0	0	0	0	k__Bacteria; p__Firmicutes; c__Clostridia; o__Clostridia_UCG-014; f__Clostridia_UCG-014; g__Clostridia_UCG-014
1334	0	0	0	0	0	0	0	0	0	0	0	0	0	0	0	0	0	0	33	0	0	0	0	0	k__Bacteria; p__Firmicutes
1335	0	0	0	0	0	0	12	0	27	0	0	0	0	0	0	0	0	0	0	0	0	0	0	0	k__Bacteria; p__Firmicutes; c__Clostridia; o__Peptostreptococcales-Tissierellales; f__Anaerovoracaceae; g__[Eubacterium]_nodatum_group; s__uncultured_organism_g__[Eubacterium]_nodatum_group
1336	0	0	0	0	0	0	0	0	62	0	0	0	0	0	0	0	0	0	0	0	0	0	0	0	k__Bacteria; p__Firmicutes; c__Clostridia; o__Lachnospirales; f__Lachnospiraceae; g__uncultured; s__uncultured_bacterium_g__uncultured
1337	0	0	0	0	0	0	0	0	0	0	0	57	0	0	0	0	0	0	0	0	0	0	0	12	k__Bacteria
1338	68	0	0	0	0	0	0	0	0	0	0	0	0	0	0	0	0	0	0	0	0	0	0	0	k__Bacteria; p__Bacteroidota
1339	0	0	0	0	0	0	0	42	10	0	0	0	0	0	0	0	0	0	0	0	0	0	0	0	k__Bacteria; p__Firmicutes; c__Clostridia; o__Oscillospirales; f__Oscillospiraceae; g__UCG-005; s__uncultured_rumen_g__UCG-005
1341	0	0	0	0	0	0	0	0	0	0	0	0	11	0	57	0	0	0	0	0	0	0	0	0	k__Bacteria; p__Firmicutes; c__Clostridia; o__Lachnospirales; f__Lachnospiraceae
1342	0	0	0	0	0	0	0	0	0	0	0	0	7	0	50	0	12	0	0	0	0	0	0	0	k__Bacteria; p__Firmicutes; c__Clostridia; o__Lachnospirales; f__Lachnospiraceae; g__Anaerostipes; s__Anaerostipes_caccae_g__Anaerostipes
1343	0	0	0	0	0	0	13	27	0	15	11	0	0	0	0	0	0	0	0	0	0	0	0	0	k__Bacteria; p__Firmicutes; c__Clostridia; o__Monoglobales; f__Monoglobaceae; g__Monoglobus; s__uncultured_rumen_g__Monoglobus
1344	0	0	0	0	0	0	14	0	43	6	9	0	0	0	0	0	0	0	0	0	0	0	0	0	k__Bacteria; p__Firmicutes; c__Clostridia; o__Oscillospirales; f__[Eubacterium]_coprostanoligenes_group; g__[Eubacterium]_coprostanoligenes_group
1346	13	0	0	0	0	46	0	0	0	0	0	0	0	0	0	0	6	0	0	0	0	0	0	0	k__Bacteria; p__Firmicutes; c__Clostridia; o__Oscillospirales; f__Ruminococcaceae; g__Caproiciproducens; s__uncultured_bacterium_g__Caproiciproducens
1347	0	80	0	0	0	0	0	0	0	0	0	0	0	0	0	0	0	0	0	0	0	0	0	0	k__Bacteria; p__Firmicutes
1350	0	0	0	0	0	0	0	0	72	0	0	0	0	0	0	0	0	0	0	0	0	0	0	0	k__Bacteria; p__Firmicutes; c__Clostridia; o__Clostridia_UCG-014; f__Clostridia_UCG-014; g__Clostridia_UCG-014
1351	0	0	0	0	0	0	0	0	0	0	0	0	0	0	0	0	0	0	22	0	0	0	0	0	k__Bacteria; p__Bacteroidota; c__Bacteroidia; o__Bacteroidales; f__Muribaculaceae; g__Muribaculaceae
1352	0	0	0	0	0	0	0	0	0	0	0	0	0	0	0	32	0	0	0	0	0	0	0	0	k__Bacteria; p__Firmicutes; c__Clostridia; o__Eubacteriales; f__Eubacteriaceae; g__uncultured; s__uncultured_bacterium_g__uncultured
1353	0	0	0	0	0	0	46	0	0	0	0	26	0	0	0	0	0	0	0	0	0	0	0	0	k__Bacteria; p__Firmicutes; c__Clostridia; o__Clostridia_UCG-014; f__Clostridia_UCG-014; g__Clostridia_UCG-014
1354	0	0	0	0	0	0	13	0	0	19	43	0	0	0	0	0	0	0	0	0	0	0	0	0	k__Bacteria; p__Firmicutes; c__Bacilli; o__RF39; f__RF39; g__RF39; s__uncultured_bacterium_g__RF39
1355	0	0	0	0	12	2	10	0	0	0	5	0	0	0	5	0	4	0	0	0	0	0	0	0	k__Bacteria; p__Firmicutes; c__Clostridia; o__Eubacteriales; f__Eubacteriaceae; g__uncultured; s__uncultured_bacterium_g__uncultured
1358	0	0	0	0	0	0	0	0	0	0	0	0	0	50	0	0	0	0	0	0	0	0	0	0	k__Bacteria; p__Proteobacteria; c__Gammaproteobacteria; o__Enterobacterales; f__Enterobacteriaceae; g__Escherichia-Shigella
1362	0	0	0	0	0	0	0	0	0	0	0	0	0	76	0	0	0	0	0	0	0	0	0	0	k__Bacteria; p__Firmicutes; c__Bacilli; o__Lactobacillales; f__Enterococcaceae; g__Enterococcus
1363	0	0	0	0	0	0	0	0	0	0	0	0	0	0	76	0	0	0	0	0	0	0	0	0	k__Bacteria; p__Actinobacteriota; c__Thermoleophilia; o__Solirubrobacterales; f__67-14; g__67-14; s__uncultured_actinobacterium_g__67-14
1366	0	0	0	0	0	0	65	0	0	0	0	0	0	0	0	0	0	0	0	0	0	0	0	0	k__Bacteria; p__Firmicutes; c__Bacilli; o__Erysipelotrichales; f__Erysipelotrichaceae
1367	0	0	0	0	0	0	24	0	0	28	25	0	0	0	0	0	0	0	0	0	0	0	0	0	k__Bacteria; p__Firmicutes; c__Clostridia; o__Clostridia_UCG-014; f__Clostridia_UCG-014; g__Clostridia_UCG-014; s__uncultured_bacterium_g__Clostridia_UCG-014
1368	0	0	0	0	0	0	0	0	68	0	0	0	0	0	0	0	0	0	0	0	0	0	0	0	k__Bacteria; p__Firmicutes; c__Clostridia; o__Christensenellales; f__Christensenellaceae; g__Christensenellaceae_R-7_group
1369	0	0	0	0	0	0	0	0	0	0	0	0	0	0	0	0	0	0	13	0	0	0	0	0	k__Bacteria; p__Firmicutes; c__Clostridia; o__Oscillospirales; f__Ruminococcaceae; g__CAG-352; s__uncultured_bacterium_g__CAG-352
1370	0	0	0	0	0	0	0	0	0	0	0	0	0	0	0	0	0	0	0	0	0	15	0	0	k__Bacteria; p__Firmicutes; c__Clostridia; o__Christensenellales; f__Christensenellaceae; g__Christensenellaceae_R-7_group
1371	0	86	0	0	0	0	0	0	0	0	0	0	0	0	0	0	0	0	0	0	0	0	0	0	k__Bacteria
1373	0	0	0	0	0	0	0	30	0	0	0	0	0	0	0	0	0	0	0	0	0	0	0	0	k__Bacteria; p__Firmicutes; c__Clostridia; o__Christensenellales; f__Christensenellaceae; g__Christensenellaceae_R-7_group
1374	0	0	0	0	0	0	0	0	73	0	0	0	0	0	0	0	0	0	0	0	0	0	0	0	k__Bacteria; p__Firmicutes; c__Clostridia; o__Christensenellales; f__Christensenellaceae; g__Christensenellaceae_R-7_group
1375	0	0	0	0	0	0	0	17	0	0	0	0	0	0	0	0	0	0	0	0	0	13	0	0	k__Bacteria; p__Firmicutes; c__Clostridia; o__Clostridia_UCG-014; f__Clostridia_UCG-014; g__Clostridia_UCG-014
1376	0	0	0	0	0	39	0	0	0	0	0	0	0	0	0	0	0	0	0	0	0	0	0	0	k__Bacteria; p__Firmicutes; c__Clostridia; o__Eubacteriales; f__Eubacteriaceae; g__uncultured; s__uncultured_bacterium_g__uncultured
1378	0	0	0	0	0	0	0	0	0	0	0	0	0	0	0	0	34	0	0	0	0	0	0	0	k__Bacteria; p__Bacteroidota; c__Bacteroidia; o__Bacteroidales; f__Muribaculaceae; g__Muribaculaceae
1379	0	0	0	0	0	0	0	70	0	0	0	0	0	0	0	0	0	0	0	0	0	0	0	0	k__Bacteria; p__Firmicutes; c__Clostridia; o__Oscillospirales; f__Ruminococcaceae
1380	0	0	0	0	0	0	0	0	0	0	0	0	0	0	0	0	0	0	23	0	0	0	0	0	k__Bacteria; p__Actinobacteriota; c__Acidimicrobiia; o__Actinomarinales; f__uncultured; g__uncultured
1382	41	0	0	0	0	27	0	0	0	0	0	0	0	0	0	0	0	0	0	0	0	0	0	0	k__Bacteria; p__Firmicutes; c__Clostridia; o__Eubacteriales; f__Eubacteriaceae; g__uncultured; s__uncultured_bacterium_g__uncultured
1383	0	79	0	0	0	0	0	0	0	0	0	0	0	0	0	0	0	0	0	0	0	0	0	0	k__Bacteria; p__Bacteroidota; c__Bacteroidia; o__Bacteroidales; f__Prevotellaceae; g__Prevotella; s__Prevotella_stercorea_g__Prevotella
1384	0	0	0	0	0	66	0	0	0	0	0	0	0	0	0	0	10	0	0	0	0	0	0	0	k__Bacteria; p__Bacteroidota; c__Bacteroidia; o__Cytophagales; f__Microscillaceae; g__uncultured
1385	0	0	0	0	0	0	40	0	0	0	16	0	0	0	0	0	0	0	0	0	0	0	0	0	k__Bacteria; p__Firmicutes; c__Clostridia; o__Clostridia_UCG-014; f__Clostridia_UCG-014; g__Clostridia_UCG-014
1386	0	0	0	0	0	0	24	0	0	0	43	0	0	0	0	0	0	0	0	0	0	0	0	0	k__Bacteria; p__Firmicutes; c__Bacilli; o__RF39; f__RF39; g__RF39
1387	0	0	0	0	0	16	0	0	0	0	0	0	0	0	13	0	0	0	0	0	0	23	0	0	k__Bacteria; p__Firmicutes; c__Clostridia; o__Eubacteriales; f__Eubacteriaceae; g__uncultured; s__uncultured_bacterium_g__uncultured
1389	0	3	0	0	6	0	0	0	0	0	0	0	2	5	0	4	3	7	0	3	1	0	0	0	k__Bacteria
1390	0	0	0	0	0	0	0	0	0	0	0	0	0	0	0	0	0	0	0	0	0	35	0	0	k__Bacteria; p__Bacteroidota; c__Bacteroidia; o__Bacteroidales; f__Prevotellaceae; g__Prevotella; s__Prevotella_corporis_g__Prevotella
1393	0	0	0	0	0	0	0	0	0	0	0	0	35	0	0	30	0	0	0	0	0	0	0	0	k__Bacteria; p__Firmicutes; c__Clostridia; o__Lachnospirales; f__Lachnospiraceae; g__Lachnospiraceae_NK4A136_group; s__uncultured_bacterium_g__Lachnospiraceae_NK4A136_group
1394	0	0	0	0	0	0	0	0	0	0	0	0	11	0	59	0	0	0	0	0	0	0	0	0	k__Bacteria; p__Bacteroidota; c__Bacteroidia; o__Bacteroidales; f__Muribaculaceae; g__Muribaculaceae; s__uncultured_bacterium_g__Muribaculaceae
1395	0	0	0	0	0	0	0	0	0	0	0	0	0	0	0	0	0	70	0	0	0	0	0	0	k__Bacteria; p__Firmicutes; c__Clostridia; o__Eubacteriales; f__Eubacteriaceae; g__uncultured; s__uncultured_bacterium_g__uncultured
1396	0	0	0	0	0	0	0	0	0	0	0	0	0	0	0	0	0	69	0	0	0	0	0	0	k__Bacteria; p__Firmicutes; c__Bacilli; o__Mycoplasmatales; f__Mycoplasmataceae; g__Mycoplasma; s__Mycoplasmopsis_pulmonis_g__Mycoplasma
1397	0	0	0	0	0	0	0	0	0	0	0	0	0	0	0	0	0	0	23	0	0	0	0	0	k__Bacteria; p__Proteobacteria; c__Alphaproteobacteria; o__Sphingomonadales; f__Sphingomonadaceae
1398	37	0	0	0	0	0	0	0	0	0	0	0	0	0	0	0	0	0	0	0	0	0	0	0	k__Bacteria; p__Actinobacteriota; c__Coriobacteriia; o__Coriobacteriales; f__Eggerthellaceae
1399	0	0	0	0	0	0	0	0	0	0	0	0	0	0	0	0	0	0	0	0	0	20	0	0	k__Bacteria; p__Firmicutes; c__Clostridia; o__Clostridia_UCG-014; f__Clostridia_UCG-014; g__Clostridia_UCG-014
1400	0	0	0	0	0	0	0	22	5	0	0	0	0	0	0	0	0	0	0	0	0	15	0	0	k__Bacteria; p__Firmicutes; c__Clostridia; o__Oscillospirales; f__Ruminococcaceae
1401	0	0	0	0	0	0	0	43	0	0	0	0	0	0	0	0	0	0	0	0	0	12	0	0	k__Bacteria; p__Firmicutes; c__Clostridia; o__Lachnospirales; f__Lachnospiraceae
1402	0	0	12	0	0	0	17	0	0	0	0	0	0	0	13	0	0	0	0	0	0	0	0	0	k__Bacteria; p__Firmicutes; c__Clostridia; o__Eubacteriales; f__Eubacteriaceae; g__uncultured; s__uncultured_bacterium_g__uncultured
1404	0	0	0	0	0	0	0	0	0	0	0	0	29	0	0	39	0	0	0	0	0	0	0	0	k__Bacteria; p__Bdellovibrionota; c__Oligoflexia; o__0319-6G20; f__0319-6G20; g__0319-6G20; s__uncultured_bacterium_g__0319-6G20
1405	0	0	0	0	0	0	0	0	0	0	0	0	0	0	0	0	33	0	0	0	0	0	0	0	k__Bacteria
1407	0	0	0	0	0	0	26	0	0	11	20	0	0	0	0	0	0	0	0	0	0	0	0	0	k__Bacteria; p__Firmicutes; c__Clostridia; o__Oscillospirales; f__Ruminococcaceae
1408	0	0	0	0	0	11	0	0	0	0	0	2	0	0	0	0	0	0	2	0	0	15	0	0	k__Bacteria; p__Firmicutes; c__Clostridia; o__Eubacteriales; f__Eubacteriaceae; g__uncultured; s__uncultured_bacterium_g__uncultured
1409	0	0	0	0	0	0	0	0	0	0	11	0	0	0	0	0	0	0	0	0	0	0	0	6	k__Bacteria; p__Firmicutes; c__Clostridia; o__Clostridia_UCG-014; f__Clostridia_UCG-014; g__Clostridia_UCG-014; s__uncultured_bacterium_g__Clostridia_UCG-014
1410	0	0	0	0	0	0	0	0	0	0	0	0	0	0	0	0	0	0	0	60	0	0	0	0	k__Bacteria; p__Firmicutes; c__Clostridia; o__Clostridiales; f__Clostridiaceae; g__Clostridium_sensu_stricto_1; s__uncultured_bacterium_g__Clostridium_sensu_stricto_1
1411	0	1	0	24	0	17	0	0	0	0	14	0	0	0	0	0	0	0	0	0	0	0	0	0	k__Bacteria
1412	0	0	0	0	0	59	0	0	0	0	0	0	0	0	0	0	12	0	0	0	0	0	0	0	k__Bacteria; p__Firmicutes; c__Clostridia; o__Oscillospirales; f__[Eubacterium]_coprostanoligenes_group; g__[Eubacterium]_coprostanoligenes_group; s__uncultured_organism_g__[Eubacterium]_coprostanoligenes_group
1413	0	0	0	0	0	0	0	0	0	0	0	0	0	50	0	0	0	0	0	0	0	0	0	0	k__Bacteria; p__Firmicutes; c__Negativicutes; o__Veillonellales-Selenomonadales; f__Veillonellaceae; g__Veillonella
1415	0	0	0	0	0	0	0	45	0	0	0	0	0	0	0	0	0	0	0	0	0	0	0	0	k__Bacteria; p__Firmicutes; c__Clostridia; o__Oscillospirales; f__Ruminococcaceae; g__Ruminococcus; s__Ruminococcus_flavefaciens_g__Ruminococcus
1416	0	0	0	0	0	0	0	0	0	0	0	0	0	0	0	0	21	0	0	0	0	0	0	0	k__Bacteria; p__Firmicutes; c__Negativicutes; o__Veillonellales-Selenomonadales; f__Veillonellaceae; g__Veillonella
1417	0	0	0	0	0	0	0	0	0	0	0	0	0	0	0	0	0	54	0	0	0	0	0	0	k__Bacteria
1418	0	0	0	0	0	0	16	0	0	22	27	0	0	0	0	0	0	0	0	0	0	0	0	0	k__Bacteria; p__Firmicutes; c__Clostridia; o__Clostridia_UCG-014; f__Clostridia_UCG-014; g__Clostridia_UCG-014
1419	0	0	0	0	0	0	0	0	0	0	0	76	0	0	0	0	0	0	0	0	0	0	0	0	k__Bacteria
1421	0	0	0	0	0	0	9	0	14	7	11	0	0	0	0	0	0	0	0	0	0	21	0	0	k__Bacteria; p__Firmicutes; c__Clostridia; o__Christensenellales; f__Christensenellaceae; g__Christensenellaceae_R-7_group
1422	0	0	0	0	0	23	0	0	0	0	0	0	0	0	0	0	0	0	0	0	0	0	0	0	k__Bacteria; p__Firmicutes; c__Clostridia; o__Eubacteriales; f__Eubacteriaceae; g__uncultured; s__uncultured_bacterium_g__uncultured
1423	0	0	0	0	0	0	0	0	0	0	0	0	30	0	0	35	0	0	0	0	0	0	0	0	k__Bacteria
1424	0	0	0	0	0	0	0	0	0	0	0	0	0	0	0	0	39	0	0	0	0	0	0	0	k__Bacteria; p__Actinobacteriota; c__Actinobacteria; o__Bifidobacteriales; f__Bifidobacteriaceae; g__Bifidobacterium
1425	0	0	0	0	0	0	31	0	0	13	0	0	0	0	0	0	0	0	0	0	0	0	0	0	k__Bacteria; p__Firmicutes; c__Clostridia; o__Clostridia_UCG-014; f__Clostridia_UCG-014; g__Clostridia_UCG-014
1427	0	0	0	0	0	0	0	0	73	0	0	0	0	0	0	0	0	0	0	0	0	0	0	0	k__Bacteria; p__Firmicutes; c__Clostridia; o__Clostridia_UCG-014; f__Clostridia_UCG-014; g__Clostridia_UCG-014
1428	0	0	0	0	0	0	0	0	0	0	0	0	0	0	0	0	0	0	18	0	0	0	0	0	k__Bacteria; p__Actinobacteriota; c__Acidimicrobiia; o__Actinomarinales; f__uncultured; g__uncultured
1431	0	0	0	0	0	0	0	0	0	0	0	0	0	0	0	0	0	0	0	0	0	34	0	0	k__Bacteria; p__Firmicutes; c__Clostridia; o__Lachnospirales; f__Lachnospiraceae; g__uncultured; s__uncultured_bacterium_g__uncultured
1432	60	0	0	0	0	0	0	0	0	0	0	0	0	0	0	0	0	0	0	0	0	0	0	0	k__Bacteria; p__Firmicutes
1433	0	14	0	0	24	0	0	0	0	0	0	0	0	0	0	0	0	26	0	0	0	0	0	0	k__Bacteria; p__Actinobacteriota; c__Coriobacteriia; o__Coriobacteriales; f__Eggerthellaceae
1436	0	0	0	0	0	0	0	42	0	0	0	0	0	0	0	0	0	0	0	0	0	0	0	0	k__Bacteria; p__Firmicutes; c__Clostridia; o__Oscillospirales; f__Oscillospiraceae; g__uncultured
1437	0	10	0	0	0	0	0	0	0	0	0	0	0	0	0	40	0	0	0	11	0	0	0	0	k__Bacteria; p__Bacteroidota; c__Bacteroidia; o__Bacteroidales; f__Bacteroidaceae; g__Bacteroides; s__Bacteroides_acidifaciens_g__Bacteroides
1438	0	0	0	0	72	0	0	0	0	0	0	0	0	0	0	0	0	0	0	0	0	0	0	0	k__Bacteria; p__Actinobacteriota; c__Actinobacteria; o__Bifidobacteriales; f__Bifidobacteriaceae; g__Bifidobacterium; s__Bifidobacterium_breve_g__Bifidobacterium
1439	0	0	0	0	0	47	0	0	0	0	0	0	0	0	0	0	21	0	0	0	0	0	0	0	k__Bacteria; p__Firmicutes; c__Clostridia; o__Lachnospirales; f__Lachnospiraceae; g__Roseburia; s__uncultured_organism_g__Roseburia
1441	0	0	0	0	0	0	7	0	16	0	0	0	0	0	0	0	0	0	0	0	0	0	0	0	k__Bacteria; p__Firmicutes; c__Clostridia; o__Lachnospirales; f__Lachnospiraceae
1442	0	0	0	0	0	0	0	33	0	0	0	0	0	0	0	0	0	0	0	0	0	0	0	0	k__Bacteria; p__Bacteroidota; c__Bacteroidia; o__Bacteroidales; f__Barnesiellaceae; g__uncultured
1445	0	0	0	0	0	0	0	0	0	0	0	0	18	0	50	0	0	0	0	0	0	0	0	0	k__Bacteria; p__Firmicutes; c__Clostridia; o__Clostridia_UCG-014; f__Clostridia_UCG-014; g__Clostridia_UCG-014; s__uncultured_rumen_g__Clostridia_UCG-014
1446	0	0	0	0	0	0	0	0	0	0	0	0	0	0	0	0	30	0	0	0	0	0	0	0	k__Bacteria; p__Proteobacteria; c__Gammaproteobacteria; o__Enterobacterales; f__Enterobacteriaceae; g__Citrobacter; s__Citrobacter_amalonaticus_g__Citrobacter
1447	0	0	0	0	0	0	17	0	52	0	0	0	0	0	0	0	0	0	0	0	0	0	0	0	k__Bacteria; p__Firmicutes; c__Clostridia; o__Clostridia_UCG-014; f__Clostridia_UCG-014; g__Clostridia_UCG-014
1448	0	0	0	0	0	0	0	72	0	0	0	0	0	0	0	0	0	0	0	0	0	0	0	0	k__Bacteria; p__Bacteroidota; c__Bacteroidia; o__Bacteroidales; f__Muribaculaceae; g__Muribaculaceae; s__gut_metagenome_g__Muribaculaceae
1449	0	0	0	0	0	0	0	0	60	0	0	0	0	0	0	0	0	0	0	0	0	0	0	0	k__Bacteria; p__Firmicutes; c__Clostridia; o__Lachnospirales; f__Lachnospiraceae
1450	0	0	0	0	0	0	0	0	64	0	0	0	0	0	0	0	0	0	0	0	0	0	0	0	k__Bacteria; p__Firmicutes; c__Clostridia; o__Clostridia_UCG-014; f__Clostridia_UCG-014; g__Clostridia_UCG-014
1451	0	0	0	0	0	0	0	0	0	0	0	0	0	0	0	0	0	0	0	0	37	0	0	0	k__Bacteria; p__Proteobacteria; c__Gammaproteobacteria; o__Enterobacterales; f__Enterobacteriaceae; g__Citrobacter; s__Citrobacter_freundii_g__Citrobacter
1453	0	0	0	0	0	0	0	0	0	0	0	0	0	9	0	0	0	0	0	0	5	0	24	5	k__Bacteria; p__Bacteroidota; c__Bacteroidia; o__Bacteroidales; f__Muribaculaceae; g__Muribaculaceae; s__uncultured_bacterium_g__Muribaculaceae
1454	0	0	0	0	0	0	0	0	0	0	0	0	0	0	0	0	0	0	0	0	0	36	0	0	k__Bacteria; p__Bacteroidota; c__Bacteroidia; o__Cytophagales; f__Hymenobacteraceae; g__Adhaeribacter; s__uncultured_bacterium_g__Adhaeribacter
1455	0	0	0	0	0	0	0	0	0	0	0	0	0	0	0	0	0	0	0	0	0	38	0	0	k__Bacteria; p__Firmicutes; c__Negativicutes; o__Veillonellales-Selenomonadales; f__Veillonellaceae; g__Veillonella; s__Veillonella_ratti_g__Veillonella
1456	0	0	0	0	0	0	7	11	6	0	0	0	0	0	0	0	0	0	0	0	0	22	0	0	k__Bacteria; p__Firmicutes; c__Clostridia; o__Oscillospirales; f__Oscillospiraceae; g__Papillibacter; s__uncultured_bacterium_g__Papillibacter
1457	0	0	0	0	0	0	0	0	0	0	0	0	0	64	0	0	0	0	0	0	0	0	0	0	k__Bacteria; p__Firmicutes; c__Bacilli; o__Lactobacillales; f__Enterococcaceae; g__Enterococcus
1459	0	0	0	0	0	0	22	0	0	0	48	0	0	0	0	0	0	0	0	0	0	0	0	0	k__Bacteria; p__Firmicutes; c__Clostridia; o__Clostridia_UCG-014; f__Clostridia_UCG-014; g__Clostridia_UCG-014; s__uncultured_bacterium_g__Clostridia_UCG-014
1460	0	0	0	0	0	0	0	67	0	0	0	0	0	0	0	0	0	0	0	0	0	0	0	0	k__Bacteria; p__Firmicutes; c__Clostridia; o__Peptostreptococcales-Tissierellales; f__Anaerovoracaceae; g__[Eubacterium]_nodatum_group; s__uncultured_bacterium_g__[Eubacterium]_nodatum_group
1461	0	0	0	0	0	0	0	39	19	0	0	0	0	0	0	0	0	0	0	0	0	0	0	0	k__Bacteria; p__Firmicutes; c__Clostridia; o__Oscillospirales; f__Ruminococcaceae; g__Incertae_Sedis; s__uncultured_bacterium_g__Incertae_Sedis
1462	0	0	0	0	0	0	0	0	63	0	0	0	0	0	0	0	0	0	0	0	0	0	0	0	k__Bacteria; p__Firmicutes; c__Clostridia; o__Lachnospirales; f__Lachnospiraceae
1464	0	0	0	0	0	0	0	0	0	0	0	0	0	0	0	0	0	0	0	0	0	27	0	0	k__Bacteria; p__Firmicutes; c__Clostridia; o__Monoglobales; f__Monoglobaceae; g__Monoglobus
1465	0	0	0	0	0	0	0	0	0	0	0	0	0	0	0	0	0	0	0	0	0	27	0	0	k__Bacteria; p__Firmicutes; c__Clostridia; o__Clostridia_UCG-014; f__Clostridia_UCG-014; g__Clostridia_UCG-014; s__unidentified_g__Clostridia_UCG-014
1466	0	0	0	0	0	0	0	0	0	0	0	0	0	0	0	0	0	0	0	0	0	7	0	0	k__Bacteria; p__Firmicutes; c__Clostridia; o__Lachnospirales; f__Lachnospiraceae; g__[Eubacterium]_xylanophilum_group; s__uncultured_bacterium_g__[Eubacterium]_xylanophilum_group
1467	0	71	0	0	0	0	0	0	0	0	0	0	0	0	0	0	0	0	0	0	0	0	0	0	k__Bacteria
1469	0	0	0	0	0	0	0	55	0	0	0	0	0	0	0	0	0	0	0	0	0	0	0	0	k__Bacteria; p__Firmicutes; c__Clostridia; o__Lachnospirales; f__Lachnospiraceae
1470	0	0	0	0	0	0	0	0	0	0	0	0	0	57	0	0	0	0	0	0	0	0	0	0	k__Bacteria; p__Proteobacteria; c__Gammaproteobacteria; o__Enterobacterales; f__Enterobacteriaceae
1471	0	0	0	0	0	0	0	59	0	0	0	0	0	0	14	0	0	0	0	0	0	0	0	0	k__Bacteria; p__Firmicutes; c__Clostridia; o__Oscillospirales; f__Ruminococcaceae; g__Subdoligranulum
1472	0	0	0	0	0	0	0	0	0	0	0	0	0	0	0	0	31	0	0	0	0	0	0	0	k__Bacteria; p__Firmicutes; c__Bacilli; o__Lactobacillales; f__Enterococcaceae; g__Enterococcus
1474	0	0	0	0	0	0	0	6	0	0	0	0	0	0	0	0	0	0	0	0	0	0	0	0	k__Bacteria; p__Firmicutes; c__Clostridia; o__Oscillospirales; f__Ruminococcaceae; g__Ruminococcus
1475	0	0	0	0	0	0	61	0	0	0	0	0	0	0	0	0	0	0	0	0	0	0	0	0	k__Bacteria; p__Firmicutes; c__Clostridia; o__Clostridia_UCG-014; f__Clostridia_UCG-014; g__Clostridia_UCG-014
1476	0	0	0	0	0	0	34	0	0	0	30	0	0	0	0	0	0	0	0	0	0	0	0	0	k__Bacteria; p__Firmicutes; c__Clostridia; o__Clostridia_UCG-014; f__Clostridia_UCG-014; g__Clostridia_UCG-014
1477	0	0	0	0	0	0	0	0	42	0	0	0	0	0	0	0	9	0	8	0	0	0	0	0	k__Bacteria; p__Firmicutes; c__Clostridia; o__Oscillospirales; f__Ruminococcaceae; g__Subdoligranulum
1478	0	70	0	0	0	0	0	0	0	0	0	0	0	0	0	0	0	0	0	0	0	0	0	0	k__Bacteria; p__Bacteroidota; c__Bacteroidia; o__Bacteroidales; f__Muribaculaceae; g__Muribaculaceae; s__uncultured_bacterium_g__Muribaculaceae
1479	0	70	0	0	0	0	0	0	0	0	0	0	0	0	0	0	0	0	0	0	0	0	0	0	k__Bacteria; p__Firmicutes; c__Clostridia; o__Eubacteriales; f__Eubacteriaceae; g__uncultured; s__uncultured_bacterium_g__uncultured
1480	0	0	0	0	0	0	0	6	0	0	0	0	0	0	0	0	0	0	0	0	0	0	0	0	k__Bacteria; p__Firmicutes; c__Clostridia; o__Oscillospirales; f__Oscillospiraceae; g__Colidextribacter; s__uncultured_bacterium_g__Colidextribacter
1481	0	0	0	0	0	0	0	0	0	0	0	0	23	0	0	34	0	0	0	0	0	0	0	0	k__Bacteria; p__Actinobacteriota; c__Actinobacteria; o__Micrococcales; f__Micrococcaceae; g__Arthrobacter; s__uncultured_bacterium_g__Arthrobacter
1483	0	0	0	0	0	0	0	0	65	0	0	0	0	0	0	0	0	0	0	0	0	0	0	0	k__Bacteria; p__Firmicutes; c__Clostridia; o__Clostridia_UCG-014; f__Clostridia_UCG-014; g__Clostridia_UCG-014
1484	0	0	0	0	0	0	0	0	0	0	0	0	0	0	0	0	0	0	0	0	0	37	0	0	k__Bacteria; p__Firmicutes; c__Clostridia; o__Clostridia_UCG-014; f__Clostridia_UCG-014; g__Clostridia_UCG-014
1485	0	0	0	0	0	0	0	0	0	0	0	0	0	0	0	0	0	0	0	0	0	21	0	0	k__Bacteria; p__Firmicutes; c__Clostridia; o__Oscillospirales
1486	0	0	0	0	0	0	0	0	0	0	0	0	0	0	0	0	0	0	0	0	0	18	0	0	k__Bacteria; p__Firmicutes; c__Clostridia; o__Clostridia_UCG-014; f__Clostridia_UCG-014; g__Clostridia_UCG-014; s__uncultured_bacterium_g__Clostridia_UCG-014
1487	0	0	0	0	45	0	0	0	0	0	0	0	0	0	13	0	0	0	0	0	0	0	0	0	k__Bacteria; p__Firmicutes; c__Clostridia; o__Eubacteriales; f__Eubacteriaceae; g__uncultured; s__uncultured_bacterium_g__uncultured
1488	0	0	0	0	0	0	0	39	0	0	0	0	0	0	0	0	0	0	0	0	0	0	0	0	k__Bacteria; p__Firmicutes; c__Clostridia; o__Oscillospirales; f__Oscillospiraceae; g__NK4A214_group; s__uncultured_bacterium_g__NK4A214_group
1489	0	0	0	0	0	0	0	0	0	0	0	0	8	0	50	0	0	0	0	0	0	0	0	0	k__Bacteria; p__Firmicutes; c__Clostridia; o__Clostridia_vadinBB60_group; f__Clostridia_vadinBB60_group; g__Clostridia_vadinBB60_group; s__uncultured_bacterium_g__Clostridia_vadinBB60_group
1490	0	0	0	0	0	0	13	5	9	7	15	0	0	0	0	0	0	0	0	0	0	0	0	0	k__Bacteria; p__Firmicutes; c__Clostridia; o__Oscillospirales; f__Ruminococcaceae; g__uncultured
1492	0	0	0	0	0	0	0	0	51	7	0	0	0	0	0	0	0	0	0	0	0	0	0	0	k__Bacteria; p__Firmicutes; c__Clostridia; o__Lachnospirales; f__Lachnospiraceae; g__Coprococcus; s__Clostridium_sp._g__Coprococcus
1493	0	0	0	0	0	0	0	0	0	0	64	0	0	0	0	0	0	0	0	0	0	0	0	0	k__Bacteria; p__Firmicutes; c__Clostridia; o__Clostridia_UCG-014; f__Clostridia_UCG-014; g__Clostridia_UCG-014; s__uncultured_bacterium_g__Clostridia_UCG-014
1494	0	0	0	0	0	0	0	0	0	0	0	0	27	0	0	26	0	0	4	0	0	0	0	0	k__Bacteria; p__Firmicutes; c__Clostridia; o__Eubacteriales; f__Eubacteriaceae; g__uncultured; s__uncultured_bacterium_g__uncultured
1495	0	0	0	0	0	0	0	0	0	0	0	0	0	0	0	0	0	0	0	0	0	26	0	0	k__Bacteria; p__Firmicutes; c__Clostridia; o__Clostridia_UCG-014; f__Clostridia_UCG-014; g__Clostridia_UCG-014; s__uncultured_bacterium_g__Clostridia_UCG-014
1496	30	0	7	0	13	5	0	0	0	0	0	0	0	0	0	0	0	0	0	0	0	0	0	0	k__Bacteria; p__Firmicutes; c__Clostridia; o__Eubacteriales; f__Eubacteriaceae; g__uncultured; s__uncultured_bacterium_g__uncultured
1497	0	0	0	0	0	0	0	0	16	0	0	0	0	0	0	0	0	0	0	0	0	0	0	0	k__Bacteria; p__Firmicutes; c__Clostridia; o__Clostridia_UCG-014; f__Clostridia_UCG-014; g__Clostridia_UCG-014
1499	0	0	0	0	0	0	4	8	0	0	0	0	0	0	0	0	0	0	0	0	0	0	0	0	k__Bacteria; p__Firmicutes; c__Clostridia; o__Clostridia_UCG-014; f__Clostridia_UCG-014; g__Clostridia_UCG-014
1500	0	0	0	0	0	0	0	18	0	0	0	0	0	0	0	0	0	0	0	0	0	0	0	0	k__Bacteria; p__Firmicutes; c__Clostridia; o__Oscillospirales; f__Oscillospiraceae
1501	0	0	0	0	0	0	16	39	5	0	0	0	0	0	0	0	0	0	0	0	0	0	0	0	k__Bacteria; p__Firmicutes; c__Clostridia; o__Clostridia_UCG-014; f__Clostridia_UCG-014; g__Clostridia_UCG-014
1502	0	0	0	0	0	0	0	66	0	0	0	0	0	0	0	0	0	0	0	0	0	0	0	0	k__Bacteria; p__Firmicutes; c__Clostridia; o__Oscillospirales; f__Ruminococcaceae; g__Ruminococcus; s__Ruminococcus_sp._g__Ruminococcus
1504	0	0	0	0	0	0	6	26	9	0	0	0	0	0	0	0	0	0	0	0	0	0	0	0	k__Bacteria; p__Firmicutes; c__Clostridia; o__Lachnospirales; f__Lachnospiraceae
1505	0	0	0	0	0	0	0	30	21	0	0	0	0	0	0	0	0	0	0	0	0	0	0	0	k__Bacteria; p__Firmicutes; c__Clostridia; o__Christensenellales; f__Christensenellaceae; g__Christensenellaceae_R-7_group; s__uncultured_bacterium_g__Christensenellaceae_R-7_group
1506	0	0	0	0	0	0	10	0	32	0	0	0	0	0	0	0	0	0	0	0	0	0	0	0	k__Bacteria; p__Firmicutes; c__Clostridia; o__Oscillospirales; f__Oscillospiraceae; g__UCG-005; s__uncultured_rumen_g__UCG-005
1508	0	0	0	0	0	0	0	0	0	0	0	0	0	0	0	0	28	0	0	0	0	0	0	0	k__Bacteria; p__Firmicutes; c__Clostridia; o__Eubacteriales; f__Eubacteriaceae; g__uncultured; s__uncultured_bacterium_g__uncultured
1509	0	0	0	0	0	0	0	0	0	0	0	0	0	0	0	0	0	60	0	0	0	0	0	0	k__Bacteria; p__Actinobacteriota; c__Coriobacteriia; o__Coriobacteriales; f__Eggerthellaceae
1510	0	0	0	0	0	0	0	33	0	0	11	0	0	0	0	0	0	0	0	0	0	0	0	0	k__Bacteria; p__Firmicutes; c__Clostridia; o__Oscillospirales; f__Ruminococcaceae; g__Subdoligranulum
1511	0	0	0	0	0	0	0	0	0	0	0	0	0	0	0	0	0	0	32	0	0	0	0	0	k__Bacteria; p__Firmicutes; c__Clostridia; o__Eubacteriales; f__Eubacteriaceae; g__uncultured; s__uncultured_bacterium_g__uncultured
1513	0	0	0	0	57	0	0	0	0	0	0	0	0	0	0	0	0	0	0	0	0	0	0	0	k__Bacteria; p__Proteobacteria; c__Gammaproteobacteria; o__Enterobacterales; f__Enterobacteriaceae; g__Escherichia-Shigella
1514	0	0	0	0	0	45	0	0	0	0	0	0	0	0	0	0	12	0	0	0	0	0	0	0	k__Bacteria; p__Firmicutes; c__Clostridia; o__Eubacteriales; f__Eubacteriaceae; g__uncultured; s__uncultured_bacterium_g__uncultured
1516	0	0	0	0	0	0	0	37	0	0	0	0	0	0	0	0	0	0	0	0	0	0	0	0	k__Bacteria; p__Firmicutes; c__Clostridia; o__Christensenellales; f__Christensenellaceae; g__Christensenellaceae_R-7_group; s__uncultured_bacterium_g__Christensenellaceae_R-7_group
1517	0	0	0	0	0	0	0	0	0	0	0	0	30	0	0	29	0	0	0	0	0	0	0	0	k__Bacteria; p__Bacteroidota; c__Bacteroidia; o__Bacteroidales; f__Muribaculaceae; g__Muribaculaceae; s__uncultured_bacterium_g__Muribaculaceae
1518	0	0	0	0	0	0	0	40	0	0	0	0	0	0	0	0	0	0	0	0	0	0	0	0	k__Bacteria; p__Firmicutes; c__Clostridia; o__Oscillospirales; f__Ruminococcaceae; g__Incertae_Sedis; s__uncultured_bacterium_g__Incertae_Sedis
1520	0	0	0	0	0	0	30	0	0	29	0	0	0	0	0	0	0	0	0	0	0	0	0	0	k__Bacteria; p__Firmicutes; c__Clostridia; o__Lachnospirales; f__Lachnospiraceae; g__[Eubacterium]_xylanophilum_group; s__uncultured_bacterium_g__[Eubacterium]_xylanophilum_group
1521	0	0	0	0	0	0	0	0	0	0	0	55	0	0	0	0	0	0	0	0	0	0	0	0	k__Bacteria
1523	0	0	0	0	0	0	0	0	0	0	0	0	0	0	0	0	0	0	21	0	0	0	0	0	k__Bacteria
1525	0	0	0	0	0	0	0	0	6	0	0	0	0	0	0	0	0	0	0	0	0	18	0	0	k__Bacteria; p__Firmicutes; c__Clostridia; o__Clostridia_UCG-014; f__Clostridia_UCG-014; g__Clostridia_UCG-014; s__uncultured_bacterium_g__Clostridia_UCG-014
1529	0	0	0	0	0	0	0	0	46	0	0	0	0	0	0	0	0	0	0	0	0	0	0	0	k__Bacteria; p__Firmicutes; c__Clostridia; o__Clostridia_UCG-014; f__Clostridia_UCG-014; g__Clostridia_UCG-014; s__uncultured_bacterium_g__Clostridia_UCG-014
1530	0	0	0	0	0	0	0	0	0	0	0	0	0	0	0	0	0	0	0	0	0	12	0	0	k__Bacteria; p__Bacteroidota; c__Bacteroidia; o__Bacteroidales; f__Muribaculaceae; g__Muribaculaceae
1531	0	0	0	0	0	0	0	0	0	0	13	0	0	0	0	0	0	30	0	0	0	0	0	0	k__Bacteria; p__Actinobacteriota; c__Coriobacteriia; o__Coriobacteriales; f__Eggerthellaceae; g__Enterorhabdus; s__uncultured_bacterium_g__Enterorhabdus
1534	0	0	0	0	0	0	0	0	52	0	0	0	0	0	0	0	0	0	0	0	0	0	0	0	k__Bacteria; p__Firmicutes; c__Clostridia; o__Clostridia_UCG-014; f__Clostridia_UCG-014; g__Clostridia_UCG-014; s__uncultured_rumen_g__Clostridia_UCG-014
1535	0	0	4	0	7	0	0	0	0	0	0	0	0	0	0	9	0	16	0	0	0	0	6	0	k__Bacteria; p__Bacteroidota; c__Bacteroidia; o__Bacteroidales; f__Rikenellaceae; g__Alistipes; s__uncultured_bacterium_g__Alistipes
1536	0	0	0	0	0	10	0	0	0	0	0	0	0	0	0	0	0	0	0	0	0	0	0	17	k__Bacteria; p__Firmicutes; c__Clostridia; o__Lachnospirales; f__Lachnospiraceae
1537	54	0	0	0	0	0	0	0	0	0	0	0	0	0	0	0	0	0	0	0	0	0	0	0	k__Bacteria; p__Firmicutes; c__Clostridia; o__Clostridiales; f__Clostridiaceae
1541	0	0	0	0	0	0	0	0	0	0	0	0	0	0	0	0	29	0	0	0	0	0	0	0	k__Bacteria; p__Actinobacteriota; c__Coriobacteriia; o__Coriobacteriales; f__Eggerthellaceae
1545	0	0	0	0	0	0	0	58	0	0	0	0	0	0	0	0	0	0	0	0	0	0	0	0	k__Bacteria; p__Firmicutes; c__Clostridia; o__Lachnospirales; f__Lachnospiraceae
1546	0	0	0	0	0	0	0	25	35	0	0	0	0	0	0	0	0	0	0	0	0	0	0	0	k__Bacteria; p__Proteobacteria; c__Alphaproteobacteria; o__Rhodospirillales; f__uncultured; g__uncultured; s__uncultured_rumen_g__uncultured
1547	0	0	0	0	0	0	0	0	0	0	0	0	0	0	0	0	0	0	17	0	0	0	0	0	k__Bacteria; p__Firmicutes; c__Clostridia; o__Eubacteriales; f__Eubacteriaceae; g__uncultured; s__uncultured_bacterium_g__uncultured
1551	0	0	0	0	0	9	0	0	0	0	0	0	0	0	0	0	0	0	0	0	0	0	0	0	k__Bacteria; p__Firmicutes; c__Bacilli; o__Erysipelotrichales; f__Erysipelotrichaceae
1552	0	0	0	0	0	0	0	0	0	0	0	0	0	0	0	11	0	27	7	0	0	0	0	0	k__Bacteria; p__Firmicutes; c__Bacilli; o__Staphylococcales; f__Staphylococcaceae; g__Staphylococcus; s__Staphylococcus_epidermidis_g__Staphylococcus
1554	0	0	0	0	0	0	0	0	0	0	0	0	0	0	0	0	0	0	0	0	0	28	0	0	k__Bacteria; p__Firmicutes
1555	0	0	0	0	0	0	0	0	0	0	0	0	0	0	0	9	0	0	0	0	0	11	0	0	k__Bacteria; p__Firmicutes; c__Clostridia; o__Lachnospirales; f__Lachnospiraceae; g__Lachnospiraceae_NK4A136_group; s__uncultured_bacterium_g__Lachnospiraceae_NK4A136_group
1556	0	0	0	0	0	0	0	8	0	0	0	0	0	0	5	0	0	0	0	0	0	9	0	0	k__Bacteria; p__Actinobacteriota; c__Coriobacteriia; o__Coriobacteriales; f__Eggerthellaceae; g__Parvibacter
1558	0	0	0	0	0	0	0	0	0	0	0	0	0	0	0	0	30	0	0	0	0	0	0	0	k__Bacteria; p__Proteobacteria; c__Gammaproteobacteria; o__Enterobacterales; f__Enterobacteriaceae
1559	0	0	0	0	0	0	0	0	0	0	0	0	0	0	0	0	0	60	0	0	0	0	0	0	k__Bacteria; p__Firmicutes; c__Clostridia; o__Clostridia_UCG-014; f__Clostridia_UCG-014; g__Clostridia_UCG-014; s__unidentified_g__Clostridia_UCG-014
1560	0	0	0	0	7	0	11	0	0	0	0	0	0	0	8	0	0	0	10	5	0	0	0	0	k__Bacteria; p__Bacteroidota; c__Bacteroidia; o__Bacteroidales; f__Muribaculaceae; g__Muribaculaceae; s__uncultured_bacterium_g__Muribaculaceae
1561	0	0	0	0	0	0	0	0	9	11	8	0	0	0	6	0	0	0	0	0	0	0	0	0	k__Bacteria; p__Firmicutes; c__Clostridia; o__Lachnospirales; f__Lachnospiraceae; g__Lachnospiraceae_NK4A136_group; s__uncultured_bacterium_g__Lachnospiraceae_NK4A136_group
1562	0	0	0	0	0	0	0	10	27	0	0	0	0	0	0	0	0	0	0	0	0	0	0	0	k__Bacteria; p__Firmicutes; c__Clostridia; o__Lachnospirales; f__Lachnospiraceae; g__Lachnospiraceae_NK4B4_group; s__uncultured_bacterium_g__Lachnospiraceae_NK4B4_group
1564	0	0	0	0	0	0	0	0	0	0	0	0	14	0	42	0	0	0	0	0	0	0	0	0	k__Bacteria; p__Firmicutes; c__Negativicutes; o__Veillonellales-Selenomonadales; f__Veillonellaceae; g__Veillonella; s__Veillonella_ratti_g__Veillonella
1565	0	0	0	0	0	0	0	0	0	0	0	0	5	0	48	0	0	0	0	0	0	0	0	0	k__Bacteria; p__Actinobacteriota; c__Actinobacteria; o__0319-7L14; f__0319-7L14; g__0319-7L14; s__uncultured_bacterium_g__0319-7L14
1566	0	0	0	0	0	0	0	0	43	0	0	0	0	0	0	0	0	0	0	0	0	0	0	0	k__Bacteria; p__Firmicutes; c__Clostridia; o__Lachnospirales; f__Lachnospiraceae
1567	0	0	0	0	0	0	0	62	0	0	0	0	0	0	0	0	0	0	0	0	0	0	0	0	k__Bacteria; p__Firmicutes; c__Clostridia; o__Oscillospirales; f__Oscillospiraceae; g__UCG-005; s__uncultured_rumen_g__UCG-005
1568	0	0	0	0	0	0	0	0	58	0	0	0	0	0	0	0	0	0	0	0	0	0	0	0	k__Bacteria; p__Firmicutes; c__Clostridia; o__Lachnospirales; f__Lachnospiraceae; g__Blautia
1569	0	0	0	0	0	0	0	0	0	0	0	0	0	0	0	0	0	0	13	0	0	0	0	0	k__Bacteria; p__Firmicutes; c__Clostridia; o__Lachnospirales; f__Lachnospiraceae; g__Lachnospiraceae_FCS020_group; s__uncultured_bacterium_g__Lachnospiraceae_FCS020_group
1571	0	0	0	0	0	0	0	0	0	0	0	0	0	0	0	0	0	0	0	0	0	31	0	0	k__Bacteria; p__Bacteroidota; c__Bacteroidia; o__Bacteroidales; f__Bacteroidaceae; g__Bacteroides; s__Bacteroides_ovatus_g__Bacteroides
1572	0	0	0	0	0	0	4	0	0	0	0	0	0	0	0	0	0	0	0	0	0	20	0	0	k__Bacteria; p__Desulfobacterota; c__Desulfovibrionia; o__Desulfovibrionales; f__Desulfovibrionaceae; g__uncultured; s__uncultured_Desulfovibrionaceae_g__uncultured
1573	0	0	0	0	0	0	0	0	0	0	0	0	0	0	0	0	0	0	0	0	0	12	0	0	k__Bacteria; p__Firmicutes; c__Clostridia; o__Lachnospirales; f__Lachnospiraceae
1574	0	0	0	0	0	0	0	0	5	0	0	0	0	0	0	0	0	0	0	0	0	0	8	0	k__Bacteria; p__Bacteroidota; c__Bacteroidia; o__Bacteroidales; f__Bacteroidaceae; g__Bacteroides; s__Bacteroides_uniformis_g__Bacteroides
1575	0	25	0	32	0	0	0	0	0	0	0	0	0	0	0	0	0	0	0	0	0	0	0	0	k__Bacteria; p__Actinobacteriota; c__Coriobacteriia; o__Coriobacteriales; f__Atopobiaceae
1576	0	0	0	0	0	0	0	0	0	0	0	0	0	0	26	0	0	0	0	0	0	0	0	0	k__Bacteria; p__Firmicutes; c__Clostridia; o__Eubacteriales; f__Eubacteriaceae; g__uncultured; s__uncultured_bacterium_g__uncultured
1578	0	0	0	0	0	0	0	0	0	0	0	0	0	0	0	0	27	0	0	0	0	0	0	0	k__Bacteria; p__Firmicutes; c__Clostridia; o__Eubacteriales; f__Eubacteriaceae; g__uncultured; s__uncultured_bacterium_g__uncultured
1579	0	0	0	0	0	0	0	0	11	18	20	0	0	0	0	0	0	0	0	0	0	0	0	0	k__Bacteria; p__Firmicutes; c__Clostridia; o__Lachnospirales; f__Lachnospiraceae
1580	0	0	0	0	0	0	43	0	0	21	0	0	0	0	0	0	0	0	0	0	0	0	0	0	k__Bacteria; p__Firmicutes; c__Clostridia; o__Christensenellales; f__Christensenellaceae; g__Christensenellaceae_R-7_group
1583	0	0	0	0	0	0	6	0	8	0	8	0	0	0	0	0	0	0	0	0	0	4	0	0	k__Bacteria; p__Firmicutes; c__Bacilli; o__Erysipelotrichales; f__Erysipelatoclostridiaceae
1584	0	0	0	0	0	0	0	0	0	0	0	0	0	0	0	0	0	0	0	2	0	0	0	0	k__Bacteria; p__Actinobacteriota; c__Actinobacteria; o__Micrococcales; f__Micrococcaceae; g__Arthrobacter
1585	0	0	0	0	11	0	0	0	0	0	0	0	0	0	0	0	0	0	0	0	5	0	8	12	k__Bacteria; p__Firmicutes; c__Clostridia; o__Lachnospirales; f__Lachnospiraceae; g__Roseburia
1586	0	0	0	0	0	0	0	0	0	0	0	0	0	0	0	0	0	0	0	0	0	25	0	0	k__Bacteria; p__Firmicutes; c__Clostridia; o__Eubacteriales; f__Eubacteriaceae; g__uncultured; s__uncultured_bacterium_g__uncultured
1587	0	0	0	0	0	46	0	0	0	0	0	0	0	0	0	0	11	0	0	0	0	0	0	0	k__Bacteria; p__Firmicutes; c__Clostridia; o__Oscillospirales; f__Oscillospiraceae; g__Colidextribacter; s__uncultured_organism_g__Colidextribacter
1589	0	0	0	0	0	0	0	0	0	0	0	0	0	0	0	0	0	33	0	0	0	0	0	0	k__Bacteria; p__Firmicutes; c__Clostridia; o__Clostridia_vadinBB60_group; f__Clostridia_vadinBB60_group; g__Clostridia_vadinBB60_group; s__unidentified_g__Clostridia_vadinBB60_group
1591	0	0	0	0	0	0	11	0	26	8	0	0	0	0	0	0	0	0	0	0	0	0	0	0	k__Bacteria; p__Firmicutes; c__Clostridia; o__Oscillospirales
1592	0	0	0	0	0	0	0	0	0	0	0	0	0	0	51	0	0	0	0	0	0	0	0	0	k__Bacteria; p__Proteobacteria; c__Gammaproteobacteria; o__Vibrionales; f__Vibrionaceae; g__Vibrio
1595	0	0	0	0	0	0	0	0	39	0	5	0	0	0	0	0	0	0	0	0	0	0	0	0	k__Bacteria; p__Firmicutes; c__Clostridia; o__Oscillospirales; f__[Eubacterium]_coprostanoligenes_group; g__[Eubacterium]_coprostanoligenes_group; s__uncultured_Firmicutes_g__[Eubacterium]_coprostanoligenes_group
1598	0	0	0	0	0	0	0	0	0	0	0	0	0	0	0	0	0	0	21	0	0	0	0	0	k__Bacteria; p__Firmicutes; c__Clostridia; o__Eubacteriales; f__Eubacteriaceae; g__uncultured; s__uncultured_bacterium_g__uncultured
1599	0	0	0	0	0	0	0	0	0	0	0	0	0	0	0	0	0	0	0	50	0	0	0	0	k__Bacteria; p__Firmicutes; c__Clostridia; o__Oscillospirales; f__Oscillospiraceae
1600	0	0	0	0	0	0	0	0	0	0	0	0	0	16	0	0	0	0	0	19	0	0	8	0	k__Bacteria; p__Firmicutes; c__Clostridia; o__Oscillospirales; f__[Eubacterium]_coprostanoligenes_group; g__[Eubacterium]_coprostanoligenes_group; s__uncultured_bacterium_g__[Eubacterium]_coprostanoligenes_group
1601	0	0	0	0	0	0	0	0	27	0	0	0	0	0	0	0	0	0	0	0	0	10	0	0	k__Bacteria; p__Firmicutes; c__Clostridia; o__Christensenellales; f__Christensenellaceae; g__Christensenellaceae_R-7_group
1602	0	0	0	0	0	0	0	0	0	0	0	0	0	0	0	0	0	0	0	0	0	1	0	0	k__Bacteria; p__Firmicutes; c__Clostridia; o__Clostridia_UCG-014; f__Clostridia_UCG-014; g__Clostridia_UCG-014
1603	0	0	0	0	0	0	0	0	0	0	0	0	0	37	0	0	0	0	0	0	0	0	0	0	k__Bacteria
1606	0	0	0	0	0	0	0	0	0	0	0	0	8	0	48	0	0	0	0	0	0	0	0	0	k__Bacteria; p__Bacteroidota; c__Bacteroidia; o__Bacteroidales; f__Bacteroidaceae; g__Bacteroides; s__Bacteroides_stercoris_g__Bacteroides
1607	0	0	0	0	0	0	0	62	0	0	0	0	0	0	0	0	0	0	0	0	0	0	0	0	k__Bacteria; p__Firmicutes; c__Clostridia; o__Clostridia_UCG-014; f__Clostridia_UCG-014; g__Clostridia_UCG-014
1608	0	0	0	0	0	0	0	0	0	55	0	0	0	0	0	0	0	0	0	0	0	0	0	0	k__Bacteria; p__Bacteroidota; c__Bacteroidia; o__Bacteroidales; f__Muribaculaceae; g__Muribaculaceae; s__uncultured_bacterium_g__Muribaculaceae
1609	60	0	0	0	0	0	0	0	0	0	0	0	0	0	0	0	0	0	0	0	0	0	0	0	k__Bacteria; p__Firmicutes; c__Bacilli; o__Erysipelotrichales; f__Erysipelotrichaceae
1610	0	0	0	0	0	0	0	0	0	0	0	0	0	0	0	8	0	0	0	0	0	0	0	0	k__Bacteria; p__Firmicutes; c__Clostridia; o__Oscillospirales; f__Oscillospiraceae; g__UCG-005; s__uncultured_rumen_g__UCG-005
1614	0	0	0	0	0	0	0	0	0	0	0	0	0	53	0	0	0	0	0	0	0	0	0	0	k__Bacteria; p__Firmicutes; c__Bacilli; o__Erysipelotrichales; f__Erysipelotrichaceae
1615	0	0	0	0	0	0	0	0	0	0	0	0	0	0	57	0	0	0	0	0	0	0	0	0	k__Bacteria; p__Proteobacteria; c__Gammaproteobacteria
1617	0	0	0	0	0	0	0	53	0	0	0	0	0	0	0	0	0	0	0	0	0	0	0	0	k__Bacteria; p__Firmicutes; c__Clostridia; o__Clostridia_UCG-014; f__Clostridia_UCG-014; g__Clostridia_UCG-014
1618	0	0	0	0	0	0	0	0	52	0	0	0	0	0	0	0	0	0	0	0	0	0	0	0	k__Bacteria; p__Firmicutes; c__Clostridia; o__Lachnospirales; f__Lachnospiraceae
1619	0	0	0	0	0	0	0	0	0	0	0	0	0	0	0	0	0	0	4	0	0	0	0	0	k__Bacteria; p__Firmicutes; c__Clostridia; o__Oscillospirales; f__Ruminococcaceae
1620	0	0	0	0	0	0	0	0	0	0	0	0	0	0	0	0	0	0	0	0	56	0	0	0	k__Bacteria; p__Proteobacteria; c__Gammaproteobacteria; o__Burkholderiales; f__Sutterellaceae; g__Parasutterella; s__uncultured_organism_g__Parasutterella
1621	0	0	0	0	0	0	0	0	0	0	0	0	0	0	0	0	0	0	0	0	0	13	0	0	k__Bacteria; p__Firmicutes; c__Clostridia; o__Clostridia_UCG-014; f__Clostridia_UCG-014; g__Clostridia_UCG-014; s__unidentified_g__Clostridia_UCG-014
1622	0	0	0	0	0	0	7	11	17	0	0	0	0	0	0	0	0	0	0	0	0	2	0	0	k__Bacteria; p__Firmicutes; c__Clostridia; o__Lachnospirales; f__Lachnospiraceae
1623	57	0	0	0	0	0	0	0	0	0	0	0	0	0	0	0	0	0	0	0	0	0	0	0	k__Bacteria; p__Proteobacteria; c__Gammaproteobacteria; o__Enterobacterales; f__Yersiniaceae; g__Serratia; s__Ewingella_americana_g__Serratia
1624	28	17	0	0	0	15	0	0	0	0	0	0	0	0	0	0	0	0	0	0	0	0	0	0	k__Bacteria
1625	0	58	0	0	0	0	0	0	0	0	0	0	0	0	0	0	0	0	0	0	0	0	0	0	k__Bacteria; p__Firmicutes
1631	0	0	0	0	0	0	0	34	0	0	0	0	0	0	0	0	0	0	0	0	0	0	0	0	k__Bacteria; p__Firmicutes; c__Clostridia; o__Lachnospirales; f__Lachnospiraceae; g__[Eubacterium]_xylanophilum_group
1633	0	0	0	0	0	21	0	0	0	0	0	0	0	0	0	0	0	0	0	0	0	0	0	0	k__Bacteria; p__Firmicutes; c__Clostridia; o__Eubacteriales; f__Eubacteriaceae; g__uncultured; s__uncultured_bacterium_g__uncultured
1634	0	0	0	0	0	0	0	0	14	0	0	0	0	0	0	0	10	0	5	0	0	0	0	8	k__Bacteria; p__Proteobacteria; c__Alphaproteobacteria; o__Rhizobiales; f__Beijerinckiaceae; g__Bosea; s__Bosea_sp._g__Bosea
1635	0	0	0	0	0	0	0	0	0	0	0	0	0	0	0	0	0	0	0	0	0	13	0	0	k__Bacteria; p__Firmicutes; c__Clostridia; o__Lachnospirales; f__Lachnospiraceae
1636	0	61	0	0	0	0	0	0	0	0	0	0	0	0	0	0	0	0	0	0	0	0	0	0	k__Bacteria; p__Firmicutes; c__Bacilli; o__Lactobacillales; f__Lactobacillaceae; g__Lactobacillus; s__Lactobacillus_reuteri_g__Lactobacillus
1637	0	62	0	0	0	0	0	0	0	0	0	0	0	0	0	0	0	0	0	0	0	0	0	0	k__Bacteria
1638	0	64	0	0	0	0	0	0	0	0	0	0	0	0	0	0	0	0	0	0	0	0	0	0	k__Bacteria; p__Actinobacteriota; c__Coriobacteriia; o__Coriobacteriales; f__Eggerthellaceae
1643	0	0	0	0	0	0	0	0	57	0	0	0	0	0	0	0	0	0	0	0	0	0	0	0	k__Bacteria; p__Firmicutes; c__Clostridia; o__Clostridia_UCG-014; f__Clostridia_UCG-014; g__Clostridia_UCG-014
1644	0	0	0	0	0	0	0	0	52	0	0	0	0	0	0	0	0	0	0	0	0	0	0	0	k__Bacteria; p__Firmicutes; c__Clostridia; o__Oscillospirales; f__Oscillospiraceae; g__NK4A214_group; s__uncultured_rumen_g__NK4A214_group
1645	0	0	0	0	0	0	0	0	0	27	19	0	0	0	0	0	0	0	0	0	0	0	0	0	k__Bacteria; p__Firmicutes; c__Clostridia; o__Clostridia_UCG-014; f__Clostridia_UCG-014; g__Clostridia_UCG-014
1646	0	0	0	0	0	0	0	0	0	0	0	26	0	0	0	0	0	0	0	0	0	0	0	0	k__Bacteria; p__Firmicutes; c__Clostridia; o__Christensenellales; f__Christensenellaceae; g__Christensenellaceae_R-7_group
1648	0	0	0	0	0	0	0	0	0	0	0	0	0	0	0	0	0	0	0	0	0	22	0	0	k__Bacteria; p__Firmicutes; c__Clostridia; o__Clostridia_UCG-014; f__Clostridia_UCG-014; g__Clostridia_UCG-014
1649	0	0	0	0	0	0	0	2	0	0	0	0	0	0	0	0	0	0	0	0	0	10	0	0	k__Bacteria; p__Firmicutes; c__Clostridia; o__Oscillospirales; f__Oscillospiraceae; g__NK4A214_group; s__uncultured_bacterium_g__NK4A214_group
1650	30	0	0	0	0	0	0	0	0	0	0	0	0	0	0	0	0	0	0	0	0	0	0	0	k__Bacteria; p__Firmicutes; c__Clostridia; o__Eubacteriales; f__Eubacteriaceae; g__uncultured; s__uncultured_bacterium_g__uncultured
1651	4	3	4	0	6	0	0	0	3	0	3	0	0	0	0	0	0	0	0	0	0	0	0	0	k__Bacteria; p__Bacteroidota; c__Bacteroidia; o__Bacteroidales; f__Muribaculaceae; g__Muribaculaceae; s__uncultured_bacterium_g__Muribaculaceae
1654	0	0	0	0	0	0	0	0	0	0	0	0	0	0	0	0	20	0	0	0	0	0	0	0	k__Bacteria; p__Actinobacteriota; c__Coriobacteriia; o__Coriobacteriales; f__Eggerthellaceae
1656	0	0	0	0	0	0	43	0	0	0	10	0	0	0	0	0	0	0	0	0	0	0	0	0	k__Bacteria; p__Firmicutes; c__Clostridia; o__Clostridia_UCG-014; f__Clostridia_UCG-014; g__Clostridia_UCG-014
1657	0	0	0	0	0	0	26	0	0	0	28	0	0	0	0	0	0	0	0	0	0	0	0	0	k__Bacteria; p__Firmicutes; c__Clostridia; o__Clostridia_UCG-014; f__Clostridia_UCG-014; g__Clostridia_UCG-014; s__uncultured_bacterium_g__Clostridia_UCG-014
1658	0	0	0	0	0	0	0	62	0	0	0	0	0	0	0	0	0	0	0	0	0	0	0	0	k__Bacteria; p__Firmicutes; c__Clostridia; o__Lachnospirales; f__Lachnospiraceae; g__Lachnospiraceae_NK4A136_group; s__uncultured_bacterium_g__Lachnospiraceae_NK4A136_group
1659	0	0	0	0	0	0	0	0	50	0	0	0	0	0	0	0	0	0	0	0	0	0	0	0	k__Bacteria; p__Firmicutes; c__Clostridia; o__Oscillospirales; f__Ruminococcaceae; g__Ruminococcus
1661	0	0	0	0	13	0	0	9	14	0	0	0	0	0	0	0	0	0	0	0	0	0	0	0	k__Bacteria; p__Firmicutes; c__Clostridia; o__Lachnospirales; f__Lachnospiraceae; g__Marvinbryantia
1662	0	0	0	0	0	0	0	0	0	0	0	0	0	0	0	0	0	0	0	0	0	23	0	0	k__Bacteria; p__Firmicutes; c__Clostridia; o__Lachnospirales; f__Lachnospiraceae; g__Lachnospiraceae_NK4A136_group; s__uncultured_bacterium_g__Lachnospiraceae_NK4A136_group
1663	0	0	0	0	0	0	0	0	0	0	0	0	0	0	0	0	0	0	0	0	0	21	0	0	k__Bacteria; p__Firmicutes; c__Bacilli; o__RF39; f__RF39; g__RF39
1664	55	0	0	0	0	0	0	0	0	0	0	0	0	0	0	0	0	0	0	0	0	0	0	0	k__Bacteria; p__Bacteroidota; c__Bacteroidia; o__Bacteroidales; f__Bacteroidaceae; g__Bacteroides
1665	21	0	24	0	0	0	0	0	0	0	0	0	0	0	0	0	0	0	0	0	0	0	0	0	k__Bacteria; p__Bacteroidota; c__Bacteroidia; o__Bacteroidales; f__Muribaculaceae; g__Muribaculaceae; s__uncultured_bacterium_g__Muribaculaceae
1666	0	0	0	0	0	0	0	0	0	0	0	0	0	29	0	0	0	0	0	0	0	0	0	0	k__Bacteria; p__Firmicutes; c__Negativicutes; o__Veillonellales-Selenomonadales; f__Veillonellaceae; g__Veillonella; s__Veillonella_ratti_g__Veillonella
1669	0	0	0	0	0	0	0	6	0	0	0	0	0	0	0	0	0	0	0	0	0	0	0	0	k__Bacteria; p__Firmicutes; c__Clostridia; o__Lachnospirales; f__Lachnospiraceae; g__Lachnospiraceae_NK4A136_group
1671	0	0	0	0	0	0	0	0	0	0	0	0	0	0	0	0	25	0	0	0	0	0	0	0	k__Bacteria; p__Firmicutes; c__Clostridia; o__Clostridia_UCG-014; f__Clostridia_UCG-014; g__Clostridia_UCG-014
1673	0	0	0	0	0	0	0	0	0	0	36	0	0	0	0	0	0	0	0	0	0	0	0	0	k__Bacteria; p__Firmicutes; c__Clostridia; o__Clostridia_UCG-014; f__Clostridia_UCG-014; g__Clostridia_UCG-014
1674	0	0	0	0	0	0	26	0	0	5	15	0	0	0	0	0	0	0	0	0	0	0	0	0	k__Bacteria; p__Firmicutes; c__Clostridia; o__Oscillospirales; f__Ruminococcaceae; g__Subdoligranulum
1675	0	0	0	0	0	0	19	0	0	0	15	0	0	0	0	0	0	0	0	0	0	0	0	0	k__Bacteria; p__Firmicutes; c__Clostridia; o__Lachnospirales; f__Lachnospiraceae; g__Marvinbryantia
1680	0	0	0	0	0	0	0	0	0	0	0	0	0	4	0	5	0	0	15	0	3	0	0	13	k__Bacteria; p__Bacteroidota; c__Bacteroidia; o__Bacteroidales; f__Rikenellaceae; g__Rikenellaceae_RC9_gut_group
1681	0	0	0	0	0	0	0	0	0	0	0	0	0	0	0	0	0	0	0	42	0	0	0	0	k__Bacteria; p__Proteobacteria; c__Gammaproteobacteria; o__Enterobacterales; f__Enterobacteriaceae; g__Escherichia-Shigella
1682	12	6	7	0	4	7	0	11	0	0	0	0	0	0	0	0	0	0	0	0	0	0	0	0	k__Bacteria; p__Bacteroidota; c__Bacteroidia; o__Bacteroidales; f__Porphyromonadaceae; g__Porphyromonas; s__uncultured_bacterium_g__Porphyromonas
1683	0	52	0	0	0	0	0	0	0	0	0	0	0	0	0	0	0	0	0	0	0	0	0	0	k__Bacteria
1684	0	57	0	0	0	0	0	0	0	0	0	0	0	0	0	0	0	0	0	0	0	0	0	0	k__Bacteria; p__Firmicutes; c__Clostridia; o__Eubacteriales; f__Eubacteriaceae; g__uncultured; s__uncultured_bacterium_g__uncultured
1685	0	0	0	0	0	39	0	0	0	0	0	0	0	0	0	0	10	0	0	0	0	0	0	0	k__Bacteria; p__Bacteroidota; c__Bacteroidia; o__Bacteroidales; f__Muribaculaceae; g__Muribaculaceae; s__uncultured_bacterium_g__Muribaculaceae
1687	0	0	0	0	0	0	0	0	0	0	0	0	0	0	0	0	54	0	0	0	0	0	0	0	k__Bacteria; p__Firmicutes; c__Clostridia; o__Eubacteriales; f__Eubacteriaceae; g__uncultured; s__uncultured_bacterium_g__uncultured
1690	0	0	0	0	0	0	0	58	0	0	0	0	0	0	0	0	0	0	0	0	0	0	0	0	k__Bacteria; p__Firmicutes; c__Clostridia; o__Lachnospirales; f__Lachnospiraceae; g__Lachnospiraceae_NK4B4_group; s__uncultured_bacterium_g__Lachnospiraceae_NK4B4_group
1691	0	0	0	0	0	0	0	0	53	0	0	0	0	0	0	0	0	0	0	0	0	0	0	0	k__Bacteria; p__Firmicutes; c__Clostridia; o__Lachnospirales; f__Lachnospiraceae; g__Blautia
1693	49	0	0	0	0	0	0	0	0	0	0	0	0	0	0	0	0	0	0	0	0	0	0	0	k__Bacteria; p__Firmicutes; c__Clostridia; o__Eubacteriales; f__Eubacteriaceae; g__uncultured; s__uncultured_bacterium_g__uncultured
1694	0	0	0	0	0	0	0	0	0	0	0	0	29	0	0	24	0	0	0	0	0	0	0	0	k__Bacteria; p__Gemmatimonadota; c__Gemmatimonadetes; o__Gemmatimonadales; f__Gemmatimonadaceae; g__uncultured; s__Gemmatimonadetes_bacterium_g__uncultured
1695	0	0	0	0	0	0	0	0	0	0	0	0	0	56	0	0	0	0	0	0	0	0	0	0	k__Bacteria; p__Firmicutes
1696	0	0	0	0	0	0	4	0	33	0	1	0	0	0	0	0	0	0	0	0	0	0	0	0	k__Bacteria; p__Firmicutes; c__Clostridia; o__Oscillospirales; f__Ruminococcaceae; g__Candidatus_Soleaferrea; s__Ruminococcaceae_bacterium_g__Candidatus_Soleaferrea
1697	0	0	0	0	0	0	28	0	0	22	0	0	0	0	0	0	0	0	0	0	0	0	0	0	k__Bacteria; p__Firmicutes; c__Clostridia; o__Oscillospirales; f__Ruminococcaceae; g__Incertae_Sedis; s__uncultured_bacterium_g__Incertae_Sedis
1698	0	0	0	0	0	0	0	0	30	20	0	0	0	0	0	0	0	0	0	0	0	0	0	0	k__Bacteria; p__Firmicutes; c__Clostridia; o__Christensenellales; f__Christensenellaceae; g__Christensenellaceae_R-7_group
1699	0	0	0	0	0	0	0	0	0	16	28	0	0	0	0	0	0	0	0	0	0	0	0	0	k__Bacteria; p__Firmicutes; c__Clostridia; o__Clostridia_UCG-014; f__Clostridia_UCG-014; g__Clostridia_UCG-014; s__uncultured_bacterium_g__Clostridia_UCG-014
1701	0	0	0	0	0	0	0	0	0	0	0	0	0	0	0	0	0	0	7	0	0	0	0	0	k__Bacteria; p__Firmicutes; c__Clostridia
1703	0	0	0	0	0	0	0	0	0	0	0	0	0	0	0	0	0	0	0	0	0	28	0	0	k__Bacteria; p__Firmicutes; c__Clostridia; o__Lachnospirales; f__Lachnospiraceae
1704	0	0	0	0	0	0	0	0	0	0	0	0	0	0	0	0	0	0	0	0	0	0	44	0	k__Bacteria
1705	50	0	0	0	0	0	0	0	0	0	0	0	0	0	0	0	0	0	0	0	0	0	0	0	k__Bacteria; p__Firmicutes; c__Clostridia; o__Oscillospirales; f__Oscillospiraceae; g__uncultured; s__unidentified_g__uncultured
1706	11	11	0	0	0	14	7	12	5	0	0	0	0	0	0	0	0	0	0	0	0	0	0	0	k__Bacteria; p__Bacteroidota; c__Bacteroidia; o__Bacteroidales; f__Bacteroidaceae; g__Bacteroides; s__Bacteroides_acidifaciens_g__Bacteroides
1707	0	0	0	0	44	0	0	0	0	0	0	0	0	0	0	0	0	0	0	0	0	0	0	0	k__Bacteria; p__Firmicutes; c__Clostridia; o__Lachnospirales; f__Lachnospiraceae; g__Lachnoclostridium; s__uncultured_organism_g__Lachnoclostridium
1711	0	0	0	0	0	0	0	0	0	0	0	0	0	0	0	0	0	55	0	0	0	0	0	0	k__Bacteria; p__Acidobacteriota; c__Acidobacteriae; o__Solibacterales; f__Solibacteraceae; g__Candidatus_Solibacter
1713	0	0	0	0	0	0	18	0	0	6	12	0	0	0	0	0	0	0	0	0	0	0	0	0	k__Bacteria; p__Firmicutes; c__Bacilli; o__Erysipelotrichales; f__Erysipelatoclostridiaceae
1715	0	0	0	0	0	0	23	0	0	21	0	0	0	0	0	0	0	0	0	0	0	0	0	0	k__Bacteria; p__Firmicutes; c__Clostridia; o__Christensenellales; f__Christensenellaceae; g__Christensenellaceae_R-7_group; s__uncultured_prokaryote_g__Christensenellaceae_R-7_group
1716	0	0	0	0	0	0	22	0	0	0	23	0	0	0	0	0	0	0	0	0	0	0	0	0	k__Bacteria; p__Firmicutes; c__Clostridia; o__Clostridia_UCG-014; f__Clostridia_UCG-014; g__Clostridia_UCG-014
1717	0	0	3	0	0	0	0	0	0	0	0	0	0	5	0	0	0	0	0	6	3	0	0	0	k__Bacteria; p__Bacteroidota; c__Bacteroidia; o__Bacteroidales; f__Muribaculaceae; g__Muribaculaceae; s__uncultured_bacterium_g__Muribaculaceae
1719	0	1	0	26	0	0	0	0	0	0	0	0	1	0	2	0	0	0	0	0	0	0	0	0	k__Bacteria; p__Firmicutes
1720	0	0	0	0	0	0	0	0	0	0	0	0	0	0	0	0	0	0	0	0	0	16	0	0	k__Bacteria; p__Firmicutes; c__Bacilli; o__RF39; f__RF39; g__RF39
1721	0	0	5	0	0	0	0	0	0	0	0	0	0	0	0	0	0	0	0	0	0	14	0	0	k__Bacteria; p__Proteobacteria; c__Alphaproteobacteria; o__Rhizobiales; f__Rhizobiaceae; g__Ensifer; s__Ensifer_adhaerens_g__Ensifer
1722	0	0	0	0	0	0	16	0	18	0	0	0	0	0	0	0	0	0	0	0	0	6	0	0	k__Bacteria; p__Firmicutes; c__Clostridia; o__Monoglobales; f__Monoglobaceae; g__Monoglobus; s__uncultured_bacterium_g__Monoglobus
1723	0	55	0	0	0	0	0	0	0	0	0	0	0	0	0	0	0	0	0	0	0	0	0	0	k__Bacteria; p__Firmicutes
1724	0	0	0	0	0	6	0	0	0	0	18	0	14	0	0	0	0	0	0	0	0	0	0	0	k__Bacteria; p__Actinobacteriota; c__Coriobacteriia; o__Coriobacteriales; f__Atopobiaceae
1725	0	0	0	0	0	0	0	0	0	0	0	0	0	31	0	0	0	0	0	0	0	0	0	0	k__Bacteria; p__Firmicutes; c__Clostridia; o__Eubacteriales; f__Eubacteriaceae; g__uncultured; s__uncultured_bacterium_g__uncultured
1728	0	0	0	0	0	0	0	7	0	0	0	0	0	0	0	0	0	0	0	0	0	0	0	0	k__Bacteria; p__Firmicutes; c__Clostridia; o__Oscillospirales; f__Oscillospiraceae
1729	0	0	0	0	0	0	0	8	0	0	0	0	0	0	0	0	0	0	0	0	0	0	0	0	k__Bacteria; p__Firmicutes; c__Clostridia; o__Clostridia_UCG-014; f__Clostridia_UCG-014; g__Clostridia_UCG-014
1730	0	0	0	0	0	0	9	0	0	0	0	0	0	0	0	0	0	0	0	0	0	0	0	0	k__Bacteria; p__Bacteroidota; c__Bacteroidia; o__Bacteroidales; f__Muribaculaceae; g__Muribaculaceae; s__uncultured_bacterium_g__Muribaculaceae
1731	0	0	0	0	0	0	35	0	0	0	8	0	0	0	0	0	0	0	0	0	0	0	0	0	k__Bacteria; p__Firmicutes; c__Clostridia; o__Oscillospirales; f__Ruminococcaceae; g__uncultured
1732	0	0	0	0	0	0	25	27	0	0	0	0	0	0	0	0	0	0	0	0	0	0	0	0	k__Bacteria; p__Firmicutes; c__Clostridia; o__Clostridia_UCG-014; f__Clostridia_UCG-014; g__Clostridia_UCG-014; s__uncultured_organism_g__Clostridia_UCG-014
1733	0	0	12	0	0	13	0	0	0	0	5	0	0	0	0	0	0	0	0	0	0	0	0	0	k__Bacteria; p__Bacteroidota; c__Bacteroidia; o__Bacteroidales; f__Muribaculaceae; g__Muribaculum; s__uncultured_bacterium_g__Muribaculum
1735	0	0	0	0	0	0	0	0	0	0	0	0	0	0	0	0	0	0	0	48	0	0	0	0	k__Bacteria; p__Firmicutes; c__Clostridia; o__Clostridiales; f__Clostridiaceae; g__Clostridium_sensu_stricto_1; s__uncultured_bacterium_g__Clostridium_sensu_stricto_1
1736	0	0	0	0	0	0	0	0	0	0	0	0	0	4	6	0	3	0	0	9	0	2	0	0	k__Bacteria; p__Bacteroidota; c__Bacteroidia; o__Bacteroidales; f__Rikenellaceae; g__Rikenella; s__Rikenella_microfusus_g__Rikenella
1737	0	0	0	0	0	0	0	0	0	0	0	0	0	0	0	0	0	0	0	0	0	24	0	0	k__Bacteria; p__Firmicutes; c__Clostridia; o__Christensenellales; f__Christensenellaceae; g__Christensenellaceae_R-7_group
1738	35	0	0	0	0	0	0	0	0	0	0	0	0	0	0	0	0	0	0	0	0	9	0	0	k__Bacteria; p__Firmicutes; c__Clostridia; o__Eubacteriales; f__Eubacteriaceae; g__uncultured; s__uncultured_bacterium_g__uncultured
1739	51	0	0	0	0	0	0	0	0	0	0	0	0	0	0	0	0	0	0	0	0	0	0	0	k__Bacteria
1740	0	0	0	51	0	0	0	0	0	0	0	0	0	0	0	0	0	0	0	0	0	0	0	0	k__Bacteria; p__Bacteroidota; c__Bacteroidia; o__Bacteroidales; f__Rikenellaceae; g__Alistipes; s__Alistipes_sp._g__Alistipes
1741	0	0	0	0	0	0	13	0	0	0	0	0	0	0	0	0	0	0	0	0	0	0	0	0	k__Bacteria; p__Firmicutes; c__Clostridia; o__Lachnospirales; f__Lachnospiraceae; g__Marvinbryantia; s__uncultured_bacterium_g__Marvinbryantia
1742	0	0	0	0	0	0	0	22	0	0	0	0	0	0	4	0	0	0	0	0	0	0	0	0	k__Bacteria; p__Firmicutes; c__Clostridia; o__Oscillospirales; f__Oscillospiraceae; g__Papillibacter; s__uncultured_bacterium_g__Papillibacter
1744	0	0	0	0	0	0	0	0	0	0	0	0	26	0	0	19	0	0	0	0	0	0	0	0	k__Bacteria; p__Firmicutes; c__Bacilli; o__Lactobacillales; f__Lactobacillaceae; g__Lactobacillus
1745	0	0	0	0	0	0	0	0	0	0	0	0	0	0	46	0	0	0	0	0	0	0	0	0	k__Bacteria; p__Firmicutes; c__Clostridia; o__Eubacteriales; f__Eubacteriaceae; g__uncultured; s__uncultured_bacterium_g__uncultured
1746	0	0	0	0	0	0	0	0	44	0	0	0	0	0	0	0	0	0	0	0	0	0	0	0	k__Bacteria; p__Firmicutes; c__Clostridia; o__Clostridia_UCG-014; f__Clostridia_UCG-014; g__Clostridia_UCG-014
1747	0	0	0	0	0	0	0	0	0	0	0	0	0	0	0	4	3	0	0	0	0	0	4	0	k__Bacteria; p__Firmicutes; c__Clostridia; o__Oscillospirales; f__Butyricicoccaceae; g__UCG-008; s__uncultured_bacterium_g__UCG-008
1748	0	0	0	0	0	0	0	0	0	0	0	0	0	0	0	0	0	0	0	0	0	44	0	0	k__Bacteria; p__Firmicutes; c__Clostridia; o__Clostridia_UCG-014; f__Clostridia_UCG-014; g__Clostridia_UCG-014
1749	0	0	0	0	0	0	0	0	0	0	0	0	0	0	0	0	0	0	0	0	0	27	0	0	k__Bacteria; p__Firmicutes; c__Clostridia; o__Clostridia_UCG-014; f__Clostridia_UCG-014; g__Clostridia_UCG-014
1750	0	0	0	0	0	0	0	0	0	0	0	0	0	0	0	0	0	0	0	0	0	19	0	0	k__Bacteria; p__Firmicutes; c__Clostridia; o__Christensenellales; f__Christensenellaceae; g__Christensenellaceae_R-7_group; s__uncultured_rumen_g__Christensenellaceae_R-7_group
1751	0	0	0	0	54	0	0	0	0	0	0	0	0	0	0	0	0	0	0	0	0	0	0	0	k__Bacteria; p__Actinobacteriota; c__Thermoleophilia; o__Solirubrobacterales; f__67-14; g__67-14
1753	0	0	0	0	0	0	0	0	0	0	0	0	0	0	0	0	20	0	0	0	0	0	0	0	k__Bacteria; p__Firmicutes; c__Clostridia; o__Oscillospirales; f__Ruminococcaceae; g__Faecalibacterium
1754	0	0	0	0	0	0	0	0	0	0	0	14	0	0	0	0	0	0	0	0	0	0	0	0	k__Bacteria; p__Firmicutes; c__Clostridia; o__Oscillospirales; f__Ruminococcaceae; g__uncultured; s__uncultured_organism_g__uncultured
1755	0	0	0	0	0	0	0	0	0	0	0	0	0	0	26	0	0	0	0	0	0	0	0	0	k__Bacteria; p__Firmicutes; c__Clostridia; o__Lachnospirales; f__Lachnospiraceae
1756	0	0	0	0	0	0	0	0	0	0	0	0	0	0	0	0	0	0	0	0	43	0	0	0	k__Bacteria; p__Proteobacteria; c__Alphaproteobacteria; o__Sphingomonadales; f__Sphingomonadaceae; g__Altererythrobacter
1757	0	0	0	0	0	0	0	0	0	0	0	0	0	0	0	0	0	0	0	0	0	20	0	0	k__Bacteria; p__Bacteroidota; c__Bacteroidia; o__Bacteroidales; f__Prevotellaceae; g__Prevotella
1762	0	0	0	0	0	0	15	0	0	0	0	0	0	0	0	0	0	0	0	0	0	0	0	0	k__Bacteria; p__Actinobacteriota; c__Coriobacteriia; o__Coriobacteriales; f__Eggerthellaceae
1763	0	0	0	0	0	0	0	0	0	0	0	0	0	45	0	0	0	0	0	0	0	0	0	0	k__Bacteria
1764	0	0	0	0	0	0	0	0	0	0	0	0	0	0	41	0	0	0	0	0	0	0	0	0	k__Bacteria; p__Firmicutes; c__Clostridia; o__Eubacteriales; f__Eubacteriaceae; g__uncultured; s__uncultured_bacterium_g__uncultured
1765	0	0	0	0	0	0	0	0	0	0	18	0	0	0	0	0	0	23	0	0	0	0	0	0	k__Bacteria; p__Actinobacteriota; c__Coriobacteriia; o__Coriobacteriales; f__Eggerthellaceae
1766	0	0	0	0	0	0	0	39	0	0	0	0	0	0	0	0	0	0	0	0	0	0	0	0	k__Bacteria; p__Firmicutes; c__Clostridia; o__Oscillospirales; f__UCG-010; g__UCG-010; s__uncultured_bacterium_g__UCG-010
1767	0	0	0	0	0	0	0	0	0	0	8	5	0	0	0	0	0	0	0	3	0	0	0	0	k__Bacteria; p__Bacteroidota; c__Bacteroidia; o__Bacteroidales; f__Rikenellaceae; g__Alistipes; s__uncultured_bacterium_g__Alistipes
1768	0	0	7	0	0	0	9	0	0	0	0	17	0	0	0	0	0	0	0	0	0	0	0	0	k__Bacteria; p__Actinobacteriota; c__Coriobacteriia; o__Coriobacteriales; f__Eggerthellaceae; g__Enterorhabdus; s__uncultured_bacterium_g__Enterorhabdus
1769	0	0	0	0	0	0	0	0	0	0	0	0	0	0	0	0	0	0	0	0	0	2	0	0	k__Bacteria; p__Firmicutes; c__Clostridia; o__Oscillospirales; f__Ruminococcaceae; g__Ruminococcus
1770	0	0	0	0	0	0	0	0	0	0	0	0	0	0	0	0	0	0	0	0	0	21	0	0	k__Bacteria; p__Firmicutes; c__Clostridia; o__Oscillospirales; f__Ruminococcaceae; g__Ruminococcus
1771	0	0	0	0	0	0	0	0	0	0	0	0	0	34	0	0	0	0	0	0	0	0	0	0	k__Bacteria; p__Bacteroidota; c__Bacteroidia; o__Bacteroidales; f__Muribaculaceae; g__Muribaculaceae; s__uncultured_organism_g__Muribaculaceae
1772	0	0	0	0	0	0	0	20	0	0	0	0	0	0	0	0	0	0	0	0	0	0	0	0	k__Bacteria; p__Firmicutes; c__Clostridia; o__Oscillospirales; f__Oscillospiraceae; g__Colidextribacter; s__uncultured_Clostridia_g__Colidextribacter
1773	0	0	0	0	0	0	6	0	0	0	11	0	0	0	0	0	0	0	0	0	0	0	0	0	k__Bacteria; p__Firmicutes; c__Clostridia; o__Oscillospirales; f__Ruminococcaceae
1776	0	0	0	0	0	0	22	0	0	0	22	0	0	0	0	0	0	0	0	0	0	0	0	0	k__Bacteria; p__Firmicutes; c__Clostridia; o__Clostridia_UCG-014; f__Clostridia_UCG-014; g__Clostridia_UCG-014; s__uncultured_bacterium_g__Clostridia_UCG-014
1777	0	0	0	0	0	0	0	27	21	0	0	0	0	0	0	0	0	0	0	0	0	0	0	0	k__Bacteria; p__Firmicutes; c__Clostridia; o__Oscillospirales; f__Ruminococcaceae; g__Ruminococcus
1778	0	0	0	0	0	0	0	0	0	0	0	0	0	0	0	0	6	6	0	11	0	0	0	6	k__Bacteria; p__Firmicutes; c__Clostridia; o__Lachnospirales; f__Lachnospiraceae; g__Lachnospiraceae_NK4A136_group; s__uncultured_bacterium_g__Lachnospiraceae_NK4A136_group
1779	0	0	0	0	0	0	0	0	0	0	0	0	0	0	0	0	0	0	11	0	0	0	0	0	k__Bacteria; p__Firmicutes; c__Clostridia; o__Eubacteriales; f__Eubacteriaceae; g__uncultured; s__uncultured_bacterium_g__uncultured
1783	0	0	0	0	0	0	0	41	0	0	0	0	0	0	0	0	0	0	0	0	0	0	0	0	k__Bacteria; p__Firmicutes; c__Clostridia; o__Lachnospirales; f__Lachnospiraceae; g__Frisingicoccus; s__uncultured_bacterium_g__Frisingicoccus
1784	0	0	0	0	0	0	0	0	0	0	0	0	0	0	0	0	0	0	0	0	0	0	26	0	k__Bacteria; p__Firmicutes; c__Bacilli; o__Lactobacillales; f__Enterococcaceae; g__Enterococcus
1785	0	49	0	0	0	0	0	0	0	0	0	0	0	0	0	0	0	0	0	0	0	0	0	0	k__Bacteria; p__Firmicutes; c__Clostridia; o__Eubacteriales; f__Eubacteriaceae; g__uncultured; s__uncultured_bacterium_g__uncultured
1786	0	35	0	0	0	0	0	0	0	0	0	2	0	0	0	0	0	0	0	0	0	0	0	0	k__Bacteria; p__Proteobacteria; c__Gammaproteobacteria; o__Burkholderiales; f__Comamonadaceae; g__Acidovorax
1788	0	0	0	0	0	0	0	0	9	0	0	0	0	0	0	0	0	0	0	0	0	0	0	0	k__Bacteria; p__Firmicutes; c__Clostridia; o__Monoglobales; f__Monoglobaceae; g__Monoglobus
1789	0	0	0	0	0	0	0	0	0	0	0	0	0	0	41	0	0	0	0	0	0	0	0	0	k__Bacteria; p__Firmicutes; c__Bacilli; o__Lactobacillales; f__Enterococcaceae; g__Enterococcus
1790	0	0	0	0	0	0	0	8	0	0	0	0	0	0	0	0	27	0	0	0	0	0	0	0	k__Bacteria; p__Firmicutes; c__Clostridia; o__Clostridia_UCG-014; f__Clostridia_UCG-014; g__Clostridia_UCG-014; s__uncultured_bacterium_g__Clostridia_UCG-014
1791	0	0	0	0	0	0	0	0	0	0	0	0	0	0	0	0	0	42	0	0	0	0	0	0	k__Bacteria; p__Firmicutes
1794	0	0	0	0	0	0	21	0	0	12	11	0	0	0	0	0	0	0	0	0	0	0	0	0	k__Bacteria; p__Firmicutes; c__Clostridia; o__Oscillospirales; f__Oscillospiraceae; g__UCG-007; s__uncultured_rumen_g__UCG-007
1796	0	0	0	0	0	0	0	0	0	0	0	0	0	0	0	0	0	0	0	37	0	0	0	0	k__Bacteria; p__Bacteroidota; c__Bacteroidia; o__Bacteroidales; f__Bacteroidaceae; g__Bacteroides; s__Bacteroides_vulgatus_g__Bacteroides
1797	0	0	0	0	0	0	0	0	0	0	0	0	0	0	0	0	0	0	0	0	0	33	0	0	k__Bacteria; p__Firmicutes; c__Clostridia; o__Clostridia_UCG-014; f__Clostridia_UCG-014; g__Clostridia_UCG-014
1798	0	0	0	0	0	0	0	3	0	0	0	0	0	0	0	0	0	0	0	0	0	10	0	0	k__Bacteria; p__Proteobacteria; c__Alphaproteobacteria; o__Rhodospirillales; f__uncultured; g__uncultured; s__gut_metagenome_g__uncultured
1799	0	47	0	0	0	0	0	0	0	0	0	0	0	0	0	0	0	0	0	0	0	0	0	0	k__Bacteria; p__Bacteroidota; c__Bacteroidia; o__Bacteroidales; f__Bacteroidaceae; g__Bacteroides; s__Bacteroides_vulgatus_g__Bacteroides
1800	0	0	0	0	49	0	0	0	0	0	0	0	0	0	0	0	0	0	0	0	0	0	0	0	k__Bacteria; p__Bacteroidota; c__Bacteroidia; o__Bacteroidales; f__Porphyromonadaceae; g__Porphyromonas
1803	0	0	0	0	0	0	0	0	0	0	0	0	15	0	0	28	0	0	0	0	0	0	0	0	k__Bacteria; p__Firmicutes; c__Clostridia; o__Lachnospirales; f__Lachnospiraceae; g__Roseburia
1804	0	0	0	0	0	0	0	0	0	0	0	40	0	7	0	0	0	0	0	0	0	0	0	0	k__Bacteria
1805	0	0	0	0	0	0	36	0	0	0	8	0	0	0	0	0	0	0	0	0	0	0	0	0	k__Bacteria; p__Firmicutes; c__Clostridia; o__Monoglobales; f__Monoglobaceae; g__Monoglobus
1806	0	0	0	0	0	0	7	0	0	25	16	0	0	0	0	0	0	0	0	0	0	0	0	0	k__Bacteria; p__Firmicutes; c__Bacilli; o__Erysipelotrichales; f__Erysipelatoclostridiaceae; g__Candidatus_Stoquefichus
1807	0	0	0	0	0	0	0	0	0	45	0	0	0	0	0	0	0	0	0	0	0	0	0	0	k__Bacteria; p__Bacteroidota; c__Bacteroidia; o__Bacteroidales; f__Muribaculaceae; g__Muribaculaceae; s__uncultured_bacterium_g__Muribaculaceae
1808	0	0	0	0	0	0	0	0	0	0	0	18	0	0	0	0	0	0	0	0	0	0	0	0	k__Bacteria; p__Firmicutes; c__Clostridia; o__Clostridia_UCG-014; f__Clostridia_UCG-014; g__Clostridia_UCG-014; s__uncultured_rumen_g__Clostridia_UCG-014
1810	0	0	5	0	0	0	3	6	0	0	0	0	0	2	0	0	0	6	0	0	0	0	0	0	k__Bacteria; p__Bacteroidota; c__Bacteroidia; o__Bacteroidales; f__Prevotellaceae; g__Alloprevotella; s__uncultured_Bacteroidales_g__Alloprevotella
1811	0	0	0	0	0	0	0	0	0	0	0	0	0	0	0	0	0	0	8	0	4	6	0	8	k__Bacteria; p__Bacteroidota; c__Bacteroidia; o__Bacteroidales; f__Rikenellaceae; g__Alistipes; s__uncultured_bacterium_g__Alistipes
1812	48	0	0	0	0	0	0	0	0	0	0	0	0	0	0	0	0	0	0	0	0	0	0	0	k__Bacteria
1813	0	48	0	0	0	0	0	0	0	0	0	0	0	0	0	0	0	0	0	0	0	0	0	0	k__Bacteria; p__Bacteroidota; c__Bacteroidia; o__Bacteroidales; f__Muribaculaceae; g__Muribaculaceae; s__uncultured_Bacteroidales_g__Muribaculaceae
1814	0	0	10	0	0	0	0	0	0	0	0	0	0	0	0	0	0	0	0	0	0	0	0	0	k__Bacteria; p__Firmicutes; c__Clostridia; o__Christensenellales; f__Christensenellaceae; g__Christensenellaceae_R-7_group
1815	0	0	0	0	36	0	0	0	0	0	0	0	0	0	0	0	0	0	0	0	0	0	0	0	k__Bacteria; p__Actinobacteriota; c__Acidimicrobiia; o__uncultured; f__uncultured; g__uncultured; s__uncultured_Acidimicrobiia_g__uncultured
1816	0	0	0	0	0	41	0	0	0	0	0	0	0	0	0	0	0	0	0	0	0	0	0	0	k__Bacteria; p__Firmicutes; c__Clostridia; o__Lachnospirales; f__Lachnospiraceae; g__Roseburia; s__uncultured_organism_g__Roseburia
1817	0	0	0	0	0	0	0	0	0	0	0	0	0	25	0	0	0	0	0	0	0	0	0	0	k__Bacteria; p__Firmicutes; c__Clostridia; o__Peptostreptococcales-Tissierellales; f__Peptostreptococcales-Tissierellales; g__Peptoniphilus
1818	0	0	0	0	0	0	0	0	0	0	0	0	0	29	0	0	0	0	0	0	0	0	0	0	k__Bacteria; p__Proteobacteria; c__Gammaproteobacteria; o__Pseudomonadales; f__Moraxellaceae; g__Acinetobacter; s__Acinetobacter_johnsonii_g__Acinetobacter
1824	0	0	0	0	0	0	0	0	34	0	0	0	0	0	0	0	0	0	0	0	0	0	0	0	k__Bacteria; p__Firmicutes; c__Clostridia; o__Lachnospirales; f__Lachnospiraceae; g__Tyzzerella; s__uncultured_bacterium_g__Tyzzerella
1826	0	0	0	0	0	0	13	0	0	12	15	0	0	0	0	0	0	0	0	0	0	0	0	0	k__Bacteria; p__Firmicutes; c__Clostridia; o__Oscillospirales; f__UCG-010; g__UCG-010
1827	0	0	0	0	0	0	10	0	0	14	16	0	0	0	0	0	0	0	0	0	0	0	0	0	k__Bacteria; p__Firmicutes; c__Clostridia; o__Christensenellales; f__Christensenellaceae; g__Christensenellaceae_R-7_group; s__uncultured_bacterium_g__Christensenellaceae_R-7_group
1828	0	0	0	0	0	0	3	0	0	42	0	0	0	0	0	0	0	0	0	0	0	0	0	0	k__Bacteria; p__Bacteroidota; c__Bacteroidia; o__Bacteroidales; f__Muribaculaceae; g__Muribaculaceae; s__uncultured_bacterium_g__Muribaculaceae
1829	0	0	0	0	0	0	0	0	43	0	0	0	0	0	0	0	0	0	0	0	0	0	0	0	k__Bacteria; p__Firmicutes; c__Clostridia; o__Clostridia_UCG-014; f__Clostridia_UCG-014; g__Clostridia_UCG-014; s__uncultured_bacterium_g__Clostridia_UCG-014
1830	0	0	0	0	0	0	0	0	0	0	0	0	0	0	6	0	0	0	8	0	0	4	0	0	k__Bacteria; p__Bacteroidota; c__Bacteroidia; o__Bacteroidales; f__Muribaculaceae; g__Muribaculaceae; s__uncultured_bacterium_g__Muribaculaceae
1831	0	0	0	0	0	0	0	0	0	0	0	0	0	0	0	0	0	0	0	0	0	22	0	0	k__Bacteria; p__Firmicutes; c__Clostridia; o__Peptostreptococcales-Tissierellales; f__Anaerovoracaceae; g__[Eubacterium]_brachy_group; s__uncultured_bacterium_g__[Eubacterium]_brachy_group
1832	0	0	0	0	0	0	0	0	0	0	0	0	0	0	0	0	0	0	0	0	0	14	0	0	k__Bacteria; p__Bacteroidota; c__Bacteroidia; o__Bacteroidales; f__Muribaculaceae; g__Muribaculaceae; s__uncultured_bacterium_g__Muribaculaceae
1833	0	0	0	0	0	0	0	0	0	0	0	0	0	0	0	0	0	0	0	0	0	0	43	0	k__Bacteria
1834	0	0	0	0	0	0	0	32	0	0	0	0	0	0	0	0	0	0	0	0	0	0	0	2	k__Bacteria; p__Firmicutes; c__Clostridia; o__Clostridia_UCG-014; f__Clostridia_UCG-014; g__Clostridia_UCG-014
1835	4	0	0	0	0	0	0	38	0	0	0	0	0	0	0	0	0	0	0	0	0	0	0	0	k__Bacteria; p__Firmicutes; c__Clostridia; o__Christensenellales; f__Christensenellaceae; g__Christensenellaceae_R-7_group; s__uncultured_prokaryote_g__Christensenellaceae_R-7_group
1836	0	25	0	0	5	0	0	0	15	0	0	0	0	0	0	0	0	0	0	0	0	0	0	0	k__Bacteria; p__Actinobacteriota; c__Coriobacteriia; o__Coriobacteriales; f__Atopobiaceae
1837	0	0	0	38	0	0	0	0	0	0	0	0	0	0	0	0	0	0	0	0	0	0	0	0	k__Bacteria; p__Bacteroidota; c__Bacteroidia; o__Bacteroidales; f__Rikenellaceae; g__Alistipes; s__Alistipes_indistinctus_g__Alistipes
1839	0	0	0	0	0	0	0	0	0	11	8	0	0	0	0	0	0	0	0	0	0	0	0	0	k__Bacteria; p__Firmicutes; c__Clostridia; o__Clostridia_UCG-014; f__Clostridia_UCG-014; g__Clostridia_UCG-014
1844	0	0	0	0	0	0	0	0	0	0	0	0	0	0	41	0	0	0	0	0	0	0	0	0	k__Bacteria; p__Proteobacteria; c__Gammaproteobacteria; o__Enterobacterales; f__Enterobacteriaceae; g__Escherichia-Shigella
1845	0	0	0	0	0	0	0	0	0	0	0	0	0	0	0	0	0	46	0	0	0	0	0	0	k__Bacteria; p__Actinobacteriota; c__Coriobacteriia; o__Coriobacteriales; f__Eggerthellaceae
1846	0	0	0	0	0	0	10	0	0	0	0	0	0	0	0	0	0	0	0	0	0	0	0	0	k__Bacteria; p__Firmicutes; c__Clostridia; o__Monoglobales; f__Monoglobaceae; g__Monoglobus
1847	0	0	0	0	0	0	0	0	23	0	0	0	0	0	0	0	0	0	0	0	0	0	0	0	k__Bacteria; p__Firmicutes; c__Bacilli; o__Erysipelotrichales; f__Erysipelotrichaceae
1848	0	0	0	0	0	0	0	6	28	0	0	0	0	0	0	0	0	0	0	0	0	0	0	0	k__Bacteria; p__Firmicutes; c__Clostridia; o__Lachnospirales; f__Lachnospiraceae
1849	0	0	0	0	0	0	25	17	0	0	0	0	0	0	0	0	0	0	0	0	0	0	0	0	k__Bacteria; p__Firmicutes; c__Clostridia; o__Clostridia_UCG-014; f__Clostridia_UCG-014; g__Clostridia_UCG-014
1850	0	0	0	0	0	0	0	0	37	0	0	0	0	0	0	0	0	0	0	0	0	0	0	0	k__Bacteria; p__Firmicutes; c__Clostridia; o__Clostridia_UCG-014; f__Clostridia_UCG-014; g__Clostridia_UCG-014; s__uncultured_bacterium_g__Clostridia_UCG-014
1852	0	0	0	0	0	0	0	0	3	0	0	0	0	0	0	0	3	0	0	0	0	4	0	0	k__Bacteria; p__Bacteroidota; c__Bacteroidia; o__Bacteroidales; f__Rikenellaceae; g__Alistipes; s__uncultured_bacterium_g__Alistipes
1853	0	0	0	0	0	0	0	0	0	0	0	0	0	0	0	0	0	0	0	42	0	0	0	0	k__Bacteria; p__Proteobacteria; c__Gammaproteobacteria; o__Burkholderiales; f__Comamonadaceae
1854	0	0	0	0	0	0	0	0	0	0	0	0	0	0	0	0	0	0	0	0	0	26	0	0	k__Bacteria; p__Firmicutes; c__Clostridia; o__Clostridia_UCG-014; f__Clostridia_UCG-014; g__Clostridia_UCG-014; s__uncultured_bacterium_g__Clostridia_UCG-014
1855	0	0	0	0	0	0	0	0	0	0	0	0	0	0	0	0	0	0	0	0	0	22	0	0	k__Bacteria; p__Proteobacteria; c__Gammaproteobacteria; o__Burkholderiales; f__Oxalobacteraceae; g__Oxalobacter; s__Oxalobacter_formigenes_g__Oxalobacter
1856	0	0	0	0	0	0	0	0	0	0	0	0	0	0	0	0	0	0	0	0	0	0	0	36	k__Bacteria; p__Bacteroidota; c__Bacteroidia; o__Bacteroidales; f__Muribaculaceae; g__Muribaculaceae; s__uncultured_bacterium_g__Muribaculaceae
1857	14	20	0	0	9	0	0	0	0	0	0	0	0	0	0	0	0	0	0	0	0	0	0	0	k__Bacteria; p__Bacteroidota; c__Bacteroidia; o__Bacteroidales; f__Muribaculaceae; g__Muribaculum; s__uncultured_bacterium_g__Muribaculum
1859	0	0	0	0	0	0	0	0	0	0	30	0	0	0	0	0	0	0	0	0	0	0	0	0	k__Bacteria; p__Bacteroidota; c__Bacteroidia; o__Bacteroidales; f__Muribaculaceae; g__Muribaculaceae; s__uncultured_bacterium_g__Muribaculaceae
1862	0	0	0	0	0	0	0	0	0	0	0	0	4	0	40	0	0	0	0	0	0	0	0	0	k__Bacteria; p__Bacteroidota; c__Bacteroidia; o__Bacteroidales; f__Muribaculaceae; g__Muribaculaceae; s__uncultured_bacterium_g__Muribaculaceae
1863	0	0	0	0	0	0	0	0	0	0	0	0	0	0	36	0	0	0	0	0	0	0	0	0	k__Bacteria; p__Bacteroidota; c__Bacteroidia; o__Bacteroidales; f__Muribaculaceae; g__Muribaculaceae; s__uncultured_bacterium_g__Muribaculaceae
1864	0	0	0	0	0	0	22	23	0	0	0	0	0	0	0	0	0	0	0	0	0	0	0	0	k__Bacteria; p__Firmicutes; c__Clostridia; o__Clostridia_UCG-014; f__Clostridia_UCG-014; g__Clostridia_UCG-014
1865	0	0	0	0	0	0	17	0	0	0	23	0	0	0	0	0	0	0	0	0	0	0	0	0	k__Bacteria; p__Firmicutes; c__Clostridia; o__Clostridia_UCG-014; f__Clostridia_UCG-014; g__Clostridia_UCG-014; s__uncultured_rumen_g__Clostridia_UCG-014
1866	0	0	0	0	0	0	0	37	0	0	0	0	0	0	0	0	0	0	0	0	0	0	0	0	k__Bacteria; p__Firmicutes; c__Clostridia; o__Oscillospirales; f__[Eubacterium]_coprostanoligenes_group; g__[Eubacterium]_coprostanoligenes_group; s__uncultured_bacterium_g__[Eubacterium]_coprostanoligenes_group
1867	0	0	0	0	0	0	0	9	33	0	0	0	0	0	0	0	0	0	0	0	0	0	0	0	k__Bacteria; p__Firmicutes; c__Clostridia; o__Clostridia_UCG-014; f__Clostridia_UCG-014; g__Clostridia_UCG-014
1868	0	0	0	0	0	0	0	0	44	0	0	0	0	0	0	0	0	0	0	0	0	0	0	0	k__Bacteria; p__Firmicutes; c__Clostridia; o__Clostridia_UCG-014; f__Clostridia_UCG-014; g__Clostridia_UCG-014
1869	0	0	0	0	0	0	0	0	41	0	0	0	0	0	0	0	0	0	0	0	0	0	0	0	k__Bacteria; p__Firmicutes; c__Clostridia; o__Clostridia_UCG-014; f__Clostridia_UCG-014; g__Clostridia_UCG-014
1870	0	0	0	0	0	0	0	0	0	0	0	0	0	0	0	0	0	0	12	0	0	0	0	0	k__Bacteria; p__Firmicutes; c__Clostridia; o__Christensenellales; f__Christensenellaceae; g__Christensenellaceae_R-7_group
1872	0	0	0	0	0	0	0	0	0	0	0	0	0	0	0	0	0	0	42	0	0	0	0	0	k__Bacteria; p__Firmicutes; c__Clostridia; o__Eubacteriales; f__Eubacteriaceae; g__uncultured; s__uncultured_bacterium_g__uncultured
1873	0	49	0	0	0	0	0	0	0	0	0	0	0	0	0	0	0	0	0	0	0	0	0	0	k__Bacteria; p__Firmicutes
1874	0	0	0	0	26	0	0	0	0	0	0	13	0	0	0	0	0	0	0	0	0	0	0	0	k__Bacteria; p__Proteobacteria; c__Gammaproteobacteria; o__Enterobacterales; f__Enterobacteriaceae; g__Citrobacter; s__Citrobacter_freundii_g__Citrobacter
1875	0	0	0	0	3	34	0	0	0	0	0	0	0	0	0	0	0	0	0	0	0	0	0	0	k__Bacteria; p__Firmicutes; c__Clostridia; o__Eubacteriales; f__Eubacteriaceae; g__uncultured; s__uncultured_bacterium_g__uncultured
1876	0	0	0	0	0	0	0	0	0	0	0	0	0	25	0	0	0	0	0	0	0	0	0	0	k__Bacteria; p__Bacteroidota; c__Bacteroidia; o__Bacteroidales; f__Prevotellaceae; g__Paraprevotella; s__uncultured_bacterium_g__Paraprevotella
1881	0	0	0	0	0	0	0	0	0	0	0	0	18	0	0	23	0	0	0	0	0	0	0	0	k__Bacteria; p__Firmicutes; c__Clostridia; o__Oscillospirales; f__Ruminococcaceae; g__Ruminococcus
1882	0	0	0	0	0	0	0	0	0	0	0	0	0	40	0	0	0	0	0	0	0	0	0	0	k__Bacteria; p__Firmicutes
1884	0	0	0	0	0	0	45	0	0	0	0	0	0	0	0	0	0	0	0	0	0	0	0	0	k__Bacteria; p__Firmicutes; c__Clostridia; o__Clostridia_UCG-014; f__Clostridia_UCG-014; g__Clostridia_UCG-014
1885	0	0	0	0	0	0	16	0	0	14	14	0	0	0	0	0	0	0	0	0	0	0	0	0	k__Bacteria; p__Firmicutes; c__Clostridia; o__Christensenellales; f__Christensenellaceae; g__Christensenellaceae_R-7_group
1886	0	0	0	0	0	0	0	40	0	0	0	0	0	0	0	0	0	0	0	0	0	0	0	0	k__Bacteria; p__Firmicutes; c__Clostridia; o__Oscillospirales; f__Ruminococcaceae; g__Subdoligranulum
1887	0	0	0	0	0	0	0	47	0	0	0	0	0	0	0	0	0	0	0	0	0	0	0	0	k__Bacteria; p__Firmicutes; c__Clostridia; o__Oscillospirales; f__Oscillospiraceae
1888	0	0	0	0	0	0	0	0	0	0	0	0	0	0	0	0	0	0	22	0	0	0	0	0	k__Bacteria; p__Firmicutes; c__Clostridia; o__Eubacteriales; f__Eubacteriaceae; g__uncultured; s__uncultured_bacterium_g__uncultured
1889	0	0	0	0	0	0	0	0	0	15	6	0	0	0	0	0	0	0	0	0	0	0	0	0	k__Bacteria; p__Firmicutes; c__Clostridia; o__Lachnospirales; f__Lachnospiraceae
1890	8	0	4	0	4	6	6	0	0	0	0	0	3	0	0	0	0	0	0	0	4	0	6	0	k__Bacteria; p__Bacteroidota; c__Bacteroidia; o__Bacteroidales; f__Muribaculaceae; g__Muribaculaceae; s__uncultured_organism_g__Muribaculaceae
1891	0	0	0	0	0	0	0	25	0	0	0	0	0	0	0	0	0	0	0	0	0	17	0	0	k__Bacteria; p__Firmicutes; c__Clostridia; o__Christensenellales; f__Christensenellaceae; g__Christensenellaceae_R-7_group
1892	0	42	0	0	0	0	0	0	0	0	0	0	0	0	0	0	0	0	0	0	0	0	0	0	k__Bacteria
1902	0	0	0	0	0	0	0	0	0	0	0	0	0	43	0	0	0	0	0	0	0	0	0	0	k__Bacteria; p__Firmicutes; c__Clostridia; o__Eubacteriales; f__Eubacteriaceae; g__uncultured; s__uncultured_bacterium_g__uncultured
1906	0	0	0	0	0	0	14	0	0	0	25	0	0	0	0	0	0	0	0	0	0	0	0	0	k__Bacteria; p__Firmicutes; c__Clostridia; o__Oscillospirales; f__Ruminococcaceae; g__Incertae_Sedis
1907	0	0	0	0	0	0	0	0	0	0	0	0	0	0	0	0	0	0	16	0	0	0	0	0	k__Bacteria; p__Firmicutes; c__Clostridia; o__Lachnospirales; f__Lachnospiraceae; g__Tyzzerella
1910	0	0	0	0	0	0	0	0	0	0	0	0	0	0	6	0	0	0	0	32	0	0	0	0	k__Bacteria; p__Firmicutes; c__Clostridia; o__Oscillospirales; f__Ruminococcaceae; g__Ruminococcus
1911	0	0	0	0	0	0	0	0	0	0	0	0	0	0	0	0	0	0	0	0	0	27	0	0	k__Bacteria; p__Firmicutes; c__Clostridia; o__Eubacteriales; f__Eubacteriaceae; g__uncultured; s__uncultured_bacterium_g__uncultured
1912	0	0	0	0	0	0	0	0	0	0	0	0	0	0	0	0	0	0	0	0	0	17	0	0	k__Bacteria; p__Firmicutes; c__Bacilli; o__Exiguobacterales; f__Exiguobacteraceae; g__Exiguobacterium
1913	0	0	0	0	0	0	0	0	0	0	0	0	0	0	0	0	0	0	0	0	0	10	0	0	k__Bacteria; p__Firmicutes; c__Clostridia; o__Clostridia_UCG-014; f__Clostridia_UCG-014; g__Clostridia_UCG-014
1914	0	0	0	0	0	0	0	0	0	0	0	0	0	0	0	0	0	0	0	0	0	10	0	0	k__Bacteria; p__Firmicutes; c__Clostridia; o__Lachnospirales; f__Lachnospiraceae
1915	9	0	0	0	9	0	0	14	0	0	9	0	0	0	0	0	0	0	0	0	0	0	0	0	k__Bacteria; p__Bacteroidota; c__Bacteroidia; o__Bacteroidales; f__Muribaculaceae; g__Muribaculaceae; s__uncultured_bacterium_g__Muribaculaceae
1916	0	0	0	0	30	0	0	0	0	0	0	0	0	0	0	0	0	0	0	0	0	0	0	0	k__Bacteria; p__Firmicutes; c__Clostridia; o__Eubacteriales; f__Eubacteriaceae; g__uncultured; s__uncultured_bacterium_g__uncultured
1918	0	0	0	0	0	0	0	17	0	0	0	0	0	0	0	0	0	0	0	0	0	0	0	0	k__Bacteria; p__Firmicutes; c__Clostridia; o__Clostridia_UCG-014; f__Clostridia_UCG-014; g__Clostridia_UCG-014
1919	0	0	0	0	0	0	0	0	0	0	0	0	0	0	0	0	0	41	0	0	0	0	0	0	k__Bacteria; p__Firmicutes; c__Bacilli; o__Lactobacillales; f__Enterococcaceae; g__Enterococcus; s__Enterococcus_hirae_g__Enterococcus
1920	0	0	0	0	0	0	0	0	0	0	0	0	0	0	0	0	0	44	0	0	0	0	0	0	k__Bacteria; p__Firmicutes; c__Clostridia; o__Lachnospirales; f__Lachnospiraceae; g__Lachnospiraceae_NK4A136_group; s__uncultured_bacterium_g__Lachnospiraceae_NK4A136_group
1922	0	0	0	0	0	0	0	41	0	0	0	0	0	0	0	0	0	0	0	0	0	0	0	0	k__Bacteria
1923	0	0	0	0	0	0	0	23	16	0	0	0	0	0	0	0	0	0	0	0	0	0	0	0	k__Bacteria; p__Firmicutes; c__Clostridia; o__Lachnospirales; f__Lachnospiraceae
1924	0	0	0	0	0	0	0	0	0	0	40	0	0	0	0	0	0	0	0	0	0	0	0	0	k__Bacteria; p__Firmicutes; c__Clostridia; o__Christensenellales; f__Christensenellaceae; g__Christensenellaceae_R-7_group
1925	0	0	0	0	0	0	0	0	0	0	0	17	0	0	0	0	0	0	0	0	0	0	0	0	k__Bacteria; p__Bacteroidota; c__Bacteroidia; o__Bacteroidales; f__Bacteroidaceae; g__Bacteroides; s__Bacteroides_fragilis_g__Bacteroides
1928	0	0	0	0	0	0	0	0	0	0	0	0	0	0	0	0	0	0	0	36	0	0	0	0	k__Bacteria
1929	38	0	0	0	0	0	0	0	0	0	0	0	0	0	0	0	0	0	0	0	0	0	0	0	k__Bacteria; p__Proteobacteria; c__Gammaproteobacteria; o__Enterobacterales; f__Yersiniaceae; g__Yersinia
1933	0	0	0	0	0	0	7	0	0	0	0	0	0	0	0	0	0	0	0	0	0	0	0	0	k__Bacteria; p__Proteobacteria; c__Gammaproteobacteria; o__Enterobacterales
1934	0	0	0	0	0	0	0	0	0	0	0	0	0	39	0	0	0	0	0	0	0	0	0	0	k__Bacteria; p__Firmicutes; c__Clostridia; o__Eubacteriales; f__Eubacteriaceae; g__uncultured; s__uncultured_bacterium_g__uncultured
1937	0	0	0	0	0	0	20	0	0	10	7	0	0	0	0	0	0	0	0	0	0	0	0	0	k__Bacteria; p__Firmicutes; c__Clostridia; o__Clostridia_UCG-014; f__Clostridia_UCG-014; g__Clostridia_UCG-014
1938	0	0	0	0	0	0	0	0	39	0	0	0	0	0	0	0	0	0	0	0	0	0	0	0	k__Bacteria; p__Firmicutes; c__Clostridia; o__Clostridia_UCG-014; f__Clostridia_UCG-014; g__Clostridia_UCG-014; s__uncultured_Ruminococcaceae_g__Clostridia_UCG-014
1939	0	0	0	0	0	0	0	0	41	0	0	0	0	0	0	0	0	0	0	0	0	0	0	0	k__Bacteria; p__Firmicutes; c__Clostridia; o__Oscillospirales; f__Ruminococcaceae; g__uncultured
1941	0	0	0	0	0	0	0	0	0	0	0	0	0	0	0	0	0	0	12	0	0	0	0	0	k__Bacteria; p__Proteobacteria; c__Alphaproteobacteria; o__Reyranellales; f__Reyranellaceae; g__Reyranella; s__uncultured_bacterium_g__Reyranella
1942	0	0	0	0	0	0	0	10	0	0	0	0	0	0	0	11	0	0	0	0	0	0	0	0	k__Bacteria; p__Firmicutes; c__Clostridia; o__Oscillospirales; f__UCG-010; g__UCG-010
1943	0	0	0	0	0	0	0	0	0	0	0	0	0	0	0	0	0	0	0	0	0	0	0	13	k__Bacteria; p__Proteobacteria; c__Gammaproteobacteria; o__Aeromonadales; f__Aeromonadaceae; g__Aeromonas; s__Aeromonas_sobria_g__Aeromonas
1944	0	0	0	0	0	0	0	0	0	0	0	0	0	0	0	0	0	0	11	0	0	0	0	0	k__Bacteria; p__Proteobacteria; c__Gammaproteobacteria; o__Pseudomonadales; f__Moraxellaceae; g__Acinetobacter; s__Acinetobacter_johnsonii_g__Acinetobacter
1945	0	0	0	0	0	11	0	0	0	0	0	0	0	0	0	0	0	0	0	0	0	0	0	0	k__Bacteria; p__Firmicutes; c__Clostridia; o__Clostridia_UCG-014; f__Clostridia_UCG-014; g__Clostridia_UCG-014; s__unidentified_g__Clostridia_UCG-014
1946	0	0	0	0	0	0	0	0	0	0	0	0	0	0	0	0	0	0	0	0	35	0	0	0	k__Bacteria; p__Firmicutes; c__Clostridia; o__Eubacteriales; f__Eubacteriaceae; g__uncultured; s__uncultured_bacterium_g__uncultured
1947	37	0	0	0	0	0	0	0	0	0	0	0	0	0	0	0	0	0	0	0	0	0	0	0	k__Bacteria; p__Actinobacteriota; c__Coriobacteriia; o__Coriobacteriales; f__Eggerthellaceae
1948	34	0	0	0	0	0	0	0	0	0	0	0	0	0	0	0	0	0	0	0	0	0	0	0	k__Bacteria; p__Firmicutes; c__Clostridia; o__Eubacteriales; f__Eubacteriaceae; g__uncultured; s__uncultured_bacterium_g__uncultured
1949	44	0	0	0	0	0	0	0	0	0	0	0	0	0	0	0	0	0	0	0	0	0	0	0	k__Bacteria
1950	0	0	0	0	16	0	0	27	0	0	0	0	0	0	0	0	0	0	0	0	0	0	0	0	k__Bacteria; p__Actinobacteriota; c__Coriobacteriia; o__Coriobacteriales; f__Eggerthellaceae
1952	0	0	0	0	0	0	0	24	0	0	0	0	0	0	0	0	0	0	0	0	0	0	0	0	k__Bacteria; p__Firmicutes; c__Bacilli; o__RF39; f__RF39; g__RF39
1954	0	0	0	0	0	0	0	0	0	0	0	0	0	0	36	0	0	0	0	0	0	0	0	0	k__Bacteria; p__Proteobacteria; c__Alphaproteobacteria; o__Sphingomonadales; f__Sphingomonadaceae; g__Sphingomonas
1957	0	0	0	0	0	0	12	0	0	10	14	0	0	0	0	0	0	0	0	0	0	0	0	0	k__Bacteria; p__Firmicutes; c__Clostridia; o__Lachnospirales; f__Lachnospiraceae; g__[Eubacterium]_xylanophilum_group; s__uncultured_bacterium_g__[Eubacterium]_xylanophilum_group
1961	0	0	0	0	0	0	0	16	0	0	0	0	0	0	0	0	0	0	0	0	0	0	0	0	k__Bacteria; p__Firmicutes; c__Clostridia; o__Clostridia_UCG-014; f__Clostridia_UCG-014; g__Clostridia_UCG-014
1962	0	0	0	0	0	0	0	0	0	0	0	0	0	0	0	0	0	0	0	0	32	0	0	0	k__Bacteria; p__Bacteroidota; c__Bacteroidia; o__Bacteroidales; f__Prevotellaceae; g__Prevotella; s__Prevotella_stercorea_g__Prevotella
1963	0	0	0	0	0	0	0	0	0	0	0	0	0	0	0	0	0	0	0	0	0	9	0	0	k__Bacteria; p__Bacteroidota; c__Bacteroidia; o__Bacteroidales; f__Muribaculaceae; g__Muribaculaceae; s__uncultured_bacterium_g__Muribaculaceae
1964	44	0	0	0	0	0	0	0	0	0	0	0	0	0	0	0	0	0	0	0	0	0	0	0	k__Bacteria; p__Bacteroidota; c__Bacteroidia; o__Bacteroidales; f__Bacteroidaceae; g__Bacteroides; s__Bacteroides_coprocola_g__Bacteroides
1965	0	42	0	0	0	0	0	0	0	0	0	0	0	0	0	0	0	0	0	0	0	0	0	0	k__Bacteria; p__Firmicutes
1968	0	0	0	0	0	0	11	0	15	0	0	0	0	0	0	0	0	0	0	0	0	0	0	0	k__Bacteria; p__Firmicutes; c__Clostridia; o__Lachnospirales; f__Lachnospiraceae; g__Roseburia; s__uncultured_organism_g__Roseburia
1971	0	0	0	0	0	0	0	0	0	0	0	0	0	0	0	0	0	37	0	0	0	0	0	0	k__Bacteria; p__Firmicutes; c__Clostridia; o__Eubacteriales; f__Eubacteriaceae; g__uncultured; s__uncultured_bacterium_g__uncultured
1975	0	0	0	0	0	0	14	0	0	0	14	0	0	0	0	0	0	0	0	0	0	0	0	0	k__Bacteria; p__Firmicutes; c__Clostridia; o__Clostridia_UCG-014; f__Clostridia_UCG-014; g__Clostridia_UCG-014
1976	0	0	0	0	0	0	16	0	19	0	0	0	0	0	0	0	0	0	0	0	0	0	0	0	k__Bacteria; p__Firmicutes; c__Clostridia; o__Christensenellales; f__Christensenellaceae; g__Christensenellaceae_R-7_group
1977	0	0	0	0	0	0	0	40	0	0	0	0	0	0	0	0	0	0	0	0	0	0	0	0	k__Bacteria; p__Firmicutes; c__Clostridia; o__Oscillospirales; f__Ruminococcaceae; g__Ruminococcus
1978	0	0	0	0	0	0	0	39	0	0	0	0	0	0	0	0	0	0	0	0	0	0	0	0	k__Bacteria; p__Firmicutes; c__Clostridia; o__Clostridia_vadinBB60_group; f__Clostridia_vadinBB60_group; g__Clostridia_vadinBB60_group; s__uncultured_bacterium_g__Clostridia_vadinBB60_group
1979	0	0	0	0	0	0	0	0	38	0	0	0	0	0	0	0	0	0	0	0	0	0	0	0	k__Bacteria; p__Firmicutes; c__Clostridia; o__Clostridia_UCG-014; f__Clostridia_UCG-014; g__Clostridia_UCG-014
1981	0	0	0	0	0	0	0	0	0	0	0	0	0	0	0	0	0	0	12	0	0	0	0	0	k__Bacteria; p__Bacteroidota; c__Bacteroidia; o__Bacteroidales; f__Muribaculaceae; g__Muribaculaceae
1985	0	0	0	0	3	0	0	0	0	0	0	0	0	12	0	0	0	0	0	2	2	0	0	0	k__Bacteria; p__Actinobacteriota; c__Actinobacteria; o__Corynebacteriales; f__Nocardiaceae; g__Gordonia; s__Gordonia_sputi_g__Gordonia
1986	0	0	0	0	0	0	0	0	0	0	0	0	0	0	0	0	0	0	0	0	0	15	0	0	k__Bacteria; p__Firmicutes; c__Clostridia; o__Christensenellales; f__Christensenellaceae; g__Christensenellaceae_R-7_group
1987	0	0	0	0	0	0	0	0	0	0	0	0	0	0	0	0	0	0	0	0	0	0	0	3	k__Bacteria; p__Firmicutes; c__Clostridia; o__Lachnospirales; f__Lachnospiraceae; g__uncultured; s__uncultured_bacterium_g__uncultured
1988	37	0	0	0	0	0	0	0	0	0	0	0	0	0	0	0	0	0	0	0	0	0	0	0	k__Bacteria; p__Firmicutes
1989	41	0	0	0	0	0	0	0	0	0	0	0	0	0	0	0	0	0	0	0	0	0	0	0	k__Bacteria; p__Firmicutes
1990	0	41	0	0	0	0	0	0	0	0	0	0	0	0	0	0	0	0	0	0	0	0	0	0	k__Bacteria; p__Firmicutes; c__Bacilli; o__Erysipelotrichales; f__Erysipelotrichaceae
1991	0	40	0	0	0	0	0	0	0	0	0	0	0	0	0	0	0	0	0	0	0	0	0	0	k__Bacteria; p__Actinobacteriota; c__Coriobacteriia; o__Coriobacteriales; f__Coriobacteriales_Incertae_Sedis
1992	0	0	0	43	0	0	0	0	0	0	0	0	0	0	0	0	0	0	0	0	0	0	0	0	k__Bacteria; p__Firmicutes
1994	0	0	0	0	0	0	0	17	0	0	0	0	0	0	0	0	0	0	0	0	0	0	0	0	k__Bacteria; p__Firmicutes; c__Clostridia; o__Peptostreptococcales-Tissierellales; f__Anaerovoracaceae; g__Family_XIII_AD3011_group; s__uncultured_bacterium_g__Family_XIII_AD3011_group
1996	0	0	0	0	0	0	0	0	18	0	0	0	0	0	0	0	0	0	0	0	0	0	0	0	k__Bacteria; p__Firmicutes; c__Clostridia; o__Monoglobales; f__Monoglobaceae; g__Monoglobus; s__uncultured_bacterium_g__Monoglobus
1999	0	0	0	0	0	0	0	0	0	0	0	0	0	36	0	0	0	0	0	0	0	0	0	0	k__Bacteria; p__Firmicutes; c__Clostridia; o__Clostridiales; f__Clostridiaceae; g__Clostridium_sensu_stricto_1; s__Clostridium_butyricum_g__Clostridium_sensu_stricto_1
2000	0	0	0	0	0	0	0	0	0	0	0	0	0	0	35	0	0	0	0	0	0	0	0	0	k__Bacteria; p__Proteobacteria; c__Gammaproteobacteria; o__Vibrionales; f__Vibrionaceae; g__Vibrio
2001	0	0	0	0	0	0	0	0	0	0	0	0	0	0	39	0	0	0	0	0	0	0	0	0	k__Bacteria; p__Firmicutes; c__Clostridia; o__Eubacteriales; f__Eubacteriaceae; g__uncultured; s__uncultured_bacterium_g__uncultured
2002	0	0	0	0	0	0	0	0	0	0	0	0	0	0	43	0	0	0	0	0	0	0	0	0	k__Bacteria; p__Firmicutes; c__Clostridia; o__Lachnospirales; f__Lachnospiraceae; g__[Ruminococcus]_torques_group
2007	0	0	0	0	0	0	0	18	0	0	0	0	0	0	0	0	0	0	0	0	0	6	0	0	k__Bacteria; p__Firmicutes; c__Clostridia; o__Lachnospirales; f__Lachnospiraceae
2008	0	0	0	0	0	0	0	0	0	0	0	0	0	0	0	0	0	0	0	0	0	0	24	0	k__Bacteria; p__Firmicutes; c__Bacilli; o__Erysipelotrichales; f__Erysipelotrichaceae; g__Faecalibaculum; s__uncultured_bacterium_g__Faecalibaculum
2009	0	0	0	0	0	0	0	0	0	0	0	0	0	0	0	0	0	0	0	0	0	0	0	38	k__Bacteria; p__Proteobacteria; c__Gammaproteobacteria; o__Aeromonadales; f__Aeromonadaceae; g__Aeromonas; s__Aeromonas_veronii_g__Aeromonas
2010	34	0	0	0	0	0	0	0	0	0	0	0	0	0	0	0	0	0	0	0	0	0	0	0	k__Bacteria; p__Firmicutes; c__Clostridia; o__Eubacteriales; f__Eubacteriaceae; g__uncultured; s__uncultured_bacterium_g__uncultured
2013	0	0	0	0	0	0	0	0	3	0	0	0	0	0	0	0	0	0	0	0	0	0	0	0	k__Bacteria; p__Firmicutes; c__Bacilli; o__Erysipelotrichales; f__Erysipelatoclostridiaceae; g__Candidatus_Stoquefichus
2017	0	0	0	0	0	0	0	0	0	0	0	0	6	0	30	0	0	0	0	0	0	0	0	0	k__Bacteria; p__Bacteroidota; c__Bacteroidia; o__Chitinophagales; f__Chitinophagaceae
2019	0	0	0	0	0	0	0	27	0	0	0	0	0	0	0	0	0	0	0	0	0	0	0	0	k__Bacteria; p__Firmicutes; c__Clostridia; o__Lachnospirales; f__Lachnospiraceae; g__[Eubacterium]_ventriosum_group
2023	0	0	0	0	0	0	0	0	0	0	27	0	0	0	0	0	0	0	0	0	0	0	0	0	k__Bacteria; p__Firmicutes; c__Clostridia; o__Christensenellales; f__Christensenellaceae; g__Christensenellaceae_R-7_group; s__uncultured_bacterium_g__Christensenellaceae_R-7_group
2024	0	0	0	0	0	0	0	33	0	0	0	0	0	0	0	0	0	0	0	0	0	0	0	0	k__Bacteria; p__Firmicutes; c__Clostridia; o__Christensenellales; f__Christensenellaceae; g__Christensenellaceae_R-7_group; s__bacterium_enrichment_g__Christensenellaceae_R-7_group
2025	0	0	0	0	0	0	0	41	0	0	0	0	0	0	0	0	0	0	0	0	0	0	0	0	k__Bacteria; p__Bacteroidota; c__Bacteroidia; o__Bacteroidales; f__Barnesiellaceae; g__uncultured; s__uncultured_bacterium_g__uncultured
2026	0	0	0	0	0	0	0	33	0	0	0	0	0	0	0	0	0	0	0	0	0	0	0	0	k__Bacteria; p__Firmicutes; c__Clostridia; o__Lachnospirales; f__Lachnospiraceae; g__uncultured
2027	0	0	0	0	0	0	0	0	40	0	0	0	0	0	0	0	0	0	0	0	0	0	0	0	k__Bacteria; p__Firmicutes; c__Clostridia; o__Clostridia_UCG-014; f__Clostridia_UCG-014; g__Clostridia_UCG-014
2028	0	0	0	0	0	0	0	0	0	0	0	29	0	0	0	0	0	0	0	0	0	0	0	0	k__Bacteria; p__Firmicutes; c__Clostridia; o__Eubacteriales; f__Eubacteriaceae; g__uncultured; s__uncultured_bacterium_g__uncultured
2033	0	0	0	0	0	0	0	0	0	0	0	0	0	6	4	0	0	0	4	0	0	0	0	4	k__Bacteria; p__Bacteroidota; c__Bacteroidia; o__Bacteroidales; f__Rikenellaceae; g__Rikenella; s__uncultured_bacterium_g__Rikenella
2034	0	0	0	0	0	0	0	0	0	0	0	0	0	0	0	0	0	0	0	35	0	0	0	0	k__Bacteria; p__Bacteroidota; c__Bacteroidia; o__Bacteroidales; f__Bacteroidaceae; g__Bacteroides
2035	0	0	0	0	0	0	0	0	0	0	0	0	0	0	0	0	0	0	0	0	0	9	0	0	k__Bacteria; p__Firmicutes; c__Clostridia; o__Christensenellales; f__Christensenellaceae; g__Christensenellaceae_R-7_group
2036	36	0	0	0	0	0	0	0	0	0	0	0	0	0	0	0	0	0	0	0	0	0	0	0	k__Bacteria; p__Actinobacteriota; c__Coriobacteriia; o__Coriobacteriales; f__Eggerthellaceae
2037	18	0	0	0	0	0	0	0	0	0	0	0	0	0	25	0	0	0	0	0	0	0	0	0	k__Bacteria; p__Firmicutes; c__Clostridia; o__Eubacteriales; f__Eubacteriaceae; g__uncultured; s__uncultured_bacterium_g__uncultured
2038	4	0	0	0	0	0	0	0	0	0	0	10	0	0	0	0	0	15	0	0	0	0	0	0	k__Bacteria; p__Firmicutes; c__Clostridia; o__Oscillospirales; f__Oscillospiraceae; g__uncultured; s__uncultured_bacterium_g__uncultured
2039	0	9	10	0	0	0	8	0	0	0	0	0	0	0	0	0	0	0	0	0	0	0	0	0	k__Bacteria; p__Proteobacteria; c__Gammaproteobacteria; o__Pasteurellales; f__Pasteurellaceae; g__Haemophilus; s__Haemophilus_parainfluenzae_g__Haemophilus
2041	0	0	0	0	0	0	20	0	0	5	0	0	0	0	0	0	0	0	0	0	0	0	0	0	k__Bacteria; p__Firmicutes; c__Clostridia; o__Lachnospirales; f__Defluviitaleaceae; g__Defluviitaleaceae_UCG-011
2043	0	0	0	0	0	0	0	0	0	0	0	0	4	0	0	0	0	0	0	0	0	0	0	0	k__Bacteria; p__Firmicutes; c__Bacilli; o__Lactobacillales; f__Lactobacillaceae; g__Lactobacillus
2045	0	0	0	0	0	0	0	0	0	0	0	0	33	0	0	0	0	0	0	0	0	0	0	0	k__Bacteria; p__Bacteroidota; c__Bacteroidia; o__Bacteroidales; f__Muribaculaceae; g__Muribaculaceae; s__uncultured_bacterium_g__Muribaculaceae
2046	0	0	0	0	0	0	18	0	0	0	17	0	0	0	0	4	0	0	0	0	0	0	0	0	k__Bacteria; p__Firmicutes; c__Clostridia; o__Oscillospirales; f__Ruminococcaceae
2051	0	0	0	0	0	0	38	0	0	0	0	0	0	0	0	0	0	0	0	0	0	0	0	0	k__Bacteria; p__Firmicutes; c__Clostridia; o__Clostridia_UCG-014; f__Clostridia_UCG-014; g__Clostridia_UCG-014
2052	0	0	0	0	0	0	0	0	36	0	0	0	0	0	0	0	0	0	0	0	0	0	0	0	k__Bacteria; p__Firmicutes; c__Clostridia; o__Lachnospirales; f__Lachnospiraceae; g__Coprococcus; s__Clostridium_sp._g__Coprococcus
2056	0	0	0	0	0	0	0	0	22	0	0	0	0	0	0	0	0	0	0	0	0	0	0	0	k__Bacteria; p__Firmicutes; c__Clostridia; o__Oscillospirales; f__Ruminococcaceae
2057	0	0	0	0	35	0	0	0	0	0	0	0	0	0	0	0	0	0	0	0	0	0	0	0	k__Bacteria; p__Actinobacteriota; c__Thermoleophilia; o__Gaiellales; f__uncultured; g__uncultured; s__uncultured_bacterium_g__uncultured
2058	0	0	0	0	0	0	0	0	0	0	0	0	0	21	0	0	0	0	0	0	0	0	0	0	k__Bacteria; p__Firmicutes; c__Bacilli; o__Lactobacillales; f__Enterococcaceae; g__Enterococcus
2060	0	0	0	0	0	0	0	0	0	0	0	0	0	30	0	0	0	0	0	0	0	0	0	0	k__Bacteria; p__Firmicutes; c__Clostridia; o__Eubacteriales; f__Eubacteriaceae; g__uncultured; s__uncultured_bacterium_g__uncultured
2061	0	0	0	0	0	0	0	0	0	0	0	0	0	0	0	0	0	36	0	0	0	0	0	0	k__Bacteria
2062	0	0	0	0	0	0	0	0	0	0	0	32	0	0	0	0	0	0	0	0	0	0	0	0	k__Bacteria
2065	0	0	0	0	0	0	0	35	0	0	0	0	0	0	0	0	0	0	0	0	0	0	0	0	k__Bacteria; p__Firmicutes; c__Clostridia; o__Clostridia_UCG-014; f__Clostridia_UCG-014; g__Clostridia_UCG-014
2067	0	0	0	0	0	0	0	0	0	0	0	0	0	0	0	0	0	0	0	0	0	0	0	1	k__Bacteria; p__Bacteroidota; c__Bacteroidia; o__Bacteroidales; f__Muribaculaceae; g__Muribaculaceae; s__uncultured_bacterium_g__Muribaculaceae
2068	0	0	0	0	0	0	0	0	0	0	0	0	0	0	0	0	0	0	6	0	0	0	0	0	k__Bacteria
2070	0	0	0	0	0	0	0	0	0	0	0	2	0	0	0	0	0	0	2	0	0	0	0	0	k__Bacteria; p__Proteobacteria; c__Alphaproteobacteria; o__Caulobacterales; f__Caulobacteraceae; g__Brevundimonas
2071	0	0	0	0	0	0	0	0	0	0	0	0	0	0	0	0	0	0	0	31	0	0	0	0	k__Bacteria; p__Firmicutes; c__Clostridia; o__Lachnospirales; f__Lachnospiraceae
2072	0	0	0	0	0	0	0	0	0	0	0	0	0	0	0	0	0	0	0	26	0	0	0	0	k__Bacteria; p__Bacteroidota; c__Bacteroidia; o__Bacteroidales; f__Rikenellaceae; g__Alistipes; s__uncultured_bacterium_g__Alistipes
2073	31	0	0	0	0	0	0	0	0	0	0	0	0	0	0	0	0	0	0	0	0	0	0	0	k__Bacteria; p__Gemmatimonadota; c__Gemmatimonadetes; o__Gemmatimonadales; f__Gemmatimonadaceae; g__uncultured; s__uncultured_prokaryote_g__uncultured
2074	0	41	0	0	0	0	0	0	0	0	0	0	0	0	0	0	0	0	0	0	0	0	0	0	k__Bacteria; p__Firmicutes; c__Clostridia; o__Clostridiales; f__Clostridiaceae; g__Sarcina; s__uncultured_bacterium_g__Sarcina
2075	0	0	0	0	30	0	0	0	0	0	0	0	0	0	0	0	0	0	0	0	0	0	0	0	k__Bacteria; p__Actinobacteriota; c__Thermoleophilia; o__Gaiellales; f__Gaiellaceae; g__Gaiella
2083	0	0	0	0	0	0	26	0	0	0	13	0	0	0	0	0	0	0	0	0	0	0	0	0	k__Bacteria; p__Firmicutes; c__Clostridia; o__Christensenellales; f__Christensenellaceae; g__Christensenellaceae_R-7_group; s__uncultured_prokaryote_g__Christensenellaceae_R-7_group
2084	0	0	0	0	0	0	21	0	0	12	0	0	0	0	0	0	0	0	0	0	0	0	0	0	k__Bacteria; p__Firmicutes; c__Clostridia; o__Lachnospirales; f__Lachnospiraceae
2085	0	0	0	0	0	0	0	36	0	0	0	0	0	0	0	0	0	0	0	0	0	0	0	0	k__Bacteria; p__Firmicutes; c__Clostridia; o__Lachnospirales; f__Defluviitaleaceae; g__Defluviitaleaceae_UCG-011
2086	0	0	0	0	0	0	0	36	0	0	0	0	0	0	0	0	0	0	0	0	0	0	0	0	k__Bacteria; p__Firmicutes; c__Clostridia; o__Clostridiales; f__Clostridiaceae; g__Clostridium_sensu_stricto_1; s__uncultured_bacterium_g__Clostridium_sensu_stricto_1
2090	0	0	0	0	0	0	0	0	0	0	0	0	0	0	0	0	0	0	0	0	0	32	0	0	k__Bacteria; p__Firmicutes; c__Clostridia; o__Clostridia_UCG-014; f__Clostridia_UCG-014; g__Clostridia_UCG-014
2091	0	0	0	0	0	0	0	0	0	0	0	0	0	0	0	0	0	0	0	0	0	18	0	0	k__Bacteria; p__Firmicutes; c__Clostridia; o__Clostridia_UCG-014; f__Clostridia_UCG-014; g__Clostridia_UCG-014; s__uncultured_bacterium_g__Clostridia_UCG-014
2092	0	0	0	0	0	0	0	0	0	0	0	0	0	0	0	0	0	0	0	0	0	18	0	0	k__Bacteria; p__Desulfobacterota; c__Desulfovibrionia; o__Desulfovibrionales; f__Desulfovibrionaceae
2093	0	0	11	0	0	0	7	0	0	0	0	0	0	0	0	0	0	0	0	0	0	0	0	0	k__Bacteria; p__Bacteroidota; c__Bacteroidia; o__Bacteroidales; f__Muribaculaceae; g__Muribaculaceae; s__uncultured_Bacteroidales_g__Muribaculaceae
2094	0	0	0	0	29	0	0	0	0	0	0	0	0	0	0	0	0	0	0	0	0	0	0	0	k__Bacteria; p__Actinobacteriota; c__Coriobacteriia; o__Coriobacteriales; f__Eggerthellaceae
2096	0	0	0	0	0	0	0	7	0	0	0	0	0	0	0	0	0	0	0	0	0	0	0	0	k__Bacteria; p__Firmicutes; c__Clostridia; o__Clostridia; f__Hungateiclostridiaceae; g__Ruminiclostridium; s__uncultured_organism_g__Ruminiclostridium
2097	0	0	0	0	0	0	0	0	0	0	0	0	37	0	0	0	0	0	0	0	0	0	0	0	k__Bacteria; p__Bacteroidota; c__Bacteroidia; o__Bacteroidales; f__Bacteroidaceae; g__Bacteroides; s__Bacteroides_acidifaciens_g__Bacteroides
2100	0	0	0	0	0	0	18	0	0	0	11	0	0	0	0	0	0	0	0	0	0	0	0	0	k__Bacteria; p__Firmicutes; c__Clostridia; o__Clostridia_UCG-014; f__Clostridia_UCG-014; g__Clostridia_UCG-014; s__uncultured_bacterium_g__Clostridia_UCG-014
2101	0	0	0	0	0	0	15	0	0	15	0	0	0	0	0	0	0	0	0	0	0	0	0	0	k__Bacteria; p__Firmicutes; c__Clostridia; o__Clostridia_UCG-014; f__Clostridia_UCG-014; g__Clostridia_UCG-014; s__unidentified_g__Clostridia_UCG-014
2102	0	0	0	0	0	0	16	0	0	0	18	0	0	0	0	0	0	0	0	0	0	0	0	0	k__Bacteria; p__Firmicutes; c__Clostridia; o__Monoglobales; f__Monoglobaceae; g__Monoglobus; s__uncultured_bacterium_g__Monoglobus
2103	0	0	0	0	0	0	0	0	35	0	0	0	0	0	0	0	0	0	0	0	0	0	0	0	k__Bacteria; p__Firmicutes; c__Clostridia; o__Oscillospirales; f__Ruminococcaceae; g__Ruminococcus; s__uncultured_Clostridiaceae_g__Ruminococcus
2105	0	0	0	0	0	0	0	0	0	0	0	0	0	0	0	0	0	0	11	0	0	0	0	0	k__Bacteria; p__Proteobacteria; c__Gammaproteobacteria; o__Enterobacterales; f__Enterobacteriaceae; g__Citrobacter
2108	0	0	0	0	0	0	0	19	0	0	0	0	0	0	0	0	0	0	0	0	0	0	0	0	k__Bacteria; p__Firmicutes; c__Clostridia; o__Clostridia_UCG-014; f__Clostridia_UCG-014; g__Clostridia_UCG-014
2109	0	0	0	0	0	0	0	0	0	0	0	0	3	3	0	0	0	0	0	3	4	7	1	0	k__Bacteria; p__Bacteroidota; c__Bacteroidia; o__Bacteroidales; f__Marinifilaceae; g__Odoribacter; s__uncultured_bacterium_g__Odoribacter
2110	0	0	0	0	0	0	0	21	0	0	0	0	0	0	0	0	0	0	0	0	0	4	0	0	k__Bacteria; p__Firmicutes; c__Clostridia; o__Lachnospirales; f__Lachnospiraceae; g__uncultured; s__uncultured_bacterium_g__uncultured
2111	0	0	0	0	0	0	0	0	0	0	0	0	0	0	0	0	0	0	0	0	0	0	20	0	k__Bacteria; p__Firmicutes; c__Negativicutes; o__Veillonellales-Selenomonadales; f__Veillonellaceae; g__Veillonella
2112	0	0	3	0	0	0	0	0	0	0	0	0	0	29	0	0	0	0	0	0	0	0	0	0	k__Bacteria; p__Firmicutes; c__Clostridia; o__Oscillospirales; f__Oscillospiraceae; g__NK4A214_group; s__uncultured_rumen_g__NK4A214_group
2113	0	0	0	0	0	25	0	0	0	0	0	0	0	0	0	0	4	0	0	0	0	0	0	0	k__Bacteria; p__Proteobacteria; c__Gammaproteobacteria; o__Enterobacterales; f__Enterobacteriaceae; g__Enterobacter
2120	0	0	0	0	0	0	0	0	0	0	0	0	0	29	0	0	0	0	0	0	0	0	0	0	k__Bacteria; p__Firmicutes; c__Clostridia; o__Eubacteriales; f__Eubacteriaceae; g__uncultured; s__uncultured_bacterium_g__uncultured
2121	0	0	0	0	0	0	0	0	0	0	0	0	0	25	0	0	0	0	0	0	0	0	0	0	k__Bacteria; p__Proteobacteria; c__Gammaproteobacteria; o__Enterobacterales; f__Enterobacteriaceae; g__Escherichia-Shigella
2125	0	0	0	0	0	0	0	18	15	0	0	0	0	0	0	0	0	0	0	0	0	0	0	0	k__Bacteria; p__Firmicutes; c__Clostridia; o__Clostridia_UCG-014; f__Clostridia_UCG-014; g__Clostridia_UCG-014
2126	0	0	0	0	0	0	0	0	35	0	0	0	0	0	0	0	0	0	0	0	0	0	0	0	k__Bacteria; p__Firmicutes; c__Clostridia; o__Eubacteriales; f__Eubacteriaceae; g__uncultured; s__uncultured_bacterium_g__uncultured
2127	0	0	0	0	0	0	0	0	25	0	9	0	0	0	0	0	0	0	0	0	0	0	0	0	k__Bacteria; p__Firmicutes; c__Clostridia; o__Monoglobales; f__Monoglobaceae; g__Monoglobus; s__uncultured_Clostridiaceae_g__Monoglobus
2128	0	0	0	0	0	0	0	0	0	0	0	16	0	0	0	0	0	0	0	0	0	0	0	0	k__Bacteria; p__Firmicutes; c__Clostridia; o__Lachnospirales; f__Lachnospiraceae; g__uncultured
2129	0	0	0	0	0	0	0	0	0	0	0	16	0	0	0	0	0	0	0	0	0	0	0	0	k__Bacteria; p__Firmicutes; c__Clostridia; o__Eubacteriales; f__Eubacteriaceae; g__uncultured; s__uncultured_bacterium_g__uncultured
2131	0	0	0	0	0	0	0	15	0	0	0	0	0	0	0	0	0	0	0	11	0	0	0	0	k__Bacteria; p__Firmicutes; c__Clostridia; o__Clostridia_UCG-014; f__Clostridia_UCG-014; g__Clostridia_UCG-014; s__uncultured_bacterium_g__Clostridia_UCG-014
2132	8	0	0	0	0	0	0	0	0	0	0	0	0	0	0	0	0	0	0	11	0	0	0	0	k__Bacteria; p__Firmicutes; c__Clostridia; o__Lachnospirales; f__Lachnospiraceae; g__Lachnospiraceae_NK4A136_group; s__uncultured_bacterium_g__Lachnospiraceae_NK4A136_group
2133	0	0	0	0	0	0	0	0	0	0	0	0	0	0	0	0	0	0	0	0	0	17	0	0	k__Bacteria; p__Proteobacteria; c__Gammaproteobacteria; o__Pseudomonadales; f__Moraxellaceae; g__Acinetobacter; s__Acinetobacter_johnsonii_g__Acinetobacter
2134	0	0	0	0	0	0	0	0	0	0	0	0	0	0	0	0	0	0	0	0	0	15	0	0	k__Bacteria; p__Desulfobacterota; c__Desulfovibrionia; o__Desulfovibrionales; f__Desulfovibrionaceae; g__Bilophila; s__uncultured_bacterium_g__Bilophila
2135	0	0	0	0	0	0	0	0	0	11	0	0	0	0	0	0	0	0	0	0	0	14	0	0	k__Bacteria; p__Firmicutes; c__Bacilli; o__RF39; f__RF39; g__RF39
2136	0	0	0	0	4	0	0	0	0	0	0	0	0	6	0	0	0	0	0	0	0	0	5	0	k__Bacteria; p__Firmicutes; c__Bacilli; o__Staphylococcales; f__Staphylococcaceae; g__Staphylococcus
2137	7	6	4	0	6	6	6	0	0	0	0	0	0	0	0	0	0	0	0	0	0	0	0	0	k__Bacteria; p__Bacteroidota; c__Bacteroidia; o__Bacteroidales; f__Prevotellaceae; g__Prevotella; s__Prevotella_melaninogenica_g__Prevotella
2138	0	0	0	0	30	0	0	0	0	0	0	0	0	0	0	0	0	0	0	0	0	0	0	0	k__Bacteria; p__Bacteroidota; c__Bacteroidia; o__Bacteroidales; f__uncultured; g__uncultured; s__gut_metagenome_g__uncultured
2139	0	0	0	0	31	0	0	0	0	0	0	0	0	0	0	0	0	0	0	0	0	0	0	0	k__Bacteria; p__Bacteroidota; c__Bacteroidia; o__Bacteroidales; f__Muribaculaceae; g__Muribaculaceae; s__uncultured_Bacteroidales_g__Muribaculaceae
2140	0	0	0	0	0	23	0	0	0	0	0	0	0	0	0	0	0	0	0	0	0	0	0	0	k__Bacteria; p__Actinobacteriota; c__Coriobacteriia; o__Coriobacteriales; f__Eggerthellaceae
2141	0	0	0	0	0	22	0	0	0	0	0	0	0	0	0	0	10	0	0	0	0	0	0	0	k__Bacteria; p__Bacteroidota; c__Bacteroidia; o__Bacteroidales; f__Muribaculaceae; g__Muribaculaceae; s__uncultured_bacterium_g__Muribaculaceae
2142	0	0	0	0	0	0	0	19	0	0	0	0	0	0	0	0	0	0	0	0	0	0	0	0	k__Bacteria; p__Firmicutes; c__Clostridia; o__Clostridia_UCG-014; f__Clostridia_UCG-014; g__Clostridia_UCG-014
2148	0	0	0	0	0	0	0	0	0	0	0	0	0	0	33	0	0	0	0	0	0	0	0	0	k__Bacteria; p__Firmicutes
2149	0	0	0	0	0	0	0	0	0	0	0	0	0	0	0	0	0	32	0	0	0	0	0	0	k__Bacteria; p__Proteobacteria; c__Gammaproteobacteria; o__Enterobacterales; f__Enterobacteriaceae; g__Escherichia-Shigella
2151	0	0	0	0	0	0	0	22	0	0	0	0	0	0	0	0	0	0	0	0	0	0	0	0	k__Bacteria; p__Firmicutes; c__Clostridia
2152	0	0	0	0	0	0	0	0	34	0	0	0	0	0	0	0	0	0	0	0	0	0	0	0	k__Bacteria; p__Firmicutes; c__Clostridia; o__Christensenellales; f__Christensenellaceae; g__Christensenellaceae_R-7_group
2153	0	0	0	0	0	0	0	0	0	0	0	0	0	0	0	0	0	0	11	0	0	0	0	0	k__Bacteria; p__Proteobacteria; c__Alphaproteobacteria; o__Reyranellales; f__Reyranellaceae; g__Reyranella
2154	0	0	0	0	0	0	0	0	0	0	0	0	0	0	0	0	0	0	10	0	0	0	0	0	k__Bacteria; p__Firmicutes; c__Clostridia; o__Lachnospirales; f__Lachnospiraceae
2157	0	0	0	0	0	0	0	0	0	0	0	0	0	0	0	0	0	0	0	0	37	0	0	0	k__Bacteria; p__Firmicutes; c__Clostridia; o__Clostridia_UCG-014; f__Clostridia_UCG-014; g__Clostridia_UCG-014; s__uncultured_organism_g__Clostridia_UCG-014
2158	0	0	0	0	0	0	0	0	0	0	0	0	8	0	0	0	0	3	0	0	0	0	10	0	k__Bacteria; p__Proteobacteria; c__Gammaproteobacteria; o__Enterobacterales; f__Enterobacteriaceae; g__Citrobacter
2159	0	0	0	0	0	0	0	0	0	0	0	0	0	0	0	0	0	0	0	0	0	0	0	27	k__Bacteria; p__Proteobacteria; c__Gammaproteobacteria; o__Enterobacterales; f__Enterobacteriaceae; g__Yokenella; s__Yokenella_regensburgei_g__Yokenella
2160	0	34	0	0	0	0	0	0	0	0	0	0	0	0	0	0	0	0	0	0	0	0	0	0	k__Bacteria; p__Firmicutes; c__Bacilli; o__Erysipelotrichales; f__Erysipelotrichaceae
2161	0	0	0	23	7	0	0	0	0	0	0	0	0	0	0	0	0	0	0	0	0	0	0	0	k__Bacteria; p__Proteobacteria; c__Gammaproteobacteria; o__Pseudomonadales; f__Moraxellaceae; g__Acinetobacter; s__Acinetobacter_pittii_g__Acinetobacter
2162	0	0	0	0	28	0	0	0	0	0	0	0	0	0	0	0	0	0	0	0	0	0	0	0	k__Bacteria
2163	0	0	0	0	30	0	0	0	0	0	0	0	0	0	0	0	0	0	0	0	0	0	0	0	k__Bacteria; p__Actinobacteriota; c__Actinobacteria; o__Bifidobacteriales; f__Bifidobacteriaceae; g__Bifidobacterium; s__Bifidobacterium_catenulatum_g__Bifidobacterium
2164	0	0	0	0	30	0	0	0	0	0	0	0	0	0	0	0	0	0	0	0	0	0	0	0	k__Bacteria
2165	0	0	0	0	0	23	0	0	0	0	0	0	0	0	0	0	5	0	0	0	0	0	0	0	k__Bacteria; p__Firmicutes; c__Clostridia; o__Oscillospirales; f__[Eubacterium]_coprostanoligenes_group; g__[Eubacterium]_coprostanoligenes_group; s__gut_metagenome_g__[Eubacterium]_coprostanoligenes_group
2168	0	0	0	0	0	0	0	0	0	0	0	0	0	0	0	0	0	29	0	0	0	0	0	0	k__Bacteria
2169	0	0	0	0	0	0	0	8	0	0	0	0	0	0	0	0	0	0	0	0	0	0	0	0	k__Bacteria; p__Bacteroidota; c__Bacteroidia; o__Bacteroidales; f__Bacteroidaceae; g__Bacteroides; s__Bacteroides_dorei_g__Bacteroides
2170	0	0	0	0	0	0	11	0	0	0	6	0	0	0	0	0	0	0	0	0	0	0	0	0	k__Bacteria; p__Firmicutes; c__Clostridia; o__Oscillospirales; f__Oscillospiraceae; g__UCG-007
2171	0	0	0	0	0	0	7	0	0	4	7	0	0	0	0	0	0	0	0	0	0	0	0	0	k__Bacteria; p__Firmicutes; c__Bacilli; o__RF39; f__RF39; g__RF39; s__uncultured_bacterium_g__RF39
2174	0	0	0	0	0	0	0	36	0	0	0	0	0	0	0	0	0	0	0	0	0	0	0	0	k__Bacteria; p__Firmicutes; c__Clostridia; o__Oscillospirales; f__Ruminococcaceae; g__Subdoligranulum
2175	0	0	0	0	0	0	0	0	0	31	0	0	0	0	0	0	0	0	0	0	0	0	0	0	k__Bacteria; p__Bacteroidota; c__Bacteroidia; o__Bacteroidales; f__Muribaculaceae; g__Muribaculaceae; s__uncultured_bacterium_g__Muribaculaceae
2176	0	6	0	0	0	13	0	0	0	0	0	0	0	0	0	0	0	0	0	0	0	0	0	0	k__Bacteria; p__Firmicutes; c__Clostridia; o__Oscillospirales; f__Ruminococcaceae; g__Ruminococcus
2181	0	6	0	0	0	0	0	0	0	5	0	0	0	0	0	0	0	0	0	5	0	0	0	0	k__Bacteria; p__Firmicutes; c__Clostridia; o__Lachnospirales; f__Lachnospiraceae
2182	0	0	0	0	0	0	0	0	0	0	0	0	0	0	0	0	0	0	0	0	0	21	0	0	k__Bacteria; p__Firmicutes; c__Clostridia; o__Clostridia_UCG-014; f__Clostridia_UCG-014; g__Clostridia_UCG-014; s__uncultured_bacterium_g__Clostridia_UCG-014
2183	0	0	0	0	0	0	0	0	0	0	0	0	0	0	0	0	0	0	0	0	0	17	0	0	k__Bacteria; p__Firmicutes; c__Clostridia; o__Clostridia_UCG-014; f__Clostridia_UCG-014; g__Clostridia_UCG-014; s__uncultured_bacterium_g__Clostridia_UCG-014
2184	0	0	0	0	0	0	0	0	0	0	0	0	0	0	0	0	0	0	0	0	0	13	0	0	k__Bacteria; p__Firmicutes; c__Clostridia; o__Clostridia_UCG-014; f__Clostridia_UCG-014; g__Clostridia_UCG-014
2185	0	0	0	0	0	0	0	0	0	0	0	0	0	0	0	0	0	0	0	0	0	0	29	0	k__Bacteria; p__Firmicutes; c__Clostridia; o__Eubacteriales; f__Eubacteriaceae; g__uncultured; s__uncultured_bacterium_g__uncultured
2186	1	0	0	0	0	0	7	0	0	10	8	0	0	0	0	0	0	0	0	0	0	0	0	0	k__Bacteria; p__Bacteroidota; c__Bacteroidia; o__Bacteroidales; f__Rikenellaceae; g__Rikenella
2187	0	33	0	0	0	0	0	0	0	0	0	0	0	0	0	0	0	0	0	0	0	0	0	0	k__Bacteria; p__Firmicutes
2188	0	0	0	0	28	0	0	0	0	0	0	0	0	0	0	0	0	0	0	0	0	0	0	0	k__Bacteria; p__Bacteroidota; c__Bacteroidia; o__Bacteroidales; f__Prevotellaceae; g__Prevotella
2189	0	0	0	0	31	0	0	0	0	0	0	0	0	0	0	0	0	0	0	0	0	0	0	0	k__Bacteria; p__Proteobacteria; c__Gammaproteobacteria; o__Pseudomonadales; f__Pseudomonadaceae; g__Pseudomonas; s__Pseudomonas_nitroreducens_g__Pseudomonas
2190	0	0	0	0	29	0	0	0	0	0	0	0	0	0	0	0	0	0	0	0	0	0	0	0	k__Bacteria; p__Bacteroidota; c__Bacteroidia; o__Bacteroidales; f__Bacteroidaceae; g__Bacteroides; s__Bacteroides_vulgatus_g__Bacteroides
2191	0	0	0	0	0	10	0	21	0	0	0	0	0	0	0	0	0	0	0	0	0	0	0	0	k__Bacteria; p__Firmicutes; c__Clostridia; o__Clostridia_vadinBB60_group; f__Clostridia_vadinBB60_group; g__Clostridia_vadinBB60_group; s__unidentified_g__Clostridia_vadinBB60_group
2195	0	0	0	0	0	0	0	0	10	0	0	0	0	0	4	0	0	0	0	0	0	0	0	0	k__Bacteria; p__Actinobacteriota; c__Coriobacteriia; o__Coriobacteriales; f__Coriobacteriales_Incertae_Sedis; g__uncultured; s__uncultured_bacterium_g__uncultured
2197	0	0	0	0	0	0	0	0	0	0	0	0	7	0	27	0	0	0	0	0	0	0	0	0	k__Bacteria; p__Bacteroidota; c__Bacteroidia; o__Bacteroidales; f__Prevotellaceae; g__Prevotella
2200	0	0	0	0	0	0	10	0	0	0	0	0	0	0	0	0	0	0	0	0	0	0	0	0	k__Bacteria; p__Firmicutes; c__Clostridia; o__Peptostreptococcales-Tissierellales; f__Anaerovoracaceae; g__Family_XIII_UCG-001; s__uncultured_bacterium_g__Family_XIII_UCG-001
2203	0	0	0	0	0	0	0	26	0	0	0	0	0	0	0	0	0	0	0	0	0	0	0	0	k__Bacteria; p__Firmicutes; c__Clostridia; o__Lachnospirales; f__Lachnospiraceae; g__Roseburia; s__uncultured_bacterium_g__Roseburia
2204	0	0	0	0	0	0	0	0	0	25	0	0	0	0	0	0	0	0	0	0	0	0	0	0	k__Bacteria; p__Firmicutes; c__Clostridia; o__Clostridia_UCG-014; f__Clostridia_UCG-014; g__Clostridia_UCG-014; s__unidentified_g__Clostridia_UCG-014
2206	0	0	0	0	0	0	0	0	0	0	0	0	0	0	0	0	0	0	10	0	0	0	0	0	k__Bacteria; p__Proteobacteria; c__Gammaproteobacteria; o__Pseudomonadales; f__Moraxellaceae; g__Acinetobacter; s__Acinetobacter_schindleri_g__Acinetobacter
2207	0	0	0	0	0	0	0	0	0	0	0	0	0	0	0	0	0	0	11	0	0	0	0	0	k__Bacteria; p__Firmicutes; c__Clostridia; o__Clostridia_UCG-014; f__Clostridia_UCG-014; g__Clostridia_UCG-014
2210	0	0	0	0	0	0	0	0	0	0	0	0	0	0	0	0	0	0	0	24	0	0	0	0	k__Bacteria; p__Firmicutes; c__Clostridia; o__Lachnospirales; f__Lachnospiraceae; g__Lachnoclostridium
2211	0	0	0	0	0	0	0	0	0	0	0	0	0	0	0	0	0	0	0	0	0	0	19	0	k__Bacteria; p__Bacteroidota; c__Bacteroidia; o__Bacteroidales; f__Muribaculaceae; g__Muribaculaceae; s__uncultured_bacterium_g__Muribaculaceae
2212	0	0	0	0	27	0	0	0	0	0	0	0	0	0	0	0	0	0	0	0	0	0	0	0	k__Bacteria; p__Fusobacteriota; c__Fusobacteriia; o__Fusobacteriales; f__Fusobacteriaceae; g__Psychrilyobacter; s__uncultured_bacterium_g__Psychrilyobacter
2216	0	0	0	0	0	0	0	0	0	0	0	0	0	0	0	32	0	0	0	0	0	0	0	0	k__Bacteria
2217	0	0	0	0	0	0	0	0	0	0	0	0	0	0	0	0	26	0	0	0	0	0	0	0	k__Bacteria; p__Firmicutes; c__Bacilli; o__Erysipelotrichales; f__Erysipelotrichaceae
2218	0	0	0	0	0	0	0	0	0	0	0	0	0	0	0	0	9	0	0	0	0	0	0	0	k__Bacteria; p__Firmicutes; c__Clostridia; o__Lachnospirales; f__Lachnospiraceae
2223	0	0	0	0	0	0	15	16	0	0	0	0	0	0	0	0	0	0	0	0	0	0	0	0	k__Bacteria; p__Firmicutes; c__Clostridia; o__Lachnospirales; f__Lachnospiraceae
2224	0	0	0	0	0	0	7	0	0	0	23	0	0	0	0	0	0	0	0	0	0	0	0	0	k__Bacteria; p__Firmicutes; c__Bacilli; o__Erysipelotrichales; f__Erysipelotrichaceae
2225	0	0	0	0	0	0	0	0	25	0	0	0	0	0	0	0	0	0	0	0	0	0	0	0	k__Bacteria; p__Firmicutes; c__Bacilli; o__RF39; f__RF39; g__RF39
2226	0	0	0	0	0	0	0	0	26	0	0	0	0	0	0	0	0	0	0	0	0	0	0	0	k__Bacteria; p__Firmicutes; c__Clostridia; o__Eubacteriales; f__Anaerofustaceae; g__Anaerofustis; s__Anaerofustis_stercorihominis_g__Anaerofustis
2227	0	0	0	0	0	0	0	0	29	0	0	0	0	0	0	0	0	0	0	0	0	0	0	0	k__Bacteria; p__Firmicutes; c__Clostridia; o__Christensenellales; f__Christensenellaceae; g__Christensenellaceae_R-7_group; s__uncultured_bacterium_g__Christensenellaceae_R-7_group
2228	0	0	0	0	0	0	0	0	0	12	14	0	0	0	0	0	0	0	0	0	0	0	0	0	k__Bacteria; p__Firmicutes; c__Clostridia; o__Lachnospirales; f__Lachnospiraceae; g__Blautia
2230	0	0	0	0	0	0	0	0	0	0	0	0	0	0	0	0	0	0	10	0	0	0	0	0	k__Bacteria; p__Firmicutes; c__Clostridia; o__Lachnospirales; f__Lachnospiraceae
2232	0	15	0	0	0	0	0	0	0	5	0	0	0	0	0	0	0	0	0	7	0	0	0	0	k__Bacteria; p__Bacteroidota; c__Bacteroidia; o__Bacteroidales; f__Muribaculaceae; g__Muribaculaceae; s__uncultured_Bacteroidales_g__Muribaculaceae
2233	0	0	0	0	0	0	0	0	0	0	0	0	0	0	0	0	0	0	0	0	0	0	22	0	k__Bacteria; p__Bacteroidota; c__Bacteroidia; o__Bacteroidales; f__Bacteroidaceae; g__Bacteroides; s__uncultured_bacterium_g__Bacteroides
2234	0	0	27	0	0	0	0	0	0	0	0	0	0	0	0	0	0	0	0	0	0	0	0	0	k__Bacteria; p__Bacteroidota; c__Bacteroidia; o__Bacteroidales; f__Bacteroidaceae; g__Bacteroides; s__Bacteroides_ovatus_g__Bacteroides
2235	0	0	0	0	19	0	0	0	0	0	0	0	0	0	0	9	0	0	0	0	0	0	0	0	k__Bacteria
2236	0	0	0	0	17	1	0	0	0	0	0	0	0	0	0	0	0	0	0	0	0	0	0	0	k__Bacteria; p__Firmicutes; c__Clostridia; o__Eubacteriales; f__Eubacteriaceae; g__uncultured; s__uncultured_bacterium_g__uncultured
2237	0	0	0	0	0	0	0	0	0	0	0	0	0	24	0	0	0	0	0	0	0	0	0	0	k__Bacteria
2238	0	0	0	0	0	0	0	0	0	5	0	0	0	0	0	0	0	0	0	0	0	0	0	0	k__Bacteria; p__Desulfobacterota; c__Desulfovibrionia; o__Desulfovibrionales; f__Desulfovibrionaceae; g__uncultured; s__uncultured_Desulfovibrionaceae_g__uncultured
2243	0	0	0	0	0	0	0	0	0	0	6	0	0	0	0	0	0	0	0	0	0	0	0	0	k__Bacteria; p__Firmicutes; c__Clostridia; o__Oscillospirales; f__Ruminococcaceae; g__UBA1819; s__uncultured_organism_g__UBA1819
2251	0	0	0	0	0	0	31	0	0	0	0	0	0	0	0	0	0	0	0	0	0	0	0	0	k__Bacteria; p__Firmicutes; c__Clostridia; o__Lachnospirales; f__Lachnospiraceae
2252	0	0	0	0	0	0	5	0	24	0	0	0	0	0	0	0	0	0	0	0	0	0	0	0	k__Bacteria; p__Firmicutes; c__Clostridia; o__Oscillospirales; f__Ruminococcaceae
2253	0	0	0	0	0	0	0	0	0	35	0	0	0	0	0	0	0	0	0	0	0	0	0	0	k__Bacteria; p__Firmicutes; c__Clostridia; o__Clostridia_UCG-014; f__Clostridia_UCG-014; g__Clostridia_UCG-014
2254	0	0	0	0	0	0	0	0	0	21	10	0	0	0	0	0	0	0	0	0	0	0	0	0	k__Bacteria; p__Firmicutes; c__Clostridia; o__Christensenellales; f__Christensenellaceae; g__Christensenellaceae_R-7_group; s__uncultured_bacterium_g__Christensenellaceae_R-7_group
2258	0	0	0	0	0	0	0	0	0	0	0	0	0	0	3	0	0	2	3	0	0	0	3	0	k__Bacteria; p__Proteobacteria; c__Gammaproteobacteria; o__Xanthomonadales; f__Xanthomonadaceae; g__Stenotrophomonas; s__[Pseudomonas]_geniculata_g__Stenotrophomonas
2259	6	0	1	0	0	0	0	0	0	0	0	0	0	0	5	4	0	0	0	6	0	0	0	0	k__Bacteria; p__Firmicutes; c__Clostridia; o__Lachnospirales; f__Lachnospiraceae; g__Blautia; s__Lachnospiraceae_bacterium_g__Blautia
2260	0	0	0	0	0	0	0	0	0	0	0	0	0	0	0	0	0	0	0	0	0	12	0	0	k__Bacteria; p__Firmicutes; c__Clostridia; o__Oscillospirales; f__Oscillospiraceae; g__UCG-005; s__metagenome_g__UCG-005
2261	27	0	0	0	0	0	0	0	0	0	0	0	0	0	0	0	0	0	0	0	0	0	0	0	k__Bacteria
2262	0	0	31	0	0	0	0	0	0	0	0	0	0	0	0	0	0	0	0	0	0	0	0	0	k__Bacteria; p__Firmicutes; c__Clostridia; o__Lachnospirales; f__Lachnospiraceae; g__Tyzzerella; s__uncultured_bacterium_g__Tyzzerella
2263	0	0	0	0	29	0	0	0	0	0	0	0	0	0	0	0	0	0	0	0	0	0	0	0	k__Bacteria; p__Actinobacteriota; c__Coriobacteriia; o__Coriobacteriales; f__Coriobacteriales_Incertae_Sedis
2264	0	0	0	0	28	0	0	0	0	0	0	0	0	0	0	0	0	0	0	0	0	0	0	0	k__Bacteria; p__Firmicutes; c__Clostridia; o__Eubacteriales; f__Eubacteriaceae; g__uncultured; s__uncultured_bacterium_g__uncultured
2265	0	0	0	0	28	0	0	0	0	0	0	0	0	0	0	0	0	0	0	0	0	0	0	0	k__Bacteria; p__Proteobacteria; c__Gammaproteobacteria; o__Pseudomonadales; f__Pseudomonadaceae; g__Pseudomonas; s__Pseudomonas_putida_g__Pseudomonas
2266	0	0	0	0	0	25	0	0	0	0	0	0	0	0	0	0	0	0	0	0	0	0	0	0	k__Bacteria; p__Actinobacteriota; c__Coriobacteriia; o__Coriobacteriales; f__Eggerthellaceae
2269	0	0	0	0	0	0	0	0	0	0	0	0	16	0	0	11	0	0	0	0	0	0	0	0	k__Bacteria; p__Firmicutes; c__Clostridia; o__Lachnospirales; f__Lachnospiraceae
2270	0	0	0	0	0	0	0	0	0	0	0	0	0	0	31	0	0	0	0	0	0	0	0	0	k__Bacteria; p__Bacteroidota; c__Bacteroidia; o__Bacteroidales; f__Bacteroidaceae; g__Bacteroides; s__Bacteroides_dorei_g__Bacteroides
2271	0	0	0	0	0	0	0	0	0	0	0	0	0	0	0	27	0	0	0	0	0	0	0	0	k__Bacteria; p__Firmicutes; c__Clostridia; o__Clostridiales; f__Clostridiaceae; g__Clostridium_sensu_stricto_6; s__Clostridium_bornimense_g__Clostridium_sensu_stricto_6
2275	0	0	0	0	0	0	0	32	0	0	0	0	0	0	0	0	0	0	0	0	0	0	0	0	k__Bacteria; p__Firmicutes; c__Clostridia; o__Peptostreptococcales-Tissierellales; f__Anaerovoracaceae; g__Family_XIII_UCG-001; s__uncultured_bacterium_g__Family_XIII_UCG-001
2276	0	0	0	0	0	0	0	0	32	0	0	0	0	0	0	0	0	0	0	0	0	0	0	0	k__Bacteria; p__Firmicutes; c__Clostridia; o__Lachnospirales; f__Lachnospiraceae
2277	0	0	0	0	0	0	0	0	29	0	0	0	0	0	0	0	0	0	0	0	0	0	0	0	k__Bacteria; p__Firmicutes; c__Clostridia; o__Clostridia_UCG-014; f__Clostridia_UCG-014; g__Clostridia_UCG-014
2278	0	0	0	0	0	0	0	0	0	0	23	0	0	0	0	0	0	0	0	0	0	0	0	0	k__Bacteria; p__Firmicutes; c__Clostridia; o__Christensenellales; f__Christensenellaceae; g__Christensenellaceae_R-7_group; s__uncultured_bacterium_g__Christensenellaceae_R-7_group
2282	0	0	0	0	0	0	0	0	0	0	0	0	0	0	0	0	0	0	5	0	0	0	0	0	k__Bacteria; p__Firmicutes; c__Clostridia; o__Lachnospirales; f__Lachnospiraceae; g__Tyzzerella
2283	0	0	0	0	0	0	0	0	0	0	0	0	0	0	0	0	0	0	0	8	0	11	7	0	k__Bacteria; p__Bacteroidota; c__Bacteroidia; o__Bacteroidales; f__Rikenellaceae; g__Rikenellaceae_RC9_gut_group
2284	0	0	0	0	0	0	0	0	0	0	0	0	0	0	0	0	0	0	0	0	22	0	0	0	k__Bacteria; p__Proteobacteria; c__Gammaproteobacteria; o__Salinisphaerales; f__Solimonadaceae
2285	0	0	0	0	0	0	0	0	0	0	0	0	0	0	0	0	0	0	0	0	0	15	0	0	k__Bacteria; p__Firmicutes; c__Clostridia; o__Oscillospirales; f__Oscillospiraceae; g__uncultured
2286	27	0	0	0	0	0	0	0	0	0	0	0	0	0	0	0	0	0	0	0	0	0	0	0	k__Bacteria; p__Firmicutes; c__Clostridia; o__Eubacteriales; f__Eubacteriaceae; g__uncultured; s__uncultured_bacterium_g__uncultured
2287	28	0	0	0	0	0	0	0	0	0	0	0	0	0	0	0	0	0	0	0	0	0	0	0	k__Bacteria
2288	18	0	0	0	0	0	0	0	0	0	0	0	0	0	0	0	0	0	0	0	0	0	0	0	k__Bacteria; p__Firmicutes; c__Clostridia; o__Eubacteriales; f__Eubacteriaceae; g__uncultured; s__uncultured_bacterium_g__uncultured
2289	6	0	0	0	0	0	0	0	0	0	0	0	0	0	0	0	0	3	0	0	0	0	0	0	k__Bacteria; p__Bacteroidota; c__Bacteroidia; o__Bacteroidales; f__Muribaculaceae; g__Muribaculaceae; s__uncultured_bacterium_g__Muribaculaceae
2290	0	31	0	0	0	0	0	0	0	0	0	0	0	0	0	0	0	0	0	0	0	0	0	0	k__Bacteria; p__Firmicutes; c__Clostridia; o__Eubacteriales; f__Eubacteriaceae; g__uncultured; s__uncultured_bacterium_g__uncultured
2291	0	0	0	32	0	0	0	0	0	0	0	0	0	0	0	0	0	0	0	0	0	0	0	0	k__Bacteria; p__Actinobacteriota; c__Actinobacteria; o__Bifidobacteriales; f__Bifidobacteriaceae; g__Bifidobacterium; s__Bifidobacterium_pseudolongum_g__Bifidobacterium
2292	0	0	0	0	0	26	0	0	0	0	0	0	0	0	0	0	0	0	0	0	0	0	0	0	k__Bacteria; p__Firmicutes; c__Clostridia; o__Eubacteriales; f__Eubacteriaceae; g__uncultured; s__uncultured_bacterium_g__uncultured
2299	0	0	0	0	0	0	0	0	0	0	0	0	11	0	0	16	0	0	0	0	0	0	0	0	k__Bacteria; p__Firmicutes; c__Bacilli
2300	0	0	0	0	0	0	0	0	0	0	0	0	0	0	29	0	0	0	0	0	0	0	0	0	k__Bacteria; p__Firmicutes; c__Clostridia; o__Clostridia_UCG-014; f__Clostridia_UCG-014; g__Clostridia_UCG-014; s__uncultured_bacterium_g__Clostridia_UCG-014
2301	0	0	0	0	0	0	0	0	0	0	0	0	0	0	0	0	0	25	0	0	0	0	0	0	k__Bacteria; p__Firmicutes
2304	0	0	0	0	0	0	28	0	0	0	0	0	0	0	0	0	0	0	0	0	0	0	0	0	k__Bacteria; p__Firmicutes; c__Clostridia; o__Lachnospirales; f__Lachnospiraceae
2305	0	0	0	0	0	0	0	0	27	0	0	0	0	0	0	0	0	0	0	0	0	0	0	0	k__Bacteria; p__Firmicutes; c__Clostridia; o__Lachnospirales; f__Lachnospiraceae
2306	0	0	0	0	0	0	0	0	21	0	0	0	0	0	0	0	0	0	0	0	0	0	0	0	k__Bacteria; p__Firmicutes; c__Clostridia; o__Clostridia_UCG-014; f__Clostridia_UCG-014; g__Clostridia_UCG-014
2307	0	0	0	0	0	0	0	0	0	0	25	0	0	0	0	0	0	0	0	0	0	0	0	0	k__Bacteria; p__Firmicutes; c__Clostridia; o__Clostridia_UCG-014; f__Clostridia_UCG-014; g__Clostridia_UCG-014; s__uncultured_bacterium_g__Clostridia_UCG-014
2308	0	0	0	0	0	0	0	0	0	0	0	27	0	0	0	0	0	0	0	0	0	0	0	0	k__Bacteria; p__Firmicutes; c__Clostridia; o__Oscillospirales; f__Oscillospiraceae; g__NK4A214_group; s__uncultured_bacterium_g__NK4A214_group
2311	26	0	0	0	0	0	0	0	0	0	0	0	0	0	0	0	0	0	0	0	0	0	0	0	k__Bacteria; p__Firmicutes; c__Clostridia; o__Eubacteriales; f__Eubacteriaceae; g__uncultured; s__uncultured_bacterium_g__uncultured
2312	13	0	0	0	8	0	0	0	0	0	0	0	0	0	0	0	0	0	0	0	0	0	0	0	k__Bacteria; p__Proteobacteria; c__Gammaproteobacteria; o__Burkholderiales; f__Neisseriaceae; g__Neisseria
2313	0	15	0	0	0	0	0	0	0	0	0	0	0	0	0	0	0	0	0	0	0	0	0	0	k__Bacteria; p__Firmicutes; c__Bacilli; o__RF39; f__RF39; g__RF39; s__uncultured_bacterium_g__RF39
2314	0	0	28	0	0	0	0	0	0	0	0	0	0	0	0	0	0	0	0	0	0	0	0	0	k__Bacteria; p__Firmicutes; c__Clostridia; o__Eubacteriales; f__Eubacteriaceae; g__uncultured; s__uncultured_bacterium_g__uncultured
2315	0	0	0	0	28	0	0	0	0	0	0	0	0	0	0	0	0	0	0	0	0	0	0	0	k__Bacteria; p__Proteobacteria; c__Gammaproteobacteria; o__Burkholderiales; f__Sutterellaceae
2316	0	0	0	0	0	28	0	0	0	0	0	0	0	0	0	0	0	0	0	0	0	0	0	0	k__Bacteria; p__Firmicutes; c__Clostridia; o__Oscillospirales; f__Ruminococcaceae; g__CAG-352
2317	0	0	0	0	0	23	0	0	0	0	0	0	0	0	0	0	4	0	0	0	0	0	0	0	k__Bacteria; p__Acidobacteriota; c__Subgroup_25; o__Subgroup_25; f__Subgroup_25; g__Subgroup_25; s__uncultured_bacterium_g__Subgroup_25
2319	0	0	0	0	0	0	0	0	10	0	0	0	0	0	0	0	0	0	0	0	0	0	0	0	k__Bacteria; p__Firmicutes; c__Clostridia; o__Lachnospirales; f__Lachnospiraceae
2322	0	0	0	0	0	0	0	0	0	0	0	3	0	0	0	0	0	0	0	0	0	0	0	0	k__Bacteria; p__Proteobacteria; c__Alphaproteobacteria; o__Sphingomonadales; f__Sphingomonadaceae; g__Sphingomonas; s__Sphingomonas_melonis_g__Sphingomonas
2325	0	0	0	0	0	0	0	0	0	0	0	0	13	0	0	19	0	0	0	0	0	0	0	0	k__Bacteria; p__Firmicutes; c__Clostridia; o__Lachnospirales; f__Lachnospiraceae; g__Anaerostipes; s__Anaerostipes_caccae_g__Anaerostipes
2333	0	0	0	0	0	0	16	0	0	13	0	0	0	0	0	0	0	0	0	0	0	0	0	0	k__Bacteria; p__Firmicutes; c__Clostridia; o__Clostridia_UCG-014; f__Clostridia_UCG-014; g__Clostridia_UCG-014
2334	0	0	0	0	0	0	12	0	0	14	0	0	0	0	0	0	0	0	0	0	0	0	0	0	k__Bacteria; p__Firmicutes; c__Clostridia; o__Lachnospirales; f__Lachnospiraceae; g__Tyzzerella
2335	0	0	0	0	0	0	2	0	17	0	7	0	0	0	0	0	0	0	0	0	0	0	0	0	k__Bacteria; p__Firmicutes; c__Clostridia; o__Oscillospirales; f__Ruminococcaceae; g__Pygmaiobacter; s__uncultured_bacterium_g__Pygmaiobacter
2336	0	0	0	0	0	0	0	30	0	0	0	0	0	0	0	0	0	0	0	0	0	0	0	0	k__Bacteria; p__Firmicutes; c__Clostridia; o__Peptostreptococcales-Tissierellales; f__Anaerovoracaceae
2337	0	0	0	0	0	0	0	32	0	0	0	0	0	0	0	0	0	0	0	0	0	0	0	0	k__Bacteria; p__Firmicutes; c__Clostridia; o__Oscillospirales; f__Oscillospiraceae; g__NK4A214_group; s__uncultured_rumen_g__NK4A214_group
2338	0	0	0	0	0	0	0	0	30	0	0	0	0	0	0	0	0	0	0	0	0	0	0	0	k__Bacteria; p__Firmicutes; c__Clostridia; o__Oscillospirales; f__Oscillospiraceae
2340	0	0	0	0	0	0	9	0	0	0	7	0	0	0	0	0	0	0	0	0	0	0	0	0	k__Bacteria; p__Bacteroidota; c__Bacteroidia; o__Bacteroidales; f__Porphyromonadaceae; g__Porphyromonas; s__uncultured_bacterium_g__Porphyromonas
2342	0	0	0	0	0	0	0	0	0	0	0	0	0	0	15	0	0	0	0	0	0	0	0	0	k__Bacteria; p__Actinobacteriota; c__Coriobacteriia; o__Coriobacteriales; f__Eggerthellaceae
2343	0	0	0	0	0	0	17	0	0	0	0	0	0	0	0	0	0	0	0	0	0	0	0	0	k__Bacteria; p__Firmicutes; c__Clostridia; o__Oscillospirales; f__Oscillospiraceae; g__uncultured
2344	0	0	0	0	0	0	0	0	0	0	0	0	0	0	5	5	3	0	2	0	0	0	0	2	k__Bacteria; p__Firmicutes; c__Clostridia; o__Lachnospirales; f__Lachnospiraceae; g__Tuzzerella; s__uncultured_bacterium_g__Tuzzerella
2345	0	0	0	0	0	0	0	0	0	0	0	0	0	0	0	0	0	0	0	15	0	0	0	0	k__Bacteria; p__Firmicutes; c__Clostridia; o__Oscillospirales; f__Ruminococcaceae; g__Faecalibacterium
2346	0	28	0	0	0	0	0	0	0	0	0	0	0	0	0	0	0	0	0	0	0	0	0	0	k__Bacteria
2347	0	0	0	0	0	29	0	0	0	0	0	0	0	0	0	0	0	0	0	0	0	0	0	0	k__Bacteria; p__Firmicutes; c__Negativicutes; o__Veillonellales-Selenomonadales; f__Veillonellaceae; g__Dialister; s__Dialister_pneumosintes_g__Dialister
2355	0	0	0	0	0	0	0	0	0	0	0	0	18	0	0	8	0	0	0	0	0	0	0	0	k__Bacteria; p__Firmicutes; c__Clostridia; o__Oscillospirales; f__Ruminococcaceae; g__Ruminococcus; s__uncultured_Clostridiaceae_g__Ruminococcus
2356	0	0	0	0	0	0	0	0	0	0	0	0	2	0	23	0	0	0	0	0	0	0	0	0	k__Bacteria; p__Firmicutes; c__Negativicutes; o__Veillonellales-Selenomonadales; f__Veillonellaceae; g__Veillonella; s__Veillonella_ratti_g__Veillonella
2357	0	0	0	0	0	0	0	0	0	0	0	0	0	0	31	0	0	0	0	0	0	0	0	0	k__Bacteria; p__Actinobacteriota; c__Actinobacteria; o__Bifidobacteriales; f__Bifidobacteriaceae; g__Bifidobacterium
2362	0	0	0	0	0	0	15	0	0	6	0	0	0	0	0	0	0	0	0	0	0	0	0	0	k__Bacteria; p__Firmicutes; c__Clostridia; o__Monoglobales; f__Monoglobaceae; g__Monoglobus
2363	0	0	0	0	0	0	11	18	0	0	0	0	0	0	0	0	0	0	0	0	0	0	0	0	k__Bacteria; p__Firmicutes; c__Clostridia; o__Lachnospirales; f__Lachnospiraceae; g__Marvinbryantia; s__uncultured_bacterium_g__Marvinbryantia
2364	0	0	0	0	0	0	0	25	0	0	0	0	0	0	0	0	0	0	0	0	0	0	0	0	k__Bacteria; p__Firmicutes; c__Clostridia; o__Oscillospirales; f__Oscillospiraceae; g__Colidextribacter; s__uncultured_bacterium_g__Colidextribacter
2365	0	0	0	0	0	0	0	0	26	0	0	0	0	0	0	0	0	0	0	0	0	0	0	0	k__Bacteria; p__Firmicutes; c__Clostridia; o__Monoglobales; f__Monoglobaceae; g__Monoglobus
2366	0	0	0	0	0	0	0	0	27	0	0	0	0	0	0	0	0	0	0	0	0	0	0	0	k__Bacteria; p__Firmicutes; c__Clostridia; o__Oscillospirales; f__Ruminococcaceae; g__Incertae_Sedis
2367	0	0	0	0	0	0	0	0	28	0	0	0	0	0	0	0	0	0	0	0	0	0	0	0	k__Bacteria; p__Firmicutes; c__Clostridia; o__Lachnospirales; f__Lachnospiraceae; g__Lachnospiraceae_NK4A136_group; s__uncultured_bacterium_g__Lachnospiraceae_NK4A136_group
2368	0	0	0	0	0	0	0	0	23	0	0	0	0	0	0	0	0	0	0	0	0	0	0	0	k__Bacteria; p__Firmicutes; c__Clostridia; o__Christensenellales; f__Christensenellaceae; g__Christensenellaceae_R-7_group; s__uncultured_bacterium_g__Christensenellaceae_R-7_group
2372	0	0	0	0	0	0	0	0	0	0	0	0	0	0	0	0	0	0	0	0	0	30	0	0	k__Bacteria; p__Firmicutes; c__Negativicutes; o__Veillonellales-Selenomonadales; f__Veillonellaceae; g__Veillonella; s__Veillonella_ratti_g__Veillonella
2373	0	0	0	0	0	0	0	0	0	0	0	0	0	0	0	0	0	0	0	0	0	11	0	0	k__Bacteria; p__Proteobacteria; c__Alphaproteobacteria; o__Sphingomonadales; f__Sphingomonadaceae; g__Sphingomonas; s__Sphingomonas_melonis_g__Sphingomonas
2374	0	0	0	0	0	0	0	0	0	0	0	0	0	0	0	0	0	0	0	0	0	0	0	26	k__Bacteria; p__Firmicutes; c__Clostridia; o__Clostridia_UCG-014; f__Clostridia_UCG-014; g__Clostridia_UCG-014
2375	22	0	0	0	0	0	0	0	0	0	0	0	0	0	0	0	0	0	0	0	0	0	0	0	k__Bacteria; p__Bacteroidota; c__Bacteroidia; o__Bacteroidales; f__Muribaculaceae; g__Muribaculaceae; s__uncultured_bacterium_g__Muribaculaceae
2376	23	0	0	0	0	0	0	0	0	0	0	0	0	0	0	0	0	0	0	0	0	0	0	0	k__Bacteria
2377	0	28	0	0	0	0	0	0	0	0	0	0	0	0	0	0	0	0	0	0	0	0	0	0	k__Bacteria
2378	0	0	29	0	0	0	0	0	0	0	0	0	0	0	0	0	0	0	0	0	0	0	0	0	k__Bacteria; p__Firmicutes; c__Clostridia; o__Oscillospirales; f__Oscillospiraceae; g__Oscillibacter; s__uncultured_bacterium_g__Oscillibacter
2379	0	0	0	23	0	0	0	0	0	0	0	0	0	0	0	0	0	0	0	0	0	0	0	0	k__Bacteria; p__Proteobacteria; c__Alphaproteobacteria; o__Rhizobiales; f__Rhodomicrobiaceae; g__Rhodomicrobium; s__uncultured_bacterium_g__Rhodomicrobium
2380	0	0	0	24	0	0	0	0	0	0	0	0	0	0	0	0	0	0	0	0	0	0	0	0	k__Bacteria; p__Firmicutes; c__Clostridia; o__Lachnospirales; f__Lachnospiraceae; g__Lachnospiraceae_NK4A136_group; s__uncultured_bacterium_g__Lachnospiraceae_NK4A136_group
2381	0	0	0	0	5	0	0	0	2	0	0	0	0	0	0	0	0	0	0	0	0	0	0	0	k__Bacteria; p__Proteobacteria; c__Gammaproteobacteria; o__Burkholderiales; f__Oxalobacteraceae; g__Herbaspirillum; s__Herbaspirillum_huttiense_g__Herbaspirillum
2384	0	0	0	0	0	0	0	0	0	0	0	0	0	0	28	0	0	0	0	0	0	0	0	0	k__Bacteria; p__Firmicutes
2387	0	0	0	0	0	0	0	29	0	0	0	0	0	0	0	0	0	0	0	0	0	0	0	0	k__Bacteria; p__Firmicutes; c__Clostridia; o__Lachnospirales; f__Lachnospiraceae; g__Roseburia
2388	0	0	0	0	0	0	0	0	29	0	0	0	0	0	0	0	0	0	0	0	0	0	0	0	k__Bacteria; p__Firmicutes; c__Clostridia; o__Clostridia_UCG-014; f__Clostridia_UCG-014; g__Clostridia_UCG-014; s__uncultured_bacterium_g__Clostridia_UCG-014
2389	0	0	0	0	0	0	0	0	26	0	0	0	0	0	0	0	0	0	0	0	0	0	0	0	k__Bacteria; p__Firmicutes; c__Clostridia; o__Lachnospirales; f__Lachnospiraceae; g__Blautia
2390	0	0	0	0	0	0	0	0	0	0	25	0	0	0	0	0	0	0	0	0	0	0	0	0	k__Bacteria; p__Firmicutes; c__Clostridia; o__Lachnospirales; f__Lachnospiraceae
2391	0	0	0	0	0	0	0	0	0	0	0	28	0	0	0	0	0	0	0	0	0	0	0	0	k__Bacteria
2393	3	0	0	0	0	0	5	0	0	0	0	0	11	0	0	0	0	0	0	0	0	0	0	0	k__Bacteria; p__Bacteroidota; c__Bacteroidia; o__Bacteroidales; f__Rikenellaceae; g__Rikenellaceae_RC9_gut_group
2394	0	0	0	0	0	0	0	0	0	0	0	0	0	0	0	0	0	0	0	23	0	0	0	0	k__Bacteria
2395	0	0	0	0	0	0	0	0	0	0	0	0	0	0	0	0	0	0	0	0	0	16	0	0	k__Bacteria; p__Firmicutes; c__Clostridia; o__Clostridia_UCG-014; f__Clostridia_UCG-014; g__Clostridia_UCG-014
2396	0	0	0	0	0	0	20	0	0	0	0	0	0	0	0	0	0	0	0	0	0	6	0	0	k__Bacteria; p__Firmicutes; c__Clostridia; o__Clostridia_UCG-014; f__Clostridia_UCG-014; g__Clostridia_UCG-014
2397	0	0	0	0	0	0	0	0	0	0	0	0	0	0	0	0	0	0	0	0	0	0	30	0	k__Bacteria; p__Actinobacteriota; c__Coriobacteriia; o__Coriobacteriales; f__Eggerthellaceae; g__Enterorhabdus; s__uncultured_bacterium_g__Enterorhabdus
2398	23	0	0	0	0	0	0	0	0	0	0	0	0	0	0	0	0	0	0	0	0	0	0	0	k__Bacteria; p__Firmicutes; c__Clostridia; o__Eubacteriales; f__Eubacteriaceae; g__uncultured; s__uncultured_bacterium_g__uncultured
2399	0	24	0	0	0	0	0	0	0	0	0	0	0	0	0	0	0	0	0	0	0	0	0	0	k__Bacteria; p__Firmicutes; c__Bacilli; o__Erysipelotrichales; f__Erysipelotrichaceae
2400	0	0	0	22	0	0	0	0	0	0	0	0	0	0	0	0	0	0	0	0	0	0	0	0	k__Bacteria; p__Bacteroidota; c__Bacteroidia; o__Bacteroidales; f__Muribaculaceae; g__Muribaculaceae; s__uncultured_Bacteroidales_g__Muribaculaceae
2401	0	0	0	0	0	0	0	0	0	0	8	0	0	0	0	0	0	0	0	0	0	0	0	0	k__Bacteria; p__Firmicutes; c__Clostridia; o__Lachnospirales; f__Lachnospiraceae
2406	0	0	0	0	0	0	0	0	0	0	0	0	15	0	0	9	0	0	0	0	0	0	0	0	k__Bacteria; p__Proteobacteria; c__Alphaproteobacteria; o__Rhizobiales; f__Xanthobacteraceae; g__Afipia
2407	0	0	0	0	0	0	0	0	0	0	0	0	12	0	0	14	0	0	0	0	0	0	0	0	k__Bacteria; p__Firmicutes; c__Clostridia; o__Lachnospirales; f__Lachnospiraceae
2408	0	0	0	0	0	0	0	0	0	0	0	0	9	0	0	18	0	0	0	0	0	0	0	0	k__Bacteria; p__Firmicutes; c__Clostridia
2409	0	0	0	0	0	0	0	0	0	0	0	0	0	27	0	0	0	0	0	0	0	0	0	0	k__Bacteria; p__Firmicutes; c__Clostridia; o__Eubacteriales; f__Eubacteriaceae; g__uncultured; s__uncultured_bacterium_g__uncultured
2414	0	0	0	0	0	0	0	24	0	0	0	0	0	0	0	0	0	0	0	0	0	0	0	0	k__Bacteria; p__Firmicutes; c__Clostridia; o__Oscillospirales; f__Oscillospiraceae; g__Colidextribacter; s__uncultured_bacterium_g__Colidextribacter
2415	0	0	0	0	0	0	0	0	0	0	0	0	0	0	0	0	0	0	5	0	0	0	0	0	k__Bacteria; p__Proteobacteria; c__Alphaproteobacteria; o__Rhizobiales; f__Xanthobacteraceae; g__uncultured; s__uncultured_Alphaproteobacteria_g__uncultured
2418	0	0	0	0	0	0	0	0	0	0	0	0	0	0	0	0	0	0	0	25	0	0	0	0	k__Bacteria; p__Firmicutes; c__Clostridia; o__Eubacteriales; f__Eubacteriaceae; g__uncultured; s__uncultured_bacterium_g__uncultured
2419	0	0	0	0	0	0	0	0	0	0	0	0	0	0	0	0	0	0	0	0	0	19	0	0	k__Bacteria; p__Firmicutes; c__Clostridia; o__Lachnospirales; f__Lachnospiraceae
2420	0	0	0	0	0	0	0	0	0	0	0	0	0	0	0	0	0	0	0	0	0	10	0	0	k__Bacteria; p__Firmicutes; c__Clostridia; o__Lachnospirales; f__Lachnospiraceae; g__Blautia
2421	0	0	0	0	0	0	0	0	0	0	0	0	0	0	0	0	0	0	0	0	0	0	0	19	k__Bacteria; p__Firmicutes
2422	0	0	23	0	0	0	0	0	0	0	0	0	0	0	0	0	0	0	0	0	0	0	0	0	k__Bacteria; p__Firmicutes; c__Clostridia; o__Eubacteriales; f__Eubacteriaceae; g__uncultured; s__uncultured_bacterium_g__uncultured
2423	0	0	0	27	0	0	0	0	0	0	0	0	0	0	0	0	0	0	0	0	0	0	0	0	k__Bacteria; p__Bacteroidota; c__Bacteroidia; o__Bacteroidales; f__Prevotellaceae; g__Prevotella
2432	0	0	0	0	0	0	0	0	0	0	0	0	29	0	0	0	0	0	0	0	0	0	0	0	k__Bacteria; p__Actinobacteriota; c__Coriobacteriia; o__Coriobacteriales; f__Eggerthellaceae
2433	0	0	0	0	0	0	0	0	0	0	0	0	10	0	0	10	0	0	0	0	0	0	0	0	k__Bacteria; p__Firmicutes; c__Clostridia; o__Oscillospirales; f__Ruminococcaceae
2434	0	0	0	0	0	0	0	0	0	0	0	0	0	0	0	0	26	0	0	0	0	0	0	0	k__Bacteria; p__Firmicutes; c__Bacilli; o__Lactobacillales; f__Lactobacillaceae; g__Lactobacillus; s__Lactobacillus_johnsonii_g__Lactobacillus
2435	0	0	0	0	0	0	0	0	0	0	0	0	0	0	0	0	22	0	0	0	0	0	0	0	k__Bacteria
2439	0	0	0	0	0	0	0	9	0	0	0	0	0	0	0	0	0	0	0	0	0	0	0	0	k__Bacteria; p__Firmicutes; c__Bacilli; o__RF39; f__RF39; g__RF39
2441	0	0	0	0	0	0	22	0	0	0	0	0	0	0	0	0	0	0	0	0	0	0	0	0	k__Bacteria; p__Firmicutes; c__Clostridia; o__Lachnospirales; f__Lachnospiraceae
2442	0	0	0	0	0	0	18	0	0	0	0	0	0	0	0	0	0	0	0	0	0	0	0	0	k__Bacteria; p__Firmicutes; c__Clostridia; o__Lachnospirales; f__Lachnospiraceae
2443	0	0	0	0	0	0	4	0	16	0	0	0	0	0	0	0	0	0	0	0	0	0	0	0	k__Bacteria; p__Desulfobacterota; c__Desulfovibrionia; o__Desulfovibrionales; f__Desulfovibrionaceae; g__Bilophila; s__uncultured_bacterium_g__Bilophila
2444	0	0	0	0	0	0	10	7	0	0	7	0	0	0	0	0	0	0	0	0	0	0	0	0	k__Bacteria; p__Firmicutes; c__Clostridia; o__Eubacteriales; f__Anaerofustaceae; g__Anaerofustis; s__Anaerofustis_stercorihominis_g__Anaerofustis
2445	0	0	0	0	0	0	0	25	0	0	0	0	0	0	0	0	0	0	0	0	0	0	0	0	k__Bacteria; p__Bacteroidota; c__Bacteroidia; o__Bacteroidales; f__Barnesiellaceae; g__uncultured; s__uncultured_bacterium_g__uncultured
2446	0	0	0	0	0	0	0	0	26	0	0	0	0	0	0	0	0	0	0	0	0	0	0	0	k__Bacteria; p__Firmicutes; c__Clostridia; o__Lachnospirales; f__Lachnospiraceae; g__Marvinbryantia
2447	0	0	0	0	0	0	0	0	26	0	0	0	0	0	0	0	0	0	0	0	0	0	0	0	k__Bacteria; p__Firmicutes; c__Clostridia; o__Oscillospirales; f__Ruminococcaceae; g__uncultured; s__gut_metagenome_g__uncultured
2448	0	0	0	0	0	0	0	0	0	24	0	0	0	0	0	0	0	0	0	0	0	0	0	0	k__Bacteria; p__Firmicutes; c__Bacilli; o__Erysipelotrichales; f__Erysipelotrichaceae
2449	0	0	0	0	0	0	0	0	0	14	10	0	0	0	0	0	0	0	0	0	0	0	0	0	k__Bacteria; p__Bacteroidota; c__Bacteroidia; o__Bacteroidales; f__Muribaculaceae; g__Muribaculaceae; s__uncultured_bacterium_g__Muribaculaceae
2450	0	0	0	0	0	0	0	0	0	0	3	0	0	0	0	3	0	0	0	4	0	0	0	0	k__Bacteria; p__Bacteroidota; c__Bacteroidia; o__Bacteroidales; f__Bacteroidaceae; g__Bacteroides
2451	0	0	0	0	0	0	0	0	0	0	0	11	0	0	0	0	0	0	0	0	0	0	0	0	k__Bacteria; p__Proteobacteria; c__Gammaproteobacteria; o__Pseudomonadales; f__Pseudomonadaceae; g__Pseudomonas; s__Pseudomonas_psychrotolerans_g__Pseudomonas
2452	0	0	0	0	0	9	0	8	0	0	0	0	0	0	0	0	0	0	0	0	0	0	0	0	k__Bacteria; p__Firmicutes; c__Clostridia; o__Lachnospirales; f__Lachnospiraceae; g__Lachnospiraceae_NK4A136_group; s__uncultured_bacterium_g__Lachnospiraceae_NK4A136_group
2453	0	4	0	2	0	0	0	0	0	1	0	1	0	0	0	0	0	0	0	0	0	0	0	0	k__Bacteria; p__Firmicutes
2454	0	0	0	0	0	0	0	0	0	0	0	0	0	0	0	0	0	0	11	0	0	0	0	0	k__Bacteria; p__Firmicutes; c__Clostridia; o__Clostridia_UCG-014; f__Clostridia_UCG-014; g__Clostridia_UCG-014; s__uncultured_rumen_g__Clostridia_UCG-014
2455	0	0	0	0	0	0	0	0	0	0	0	0	0	0	0	0	0	0	0	0	0	0	0	22	k__Bacteria; p__Firmicutes; c__Clostridia; o__Peptostreptococcales-Tissierellales; f__Anaerovoracaceae; g__Mogibacterium; s__uncultured_bacterium_g__Mogibacterium
2456	0	0	0	0	24	0	0	0	0	0	0	0	0	0	0	0	0	0	0	0	0	0	0	0	k__Bacteria; p__Firmicutes; c__Clostridia; o__Eubacteriales; f__Eubacteriaceae; g__uncultured; s__uncultured_bacterium_g__uncultured
2461	0	0	0	0	0	0	0	0	5	0	0	0	0	0	0	0	0	0	0	0	0	0	0	0	k__Bacteria; p__Firmicutes; c__Clostridia; o__Lachnospirales; f__Lachnospiraceae
2468	0	0	0	0	0	0	0	0	0	0	0	0	4	0	23	0	0	0	0	0	0	0	0	0	k__Bacteria; p__Firmicutes; c__Bacilli; o__Erysipelotrichales; f__Erysipelatoclostridiaceae; g__Erysipelatoclostridium
2469	0	0	0	0	0	0	0	0	0	0	0	0	0	0	0	0	14	0	0	0	0	0	0	0	k__Bacteria; p__Firmicutes; c__Clostridia; o__Eubacteriales; f__Eubacteriaceae; g__uncultured; s__uncultured_bacterium_g__uncultured
2470	0	0	0	0	0	0	0	0	0	0	0	0	0	0	0	0	0	20	0	0	0	0	0	0	k__Bacteria; p__Actinobacteriota; c__Coriobacteriia; o__Coriobacteriales; f__Eggerthellaceae
2471	0	0	0	0	0	0	0	0	0	0	0	0	0	0	0	0	0	23	0	0	0	0	0	0	k__Bacteria; p__Firmicutes; c__Clostridia; o__Lachnospirales; f__Lachnospiraceae; g__Tyzzerella; s__uncultured_rumen_g__Tyzzerella
2474	0	0	0	0	0	0	0	0	19	0	0	0	0	0	0	0	0	0	0	0	0	0	0	0	k__Bacteria; p__Bacteroidota; c__Bacteroidia; o__Bacteroidales; f__Muribaculaceae; g__Muribaculaceae; s__uncultured_bacterium_g__Muribaculaceae
2476	0	0	0	0	0	0	24	0	0	0	0	0	0	0	0	0	0	0	0	0	0	0	0	0	k__Bacteria; p__Firmicutes; c__Clostridia; o__Clostridia_UCG-014; f__Clostridia_UCG-014; g__Clostridia_UCG-014
2477	0	0	0	0	0	0	0	14	11	0	0	0	0	0	0	0	0	0	0	0	0	0	0	0	k__Bacteria; p__Firmicutes; c__Clostridia; o__Clostridia_vadinBB60_group; f__Clostridia_vadinBB60_group; g__Clostridia_vadinBB60_group; s__uncultured_bacterium_g__Clostridia_vadinBB60_group
2478	0	0	0	0	0	0	0	0	17	0	0	0	0	0	0	0	0	0	0	0	0	0	0	0	k__Bacteria; p__Firmicutes; c__Clostridia; o__Lachnospirales; f__Lachnospiraceae; g__uncultured; s__uncultured_bacterium_g__uncultured
2479	0	0	0	0	0	0	0	0	0	14	12	0	0	0	0	0	0	0	0	0	0	0	0	0	k__Bacteria; p__Firmicutes; c__Bacilli; o__RF39; f__RF39; g__RF39
2480	0	0	0	0	0	0	0	0	0	0	25	0	0	0	0	0	0	0	0	0	0	0	0	0	k__Bacteria; p__Firmicutes; c__Clostridia; o__Clostridia_UCG-014; f__Clostridia_UCG-014; g__Clostridia_UCG-014
2481	0	0	0	0	0	0	0	0	0	0	24	0	0	0	0	0	0	0	0	0	0	0	0	0	k__Bacteria; p__Firmicutes; c__Clostridia; o__Lachnospirales; f__Lachnospiraceae
2485	0	0	0	0	0	0	0	0	0	0	0	0	0	0	0	0	0	0	0	18	0	0	0	0	k__Bacteria
2486	0	0	0	0	0	0	0	0	0	0	0	0	0	0	0	0	0	0	0	0	0	0	0	23	k__Bacteria; p__Firmicutes; c__Clostridia; o__Oscillospirales; f__[Eubacterium]_coprostanoligenes_group; g__[Eubacterium]_coprostanoligenes_group; s__human_gut_g__[Eubacterium]_coprostanoligenes_group
2487	19	0	0	0	0	0	0	0	0	0	0	0	0	0	0	0	0	0	0	0	0	0	0	0	k__Bacteria
2488	0	24	0	0	0	0	0	0	0	0	0	0	0	0	0	0	0	0	0	0	0	0	0	0	k__Bacteria; p__Firmicutes; c__Clostridia; o__Eubacteriales; f__Eubacteriaceae; g__uncultured; s__uncultured_bacterium_g__uncultured
2489	0	0	0	0	23	0	0	0	0	0	0	0	0	0	0	0	0	0	0	0	0	0	0	0	k__Bacteria; p__Bacteroidota; c__Bacteroidia; o__Bacteroidales; f__Muribaculaceae; g__Muribaculaceae; s__uncultured_Bacteroidales_g__Muribaculaceae
2490	0	0	0	0	3	0	0	0	0	0	0	0	0	0	3	0	0	0	0	0	0	0	0	0	k__Bacteria; p__Firmicutes; c__Clostridia; o__Oscillospirales; f__Ruminococcaceae; g__Caproiciproducens
2492	0	0	0	0	0	0	0	0	10	0	5	0	0	0	0	0	0	0	0	0	0	0	0	0	k__Bacteria; p__Firmicutes; c__Clostridia; o__Lachnospirales; f__Lachnospiraceae
2501	0	0	0	0	0	0	0	0	0	0	0	0	0	0	0	0	0	23	0	0	0	0	0	0	k__Bacteria; p__Firmicutes; c__Clostridia; o__Eubacteriales; f__Eubacteriaceae; g__uncultured; s__uncultured_bacterium_g__uncultured
2507	0	0	0	0	0	0	19	0	0	0	0	0	0	0	0	0	0	0	0	0	0	0	0	0	k__Bacteria; p__Firmicutes; c__Clostridia; o__Oscillospirales; f__Ruminococcaceae; g__Incertae_Sedis; s__uncultured_bacterium_g__Incertae_Sedis
2508	0	0	0	0	0	0	14	0	0	0	11	0	0	0	0	0	0	0	0	0	0	0	0	0	k__Bacteria; p__Firmicutes; c__Clostridia; o__Clostridia_UCG-014; f__Clostridia_UCG-014; g__Clostridia_UCG-014; s__unidentified_g__Clostridia_UCG-014
2509	0	0	0	0	0	0	10	0	0	11	3	0	0	0	0	0	0	0	0	0	0	0	0	0	k__Bacteria; p__Firmicutes; c__Clostridia; o__Christensenellales; f__Christensenellaceae; g__Christensenellaceae_R-7_group
2510	0	0	0	0	0	0	8	15	0	0	0	0	0	0	0	0	0	0	0	0	0	0	0	0	k__Bacteria; p__Firmicutes; c__Clostridia; o__Oscillospirales; f__Ruminococcaceae; g__uncultured; s__uncultured_bacterium_g__uncultured
2511	0	0	0	0	0	0	0	21	0	0	0	0	0	0	0	0	0	0	0	0	0	0	0	0	k__Bacteria; p__Bacteroidota; c__Bacteroidia; o__Bacteroidales; f__Bacteroidaceae; g__Bacteroides
2512	0	0	0	0	0	0	0	0	28	0	0	0	0	0	0	0	0	0	0	0	0	0	0	0	k__Bacteria; p__Firmicutes; c__Clostridia; o__Lachnospirales; f__Lachnospiraceae; g__Lachnospiraceae_UCG-010; s__uncultured_bacterium_g__Lachnospiraceae_UCG-010
2513	0	0	0	0	0	0	0	0	24	0	0	0	0	0	0	0	0	0	0	0	0	0	0	0	k__Bacteria; p__Firmicutes; c__Clostridia; o__Christensenellales; f__Christensenellaceae; g__Christensenellaceae_R-7_group
2516	0	0	0	0	0	0	0	0	0	0	0	0	0	0	0	0	0	0	2	0	0	0	0	0	k__Bacteria; p__Proteobacteria; c__Alphaproteobacteria; o__Rhizobiales; f__Xanthobacteraceae; g__Ancylobacter; s__Ancylobacter_sp._g__Ancylobacter
2522	0	0	0	0	0	0	0	0	0	0	5	0	0	0	0	0	0	0	0	0	0	0	0	0	k__Bacteria; p__Proteobacteria; c__Gammaproteobacteria; o__Burkholderiales; f__Neisseriaceae; g__Neisseria
2523	0	0	0	0	0	0	0	0	0	0	0	0	0	0	0	0	0	0	0	25	0	0	0	0	k__Bacteria; p__Bacteroidota; c__Bacteroidia; o__Bacteroidales; f__Bacteroidaceae; g__Bacteroides; s__Bacteroides_vulgatus_g__Bacteroides
2524	0	0	0	0	0	0	0	0	0	0	0	0	0	0	0	0	0	0	0	0	0	7	0	0	k__Bacteria; p__Firmicutes; c__Clostridia; o__Lachnospirales; f__Lachnospiraceae
2525	0	0	0	0	0	0	0	0	0	0	0	0	0	0	0	0	0	0	0	0	0	0	17	0	k__Bacteria; p__Bacteroidota; c__Bacteroidia; o__Bacteroidales; f__Muribaculaceae; g__Muribaculaceae
2526	0	0	0	0	0	0	0	0	0	0	0	0	0	0	0	0	0	0	0	0	0	0	6	0	k__Bacteria; p__Firmicutes; c__Clostridia; o__Eubacteriales; f__Eubacteriaceae; g__uncultured; s__uncultured_bacterium_g__uncultured
2527	22	0	0	0	0	0	0	0	0	0	0	0	0	0	0	0	0	0	0	0	0	0	0	0	k__Bacteria; p__Firmicutes; c__Clostridia; o__Eubacteriales; f__Eubacteriaceae; g__uncultured; s__uncultured_bacterium_g__uncultured
2528	16	0	0	0	0	0	0	0	0	0	0	0	0	0	0	0	0	0	0	0	0	0	0	0	k__Bacteria; p__Proteobacteria; c__Gammaproteobacteria; o__Xanthomonadales; f__Xanthomonadaceae; g__Pseudoxanthomonas
2529	0	21	0	0	0	0	0	0	0	0	0	0	0	0	0	0	0	0	0	0	0	0	0	0	k__Bacteria; p__Actinobacteriota; c__Coriobacteriia; o__Coriobacteriales; f__Eggerthellaceae
[truncated: 1,059 more rows]

## Sheet: asv.kruskal_wallis.Group
ASV_ID	M1	M2	M3	M4	M5	M6	SV1	SV2	SV3	SV4	SV5	SV6	SFu1	SFu2	SFu3	SFu4	SFu5	SFu6	Fu1	Fu2	Fu3	Fu4	Fu5	Fu6	p-value	significant	FDR_P
1	1225	2790	12878	20320	6887	12622	77	4282	290	78	69	5953	23697	18351	5645	28252	3840	1600	14730	30610	23705	2834	22501	17863	0.0173067	*	0.226238
2	254	488	1207	3311	713	2364	0	938	0	0	0	771	4021	2359	933	4915	501	220	1451	3133	3741	394	2622	3027	0.0359044	*	0.349668
3	2760	59	5297	373	7738	1318	393	2279	313	386	342	393	1554	8	7274	201	2074	9325	151	35	50	736	52	241	0.0819945	not significant	0.440129
4	10	5	0	27	11	0	0	0	12	17	21	1186	202	5	0	217	20	0	151	220	4007	1792	381	5712	0.00985531	**	0.226238
5	2408	4767	1480	2427	1552	1184	503	547	0	533	538	1342	307	847	931	168	1719	1305	1371	270	100	122	859	343	0.0100845	*	0.226238
6	94	780	576	3225	339	679	0	0	0	0	0	438	2207	1108	218	2675	0	0	2487	1841	712	202	1734	968	0.0254804	*	0.264133
7	0	0	2	0	0	1718	8	0	0	0	0	0	2405	7242	3268	2027	4591	5126	4	3	0	3137	1215	8	0.00113315	**	0.113804
8	1597	294	1422	235	1497	1307	262	120	58	311	338	1471	417	804	1147	250	3058	1252	1483	404	68	392	1582	162	0.280033	not significant	0.440129
9	0	0	24	43	0	18	0	44	0	0	0	1130	150	0	15	168	0	24	133	103	3078	1440	412	5128	0.0121104	*	0.226238
10	1504	0	2521	31	1956	955	7	0	206	0	15	3820	0	305	16	22	201	126	2104	0	112	34	561	408	0.368472	not significant	0.440129
11	0	463	1152	2165	371	195	0	183	0	8	0	1346	498	193	48	512	45	56	262	1177	1259	58	1722	2037	0.0645384	not significant	0.440129
12	0	0	788	1574	445	530	0	199	0	0	0	0	1715	1163	0	1989	0	0	545	1930	1515	0	1039	755	0.101632	not significant	0.440129
13	747	2072	636	639	273	514	358	201	183	294	397	1372	327	334	517	255	945	273	896	320	127	89	459	173	0.184643	not significant	0.440129
14	0	171	0	0	0	1108	0	0	0	0	0	0	1278	3568	1708	920	2087	3067	4	0	5	1979	801	0	0.00147681	**	0.113804
15	182	0	2437	70	3393	260	133	1276	342	170	155	391	582	0	2221	98	1056	598	122	42	0	416	0	0	0.154225	not significant	0.440129
16	1832	1975	309	922	405	644	194	151	174	131	194	491	308	406	563	216	759	312	1161	248	17	59	309	208	0.013645	*	0.226238
17	0	0	0	0	0	21	0	219	114	0	8	2801	0	0	0	0	0	0	0	0	0	0	0	8	0.0356089	*	0.347898
18	547	0	701	101	930	373	80	192	63	83	52	412	423	0	2303	7	701	428	33	50	0	513	0	21	0.17547	not significant	0.440129
19	1266	1196	229	582	201	758	271	125	140	180	241	641	150	165	402	125	1709	458	566	307	18	24	436	121	0.168614	not significant	0.440129
20	887	251	1332	200	1521	454	79	183	104	85	118	632	45	252	186	0	429	494	339	299	80	25	890	143	0.106534	not significant	0.440129
21	23	0	0	0	0	19	1532	7660	2215	988	1101	36	0	0	39	0	0	0	71	0	0	601	0	0	0.00280609	**	0.113804
22	0	0	1170	38	1915	16	0	0	0	0	0	0	211	33	0	208	0	2668	152	40	0	0	0	0	0.0706586	not significant	0.440129
23	1436	1022	0	812	38	1217	180	109	87	281	217	0	315	356	309	273	413	176	608	276	0	50	168	214	0.175101	not significant	0.440129
24	0	0	2254	0	3658	0	0	0	0	0	0	0	173	0	8	216	0	2357	0	0	0	0	0	0	0.0384606	*	0.371017
25	0	0	0	0	0	0	604	695	84	422	609	0	0	0	0	0	0	0	0	8	0	3027	0	0	0.00596004	**	0.180454
26	1040	974	456	215	344	762	120	27	75	63	128	346	79	436	302	46	415	295	449	135	71	35	318	166	0.0218212	*	0.23747
27	405	272	444	188	581	249	87	163	150	85	72	241	30	136	108	0	292	777	1171	120	129	0	305	26	0.13331	not significant	0.440129
28	0	0	0	0	0	0	0	0	0	0	0	209	0	0	0	0	0	0	0	0	0	0	426	5193	0.235015	not significant	0.440129
29	0	0	0	0	0	0	0	0	0	0	0	0	0	0	0	0	0	0	0	0	0	869	0	0	0.391625	not significant	0.440129
30	0	642	182	262	116	223	113	0	153	117	150	197	68	343	85	56	692	484	388	123	79	225	136	153	0.755556	not significant	0.771449
31	0	0	89	0	0	0	1907	0	193	2191	2397	0	0	0	0	0	0	0	0	45	0	670	0	15	0.0395491	*	0.379165
32	692	724	127	519	111	405	123	74	134	118	158	182	134	116	277	75	625	141	329	87	20	55	242	0	0.114354	not significant	0.440129
33	756	975	157	395	171	393	111	158	101	164	153	344	0	151	215	0	427	263	390	0	0	85	139	62	0.0333875	*	0.328292
34	728	532	327	367	375	330	104	52	56	80	93	365	123	132	222	83	419	332	81	142	6	266	186	48	0.00773369	**	0.226238
35	0	0	1436	84	2389	14	26	82	18	20	27	172	128	0	340	68	129	0	0	13	0	66	0	0	0.16809	not significant	0.440129
36	0	0	0	0	0	0	805	1030	1307	810	1085	0	0	0	0	0	0	38	0	0	0	1556	0	0	0.0113741	*	0.226238
37	686	780	119	398	112	461	119	60	139	97	142	200	113	160	183	74	456	63	241	92	0	88	241	67	0.127709	not significant	0.440129
38	0	0	2	0	0	0	733	3970	1243	662	732	0	0	0	0	0	0	0	0	0	0	176	0	0	0.00342379	**	0.113804
39	341	246	120	94	172	211	71	68	22	72	92	189	52	133	251	0	518	46	528	89	0	98	250	305	0.242321	not significant	0.440129
40	0	16	0	248	0	0	12	0	379	20	17	0	0	94	0	0	0	0	58	0	83	0	0	0	0.526161	not significant	0.571123
41	451	576	168	232	193	254	139	148	174	122	183	415	62	0	156	43	304	238	82	58	0	181	99	60	0.0186569	*	0.226238
42	201	594	321	205	170	149	86	50	18	85	121	328	145	142	187	136	311	84	559	59	5	14	130	47	0.0332549	*	0.328043
43	0	252	154	0	151	0	253	0	63	316	348	0	153	0	362	77	592	0	382	157	0	0	0	159	0.80384	not significant	0.810466
44	0	0	6	0	0	0	972	115	0	3654	2327	0	0	0	0	0	0	0	0	0	0	343	0	0	0.0320931	*	0.321748
45	521	522	92	267	112	225	38	79	53	112	99	243	101	91	155	73	441	420	234	80	0	0	282	0	0.0989577	not significant	0.440129
46	251	605	61	346	0	363	144	0	0	169	141	0	81	182	278	71	149	116	349	241	0	13	24	0	0.211674	not significant	0.440129
47	353	76	219	0	186	280	43	64	0	90	62	390	65	157	188	62	403	471	219	103	0	0	276	79	0.400389	not significant	0.449152
48	0	0	0	0	0	527	0	215	0	0	0	0	760	0	246	831	0	0	0	636	637	0	460	671	0.133021	not significant	0.440129
49	0	0	0	0	54	0	698	83	0	815	910	0	187	0	180	172	24	0	225	0	97	525	0	0	0.169025	not significant	0.440129
50	322	18	537	0	873	165	0	317	0	171	120	294	68	0	136	59	187	276	0	0	0	0	0	0	0.0256973	*	0.264587
51	0	0	0	0	0	0	0	0	0	0	0	0	162	0	0	186	0	2310	0	0	0	0	13	0	0.0592918	not significant	0.440129
52	0	0	20	0	212	0	0	0	0	7	0	4528	54	465	0	48	43	0	53	80	51	113	0	0	0.493967	not significant	0.544736
53	0	903	0	734	0	0	10	0	0	0	0	0	0	0	0	0	0	18	0	0	0	216	0	0	0.733368	not significant	0.749295
54	0	0	0	0	0	0	0	0	0	0	6	0	2	0	0	0	0	0	0	6	7074	0	0	0	0.457652	not significant	0.50817
55	0	1771	0	885	46	258	0	0	214	0	355	0	132	70	380	109	296	0	0	0	0	0	556	165	0.441809	not significant	0.491649
56	0	545	157	0	261	192	0	0	31	0	34	381	108	0	226	0	87	560	296	27	127	0	494	0	0.723839	not significant	0.739806
57	0	12	48	0	0	0	1593	861	280	1433	1728	0	0	0	0	0	44	0	0	0	0	69	0	0	0.011409	*	0.226238
58	386	580	86	187	111	234	61	55	42	0	0	157	79	195	87	57	318	471	245	93	45	47	116	71	0.0221809	*	0.239679
59	0	0	0	0	0	0	0	51	0	136	0	0	0	0	0	0	0	3	57	0	0	1262	0	0	0.393579	not significant	0.441999
60	0	0	0	0	0	254	0	0	0	0	0	0	376	1116	495	321	515	798	0	0	0	449	211	0	0.000788138	***	0.113804
61	119	97	0	165	11	154	564	0	81	524	587	0	87	116	280	54	32	0	317	277	0	11	0	109	0.865382	not significant	0.871079
62	113	651	53	282	33	174	308	35	102	285	325	114	49	108	197	0	181	148	66	29	0	31	406	77	0.307201	not significant	0.440129
63	116	331	71	84	80	187	90	89	17	67	83	153	72	169	163	58	516	98	291	158	81	23	128	59	0.622215	not significant	0.637432
64	287	30	196	0	254	186	59	0	0	0	75	166	64	61	160	0	361	192	164	0	0	104	149	0	0.192156	not significant	0.440129
65	0	0	0	0	0	0	51	20	45	49	70	0	0	0	0	0	0	0	0	0	0	1828	0	0	0.00511285	**	0.156351
66	0	34	80	10	127	0	90	408	129	63	98	164	129	2	551	17	181	226	28	43	18	14	8	23	0.0314097	*	0.315957
67	105	186	141	212	179	95	103	91	76	79	99	380	48	62	99	0	63	0	321	23	0	50	55	0	0.00940929	**	0.226238
68	0	0	0	0	0	0	0	0	0	0	0	0	0	0	0	0	0	0	660	368	0	0	465	0	0.0202961	*	0.226238
69	0	0	0	0	0	0	0	0	0	0	0	0	0	0	0	0	0	0	526	470	0	0	501	0	0.0202961	*	0.226238
70	379	349	93	181	117	183	53	67	119	62	72	293	49	0	75	52	139	66	32	33	21	92	57	25	0.00510553	**	0.156351
71	273	334	103	163	161	158	57	12	0	32	49	178	64	19	342	27	59	229	182	174	18	65	126	62	0.0845499	not significant	0.440129
72	828	3	300	27	293	989	12	0	0	12	28	304	33	31	239	0	188	40	209	0	0	0	2	233	0.109379	not significant	0.440129
73	0	0	0	0	0	0	0	0	0	0	0	0	0	0	0	0	0	0	56	0	915	0	0	0	0.0995856	not significant	0.440129
74	0	0	0	0	0	0	0	0	5246	0	0	0	0	0	0	0	0	0	0	0	0	14	0	0	0.553086	not significant	0.571123
75	535	351	0	0	184	204	62	0	0	0	0	0	165	0	174	104	301	117	151	85	41	59	86	0	0.0378556	*	0.366337
76	0	0	0	0	0	0	1849	343	48	477	297	0	0	0	0	0	0	0	0	0	0	202	0	0	0.0018546	**	0.113804
77	150	173	146	49	168	148	10	6	0	14	0	234	16	222	36	7	72	80	247	64	0	0	92	198	0.193444	not significant	0.440129
78	0	0	44	0	12	0	213	195	0	2609	292	0	23	0	47	24	0	0	0	0	0	239	0	0	0.182685	not significant	0.440129
79	0	706	0	574	0	0	0	0	0	0	0	0	0	0	0	0	0	0	0	0	0	136	0	0	0.235015	not significant	0.440129
80	171	557	84	208	35	144	37	66	75	15	22	174	58	22	160	37	240	103	76	43	0	109	127	0	0.196833	not significant	0.440129
81	291	302	49	146	89	167	24	48	52	39	72	127	56	149	167	0	203	123	174	52	0	0	70	0	0.0743448	not significant	0.440129
82	168	330	42	184	23	72	80	67	55	109	105	110	0	117	58	0	284	87	91	119	35	0	36	0	0.405288	not significant	0.454148
83	0	0	0	0	0	0	0	0	2876	0	0	0	0	0	0	0	0	0	0	0	0	0	0	0	0.391625	not significant	0.440129
84	467	51	100	0	0	235	59	102	7	0	0	180	94	0	236	41	135	159	134	34	3	0	85	57	0.654943	not significant	0.670511
85	123	192	137	194	130	89	111	0	0	74	128	230	0	0	131	0	0	0	247	0	0	0	0	25	0.0422427	*	0.403682
86	436	66	54	0	78	376	143	0	0	149	143	124	48	131	108	36	0	156	79	93	0	0	128	0	0.616884	not significant	0.632182
87	440	0	48	0	38	248	227	0	161	179	167	0	41	56	198	0	296	0	45	0	0	72	0	0	0.422165	not significant	0.47185
88	0	0	0	0	0	40	0	0	0	0	0	0	305	492	301	267	397	451	0	0	0	243	108	0	0.000454079	***	0.0762052
89	347	63	83	67	119	104	48	72	0	97	120	155	0	6	144	0	109	258	75	0	0	69	77	0	0.29031	not significant	0.440129
90	110	348	130	238	53	114	37	161	59	0	37	57	85	94	148	80	78	33	170	43	19	0	91	0	0.0759923	not significant	0.440129
91	631	102	0	46	0	484	117	0	0	146	153	0	23	0	0	17	222	50	24	17	10	0	0	0	0.476832	not significant	0.526979
92	400	141	39	0	9	204	135	57	131	89	134	71	37	124	148	0	224	56	0	27	13	18	134	93	0.45271	not significant	0.503048
93	0	0	0	0	0	0	0	3	0	0	0	148	0	0	0	0	320	1063	13	0	0	0	0	0	0.412365	not significant	0.461571
94	99	153	60	0	68	38	90	22	16	49	58	0	48	20	78	27	313	14	284	46	17	13	95	50	0.766104	not significant	0.781958
95	0	0	0	0	0	0	0	0	0	0	0	0	4	0	0	2	0	35	271	0	0	64	0	0	0.108384	not significant	0.440129
96	0	55	33	0	73	0	93	51	119	73	81	94	21	62	50	0	356	0	162	0	0	0	20	0	0.0510821	not significant	0.440129
97	0	0	0	0	0	0	425	44	69	376	405	0	0	0	0	0	8	0	33	0	0	452	0	0	0.012379	*	0.226238
98	0	248	98	0	121	0	97	31	56	95	158	0	63	0	123	51	99	0	185	87	0	0	0	89	0.93713	not significant	0.941131
99	226	0	257	0	155	225	0	0	0	0	0	516	0	28	0	0	36	0	57	0	0	0	0	0	0.165672	not significant	0.440129
100	82	111	71	77	49	49	72	31	51	57	102	148	34	81	72	12	35	19	139	6	0	110	0	4	0.253971	not significant	0.440129
101	166	369	65	0	79	93	0	0	0	0	0	83	49	0	122	0	252	0	71	0	29	0	66	92	0.133905	not significant	0.440129
102	358	496	0	155	0	341	26	0	0	22	58	0	62	66	108	58	67	0	95	80	0	0	33	40	0.141782	not significant	0.440129
103	0	0	0	0	0	0	65	87	0	48	78	0	0	0	11	0	0	0	0	0	0	359	0	0	0.0566137	not significant	0.440129
104	172	429	0	334	31	88	81	0	47	14	18	83	37	65	77	38	245	42	53	0	0	0	97	0	0.160901	not significant	0.440129
105	34	0	10	0	15	29	191	8	55	125	183	0	79	0	128	35	115	133	33	103	22	46	132	14	0.141945	not significant	0.440129
106	315	0	91	0	0	0	318	75	0	240	0	0	0	5	0	0	0	0	322	49	45	0	0	0	0.473217	not significant	0.524643
107	89	69	57	0	41	66	40	26	18	0	32	116	0	35	0	0	242	0	115	0	0	72	68	39	0.423968	not significant	0.473692
108	0	0	0	0	0	0	275	0	55	271	305	22	0	0	0	0	377	0	0	0	0	88	0	0	0.0181171	*	0.226238
109	0	0	0	0	0	0	814	0	274	765	1124	0	0	0	0	0	0	0	0	0	0	0	0	0	0.00341007	**	0.113804
110	152	0	12	0	14	82	166	0	113	173	176	0	0	0	22	0	406	0	21	0	0	38	0	0	0.326452	not significant	0.440129
111	0	0	0	0	0	0	104	0	906	123	150	0	0	0	0	0	0	0	0	0	0	216	0	0	0.0206411	*	0.226238
112	0	0	0	0	0	0	768	139	97	806	1036	0	0	0	0	0	0	0	0	0	0	0	0	0	0.000473479	***	0.0762052
113	64	0	61	0	57	99	0	0	0	20	0	105	0	76	33	0	121	127	160	50	27	0	134	0	0.489868	not significant	0.5408
114	448	0	0	183	0	310	0	0	0	0	0	172	0	191	0	0	0	135	0	0	33	90	148	0	0.510835	not significant	0.561918
115	84	33	0	0	35	70	135	0	0	142	162	0	71	0	214	0	49	0	179	65	0	0	0	129	0.976548	not significant	0.978788
116	0	0	0	0	0	0	325	441	489	222	259	0	0	0	0	0	0	0	0	0	0	102	0	0	0.00139879	**	0.113804
117	0	0	0	0	0	0	0	116	2237	0	0	0	0	0	19	0	0	0	61	0	0	0	0	0	0.439031	not significant	0.488736
118	85	198	107	165	106	134	19	0	0	0	0	187	61	120	76	42	31	126	35	38	0	0	101	49	0.0114327	*	0.226238
119	0	0	25	0	0	0	181	0	0	287	234	0	0	0	0	0	0	0	0	0	14	195	0	0	0.175867	not significant	0.440129
120	283	280	37	177	0	111	52	0	54	42	0	99	0	33	59	0	65	69	69	0	18	44	0	0	0.17905	not significant	0.440129
121	0	0	0	0	0	0	0	114	0	0	0	0	0	0	0	0	0	0	0	0	0	785	0	0	0.553086	not significant	0.571123
122	86	17	87	26	54	0	66	0	15	41	58	0	33	0	78	10	0	0	112	0	0	85	7	0	0.562752	not significant	0.580208
123	0	0	0	0	0	0	443	70	0	354	408	0	0	0	0	0	0	0	0	0	0	80	0	0	0.0133397	*	0.226238
124	0	0	0	0	0	0	0	0	0	0	0	329	0	0	0	0	0	0	0	0	0	0	0	0	0.391625	not significant	0.440129
125	0	0	0	0	0	0	0	0	366	0	0	0	0	0	0	0	0	0	0	0	0	401	0	0	0.553086	not significant	0.571123
126	0	0	0	0	0	0	605	40	108	565	684	0	11	0	0	0	0	0	0	0	0	0	0	0	0.00139879	**	0.113804
127	0	0	0	0	0	0	0	0	0	0	0	0	0	0	0	0	0	0	18	0	0	81	0	0	0.0995856	not significant	0.440129
128	123	270	41	181	53	37	44	0	0	35	0	57	74	0	108	0	85	0	136	38	25	39	25	0	0.124474	not significant	0.440129
129	0	0	0	0	0	0	57	0	0	224	163	0	87	0	267	49	159	0	0	0	0	0	0	0	0.0247382	*	0.261763
130	39	0	8	0	3	1	125	6	34	114	125	13	0	0	14	11	121	0	14	0	0	36	0	0	0.0704654	not significant	0.440129
131	0	0	0	0	0	0	127	0	0	0	0	0	0	0	0	0	0	0	0	0	0	595	0	0	0.553086	not significant	0.571123
132	0	0	0	0	0	0	0	0	0	0	0	270	0	0	0	0	0	0	0	0	0	0	0	0	0.391625	not significant	0.440129
133	0	0	0	0	0	0	0	10	7	0	0	0	5	0	0	0	0	0	24	0	0	333	0	0	0.387479	not significant	0.440129
134	0	0	0	0	0	0	162	917	0	73	72	0	0	0	0	0	0	0	0	0	0	190	0	0	0.0206411	*	0.226238
135	0	0	0	0	0	0	0	0	0	0	0	89	127	0	0	156	0	0	0	0	191	0	0	108	0.39563	not significant	0.444139
136	215	373	45	0	0	97	0	0	0	0	0	0	28	30	0	29	214	0	52	0	0	32	48	0	0.0736411	not significant	0.440129
137	125	160	49	57	70	110	0	0	0	35	0	130	0	18	0	0	97	42	0	0	0	97	0	0	0.0198944	*	0.226238
138	0	0	0	0	0	0	621	0	184	451	758	0	2	0	0	0	0	0	0	0	0	68	0	0	0.0259663	*	0.265569
139	41	48	0	0	0	0	59	0	47	48	73	72	0	36	0	0	142	0	77	0	0	35	0	0	0.175151	not significant	0.440129
140	162	300	22	0	0	73	0	52	62	0	0	0	0	0	47	25	103	91	83	0	0	0	49	0	0.412067	not significant	0.461571
141	259	149	0	0	21	90	0	0	0	0	0	92	40	0	89	0	238	40	0	83	0	0	84	44	0.355114	not significant	0.440129
142	0	0	79	0	55	0	116	803	14	167	104	0	35	0	0	46	0	0	7	3	0	0	0	0	0.0497688	*	0.440129
143	0	0	0	0	0	0	0	0	0	0	0	662	0	0	0	0	0	0	0	0	0	0	0	0	0.391625	not significant	0.440129
144	69	0	8	0	0	38	0	4	13	0	4	0	0	0	0	0	63	0	77	24	107	4	0	0	0.35298	not significant	0.440129
145	0	0	0	0	0	0	0	3	42	0	0	0	0	0	0	0	0	0	56	0	0	99	0	0	0.20219	not significant	0.440129
146	267	0	0	0	0	337	44	0	0	112	105	0	107	0	127	78	136	0	0	0	0	0	0	52	0.328817	not significant	0.440129
147	0	0	29	0	14	0	95	258	45	64	75	0	18	3	77	0	88	26	78	115	76	0	258	0	0.107634	not significant	0.440129
148	168	0	0	0	0	100	66	0	0	61	56	0	106	47	171	79	15	23	63	133	0	44	0	56	0.417917	not significant	0.467615
149	0	0	27	0	0	0	78	0	0	351	124	0	0	0	0	0	0	0	0	14	0	149	0	0	0.190646	not significant	0.440129
150	0	0	0	0	0	0	0	0	0	0	0	0	0	0	0	32	0	0	0	0	63	183	0	549	0.0592918	not significant	0.440129
151	0	0	23	0	23	18	25	0	0	0	26	0	0	0	0	0	0	0	46	0	0	0	0	0	0.339683	not significant	0.440129
152	0	0	0	0	0	0	66	0	16	406	115	0	0	0	0	0	0	0	0	0	0	177	0	0	0.0206411	*	0.226238
153	127	117	55	0	59	38	40	31	0	63	52	164	24	0	105	16	57	0	18	0	0	0	0	0	0.0329132	*	0.326781
154	0	311	0	170	11	56	0	0	39	0	71	0	33	0	140	0	47	0	0	0	0	0	187	22	0.571621	not significant	0.588954
155	72	65	0	49	0	57	64	0	0	45	69	10	32	98	78	0	33	0	0	98	32	85	0	12	0.97167	not significant	0.974218
156	134	338	47	0	54	77	0	0	0	0	0	0	0	0	0	0	164	71	49	0	0	0	52	38	0.0331292	*	0.327861
157	27	186	11	45	27	27	36	0	56	0	16	49	0	10	0	0	16	0	8	0	0	46	0	0	0.0321958	*	0.321748
158	0	0	44	0	0	0	134	0	0	1034	155	0	0	0	0	0	0	0	12	0	0	85	0	0	0.160576	not significant	0.440129
159	253	183	0	55	0	46	0	0	0	0	0	29	0	28	67	0	102	0	99	0	0	0	58	31	0.235399	not significant	0.440129
160	0	131	51	58	56	0	0	0	30	0	0	0	0	0	0	0	25	24	0	0	0	126	34	0	0.159573	not significant	0.440129
161	239	0	21	0	54	140	192	0	39	148	146	0	0	0	82	0	78	0	0	0	0	14	0	0	0.126582	not significant	0.440129
162	121	0	93	0	92	135	0	0	0	0	0	278	0	0	0	0	17	0	0	0	0	0	0	0	0.0566137	not significant	0.440129
163	108	147	10	22	24	59	0	21	30	18	0	68	68	72	216	17	27	66	78	76	0	23	0	0	0.240997	not significant	0.440129
164	177	225	0	0	0	186	0	22	0	0	0	0	41	63	57	46	58	0	77	0	0	0	31	27	0.117529	not significant	0.440129
165	0	0	18	0	0	0	0	0	0	50	35	0	117	0	0	140	0	0	28	0	0	0	0	0	0.676848	not significant	0.692704
166	94	69	0	43	39	46	54	9	12	35	27	49	12	8	67	0	90	0	27	0	7	38	0	0	0.127526	not significant	0.440129
167	132	0	124	0	90	102	0	0	0	0	0	225	0	57	0	0	39	0	26	0	0	0	22	0	0.226592	not significant	0.440129
168	165	244	0	155	59	89	0	0	83	0	48	0	12	0	0	0	66	0	0	12	0	0	41	34	0.0462502	*	0.437873
169	39	96	0	0	37	0	54	0	37	57	79	93	0	81	0	0	197	0	11	28	0	20	0	13	0.360107	not significant	0.440129
170	0	0	0	0	0	0	219	0	33	89	29	29	7	0	44	0	0	0	9	0	0	0	8	0	0.013713	*	0.226238
171	0	0	0	0	0	0	562	0	189	394	412	0	0	0	0	0	0	0	0	0	0	81	0	0	0.0105176	*	0.226238
172	0	418	0	347	12	47	0	0	32	0	162	0	10	19	70	0	85	0	0	0	0	0	50	21	0.491138	not significant	0.542006
173	0	0	0	0	0	68	0	0	0	0	0	0	104	293	70	92	224	257	0	0	0	95	15	0	0.000788138	***	0.113804
174	143	140	0	0	19	20	0	0	0	0	44	46	0	28	74	0	68	55	0	0	0	35	64	0	0.424471	not significant	0.47408
175	0	0	104	0	100	0	0	0	0	0	0	0	0	0	0	0	0	0	0	188	0	0	0	0	0.287065	not significant	0.440129
176	0	0	0	0	0	0	0	31	0	0	0	0	0	0	0	25	0	0	0	0	0	146	0	0	0.774745	not significant	0.782938
177	87	82	14	0	0	108	0	0	0	0	56	0	0	53	0	0	0	0	179	0	0	29	0	0	0.206608	not significant	0.440129
178	198	0	0	107	0	120	0	0	0	0	0	168	0	94	0	0	0	73	0	0	9	64	112	0	0.609696	not significant	0.625026
179	0	0	0	0	0	0	228	127	40	492	272	0	0	0	0	0	0	0	0	0	0	151	0	0	0.00243095	**	0.113804
180	0	0	0	0	0	0	299	0	416	411	493	0	0	0	0	0	0	0	0	0	0	0	0	0	0.00341007	**	0.113804
181	0	0	0	0	24	0	135	113	680	91	146	0	0	0	14	0	0	29	0	0	0	33	0	0	0.011409	*	0.226238
182	0	102	0	225	0	0	0	0	0	0	0	0	0	0	0	0	0	0	0	0	0	29	0	0	0.235015	not significant	0.440129
183	0	0	35	0	42	98	73	18	26	129	116	32	28	0	70	11	13	46	0	0	0	9	0	27	0.0432263	*	0.410516
184	62	82	36	34	82	54	0	0	5	0	0	178	6	12	0	3	157	0	0	0	10	0	13	0	0.0256674	*	0.264587
185	0	0	0	0	0	0	0	0	0	0	0	0	0	0	0	0	0	0	0	0	0	115	0	0	0.391625	not significant	0.440129
186	0	0	0	0	0	0	392	0	0	498	592	0	0	0	0	0	0	0	8	0	0	25	0	0	0.0712957	not significant	0.440129
187	0	0	0	0	0	0	24	0	50	11	11	0	0	0	0	0	4	0	0	0	0	61	0	0	0.0564706	not significant	0.440129
188	0	0	0	0	44	59	0	0	0	0	0	0	0	0	0	0	131	179	0	0	0	0	60	0	0.434109	not significant	0.484138
189	61	0	120	0	85	196	0	0	0	0	0	224	0	3	0	0	52	0	0	0	0	0	14	0	0.160069	not significant	0.440129
190	0	0	0	0	0	0	113	0	0	116	110	0	0	0	54	0	89	0	0	17	17	62	0	0	0.197099	not significant	0.440129
191	42	0	81	0	76	0	0	0	0	0	0	55	0	0	0	0	0	0	47	0	0	0	0	0	0.183027	not significant	0.440129
192	0	0	0	0	0	0	0	0	0	0	0	0	0	0	0	0	0	0	0	0	0	435	0	0	0.391625	not significant	0.440129
193	0	232	0	134	0	0	0	0	0	0	0	0	0	0	0	0	0	0	0	0	0	0	0	0	0.0995856	not significant	0.440129
194	115	58	0	0	46	38	56	0	0	30	0	40	0	0	29	0	0	250	0	29	0	0	25	49	0.56425	not significant	0.581556
195	113	160	14	51	18	49	14	14	27	14	14	30	0	28	31	0	112	18	49	16	0	29	30	0	0.201147	not significant	0.440129
196	0	0	0	0	0	0	0	0	0	0	0	0	0	0	0	0	0	0	0	0	0	97	0	0	0.391625	not significant	0.440129
198	0	0	0	0	0	40	0	0	0	0	0	0	0	0	19	0	86	0	81	42	37	25	49	0	0.0206234	*	0.226238
199	0	0	0	0	0	0	11	62	77	15	0	0	0	0	0	0	0	0	0	0	0	0	0	0	0.00341007	**	0.113804
200	0	0	0	0	0	0	476	150	63	307	111	0	0	0	0	0	0	0	0	0	0	15	0	0	0.00139879	**	0.113804
201	217	184	87	0	0	63	0	0	0	14	0	97	0	0	0	0	0	56	0	0	0	36	0	0	0.105192	not significant	0.440129
202	0	0	0	0	0	0	0	0	197	0	0	0	0	0	0	0	0	0	33	73	0	51	0	0	0.0980919	not significant	0.440129
203	0	0	0	0	0	0	80	0	0	719	413	0	0	0	0	0	0	0	0	0	0	0	0	0	0.0202961	*	0.226238
204	126	0	100	65	108	127	0	0	0	0	0	157	0	34	0	0	26	0	6	0	0	0	0	0	0.032537	*	0.324098
205	182	189	0	136	0	58	19	0	0	0	22	75	0	0	0	0	88	0	28	0	0	0	53	38	0.216694	not significant	0.440129
206	46	0	124	0	91	111	0	0	0	0	0	179	0	26	0	0	17	0	13	0	0	0	0	0	0.153395	not significant	0.440129
207	32	293	35	0	0	21	14	23	24	0	0	107	0	0	28	0	0	0	0	17	0	26	13	0	0.234568	not significant	0.440129
208	0	0	0	0	0	0	438	0	207	293	362	0	0	0	0	0	0	0	0	0	0	0	0	0	0.00341007	**	0.113804
209	0	0	0	0	0	0	634	0	0	309	222	0	0	0	0	0	0	0	9	0	0	0	0	0	0.0592918	not significant	0.440129
210	0	0	0	0	0	0	264	0	0	218	350	0	0	0	0	0	0	0	0	0	0	79	0	0	0.0592918	not significant	0.440129
211	0	0	0	0	0	0	0	0	0	0	0	0	0	0	0	0	41	0	0	0	0	0	0	0	0.391625	not significant	0.440129
212	138	0	55	0	26	93	0	0	0	0	0	183	0	50	0	0	9	0	7	0	3	0	0	0	0.254799	not significant	0.440129
213	61	64	17	36	8	104	0	11	13	15	0	62	7	0	0	17	34	0	65	0	17	8	40	0	0.111737	not significant	0.440129
214	43	60	0	0	0	0	0	0	0	0	0	0	0	0	0	20	311	59	0	0	0	0	0	0	0.0927028	not significant	0.440129
215	85	0	142	0	83	92	0	0	0	0	0	191	0	0	0	0	20	0	0	0	0	0	0	0	0.0566137	not significant	0.440129
216	0	28	41	71	0	25	25	15	17	43	25	22	44	27	90	23	24	33	21	0	27	45	19	42	0.543185	not significant	0.571123
217	97	0	0	0	0	0	21	40	18	0	48	0	0	35	45	0	93	0	87	0	0	0	0	0	0.460655	not significant	0.511319
218	0	0	0	0	0	0	0	0	0	0	0	0	0	0	0	0	0	0	0	0	0	0	43	689	0.0995856	not significant	0.440129
219	192	0	14	0	0	173	0	0	44	0	0	0	34	0	130	0	100	0	0	0	0	63	0	0	0.358527	not significant	0.440129
220	0	0	0	0	0	0	177	23	0	468	436	0	0	0	0	0	0	0	0	0	0	10	0	0	0.0105176	*	0.226238
221	0	0	0	0	0	0	0	0	454	0	0	0	0	0	0	0	0	0	0	0	0	315	0	0	0.553086	not significant	0.571123
222	0	0	0	0	0	0	0	0	0	0	0	0	0	0	0	0	0	0	0	0	0	371	0	0	0.391625	not significant	0.440129
223	45	0	55	0	31	61	66	0	0	50	64	56	0	0	0	0	73	0	21	0	0	0	0	17	0.188335	not significant	0.440129
224	191	0	23	0	0	0	22	0	0	0	0	36	32	64	111	0	0	77	86	45	0	0	31	0	0.429441	not significant	0.479106
225	74	0	73	0	58	26	0	5	0	0	0	0	0	0	0	0	9	0	56	9	0	21	0	0	0.0689079	not significant	0.440129
226	0	63	0	0	0	0	163	0	0	195	207	0	0	0	0	0	0	0	81	31	0	0	0	59	0.133362	not significant	0.440129
227	0	0	0	0	0	0	80	118	568	0	0	0	17	0	41	10	0	0	0	0	0	19	0	0	0.133362	not significant	0.440129
228	171	76	0	0	0	143	0	0	0	25	27	0	0	0	87	0	80	181	0	0	0	0	60	0	0.344562	not significant	0.440129
229	0	0	0	0	0	0	0	0	1231	0	0	0	0	0	0	0	0	0	0	0	0	0	0	0	0.391625	not significant	0.440129
230	93	0	63	0	67	58	0	0	0	0	0	204	0	40	0	0	15	0	47	0	0	0	0	0	0.165672	not significant	0.440129
231	22	297	1	121	0	30	41	12	7	58	81	34	13	0	66	0	28	39	11	0	0	0	32	31	0.277708	not significant	0.440129
232	0	77	0	123	0	0	0	0	0	0	0	0	0	0	0	0	0	0	0	0	0	36	0	0	0.235015	not significant	0.440129
233	67	93	61	139	27	53	8	0	0	0	0	165	27	0	23	23	0	147	13	12	0	0	0	0	0.0165899	*	0.226238
234	0	0	0	0	0	0	121	0	0	38	64	0	0	0	0	0	0	0	0	0	0	339	0	0	0.0980919	not significant	0.440129
235	25	50	16	0	13	28	0	20	0	0	0	160	0	0	0	0	48	35	23	0	0	22	0	0	0.403726	not significant	0.45273
236	53	0	43	0	59	30	0	0	0	0	0	0	0	40	0	0	93	54	32	0	0	27	86	19	0.116554	not significant	0.440129
237	319	14	16	0	20	35	0	0	4	0	0	42	0	142	8	0	41	0	35	0	11	12	0	31	0.361915	not significant	0.440129
238	0	0	0	0	0	0	0	0	0	0	0	0	0	0	0	0	0	0	0	0	0	0	35	465	0.0995856	not significant	0.440129
239	0	0	11	0	0	46	37	0	0	26	35	0	31	0	60	31	39	0	0	36	0	0	30	0	0.481754	not significant	0.532227
240	0	0	8	0	0	12	121	10	32	64	93	0	10	0	63	0	16	0	27	12	0	12	44	20	0.0571269	not significant	0.440129
241	160	0	101	0	49	68	0	0	0	0	0	104	0	57	0	0	10	0	17	0	0	0	0	0	0.157176	not significant	0.440129
242	0	380	0	0	0	0	0	0	0	0	0	0	0	0	0	0	0	0	177	52	0	0	0	0	0.287065	not significant	0.440129
243	0	0	23	0	0	0	54	167	257	0	0	0	0	0	0	0	0	0	0	0	0	69	0	0	0.157182	not significant	0.440129
244	100	94	0	0	0	43	28	0	0	0	34	85	0	0	0	0	83	0	16	0	0	0	24	0	0.437824	not significant	0.488102
245	0	34	0	0	46	0	0	0	0	0	0	0	0	0	32	0	151	0	33	0	0	0	0	34	0.472377	not significant	0.523949
246	0	0	0	37	0	0	33	0	0	0	33	0	0	0	0	0	155	0	57	0	0	0	0	0	0.954146	not significant	0.957591
247	0	0	0	0	0	0	0	0	0	0	0	0	0	0	0	57	0	0	0	0	0	0	0	0	0.391625	not significant	0.440129
248	0	0	0	0	0	0	456	0	0	270	386	0	0	0	4	0	0	0	0	0	0	0	0	0	0.0592918	not significant	0.440129
249	0	0	0	0	0	0	185	529	0	193	240	0	0	0	0	0	0	0	0	0	0	0	0	0	0.00341007	**	0.113804
250	74	0	0	0	29	58	10	0	144	14	0	59	0	0	45	0	0	0	0	0	0	91	0	0	0.294534	not significant	0.440129
251	0	0	36	0	0	23	75	0	0	59	108	34	21	0	45	0	74	0	0	0	0	0	0	0	0.076634	not significant	0.440129
252	409	0	0	0	0	0	0	33	0	0	0	0	0	380	0	0	0	0	0	0	0	0	0	241	0.997935	not significant	0.998232
253	0	36	0	0	0	0	135	0	0	96	171	0	0	27	0	0	0	0	119	28	0	0	0	33	0.269872	not significant	0.440129
254	0	204	207	0	180	0	0	169	0	0	0	0	0	0	32	0	0	0	0	0	0	0	38	0	0.272514	not significant	0.440129
255	0	0	0	0	0	0	29	0	233	21	23	0	0	0	0	0	0	0	0	0	0	112	0	0	0.0206411	*	0.226238
256	75	0	0	0	0	43	24	0	20	0	18	0	40	0	118	25	23	0	80	59	0	0	0	0	0.705099	not significant	0.721135
257	0	0	0	0	0	0	166	32	0	72	59	0	0	0	0	0	0	0	0	0	0	9	0	0	0.0105176	*	0.226238
258	0	0	0	0	0	0	302	0	77	277	373	0	0	0	0	0	0	0	0	0	0	0	0	0	0.00341007	**	0.113804
259	34	29	0	66	0	58	15	0	0	23	26	0	0	44	0	0	22	0	0	16	0	0	0	0	0.149214	not significant	0.440129
260	276	0	0	0	0	109	17	21	0	0	0	0	0	0	0	0	88	148	0	19	0	0	0	0	0.798208	not significant	0.805053
261	0	0	0	0	0	0	0	179	0	0	0	0	0	0	0	0	0	0	0	0	0	259	0	0	0.553086	not significant	0.571123
262	125	49	0	46	38	36	0	0	0	0	0	32	0	0	25	0	75	35	26	0	33	0	40	0	0.049991	*	0.440129
263	0	0	0	0	0	0	13	0	938	7	5	0	0	0	0	0	0	0	0	0	0	0	0	0	0.00341007	**	0.113804
264	188	0	0	0	0	215	0	0	0	0	0	0	0	0	47	0	39	0	0	0	0	35	0	0	0.387479	not significant	0.440129
265	71	0	37	0	24	78	14	0	0	24	14	15	28	3	57	0	46	29	0	0	0	0	0	14	0.0583681	not significant	0.440129
266	0	26	0	23	25	0	0	19	0	7	4	40	0	0	0	0	178	34	3	0	0	0	0	0	0.368192	not significant	0.440129
267	0	0	10	0	0	0	126	67	94	159	81	0	0	0	0	0	0	0	0	0	0	55	0	0	0.00342379	**	0.113804
268	40	153	10	0	0	23	0	14	0	0	0	62	0	0	38	0	28	0	0	0	0	14	0	0	0.317003	not significant	0.440129
269	0	0	0	0	0	0	0	0	0	0	0	0	0	0	0	0	0	0	0	0	0	35	0	0	0.391625	not significant	0.440129
270	114	0	41	0	38	39	0	0	0	0	0	100	0	88	0	0	0	0	19	0	0	0	0	0	0.16505	not significant	0.440129
271	0	0	0	0	0	0	164	0	324	140	175	0	0	0	0	0	0	0	15	0	0	0	0	0	0.0105176	*	0.226238
272	0	0	0	0	0	0	0	0	0	0	0	0	0	0	0	0	0	0	165	0	0	0	0	0	0.391625	not significant	0.440129
273	0	0	0	0	0	0	82	0	0	0	45	0	0	0	0	0	0	0	0	0	0	129	0	0	0.287065	not significant	0.440129
274	0	5	0	0	0	0	0	459	37	0	0	0	0	0	0	0	0	0	0	0	0	44	0	0	0.476441	not significant	0.526738
275	0	0	0	0	0	0	103	130	151	52	96	0	0	0	0	0	0	0	0	0	0	0	0	0	0.000473479	***	0.0762052
276	46	0	71	0	58	37	11	0	0	0	0	0	0	0	0	0	127	42	0	40	0	13	0	5	0.228172	not significant	0.440129
277	0	0	0	0	0	0	5	13	0	8	11	0	0	0	0	0	0	0	0	0	0	42	0	0	0.0251853	*	0.261962
278	66	47	20	34	39	0	18	29	0	9	0	0	0	0	0	0	0	0	33	0	0	15	0	0	0.0122699	*	0.226238
279	0	0	0	0	0	0	47	0	554	63	91	0	0	0	0	0	0	0	0	0	0	41	0	0	0.0105176	*	0.226238
280	0	0	0	0	0	12	17	0	22	13	23	0	30	0	181	0	8	0	0	33	0	0	0	0	0.242085	not significant	0.440129
281	0	0	0	0	0	0	245	131	0	216	294	0	0	0	0	13	0	0	0	0	0	0	0	0	0.0105176	*	0.226238
282	68	39	0	57	9	35	0	0	0	0	0	25	0	0	28	0	41	6	83	0	0	0	27	0	0.100803	not significant	0.440129
283	152	0	0	0	29	0	0	0	44	0	0	86	0	0	0	0	43	0	0	0	0	0	0	0	0.425301	not significant	0.47466
284	0	14	23	0	10	28	15	24	14	0	10	0	22	24	27	17	23	182	31	30	15	20	0	29	0.0744846	not significant	0.440129
285	0	0	0	0	0	0	16	125	79	0	0	0	0	0	0	10	25	0	0	0	0	0	0	0	0.0787529	not significant	0.440129
286	11	40	0	0	0	0	0	36	0	0	0	63	0	102	0	0	0	73	80	11	0	0	0	0	0.980393	not significant	0.98232
287	0	0	0	0	0	0	201	42	0	153	236	0	0	0	0	0	0	0	0	0	0	46	0	0	0.0133397	*	0.226238
288	0	0	0	0	0	0	29	109	0	92	65	0	0	0	0	0	0	0	26	0	0	0	0	0	0.0105176	*	0.226238
289	0	16	0	0	19	0	96	9	0	94	112	4	10	0	82	0	0	75	21	10	0	0	20	0	0.305597	not significant	0.440129
290	0	0	0	0	0	0	87	53	134	104	155	0	0	0	0	0	10	0	0	0	0	70	0	0	0.00444348	**	0.143033
291	58	0	97	0	0	37	33	0	0	28	0	73	27	49	39	0	23	0	39	0	0	0	38	0	0.83947	not significant	0.845553
292	0	3	21	0	56	0	15	61	22	10	7	0	12	0	18	0	26	60	37	0	0	62	0	0	0.737268	not significant	0.753028
293	0	0	0	0	0	0	193	0	0	190	430	0	0	0	0	0	0	0	0	0	0	0	0	0	0.0202961	*	0.226238
294	160	0	28	0	0	26	0	0	0	0	0	33	0	0	0	0	5	0	0	0	0	0	0	0	0.180983	not significant	0.440129
295	11	12	14	17	9	10	7	16	17	29	17	19	19	16	22	22	23	27	32	10	18	22	12	6	0.0668489	not significant	0.440129
296	0	96	0	32	0	22	0	8	9	0	0	0	42	19	7	41	97	0	0	0	0	0	0	0	0.0279606	*	0.28219
297	79	140	44	0	26	62	0	0	0	0	0	54	0	0	32	0	29	84	0	0	0	0	14	18	0.0573465	not significant	0.440129
298	42	0	0	0	0	0	48	0	38	19	26	0	0	0	21	0	0	0	0	17	11	0	0	49	0.224928	not significant	0.440129
299	0	24	38	23	93	0	0	79	30	0	0	0	6	0	22	0	0	62	0	0	0	26	0	0	0.376166	not significant	0.440129
300	31	0	56	0	0	74	0	0	0	0	0	116	0	17	0	0	28	0	0	0	0	0	0	0	0.245702	not significant	0.440129
301	0	0	0	0	0	0	0	37	0	0	0	0	0	0	0	0	0	0	0	0	0	162	0	0	0.553086	not significant	0.571123
302	0	0	0	0	0	0	0	0	432	0	0	0	0	0	0	0	0	0	57	0	0	0	0	0	0.553086	not significant	0.571123
303	0	0	0	0	0	0	62	7	0	66	93	0	28	0	87	0	56	0	0	0	0	0	0	0	0.0220935	*	0.239581
304	0	0	0	18	10	8	7	21	0	0	0	2	5	0	9	0	41	0	48	28	18	15	18	13	0.0395532	*	0.379165
305	0	0	0	0	0	0	162	0	0	284	290	0	0	0	0	0	0	0	0	0	0	0	0	0	0.0202961	*	0.226238
306	0	143	0	67	0	23	0	0	44	0	52	0	0	0	51	0	64	0	0	0	0	0	10	21	0.717703	not significant	0.73378
307	0	0	0	0	0	0	5	3	0	0	0	0	0	0	0	0	0	0	0	0	0	41	0	0	0.287065	not significant	0.440129
308	0	0	0	0	0	0	45	0	644	0	0	0	0	0	0	0	0	0	0	0	0	0	0	0	0.0995856	not significant	0.440129
309	0	0	9	0	0	0	0	0	0	0	0	150	4	0	14	0	0	0	0	0	3	0	0	11	0.893347	not significant	0.898046
310	0	0	0	0	0	0	10	0	0	8	15	0	4	0	6	0	0	0	47	24	0	109	0	0	0.15654	not significant	0.440129
311	0	0	0	0	0	0	0	0	0	0	0	0	0	0	0	0	0	0	0	0	0	135	0	0	0.391625	not significant	0.440129
312	0	0	0	0	0	0	190	0	0	275	291	0	0	0	0	0	0	0	0	0	0	0	0	0	0.0202961	*	0.226238
313	0	0	30	0	0	0	0	0	0	0	0	188	0	0	21	0	0	0	0	0	0	0	48	0	0.997935	not significant	0.998232
315	0	0	79	0	88	63	0	0	4	0	4	0	0	0	0	0	5	0	0	0	0	0	0	0	0.167993	not significant	0.440129
316	127	0	0	63	8	57	0	0	0	0	11	0	0	54	54	0	32	20	22	0	0	0	0	27	0.118831	not significant	0.440129
317	5	0	2	0	6	1	0	5	33	3	0	37	20	29	15	11	20	15	21	23	21	23	20	17	0.0176203	*	0.226238
318	193	210	0	0	0	0	0	0	16	0	0	0	0	0	0	0	101	0	0	0	0	0	0	0	0.439031	not significant	0.488736
319	0	0	187	0	296	0	0	0	0	0	0	0	0	0	0	0	0	0	0	0	0	0	0	0	0.0995856	not significant	0.440129
320	0	0	0	0	0	0	0	0	0	0	0	0	0	0	10	0	0	0	0	4	0	84	0	0	0.262033	not significant	0.440129
321	0	0	0	0	0	0	185	22	190	110	177	0	0	0	0	0	0	0	0	0	0	16	0	0	0.00139879	**	0.113804
322	0	0	0	0	31	0	0	0	58	0	0	0	0	0	0	0	0	0	0	0	0	85	0	0	0.774745	not significant	0.782938
323	0	0	0	0	0	0	0	166	0	0	0	494	0	0	0	0	0	0	0	0	0	30	0	0	0.235015	not significant	0.440129
324	0	0	0	0	0	0	0	0	0	0	0	0	0	0	0	0	0	0	0	0	0	38	0	0	0.391625	not significant	0.440129
325	0	0	0	0	0	0	147	0	0	177	273	0	0	0	0	0	0	0	0	0	0	0	0	0	0.0202961	*	0.226238
326	0	0	0	0	0	0	190	47	63	91	176	0	0	0	0	0	0	0	0	0	0	34	0	0	0.00139879	**	0.113804
327	0	0	0	0	0	0	0	214	50	0	0	0	0	0	0	0	0	0	0	0	0	13	0	0	0.235015	not significant	0.440129
328	0	0	0	0	0	0	177	0	50	104	135	0	0	0	0	0	0	0	0	0	0	32	0	0	0.0105176	*	0.226238
329	0	0	0	0	0	0	44	0	66	16	22	0	0	0	0	0	0	0	0	0	0	81	0	0	0.0251853	*	0.261962
330	0	0	0	0	0	0	26	0	0	0	0	0	0	14	39	0	94	0	11	0	0	0	0	0	0.157182	not significant	0.440129
331	0	0	0	0	0	0	81	125	67	89	115	0	0	0	0	0	0	0	0	0	0	0	0	0	0.000473479	***	0.0762052
332	0	0	0	0	0	0	155	0	21	143	190	0	0	0	49	0	20	0	0	0	0	0	0	0	0.0180869	*	0.226238
333	0	0	0	0	0	0	32	38	0	0	0	0	0	0	0	0	0	0	0	0	0	109	0	0	0.287065	not significant	0.440129
334	0	0	21	52	131	0	0	5	0	0	0	0	5	137	0	5	0	0	0	22	0	0	0	0	0.349352	not significant	0.440129
335	76	0	34	0	58	53	0	0	0	0	0	96	0	27	0	0	19	0	0	0	0	0	0	0	0.0775272	not significant	0.440129
336	35	0	0	0	22	16	14	24	16	0	0	54	20	0	15	9	29	0	0	0	0	9	0	0	0.213127	not significant	0.440129
337	0	0	0	0	0	0	101	0	0	116	98	0	0	0	0	0	0	0	0	0	0	0	0	0	0.0202961	*	0.226238
338	0	0	0	0	0	0	21	26	373	0	13	0	0	0	0	0	0	0	0	0	0	0	0	0	0.00341007	**	0.113804
339	0	0	0	0	0	0	0	0	0	0	0	97	0	0	71	0	0	0	0	0	0	0	0	0	0.553086	not significant	0.571123
340	0	0	41	0	22	0	0	0	0	0	0	0	0	0	0	0	0	0	0	159	0	0	0	0	0.287065	not significant	0.440129
341	0	0	0	0	0	0	0	0	0	0	0	0	110	64	112	87	0	109	0	0	0	69	0	0	0.0018546	**	0.113804
342	0	0	0	0	0	0	0	80	33	0	0	0	0	0	0	0	0	0	0	0	0	128	0	0	0.287065	not significant	0.440129
343	0	0	0	0	0	0	0	0	0	0	0	0	0	0	0	0	0	0	0	74	87	0	136	160	0.00341007	**	0.113804
344	72	0	38	0	0	0	88	20	0	48	0	0	0	0	0	0	0	0	60	0	0	0	0	0	0.260182	not significant	0.440129
345	53	0	9	0	0	0	114	37	0	121	0	0	0	12	0	0	0	0	45	0	0	0	0	0	0.405116	not significant	0.454122
346	0	0	0	0	0	0	0	0	0	0	0	0	0	0	0	0	0	0	0	0	0	65	0	0	0.391625	not significant	0.440129
347	15	63	0	22	12	45	18	0	3	6	5	24	18	16	19	7	34	0	25	18	0	13	6	0	0.482242	not significant	0.532573
348	0	0	0	0	0	0	0	0	172	0	0	0	17	0	37	0	0	0	0	0	0	0	0	0	0.287065	not significant	0.440129
349	106	0	0	0	0	80	0	0	0	0	0	0	0	0	0	0	0	0	0	0	0	0	0	0	0.0995856	not significant	0.440129
350	0	0	0	0	0	0	0	0	0	0	0	51	0	0	0	0	111	0	27	0	0	0	0	0	0.774745	not significant	0.782938
351	0	0	0	0	0	0	158	0	0	171	283	0	0	0	0	0	14	0	0	0	0	5	0	0	0.134806	not significant	0.440129
352	0	0	0	0	0	124	0	0	0	0	0	0	39	25	0	36	0	0	0	0	0	0	31	0	0.236382	not significant	0.440129
353	0	0	0	0	0	0	219	52	0	153	128	0	0	0	0	0	0	0	0	0	0	19	0	0	0.0105176	*	0.226238
354	73	66	0	0	0	57	0	0	0	0	0	0	0	0	0	0	55	0	0	0	31	0	36	0	0.168265	not significant	0.440129
355	0	0	0	0	0	0	129	109	0	104	150	0	0	0	0	0	0	0	0	0	0	0	0	0	0.00341007	**	0.113804
356	0	0	0	0	0	0	252	0	0	125	91	0	0	0	0	0	0	0	0	0	0	0	0	60	0.0592918	not significant	0.440129
357	0	0	0	0	0	0	155	96	46	76	113	0	0	0	0	0	0	0	0	0	0	50	0	0	0.0018546	**	0.113804
358	0	0	0	0	0	0	0	0	30	0	0	0	0	0	0	5	0	0	0	0	0	0	0	0	0.553086	not significant	0.571123
359	48	43	0	0	0	46	8	0	0	0	0	0	0	5	18	0	0	0	35	0	0	43	0	0	0.419452	not significant	0.469161
360	20	60	0	0	0	33	0	0	16	0	0	37	0	124	0	0	42	0	0	0	0	0	0	0	0.315097	not significant	0.440129
361	0	0	0	0	0	0	0	0	0	0	0	0	0	109	0	0	0	0	0	0	0	0	32	25	0.287065	not significant	0.440129
362	227	148	0	0	0	86	0	0	0	0	0	0	0	0	0	0	0	0	0	0	0	0	0	0	0.0202961	*	0.226238
363	0	0	0	0	0	0	0	0	0	0	0	0	85	0	512	0	0	0	0	0	0	0	0	0	0.0995856	not significant	0.440129
364	0	0	0	0	0	0	150	0	0	120	157	0	0	0	0	0	0	0	9	0	0	0	0	0	0.0592918	not significant	0.440129
366	0	0	0	0	0	0	0	0	0	0	0	0	63	0	381	0	0	0	0	0	0	0	0	0	0.0995856	not significant	0.440129
367	0	0	0	0	0	0	130	0	0	107	167	0	0	0	0	0	0	0	0	0	0	19	0	0	0.0592918	not significant	0.440129
368	0	0	0	0	0	0	0	0	0	513	0	0	0	0	0	0	0	0	0	0	0	0	0	0	0.391625	not significant	0.440129
369	0	0	0	0	0	0	0	0	0	0	0	0	0	0	0	0	0	0	0	0	0	153	0	0	0.391625	not significant	0.440129
370	0	0	0	0	0	0	0	0	0	0	0	0	0	0	0	0	0	0	0	0	0	60	0	0	0.391625	not significant	0.440129
371	0	0	0	0	0	0	112	42	0	197	101	0	0	0	0	0	0	0	0	0	0	0	0	0	0.00341007	**	0.113804
372	0	0	0	0	0	0	56	65	68	62	68	0	0	0	0	0	0	0	0	0	0	0	0	0	0.000470031	***	0.0762052
373	44	0	27	0	46	0	0	0	0	0	0	82	0	36	0	0	0	0	0	0	0	0	70	0	0.594469	not significant	0.60962
374	0	0	0	0	0	0	135	0	193	101	124	0	0	0	0	0	0	0	0	0	0	0	0	0	0.00341007	**	0.113804
375	96	0	0	0	0	0	0	0	0	0	0	0	0	0	0	0	0	0	0	0	0	0	0	0	0.391625	not significant	0.440129
376	0	0	0	0	0	0	0	0	0	0	0	165	0	31	0	0	0	56	0	0	0	0	0	0	0.287065	not significant	0.440129
377	0	0	0	0	0	0	0	64	6	0	0	0	0	0	0	0	0	0	0	0	0	0	0	0	0.0995856	not significant	0.440129
378	0	0	0	0	0	0	0	0	0	0	0	0	0	0	0	0	0	0	0	0	0	213	0	0	0.391625	not significant	0.440129
379	0	0	0	0	0	0	11	0	0	66	19	0	0	0	0	0	0	0	0	0	0	86	0	0	0.0980919	not significant	0.440129
380	0	0	0	0	0	0	0	0	367	0	0	0	0	0	0	0	0	0	0	0	0	0	0	0	0.391625	not significant	0.440129
381	0	0	36	0	15	0	0	0	0	0	60	22	0	0	0	0	0	0	0	0	0	0	0	0	0.206271	not significant	0.440129
382	0	0	0	0	0	0	222	0	0	187	180	0	0	0	0	0	0	0	0	0	0	0	0	0	0.0202961	*	0.226238
383	36	0	0	0	0	46	35	14	0	30	13	0	0	0	0	0	13	0	0	0	0	0	0	0	0.0937935	not significant	0.440129
384	0	0	0	0	0	0	225	0	0	154	172	0	0	0	0	0	0	0	0	0	0	0	0	0	0.0202961	*	0.226238
385	55	0	0	0	15	30	46	0	32	47	51	0	0	0	43	0	90	0	0	0	0	0	0	0	0.141368	not significant	0.440129
386	0	0	0	0	0	0	0	44	88	0	0	0	0	0	0	0	0	0	0	0	0	146	0	0	0.287065	not significant	0.440129
387	0	0	0	0	0	0	0	0	84	0	0	0	0	0	0	0	0	0	0	0	0	182	0	0	0.553086	not significant	0.571123
388	0	0	0	0	0	0	133	28	22	130	140	0	0	0	0	0	0	0	10	0	0	0	0	0	0.00139879	**	0.113804
389	42	0	9	0	43	9	4	0	27	0	0	0	0	0	0	0	69	0	10	0	0	0	0	0	0.277864	not significant	0.440129
390	548	0	0	0	0	0	0	0	0	0	0	0	0	0	0	0	0	0	0	0	0	0	0	0	0.391625	not significant	0.440129
391	44	0	0	0	23	39	10	0	0	21	15	34	28	18	23	0	31	0	0	0	0	0	0	0	0.11832	not significant	0.440129
392	0	0	0	0	0	0	116	13	145	58	68	0	0	0	0	0	0	0	0	0	0	0	0	0	0.000473479	***	0.0762052
393	0	123	0	0	0	64	0	0	0	0	0	0	0	0	0	0	47	0	101	0	0	0	0	0	0.476441	not significant	0.526738
394	0	0	0	0	0	0	133	0	0	118	144	0	0	0	0	0	0	0	0	0	0	33	0	0	0.0592918	not significant	0.440129
395	208	0	0	0	46	101	0	0	0	0	0	0	0	0	48	0	0	0	0	0	0	0	0	0	0.0711838	not significant	0.440129
396	0	0	0	0	0	0	0	0	0	0	0	0	0	0	0	0	0	0	0	0	0	172	0	0	0.391625	not significant	0.440129
397	0	0	0	0	0	0	0	174	74	0	0	0	0	0	0	0	0	0	0	0	0	73	0	0	0.235015	not significant	0.440129
398	0	0	0	0	0	0	41	0	0	151	110	0	0	0	0	8	10	0	0	0	0	0	0	0	0.0712957	not significant	0.440129
399	0	0	0	0	0	0	136	0	55	56	21	0	0	0	0	0	0	0	0	0	0	0	0	0	0.00341007	**	0.113804
400	24	0	23	0	47	0	0	16	23	0	0	24	0	0	19	0	23	0	0	0	0	0	0	0	0.201515	not significant	0.440129
401	12	14	9	11	13	5	6	7	12	13	9	0	0	15	15	15	14	25	11	19	14	19	11	7	0.0953599	not significant	0.440129
402	0	0	0	0	0	0	0	127	0	0	0	0	0	0	0	0	0	0	0	0	0	106	0	0	0.553086	not significant	0.571123
403	0	0	0	0	0	0	62	183	13	45	49	0	0	0	0	0	42	34	0	0	0	6	0	0	0.00727297	**	0.218046
404	0	0	6	0	0	2	0	0	0	0	0	0	0	0	9	0	31	0	163	0	0	0	3	2	0.313804	not significant	0.440129
405	0	0	0	0	0	0	0	0	0	0	0	0	0	0	0	0	0	0	0	0	0	83	0	0	0.391625	not significant	0.440129
406	0	0	0	0	0	0	0	0	0	0	0	0	0	0	0	0	0	0	0	0	0	44	0	0	0.391625	not significant	0.440129
407	0	0	0	0	0	0	0	0	0	0	0	56	0	0	0	17	15	0	0	146	0	0	0	0	0.58321	not significant	0.598475
408	0	0	0	0	4	0	0	0	0	20	0	0	19	0	0	15	0	0	26	0	0	0	0	0	0.891548	not significant	0.896532
409	16	16	28	17	12	8	0	0	16	36	24	0	0	0	21	25	26	20	12	21	20	19	10	0	0.882478	not significant	0.887703
410	0	0	0	0	0	0	130	57	0	120	162	0	0	0	39	0	0	0	0	0	0	0	0	0	0.0105176	*	0.226238
411	35	0	0	0	0	22	0	0	0	15	14	0	0	0	57	0	12	0	18	29	0	0	11	25	0.628751	not significant	0.643912
412	0	0	0	0	0	0	0	0	0	0	0	75	0	0	0	0	0	50	0	0	0	67	0	0	0.774745	not significant	0.782938
413	0	0	0	0	0	0	0	0	0	0	0	0	0	0	0	0	0	0	207	0	0	0	0	0	0.391625	not significant	0.440129
414	0	0	0	0	0	0	26	6	0	50	40	0	0	0	0	6	0	0	34	0	0	34	0	0	0.0643358	not significant	0.440129
415	0	0	0	0	0	0	0	8	0	0	151	0	0	0	0	0	0	0	0	0	0	0	0	0	0.0995856	not significant	0.440129
416	0	0	0	0	0	0	13	30	41	0	17	0	0	0	0	0	0	0	0	0	0	108	0	0	0.0251853	*	0.261962
417	0	0	0	0	0	0	0	0	0	0	0	0	0	0	0	0	0	0	0	0	0	146	0	0	0.391625	not significant	0.440129
418	0	0	0	0	0	0	0	0	0	0	0	0	0	0	0	0	148	0	0	0	0	16	0	0	0.553086	not significant	0.571123
419	0	0	0	0	0	0	0	52	63	147	124	0	0	0	0	0	0	0	19	0	0	0	0	0	0.0105176	*	0.226238
420	0	0	0	0	0	0	0	0	0	0	0	0	0	0	0	0	0	0	0	0	0	161	0	0	0.391625	not significant	0.440129
421	0	0	0	0	0	0	10	0	19	0	0	0	0	0	0	0	0	25	52	0	0	0	0	0	0.58321	not significant	0.598475
422	0	38	0	0	0	0	0	0	0	0	22	54	0	0	46	0	63	0	0	0	0	0	0	0	0.420952	not significant	0.470666
423	8	0	0	0	0	0	0	0	0	0	0	0	0	0	0	0	0	0	7	0	0	11	0	0	0.262033	not significant	0.440129
424	0	0	0	0	0	12	0	0	0	0	0	0	71	0	70	86	48	43	0	0	0	12	0	0	0.00341321	**	0.113804
425	0	0	0	0	0	0	236	0	0	92	153	0	0	0	0	0	0	0	0	0	0	0	0	0	0.0202961	*	0.226238
426	0	0	58	0	61	0	4	104	49	0	0	0	9	0	52	0	0	0	0	0	0	0	0	0	0.3231	not significant	0.440129
427	0	0	31	0	0	0	199	0	0	94	159	0	0	0	0	0	0	0	0	0	0	0	0	0	0.0592918	not significant	0.440129
428	0	0	12	0	11	0	0	15	75	0	0	0	14	0	0	17	0	0	48	0	0	44	0	0	0.961262	not significant	0.964416
430	47	125	0	0	0	37	0	0	0	0	0	0	0	0	0	0	31	0	24	0	0	0	0	0	0.134806	not significant	0.440129
431	0	0	0	0	0	0	22	0	0	15	0	0	0	0	0	0	23	0	6	0	0	20	0	0	0.502467	not significant	0.553311
432	41	39	43	30	31	36	37	43	13	13	17	8	0	6	0	9	3	0	0	0	4	0	19	0	0.000967125	***	0.113804
433	0	0	0	0	0	0	130	0	0	139	116	0	0	0	0	0	0	0	0	0	0	0	0	0	0.0202961	*	0.226238
434	0	166	0	35	0	0	0	0	0	0	0	0	0	20	0	0	0	0	60	0	0	0	0	0	0.476441	not significant	0.526738
435	0	0	0	0	0	0	8	0	0	2	0	0	0	0	0	0	0	0	0	0	0	66	0	0	0.287065	not significant	0.440129
436	0	0	0	0	0	0	0	68	0	0	0	0	0	0	0	0	0	0	0	0	0	0	0	0	0.391625	not significant	0.440129
437	0	0	0	0	0	0	39	179	72	0	0	0	0	0	0	0	0	0	0	0	0	37	0	0	0.0592918	not significant	0.440129
438	19	48	0	0	15	0	0	0	0	0	0	0	0	0	0	0	0	0	0	0	0	14	0	0	0.0592918	not significant	0.440129
439	0	0	0	0	0	0	110	0	0	105	185	0	0	0	0	0	0	0	0	0	0	0	0	0	0.0202961	*	0.226238
441	0	0	0	0	0	0	0	0	0	0	0	457	0	0	0	0	0	0	0	0	0	0	0	0	0.391625	not significant	0.440129
442	0	0	0	0	0	0	53	0	234	37	54	0	0	0	0	0	0	0	0	0	0	0	0	0	0.00341007	**	0.113804
444	0	0	0	35	0	0	0	0	0	0	0	0	0	0	0	0	26	0	12	0	0	0	2	0	0.58321	not significant	0.598475
445	0	0	0	0	0	0	0	0	0	0	0	0	0	0	0	0	0	0	0	0	0	163	0	0	0.391625	not significant	0.440129
446	0	0	36	0	45	0	0	0	0	0	0	0	0	0	0	0	0	0	0	0	0	0	60	0	0.287065	not significant	0.440129
447	0	17	0	21	0	26	0	15	22	0	0	0	8	0	18	1	31	41	0	0	0	0	0	0	0.05048	not significant	0.440129
448	0	0	0	0	0	0	8	0	0	0	4	0	0	0	27	0	0	15	0	64	0	0	0	30	0.444891	not significant	0.494718
449	0	0	0	0	0	0	0	0	0	415	37	0	0	0	0	0	0	0	0	0	0	0	0	0	0.0995856	not significant	0.440129
450	44	0	0	0	0	0	8	0	0	14	0	0	0	0	0	0	0	16	0	0	0	0	0	0	0.58321	not significant	0.598475
451	0	0	0	0	0	0	0	0	0	0	0	0	0	0	59	0	37	157	0	0	0	48	48	0	0.0857381	not significant	0.440129
452	0	0	0	0	14	0	0	0	0	0	0	0	0	0	0	0	0	61	8	27	0	0	0	0	0.549033	not significant	0.571123
453	0	0	38	0	56	45	19	0	0	29	53	28	0	36	0	0	0	44	0	0	0	0	0	0	0.155411	not significant	0.440129
454	0	0	0	0	0	0	0	161	0	0	0	17	0	0	0	0	0	0	41	0	0	0	0	0	0.262033	not significant	0.440129
455	0	30	0	0	0	0	0	0	0	0	0	86	0	0	0	0	0	0	0	0	0	0	0	0	0.553086	not significant	0.571123
456	0	0	0	0	0	0	0	0	0	0	0	0	0	0	0	0	0	0	0	0	0	50	0	0	0.391625	not significant	0.440129
457	0	0	0	0	0	0	107	0	0	107	146	0	0	0	0	0	0	0	0	0	0	0	0	0	0.0201766	*	0.226238
458	0	0	0	0	0	0	87	28	199	36	12	0	0	0	0	0	0	0	0	0	0	0	0	0	0.000473479	***	0.0762052
459	0	0	0	0	0	0	0	0	0	0	0	0	0	0	0	0	27	0	31	23	0	0	0	0	0.262033	not significant	0.440129
460	0	0	0	0	0	0	110	97	0	0	148	0	0	0	0	0	0	0	0	0	0	0	0	0	0.0202961	*	0.226238
461	0	0	0	0	0	0	0	21	0	0	0	0	69	0	321	10	0	0	0	0	0	0	0	0	0.0711838	not significant	0.440129
462	0	0	0	0	0	0	36	0	0	34	48	0	0	0	0	0	0	0	0	0	0	69	0	0	0.0980919	not significant	0.440129
463	0	0	0	0	0	0	65	0	0	40	50	0	0	0	0	0	0	0	0	0	0	0	0	0	0.0202961	*	0.226238
464	0	0	26	0	15	0	0	0	0	0	0	0	0	0	11	0	40	42	0	0	0	0	0	0	0.0859533	not significant	0.440129
465	0	0	0	0	0	0	163	0	44	79	144	0	0	0	0	0	0	0	0	0	0	0	0	0	0.00341007	**	0.113804
466	0	0	0	0	0	0	5	59	6	0	0	18	0	0	46	0	0	0	0	0	0	0	0	0	0.0206411	*	0.226238
467	0	117	0	38	0	45	0	0	0	0	0	0	0	0	40	0	0	0	44	0	0	0	0	0	0.183027	not significant	0.440129
468	0	0	0	0	0	0	0	0	0	52	0	0	0	0	28	0	0	0	133	0	0	0	0	0	0.774745	not significant	0.782938
469	0	0	0	0	0	0	24	0	0	48	27	0	0	0	18	0	0	0	30	0	0	0	0	0	0.180983	not significant	0.440129
470	0	0	0	0	0	0	0	0	0	0	0	0	0	0	0	0	0	0	0	0	41	0	0	0	0.391625	not significant	0.440129
471	0	0	0	0	0	0	38	0	14	16	22	0	0	91	0	15	20	0	0	0	0	0	0	0	0.0247382	*	0.261763
472	0	0	0	0	0	0	65	20	125	29	54	0	0	7	0	0	0	0	0	0	0	18	0	0	0.00342379	**	0.113804
473	0	0	0	0	0	0	62	42	0	56	61	0	0	0	15	0	0	0	0	0	0	0	0	0	0.0105176	*	0.226238
474	0	0	0	0	0	0	116	40	0	118	148	0	0	0	0	0	0	0	0	0	0	0	0	0	0.00341007	**	0.113804
475	24	0	0	0	58	26	0	0	0	0	0	0	14	0	0	25	39	0	0	0	0	0	0	0	0.0577906	not significant	0.440129
476	56	5	0	0	0	24	0	0	0	0	0	0	31	90	94	0	0	0	0	0	0	0	0	0	0.0548919	not significant	0.440129
477	94	0	0	0	8	10	6	0	0	0	0	59	0	0	0	0	18	0	12	0	0	0	0	0	0.586605	not significant	0.601757
478	0	0	0	0	0	0	0	0	0	0	0	0	0	0	0	0	0	0	0	0	0	136	0	0	0.391625	not significant	0.440129
479	0	0	0	0	0	0	181	0	0	115	90	0	0	0	0	0	0	0	0	0	0	0	0	0	0.0202961	*	0.226238
480	0	0	0	0	0	0	0	0	0	0	0	0	13	0	0	0	0	0	0	0	13	43	0	25	0.0648736	not significant	0.440129
481	122	0	26	0	0	42	0	0	0	0	0	0	0	0	36	15	18	24	0	0	0	0	0	0	0.0276927	*	0.280411
482	66	0	0	0	0	43	0	0	0	0	0	71	0	18	0	0	5	0	8	0	0	0	0	11	0.94597	not significant	0.949697
483	0	0	0	0	0	0	0	0	0	0	0	0	0	0	0	0	0	0	0	0	0	129	0	0	0.391625	not significant	0.440129
484	0	0	0	0	0	0	0	0	0	0	0	0	0	0	0	0	0	0	0	0	72	0	0	0	0.391625	not significant	0.440129
485	22	10	14	0	43	0	0	0	0	0	0	28	0	0	32	0	0	0	0	0	0	0	0	0	0.083082	not significant	0.440129
486	0	0	0	0	0	0	17	337	0	19	13	0	0	0	0	0	0	0	0	0	0	0	0	0	0.00341007	**	0.113804
487	0	0	0	0	0	0	47	18	96	35	50	0	0	0	0	0	0	0	0	0	0	0	0	0	0.000473479	***	0.0762052
488	0	0	0	0	0	0	0	30	75	0	0	0	0	0	0	0	0	0	0	0	0	55	0	0	0.262033	not significant	0.440129
489	0	0	0	0	0	0	0	110	0	0	0	0	0	0	0	0	0	0	0	0	0	0	0	0	0.391625	not significant	0.440129
490	0	0	0	0	0	0	0	0	0	0	0	0	0	0	0	0	0	0	129	0	0	0	0	0	0.391625	not significant	0.440129
491	77	58	0	0	0	0	0	0	0	0	0	0	0	0	85	0	0	0	0	0	0	0	0	0	0.287065	not significant	0.440129
492	0	0	0	0	0	0	81	0	0	83	79	0	0	0	0	0	0	0	0	0	0	0	0	0	0.0202961	*	0.226238
493	0	0	0	0	0	0	99	0	0	87	115	0	0	0	0	0	9	0	0	0	0	0	0	0	0.0592918	not significant	0.440129
494	0	0	0	0	0	0	129	0	0	129	119	0	0	0	0	0	0	0	0	0	0	0	0	0	0.0201766	*	0.226238
495	0	0	0	0	0	0	99	128	0	32	64	0	0	0	0	0	0	0	0	0	0	0	0	0	0.00341007	**	0.113804
496	0	0	0	0	0	12	0	0	258	0	0	0	0	0	0	0	0	0	0	0	0	36	0	0	0.774745	not significant	0.782938
497	13	0	0	0	0	0	0	0	0	0	0	0	0	0	0	0	0	0	0	0	0	0	0	89	0.553086	not significant	0.571123
498	0	0	0	0	0	10	0	0	0	0	0	0	0	0	0	0	30	0	0	12	0	0	0	0	0.774745	not significant	0.782938
499	0	0	0	0	6	0	4	0	3	17	0	0	0	0	0	0	0	0	0	0	0	0	0	0	0.0841856	not significant	0.440129
500	0	0	0	0	0	0	0	0	375	0	0	0	0	0	0	0	0	0	0	0	0	0	0	0	0.391625	not significant	0.440129
501	26	0	5	0	19	17	20	0	27	18	15	0	0	0	46	0	1	0	0	0	0	15	0	0	0.200002	not significant	0.440129
502	0	40	9	0	30	0	0	0	0	0	0	0	0	0	0	0	0	45	0	0	0	0	0	0	0.0980919	not significant	0.440129
503	0	0	0	0	0	0	0	0	0	0	0	0	0	0	0	0	0	0	0	0	0	153	0	0	0.391625	not significant	0.440129
504	22	141	0	0	0	20	0	0	15	0	0	23	0	12	0	30	0	0	0	0	0	0	0	0	0.282416	not significant	0.440129
505	43	0	0	0	0	0	61	0	37	37	0	23	37	0	64	0	0	0	0	0	0	0	0	0	0.12555	not significant	0.440129
506	0	0	0	0	0	0	0	0	0	0	0	0	0	0	0	0	0	0	132	0	0	0	0	0	0.391625	not significant	0.440129
507	0	0	0	0	0	0	64	51	62	0	38	0	0	0	26	0	0	0	0	0	0	16	0	0	0.0259663	*	0.265569
508	0	0	0	0	0	0	57	89	151	32	45	0	0	0	0	0	0	0	0	0	0	0	0	0	0.000473479	***	0.0762052
509	50	4	20	10	0	12	0	0	0	0	0	0	0	19	0	0	34	65	9	0	0	0	0	0	0.0223261	*	0.240399
510	81	0	10	0	16	15	0	30	13	0	0	0	0	0	0	0	0	32	13	0	0	0	0	0	0.252503	not significant	0.440129
512	0	0	0	0	0	0	0	0	0	0	0	18	0	0	0	0	0	0	0	0	0	0	0	0	0.391625	not significant	0.440129
513	0	0	34	0	27	0	0	0	133	0	0	0	0	0	0	0	0	0	0	94	0	0	0	0	0.58321	not significant	0.598475
514	0	0	0	0	0	0	26	37	0	143	87	0	0	0	0	0	0	0	9	0	0	0	0	0	0.0105176	*	0.226238
515	14	0	0	0	16	0	0	0	0	0	0	40	0	0	0	0	0	0	0	0	0	0	0	0	0.287065	not significant	0.440129
517	27	0	74	0	157	0	19	0	0	17	13	0	0	0	0	0	0	0	0	0	0	0	0	0	0.0526752	not significant	0.440129
518	22	0	0	0	0	0	0	0	0	0	0	0	0	0	0	0	0	0	6	0	0	71	0	0	0.262033	not significant	0.440129
519	0	38	0	0	0	0	0	0	0	0	0	0	0	0	0	0	0	0	42	0	0	0	0	0	0.553086	not significant	0.571123
520	0	0	0	0	0	0	11	0	301	8	6	0	0	0	0	0	0	0	0	0	0	0	0	0	0.00341007	**	0.113804
521	0	0	0	0	0	0	0	0	0	0	0	22	41	51	0	37	0	0	0	0	0	0	0	13	0.134806	not significant	0.440129
522	73	0	0	0	0	0	0	0	0	0	0	0	0	0	0	0	39	0	0	23	0	0	0	0	0.774745	not significant	0.782938
523	0	0	0	0	0	0	36	0	0	16	0	0	0	0	0	0	0	0	0	0	0	55	0	0	0.287065	not significant	0.440129
524	0	0	0	0	0	0	0	0	0	0	0	0	0	0	0	0	0	0	128	0	0	0	0	0	0.391625	not significant	0.440129
525	0	0	0	0	0	0	0	148	0	0	0	0	9	0	15	0	0	0	47	0	0	0	0	0	0.58321	not significant	0.598475
526	72	0	0	0	28	0	0	0	51	0	0	65	0	0	30	0	0	0	0	0	0	0	0	0	0.425301	not significant	0.47466
527	5	52	4	25	0	38	0	0	0	0	0	0	0	8	0	0	12	2	35	0	0	0	0	0	0.020934	*	0.228629
528	0	0	0	0	0	0	0	45	208	0	0	0	0	0	0	0	0	0	0	0	0	8	0	0	0.235015	not significant	0.440129
529	0	0	0	0	0	0	46	70	82	72	65	0	0	0	0	0	0	0	0	0	0	0	0	0	0.000473479	***	0.0762052
530	8	6	9	0	0	4	0	0	0	8	7	5	0	1	7	0	109	6	0	0	2	0	0	0	0.211228	not significant	0.440129
531	0	7	0	0	0	0	0	133	0	0	0	5	0	0	0	0	0	0	0	0	0	21	0	0	0.516317	not significant	0.567336
532	0	152	0	0	0	0	0	0	0	0	0	0	0	0	0	0	0	0	0	0	0	0	192	0	0.553086	not significant	0.571123
533	0	0	0	0	0	0	0	0	0	0	0	0	14	26	10	6	11	13	14	11	11	19	15	16	0.000161412	***	0.0762052
534	0	0	0	0	0	0	0	0	0	52	90	0	0	0	0	0	0	0	0	0	0	0	0	0	0.0995856	not significant	0.440129
536	0	0	0	0	0	0	0	86	0	0	0	0	0	0	0	0	0	0	0	0	0	0	0	0	0.391625	not significant	0.440129
537	0	0	0	0	0	0	111	0	0	92	54	0	0	0	0	0	0	0	0	0	0	0	0	0	0.0202961	*	0.226238
538	45	0	0	0	24	0	0	0	0	0	0	0	17	0	0	0	0	0	0	0	0	0	0	0	0.235015	not significant	0.440129
539	0	0	0	0	0	0	0	0	0	0	0	0	0	0	0	0	0	0	0	0	0	20	0	0	0.391625	not significant	0.440129
540	0	0	109	0	105	0	0	0	0	0	0	0	0	21	0	0	0	0	0	0	0	0	0	0	0.235015	not significant	0.440129
541	0	0	0	0	15	0	0	0	0	0	0	37	18	0	0	0	0	0	0	0	0	38	0	0	0.997935	not significant	0.998232
542	0	0	0	0	0	0	116	0	0	82	140	0	0	0	0	0	0	0	0	0	0	0	0	0	0.0202961	*	0.226238
543	17	3	10	0	6	4	8	0	14	0	5	0	9	0	26	0	0	16	20	7	13	0	2	3	0.851643	not significant	0.857532
544	0	0	118	0	104	0	0	0	0	0	0	0	0	61	0	0	0	0	0	0	0	0	0	0	0.235015	not significant	0.440129
545	0	0	0	0	0	0	0	0	0	0	0	0	0	0	0	0	0	0	0	0	0	83	0	0	0.391625	not significant	0.440129
547	0	0	0	0	0	0	101	0	12	39	58	0	0	0	0	0	0	0	0	0	0	0	0	0	0.00341007	**	0.113804
548	0	0	0	0	0	0	31	61	93	0	31	0	0	0	0	0	0	0	0	0	0	0	0	0	0.00338766	**	0.113804
549	0	0	39	0	37	0	0	0	0	0	0	58	0	0	0	0	0	0	0	0	0	0	0	0	0.287065	not significant	0.440129
550	138	0	0	0	0	0	0	0	0	0	0	0	53	0	28	33	0	0	0	0	0	0	0	0	0.0980919	not significant	0.440129
551	89	0	0	0	0	0	0	0	0	0	0	0	22	37	0	21	0	0	0	0	0	0	0	0	0.0980919	not significant	0.440129
552	23	0	0	0	0	19	0	0	0	0	0	29	0	0	0	0	0	0	0	38	0	0	0	0	0.58321	not significant	0.598475
553	0	0	0	0	0	0	95	19	0	63	103	0	0	0	0	0	0	0	0	0	0	15	0	0	0.0105176	*	0.226238
554	0	0	0	0	0	0	0	96	0	0	0	0	0	0	101	0	0	0	0	0	0	0	0	0	0.553086	not significant	0.571123
555	0	0	0	0	0	0	0	0	0	0	0	0	0	0	0	0	0	0	0	0	0	128	0	0	0.391625	not significant	0.440129
556	0	0	0	0	0	0	0	186	0	0	0	0	0	0	0	0	0	0	0	0	0	0	0	0	0.391625	not significant	0.440129
557	0	0	0	0	0	0	0	0	42	0	0	0	0	0	0	0	81	0	0	0	0	0	0	0	0.553086	not significant	0.571123
558	0	0	0	0	0	0	0	58	82	0	0	0	0	0	7	0	0	0	0	0	0	0	0	0	0.235015	not significant	0.440129
559	0	0	0	0	0	0	0	0	192	0	0	0	0	0	0	0	0	0	0	0	0	0	0	0	0.391625	not significant	0.440129
560	0	0	0	0	0	0	0	0	0	0	0	0	0	0	0	0	0	0	117	0	0	0	0	0	0.391625	not significant	0.440129
561	0	40	0	0	0	0	0	0	29	0	0	50	0	0	14	0	0	0	0	0	0	0	23	0	0.777768	not significant	0.784955
562	0	0	0	0	0	0	0	0	0	0	0	0	0	0	0	0	0	0	59	0	0	0	0	0	0.391625	not significant	0.440129
563	0	0	0	0	0	0	0	0	22	0	0	0	0	0	0	0	0	0	0	0	0	77	0	0	0.553086	not significant	0.571123
564	61	5	0	0	0	52	0	0	0	0	0	15	0	0	0	0	0	0	69	0	0	0	0	0	0.236382	not significant	0.440129
565	0	324	0	0	0	0	0	0	0	0	0	0	0	0	0	0	0	0	0	0	0	0	0	0	0.391625	not significant	0.440129
566	0	0	0	0	0	0	0	0	0	0	0	0	0	0	0	0	0	0	76	0	0	0	0	0	0.391625	not significant	0.440129
568	0	0	0	0	0	0	0	121	14	26	0	0	0	0	0	0	0	0	0	0	0	28	0	0	0.0841856	not significant	0.440129
569	0	0	0	0	0	0	0	47	0	0	0	0	31	0	0	49	0	0	0	0	0	21	0	0	0.476441	not significant	0.526738
571	35	126	15	0	23	0	0	0	0	0	0	0	0	0	0	0	0	0	0	0	0	0	0	0	0.00341007	**	0.113804
572	0	0	0	0	0	0	0	0	0	0	0	0	0	0	0	0	138	0	0	0	0	16	0	0	0.553086	not significant	0.571123
573	0	0	0	0	0	0	0	0	121	0	0	0	0	0	0	0	0	0	17	0	0	0	0	0	0.553086	not significant	0.571123
574	0	0	0	0	0	0	51	0	101	0	49	0	0	0	0	0	0	0	0	0	0	0	0	0	0.0202961	*	0.226238
575	0	0	0	0	0	0	9	0	0	168	79	0	0	0	0	0	0	0	0	0	0	0	0	0	0.0202961	*	0.226238
576	0	0	0	0	0	0	0	0	0	0	0	0	0	0	0	0	0	0	0	0	0	97	0	0	0.391625	not significant	0.440129
577	0	0	0	0	0	0	59	28	0	84	108	0	0	0	0	0	0	0	0	0	0	0	0	0	0.00341007	**	0.113804
578	0	0	0	0	0	0	0	0	39	153	95	0	0	0	0	0	0	0	0	0	0	0	0	0	0.0202961	*	0.226238
579	0	0	26	0	0	23	0	0	0	0	0	0	85	0	0	74	0	0	0	0	23	0	27	0	0.452002	not significant	0.502443
580	0	0	0	0	0	0	23	0	0	0	13	0	0	0	0	0	0	0	0	0	0	0	0	0	0.0995856	not significant	0.440129
581	0	0	0	0	0	0	25	0	0	218	62	0	0	0	0	0	0	0	0	0	0	0	0	0	0.0202961	*	0.226238
583	0	0	0	0	0	0	0	0	0	0	0	0	0	0	0	0	0	0	0	0	0	90	0	0	0.391625	not significant	0.440129
584	0	0	0	0	0	0	21	28	48	7	17	0	0	0	0	0	0	0	0	0	0	11	0	0	0.0018546	**	0.113804
585	57	80	0	0	0	22	0	0	0	0	0	0	0	0	0	0	0	0	0	0	0	0	0	0	0.0202961	*	0.226238
586	0	0	0	0	0	0	0	0	0	0	0	0	0	0	0	0	0	0	0	0	0	68	0	0	0.391625	not significant	0.440129
587	30	22	0	0	0	0	0	0	0	0	0	0	0	0	0	0	0	33	56	0	0	0	0	0	0.58321	not significant	0.598475
588	0	0	0	0	0	0	13	0	0	0	0	0	0	0	0	0	0	0	0	0	0	0	0	0	0.391625	not significant	0.440129
589	0	0	0	0	0	0	34	0	45	101	50	0	0	0	0	0	0	0	0	0	0	0	0	0	0.00341007	**	0.113804
590	83	0	56	0	50	31	7	0	0	0	8	0	0	0	0	0	9	0	0	0	0	0	0	0	0.0377146	*	0.366131
591	10	0	0	0	0	0	42	0	0	42	0	0	0	0	0	0	0	0	19	10	0	0	0	0	0.39948	not significant	0.448297
592	134	0	0	0	0	123	0	0	0	0	0	0	0	0	0	0	21	0	0	0	0	0	0	0	0.235015	not significant	0.440129
593	0	0	0	0	0	0	41	52	0	0	31	0	0	0	0	0	0	0	0	0	0	0	0	0	0.0202961	*	0.226238
594	0	0	0	0	0	0	0	0	0	0	0	0	0	0	0	0	0	0	0	0	0	0	136	0	0.391625	not significant	0.440129
595	0	0	0	0	0	0	0	0	0	0	0	0	0	0	0	0	0	0	0	0	51	0	0	0	0.391625	not significant	0.440129
596	0	177	0	0	0	0	0	0	0	0	0	0	0	0	0	0	0	0	0	0	0	0	20	0	0.553086	not significant	0.571123
597	0	0	0	0	0	0	118	0	0	82	71	0	0	0	0	0	0	0	0	0	0	0	0	0	0.0202961	*	0.226238
598	0	0	0	0	0	0	0	0	0	0	0	0	0	0	12	0	32	0	0	0	0	0	35	0	0.287065	not significant	0.440129
599	0	0	0	0	0	0	54	0	41	0	36	0	0	0	0	0	0	0	0	0	0	47	0	0	0.0841856	not significant	0.440129
600	0	0	0	0	0	0	0	0	0	0	0	0	0	0	0	0	0	0	0	0	0	132	0	0	0.391625	not significant	0.440129
601	0	20	0	0	0	18	0	21	22	0	0	0	0	85	0	0	0	0	0	0	0	0	0	0	0.495027	not significant	0.545707
602	0	39	0	0	0	0	0	0	0	0	0	0	0	0	33	0	16	0	26	0	0	0	0	0	0.549033	not significant	0.571123
605	0	0	0	0	0	0	0	0	0	0	0	0	35	0	161	0	0	0	19	0	0	0	0	0	0.235015	not significant	0.440129
606	0	0	0	0	0	0	175	0	0	62	21	0	0	0	0	0	0	0	0	0	0	0	0	0	0.0202961	*	0.226238
607	0	0	0	0	0	0	0	0	0	0	0	290	0	0	0	0	0	0	0	0	0	0	0	0	0.391625	not significant	0.440129
608	0	0	0	0	0	0	0	0	46	0	0	0	0	0	0	0	0	0	0	0	0	0	0	0	0.391625	not significant	0.440129
609	0	0	96	0	71	0	0	0	0	0	0	0	0	0	0	0	18	0	0	0	0	0	0	0	0.235015	not significant	0.440129
611	39	0	0	0	0	0	0	0	0	0	0	0	0	0	65	0	0	0	0	60	0	41	0	0	0.510253	not significant	0.561481
612	0	0	0	0	0	0	0	0	0	0	0	262	0	0	0	0	0	0	0	0	0	0	0	0	0.391625	not significant	0.440129
613	0	0	0	0	0	0	48	0	0	32	48	0	0	0	0	0	0	0	0	0	0	50	0	0	0.097813	not significant	0.440129
614	0	0	0	0	0	0	0	0	0	0	0	0	0	0	0	0	0	0	0	0	0	139	0	0	0.391625	not significant	0.440129
615	0	0	0	0	0	0	0	0	0	0	0	0	0	0	0	19	0	0	0	0	0	0	0	0	0.391625	not significant	0.440129
616	0	0	0	0	0	0	0	0	0	0	0	0	0	0	0	0	0	0	72	0	0	0	0	0	0.391625	not significant	0.440129
617	0	0	0	0	25	6	11	15	0	0	0	0	0	9	10	0	6	9	15	0	3	7	0	5	0.811678	not significant	0.818099
618	13	0	0	0	0	0	0	0	0	0	0	53	0	0	0	0	0	0	0	0	0	0	0	0	0.553086	not significant	0.571123
619	0	0	0	0	0	0	56	0	164	0	38	0	0	0	0	0	0	0	0	0	0	0	0	0	0.0202961	*	0.226238
620	4	12	7	0	4	0	0	9	0	0	0	9	0	0	0	0	0	3	59	0	6	0	6	4	0.208365	not significant	0.440129
621	31	0	0	0	0	30	0	0	0	0	0	0	0	0	89	0	0	0	0	40	0	0	0	0	0.58321	not significant	0.598475
622	0	0	0	0	0	0	84	0	35	53	46	0	0	0	0	0	0	10	0	0	0	0	0	0	0.0105176	*	0.226238
623	29	0	0	0	5	0	0	0	0	0	0	4	0	7	0	0	7	0	8	8	14	0	10	0	0.172924	not significant	0.440129
624	0	0	0	0	0	0	0	0	0	0	0	0	0	125	0	22	0	0	0	0	0	0	24	0	0.262033	not significant	0.440129
625	67	0	0	0	6	25	0	0	0	0	0	41	0	0	9	0	21	0	2	0	0	0	0	0	0.473346	not significant	0.524643
626	0	21	0	0	0	0	0	0	0	0	0	0	0	0	0	0	0	0	0	0	30	0	0	0	0.553086	not significant	0.571123
627	0	0	0	0	0	0	0	0	0	0	0	0	0	0	0	0	0	0	109	0	0	0	0	0	0.391625	not significant	0.440129
628	0	12	0	0	0	0	0	0	0	0	0	0	0	0	0	0	35	0	10	0	0	0	0	0	0.774745	not significant	0.782938
629	0	0	0	0	0	0	52	129	0	0	62	0	0	0	0	0	0	0	0	0	0	0	0	0	0.0202961	*	0.226238
630	0	0	0	0	0	0	52	0	0	20	22	0	0	0	0	0	0	0	0	0	0	0	0	0	0.0202961	*	0.226238
631	0	0	0	0	0	0	72	0	0	65	111	0	0	0	0	0	0	0	0	0	0	0	0	0	0.0202961	*	0.226238
632	61	0	0	0	0	22	0	0	0	0	0	0	27	0	76	0	0	0	0	0	0	0	0	0	0.206271	not significant	0.440129
633	0	0	0	0	0	0	0	0	0	0	0	0	0	0	0	0	0	0	0	0	0	125	0	0	0.391625	not significant	0.440129
634	0	0	0	0	0	0	93	0	37	63	0	0	0	0	0	0	0	0	0	0	0	0	0	0	0.0202961	*	0.226238
635	37	0	0	0	0	5	0	155	0	0	0	0	0	0	0	0	0	0	15	0	0	0	0	0	0.549033	not significant	0.571123
636	0	0	0	0	0	0	28	140	0	26	25	0	0	0	0	0	0	0	0	0	0	0	0	0	0.00341007	**	0.113804
637	0	0	0	0	0	0	0	0	0	0	0	0	0	0	0	0	0	0	0	0	0	117	0	0	0.391625	not significant	0.440129
638	0	0	0	0	0	0	0	31	0	0	0	0	0	0	0	0	0	0	0	0	0	0	0	0	0.391625	not significant	0.440129
639	16	134	0	0	0	48	0	0	0	0	0	0	0	0	0	0	0	0	6	0	0	0	0	0	0.0592918	not significant	0.440129
640	0	0	0	0	0	0	42	0	0	36	55	0	0	0	0	0	0	0	0	0	0	29	0	0	0.0592918	not significant	0.440129
641	0	0	0	0	0	0	0	108	54	32	47	0	0	0	0	0	0	0	0	0	0	0	0	0	0.00341007	**	0.113804
642	0	0	0	0	0	0	0	0	0	0	0	0	0	0	0	0	0	136	0	0	0	18	24	0	0.287065	not significant	0.440129
643	41	0	16	0	0	0	0	0	0	0	0	0	0	0	0	0	0	55	0	0	0	0	0	0	0.287065	not significant	0.440129
644	0	0	0	0	0	1	0	0	0	0	0	0	0	15	13	6	10	0	13	4	13	11	6	12	0.00208008	**	0.113804
645	0	0	0	0	74	0	0	0	0	0	0	0	0	0	0	0	0	0	0	0	0	0	0	0	0.391625	not significant	0.440129
646	0	0	0	0	0	0	0	0	238	0	0	0	0	0	0	0	0	0	0	0	0	0	0	0	0.391625	not significant	0.440129
647	0	0	0	0	0	23	0	0	0	0	0	20	0	0	0	0	0	0	33	0	0	1	0	0	0.516317	not significant	0.567336
648	0	0	0	0	0	0	0	32	86	0	0	0	0	0	0	0	0	0	0	0	0	0	0	0	0.0995856	not significant	0.440129
[truncated: 2,426 more rows]

## Sheet: Relative abundance
	Relative abundance
[truncated: 1,037 more rows]
