# Supplementary material for: Fucus vesiculosus fucoidan alone and in combination with simvastatin is associated with both alleviation of atherosclerosis and modulations in the gut microbiota and its metabolites in New Zealand rabbits
Source: Front Microbiol. 2026 Jun 18;17:1768989. doi: 10.3389/fmicb.2026.1768989 (PMC13323129; doi:10.3389/fmicb.2026.1768989)
Supplement: Supplementary file 1 [file Data_Sheet_1.ZIP › Supplementary Material 3.xlsx]

## Sheet: TOP 50
		Top 50 SV vs. Model
Metabolites	Mod1	Mod2	Mod3	Mod4	Mod5	Mod6	SV1	SV2	SV3	SV4	SV5	SV6
Group	Mod	Mod	Mod	Mod	Mod	Mod	SV	SV	SV	SV	SV	SV
3,4-Dihydro-2h-1-Benzopyran-2-One	3.3323e+07	2.11583e+07	2.29574e+07	1.21932e+07	3.57153e+07	1.74489e+07	4.80121e+07	3.87061e+07	7.18018e+07	5.61202e+07	3.84684e+07	6.69181e+07
Tha	1.45579e+08	1.43185e+08	7.60023e+07	1.14373e+08	8.21093e+07	1.33111e+08	1.58886e+08	1.26116e+08	1.29493e+08	1.52967e+08	1.91559e+08	1.57912e+08
Deoxycholylserine	7.5306e+07	7.17731e+07	7.59766e+07	6.71722e+07	8.1079e+07	6.13325e+07	4.37088e+07	7.88867e+07	5.85876e+07	4.46736e+07	4.67996e+07	2.01529e+07
L-Leucine	2.91912e+07	1.9689e+07	1.69342e+07	1.14024e+07	2.74362e+07	1.68497e+07	3.65516e+07	2.92333e+07	5.64653e+07	4.19396e+07	3.35302e+07	6.29465e+07
GM4(d18:1/16:0)	2.45046e+07	4.06523e+07	3.44188e+07	5.61569e+07	5.26835e+07	2.28177e+07	1.10986e+07	1.9601e+07	2.32362e+06	7.51229e+06	4.4636e+06	5.19187e+07
Indoleacrylic Acid	1.77044e+07	1.00398e+07	1.26317e+07	5.61759e+06	2.15602e+07	7.70729e+06	2.76362e+07	2.34034e+07	4.42446e+07	3.15587e+07	2.02776e+07	3.06651e+07
3alpha-Hydroxy-12-Oxo-5beta-Cholan-24-Oic Acid	2.3233e+07	1.32121e+07	1.42522e+07	1.2361e+07	1.46878e+07	1.80453e+07	3.12527e+07	2.08025e+07	2.11987e+07	2.92247e+07	2.18359e+07	1.59612e+07
2-Hydroxycinnamic Acid	9.01479e+06	5.95442e+06	5.56291e+06	3.35948e+06	9.01322e+06	4.9306e+06	1.06768e+07	9.28357e+06	1.61665e+07	1.32157e+07	1.03066e+07	2.35575e+07
Deoxycholylarginine	2.07449e+06	2.25448e+06	792550	720074	549991	738523	1.21555e+07	4.58874e+06	1.35609e+07	9.07239e+06	6.88393e+06	412881
PI(O-18:0/16:0)	1.39185e+07	1.69162e+07	8.36354e+06	1.23156e+07	7.10855e+06	1.39671e+07	1.91559e+07	1.43878e+07	1.24946e+07	1.93928e+07	2.33979e+07	1.59806e+07
L-Arginine	3.68225e+06	2.63699e+06	3.32634e+06	1.48748e+06	5.98885e+06	1.43015e+06	6.10347e+06	4.45764e+06	9.16174e+06	7.99009e+06	4.57588e+06	1.16405e+07
Ulimorelin	1.59544e+07	1.21897e+07	1.04486e+07	1.17371e+07	1.0285e+07	1.30934e+07	1.01268e+07	9.91172e+06	9.26635e+06	7.4934e+06	8.14475e+06	3.9936e+06
Allolithocholic Acid	3.08056e+06	4.10236e+06	3.43947e+06	4.06497e+06	3.29884e+06	2.26905e+06	9.63606e+06	6.32109e+06	4.09443e+06	4.99162e+06	7.9978e+06	6.42794e+06
4-Hydroxycinnamic Acid	3.48856e+06	2.70784e+06	2.26071e+06	1.49416e+06	3.65164e+06	2.04087e+06	4.19944e+06	3.42271e+06	6.67824e+06	5.50396e+06	4.1916e+06	1.06613e+07
L-Lysine	2.13567e+06	1.31177e+06	1.72683e+06	739766	2.92205e+06	795566	3.24268e+06	2.54859e+06	5.3633e+06	4.49084e+06	2.37055e+06	7.54564e+06
1-Methoxy-1-(2,4,5-Trimethoxyphenyl)-2-Propanol	4.16991e+06	4.1847e+06	2.87574e+06	4.41049e+06	3.11029e+06	3.45611e+06	2.21192e+06	2.38145e+06	2.24353e+06	1.48558e+06	1.47312e+06	781264
PC(0:0/16:0)	3.31631e+06	5.22028e+06	5.1893e+06	6.54791e+06	6.17825e+06	3.7482e+06	2.25084e+06	3.12378e+06	967598	1.90654e+06	1.52724e+06	6.20688e+06
PI(20:4(5Z,8Z,11Z,14Z)/0:0)	877952	553658	3.37824e+06	1.01896e+06	2.27504e+06	776188	2.85609e+06	2.00892e+06	6.58751e+06	4.37151e+06	2.40901e+06	3.02223e+06
LysoPC(0:0/16:1)	1.82669e+06	2.31524e+06	2.75757e+06	3.71138e+06	3.77717e+06	1.78718e+06	1.09602e+06	1.29486e+06	641006	995427	646640	1.7573e+06
Withaferin A	3.12334e+06	1.5541e+06	3.68182e+06	1.92465e+06	3.42184e+06	1.93396e+06	1.08639e+06	2.00638e+06	1.94106e+06	1.00341e+06	730345	28591.4
Chenodeoxycholylarginine	320655	417529	209348	146595	120733	132010	2.40901e+06	1.00687e+06	2.27428e+06	1.97037e+06	1.36867e+06	60920.5
(2r,3r,4r)-2-Amino-4-Hydroxy-3-Methylpentanoic Acid	1.00757e+06	654554	863896	403749	1.40804e+06	451615	1.63433e+06	1.26577e+06	2.67331e+06	2.26145e+06	1.28622e+06	3.63704e+06
Gum Arabic	1.96069e+06	2.36968e+06	1.73063e+06	2.67078e+06	1.89389e+06	1.70613e+06	1.05606e+06	1.67588e+06	1.41151e+06	763158	696202	376598
24-Methylene-Cholesterol Sulfate	2.69858e+06	2.42294e+06	2.66411e+06	2.72636e+06	2.65943e+06	2.48982e+06	1.98239e+06	1.92863e+06	1.96412e+06	1.24881e+06	1.49827e+06	598626
Glycerophosphocholine	1.07998e+06	935778	953212	680838	797853	711324	2.6034e+06	1.67957e+06	5.07375e+06	2.85217e+06	1.95438e+06	166707
Deuteroporphyrin Ix	3.23342e+06	3.69669e+06	2.7502e+06	3.12462e+06	2.48112e+06	3.31753e+06	4.02517e+06	3.77616e+06	3.27911e+06	4.31153e+06	4.20847e+06	4.25494e+06
L-Histidine	987155	766090	519829	338999	1.19518e+06	473109	1.1365e+06	889300	2.26678e+06	1.69913e+06	1.19337e+06	4.25973e+06
Cis-5-Tetradecenoylcarnitine	1.70617e+06	1.15215e+06	664738	1.15999e+06	1.11881e+06	1.36634e+06	410248	517243	766605	331366	317153	509733
Tiapride	1.37405e+06	1.30235e+06	1.03797e+06	1.40707e+06	1.10369e+06	1.12751e+06	746779	558574	734443	524949	516044	323700
12-Hydroxy-13-O-D-Glucuronoside-Octadec-9z-Enoate	2.54813e+06	2.28674e+06	2.67399e+06	2.74799e+06	2.81947e+06	2.26328e+06	2.08992e+06	2.54153e+06	2.03763e+06	1.55562e+06	1.61152e+06	719635
Deoxycholyltyrosine	971326	557865	246105	222223	264959	333839	1.59006e+06	838199	3.09849e+06	1.41784e+06	1.24719e+06	288658
2-Aminoacetophenone	854309	585882	537623	321022	882321	465640	1.01932e+06	892114	1.55756e+06	1.30049e+06	1.00058e+06	2.08399e+06
1-O-(2r-Hydroxy-Hexadecyl)-Sn-Glycerol	900796	1.14939e+06	261283	832856	220627	1.16415e+06	163742	224339	180494	61983.5	263967	73754.3
Deoxycholylisoleucine	478309	326508	246339	192523	240951	220080	1.00679e+06	743673	1.83499e+06	923897	1.11253e+06	171410
Trans-Hexadec-2-Enoyl Carnitine	1.14554e+06	877693	541860	814131	1.0382e+06	1.08595e+06	378511	351463	650633	298456	273161	550243
Vephylline	836935	944916	705870	1.04928e+06	862913	889461	393364	716330	641272	394881	306715	201085
N-Methyltyrosyl-Glycyl-Glycyl-Phenylalanyl-Leucyl-Arginyl-N-Methyl-Arginyl-Leucyl Ethylamide	952542	771139	1.71102e+06	1.01917e+06	1.61269e+06	650997	554242	1.14176e+06	618254	402430	314294	37189.6
Thr Asp Leu	418711	455405	644742	348407	734311	245407	1.51703e+06	979318	1.37498e+06	1.59418e+06	844669	25191.8
Cay10621	233194	155657	182788	134216	230170	103305	1.15443e+06	368898	990991	438669	538234	463849
5b-Cyprinol Sulfate	1.96125e+06	1.83638e+06	1.47624e+06	1.77024e+06	1.53301e+06	1.42277e+06	926216	1.68497e+06	1.7463e+06	876611	870407	1.22052e+06
PI(20:0/20:3(8Z,11Z,14Z)-2OH(5,6))	388164	223760	211855	288872	202112	258747	1.12473e+06	680428	372827	870695	1.04964e+06	182186
19-Epischolaricine	754980	777381	1.14385e+06	986262	1.27607e+06	890487	509188	894239	910045	452165	354638	121252
PC(16:1(9Z)/0:0)	302402	462222	705298	864567	882453	378246	185215	286795	126937	174301	95347	269179
PE(O-16:0/0:0)	489102	614385	452294	634839	596155	509728	172888	273382	89107.2	164066	177628	390751
Harderoporphyrin	780276	711237	281283	432816	421300	590989	170121	260156	127000	85966.5	306324	113769
SQMG(16:0/0:0)	265578	523349	368007	533081	483120	488494	132970	321923	66806	63709.3	161172	35744
Pro Ile Gly	291680	388011	502724	235813	457958	254072	1.21219e+06	892002	939007	1.03337e+06	544181	28886.4
Pyridone 6	628482	795571	606535	902343	685708	515518	419867	335396	521827	359784	314877	156150
N1,N10-Dicoumaroylspermidine	328048	807549	287375	774366	301569	403195	124132	85691.6	61633.6	45762.9	344710	52169.8
Acetylpterosin C	1.04547e+06	631091	951834	695933	878176	853552	537043	637171	672967	510293	431943	248319
			Top 50 Fuc vs. Model
Metabolites	Mod1	Mod2	Mod3	Mod4	Mod5	Mod6	FUC1	FUC2	FUC3	FUC4	FUC5	FUC6
Group	Mod	Mod	Mod	Mod	Mod	Mod	FUC	FUC	FUC	FUC	FUC	FUC
Glycocholic Acid	2.36507e+07	3.45141e+07	5.85917e+07	4.58232e+07	6.35394e+07	1.58085e+07	5.56992e+07	1.0955e+08	4.62022e+07	1.00384e+08	1.23612e+08	7.73469e+07
Malyngamide H	1.29445e+07	1.97052e+07	2.23077e+07	2.28258e+07	2.42449e+07	9.2585e+06	3.41597e+07	2.16845e+07	2.98824e+07	2.88298e+07	3.97517e+07	3.11449e+07
N-Docosahexaenoyl Gaba	8.07429e+06	1.24111e+07	1.98296e+07	1.59279e+07	2.14231e+07	7.39332e+06	2.67082e+07	2.52852e+07	1.77659e+07	2.93809e+07	2.85377e+07	2.35706e+07
N-(3beta,7beta,Dihydroxycholest-5-En-24-Oyl) Glycine	2.44731e+06	3.41872e+06	5.92112e+06	3.99135e+06	6.15189e+06	1.58641e+06	5.70148e+06	6.22374e+06	5.4621e+06	7.32134e+06	7.49633e+06	6.63997e+06
Vicriviroc	2.21351e+06	3.54396e+06	4.31193e+06	4.20657e+06	4.14886e+06	1.80467e+06	5.17736e+06	6.18461e+06	4.88076e+06	5.76769e+06	5.1841e+06	4.31805e+06
Gum Arabic	1.96069e+06	2.36968e+06	1.73063e+06	2.67078e+06	1.89389e+06	1.70613e+06	4.59373e+06	3.86638e+06	2.86938e+06	3.81003e+06	3.26239e+06	2.27462e+06
DG(10:0/PGD2/0:0)	4.78239e+06	3.91053e+06	1.92938e+06	3.63763e+06	2.17605e+06	3.47977e+06	4.04914e+06	3.38687e+06	4.49182e+06	5.21277e+06	7.70277e+06	6.18167e+06
1-Methoxy-1-(2,4,5-Trimethoxyphenyl)-2-Propanol	4.16991e+06	4.1847e+06	2.87574e+06	4.41049e+06	3.11029e+06	3.45611e+06	7.19526e+06	5.4431e+06	4.7455e+06	4.91654e+06	5.16757e+06	3.76081e+06
Hydroxyzine	3.89759e+06	3.35829e+06	2.51111e+06	2.63749e+06	4.26236e+06	5.51317e+06	1.17468e+06	2.64661e+06	3.24793e+06	1.66609e+06	2.93779e+06	1.95039e+06
12-Hydroxy-13-O-D-Glucuronoside-Octadec-9z-Enoate	2.54813e+06	2.28674e+06	2.67399e+06	2.74799e+06	2.81947e+06	2.26328e+06	4.2073e+06	4.01356e+06	3.18432e+06	3.22269e+06	3.56942e+06	2.83679e+06
PG(i-22:0/22:6(4Z,7Z,10Z,12E,16Z,19Z)-OH(14))	13575.5	13161.2	638382	63408.3	544044	9622.39	909044	1.85518e+06	658053	858466	1.31021e+06	1.11666e+06
Petromyzonol Sulfate	3.34642e+06	2.3429e+06	2.60473e+06	2.04923e+06	2.74507e+06	3.1346e+06	1.68501e+06	1.49902e+06	1.70978e+06	1.54304e+06	1.98521e+06	2.38603e+06
PC(22:4(7Z,10Z,13Z,16Z)/LTE4)	257907	611932	753502	822996	864078	144398	1.07454e+06	1.43158e+06	911786	2.05462e+06	1.61427e+06	1.30381e+06
Teleocidin B 2	613409	962769	1.23062e+06	1.14674e+06	1.34142e+06	544981	1.87851e+06	1.51063e+06	1.29237e+06	1.97e+06	1.93032e+06	1.5933e+06
DG(10:0/PGE2/0:0)	2.62002e+06	2.00963e+06	1.656e+06	1.94234e+06	1.79319e+06	2.28744e+06	2.27368e+06	2.35528e+06	2.87798e+06	2.41879e+06	4.04943e+06	3.91332e+06
N-Eicosapentaenoyl Isoleucine	2.43389e+06	1.53268e+06	1.70625e+06	1.50033e+06	2.00199e+06	2.2621e+06	2.45515e+06	2.51637e+06	2.18769e+06	2.52326e+06	3.17486e+06	2.87933e+06
Phytosphingosine	658461	532330	498004	345140	800824	485519	1.39671e+06	305742	1.95207e+06	1.89976e+06	551683	1.72941e+06
Gly-Arg-Gly-Glu-Ser-Pro	804287	1.30416e+06	1.33415e+06	1.31688e+06	1.26359e+06	703706	1.92441e+06	1.88251e+06	1.70013e+06	1.84217e+06	1.54955e+06	1.2975e+06
Lamellosterol A	1.38015e+06	1.4215e+06	753697	1.24969e+06	773046	1.14412e+06	1.62838e+06	2.45576e+06	1.52979e+06	1.52654e+06	1.58678e+06	1.55972e+06
Lomefloxacin	565209	452704	406220	485607	389687	762391	25277.2	24754.1	62651.6	17864.5	34698	36524.1
Pc(Dime(13,5)/Pge2)	2.90554e+06	1.61775e+06	2.62293e+06	2.37787e+06	2.75755e+06	2.47618e+06	1.36396e+06	1.63239e+06	2.01509e+06	1.45547e+06	1.33561e+06	2.75239e+06
1-(2-Methoxy-13-Methyl-Tetradecanyl)-Sn-Glycero-3-Phosphoethanolamine	287136	452255	348344	531221	383761	420183	1.46304e+06	971473	897599	1.07698e+06	749402	421872
Octadec-9-Enoic Acid	1.8295e+06	1.13173e+06	952564	888457	1.68983e+06	1.85011e+06	875062	841418	1.07671e+06	629047	705336	548601
Am-PE(16:0/22:6(4Z,7Z,10Z,13Z,16Z,19Z))	824483	1.26089e+06	714924	1.10041e+06	726230	936425	2.26788e+06	1.15876e+06	1.27729e+06	1.85426e+06	1.30286e+06	1.18954e+06
Acaciabiuronic Acid	709578	409178	292646	332393	288176	663637	16591.4	6872.51	20622.9	6609.21	28727.2	24143
PG(O-16:0/20:2(11Z,14Z))	1.22957e+06	881517	229836	753639	236059	886619	184094	34049.5	334564	98744.7	169945	259426
Estrone 3-Glucuronide	267033	319586	229274	112378	345404	101446	1.12289e+06	102209	1.04936e+06	1.11345e+06	179338	837232
PE(20:0/PGF1alpha)	1.06075e+06	1.60017e+06	857386	1.61892e+06	740516	1.15865e+06	2.42187e+06	1.48471e+06	1.4989e+06	1.88208e+06	1.4551e+06	1.3903e+06
PA(P-20:0/0:0)	172422	284805	789520	544250	776645	244427	1.08183e+06	1.20893e+06	988019	918609	736959	429003
1beta-Butyl-1alpha,25-Dihydroxyvitamin D3 / 1beta-Butyl-1alpha,25-Dihydroxycholecalciferol	36978.8	71932.5	179389	121827	181222	29236.1	333848	424222	257243	538922	565648	420236
5beta,6beta-Epoxygorgostan-1alpha,3beta,11alpha,12beta-Tetrol 11-Acetate	306074	342491	279026	316761	326359	265102	548715	415107	519411	638132	714833	763434
DG(8:0/22:6(5Z,7Z,10Z,13Z,16Z,19Z)-OH(4)/0:0)	728231	584911	303088	578002	347337	540945	661448	576103	771485	853277	1.33331e+06	1.09764e+06
(3a,5b,7a)-23-Carboxy-7-Hydroxy-24-Norcholan-3-Yl-B-D-Glucopyranosiduronic Acid	936415	1.02261e+06	534832	918911	546008	1.16055e+06	543858	398773	530664	169489	844542	583275
Dolutegravir	288624	229243	206382	255505	197660	385243	11333.1	7253.9	31641.5	13244.5	19137	16794
1alpha,25-Dihydroxy-26,27-Dimethylvitamin D3 / 1alpha,25-Dihydroxy-26,27-Dimethylcholecalciferol	425784	515198	228088	438843	407999	640509	1.29838e+06	472220	751833	1.04907e+06	766291	434077
Bezafibrate	225443	302528	187396	120056	267622	112740	933727	109026	698769	843263	174954	619336
Dihydrocelastryl Diacetate	804991	206671	468081	123450	416597	594747	153400	85583.7	49974	57556	178750	121328
3alpha,6alpha,7alpha,12alpha-Tetrahydroxy-5beta-Cholest-24-En-26-Oic Acid	163749	414376	374891	469506	285570	154163	104438	60270.4	16281.6	18511.8	70229.6	84825.2
Tiapride	1.37405e+06	1.30235e+06	1.03797e+06	1.40707e+06	1.10369e+06	1.12751e+06	1.78805e+06	1.48532e+06	1.56487e+06	1.51215e+06	1.5605e+06	1.17322e+06
Tricoumaroyl Spermidine	126520	149443	363355	201578	309641	114205	554409	537282	486207	433047	362119	377670
Solacetal B	150856	159126	254444	185661	248663	95785.8	381279	447776	257613	496722	485457	382426
SQMG(16:0/0:0)	265578	523349	368007	533081	483120	488494	106729	235470	246076	108983	371761	151699
Megalomicin C2	199636	426681	648413	610746	608776	106103	607621	896972	620808	848938	737580	615689
PI(22:3(10Z,13Z,16Z)/5-iso PGF2VI)	145029	313812	267345	313805	253938	198315	653286	383706	381838	568772	545333	405036
Landiolol	254829	414895	225206	361177	254594	237086	690610	409794	450961	650114	509498	443123
Patulolide C	292559	96305.8	264007	113244	234676	362039	13273.3	8202.2	14039.1	3631.59	14968.6	9728.3
3beta-Hydroxy-7-Oxochol-5-En-24-Oyl-Glycine	636995	378918	505394	415498	523892	457843	773158	662761	456763	772340	1.0134e+06	743293
4-Trimethylammoniobutanoic Acid	442662	631350	79665.8	539387	90004.2	665449	159310	50750.1	132161	125677	214857	97376
7-(3-Methyl-5-Pentylfuran-2-Yl)Heptanoylcarnitine	201891	202596	308168	221177	315601	156689	435336	344726	459910	482408	456697	422936
Cucurbitacin E	847662	776253	419074	685486	461697	680982	1.21715e+06	820865	745366	973150	899021	770131
			Top 50 FSV vs. Model
Metabolites	Mod1	Mod2	Mod3	Mod4	Mod5	Mod6	SFu1	SFu2	SFu3	SFu4	SFu5	SFu6
Group	Mod	Mod	Mod	Mod	Mod	Mod	SFUC	SFUC	SFUC	SFUC	SFUC	SFUC
(13z)-Octadec-13-Enoylcarnitine	3.6898e+06	3.94617e+06	2.42173e+06	3.73496e+06	4.41786e+06	3.66134e+06	1.38959e+06	1.72327e+06	1.94151e+06	2.41476e+06	1.84612e+06	2.5275e+06
PC(0:0/16:0)	3.31631e+06	5.22028e+06	5.1893e+06	6.54791e+06	6.17825e+06	3.7482e+06	2.6139e+06	2.46021e+06	2.53227e+06	3.01867e+06	2.85583e+06	5.90575e+06
(12z)-10-Hydroxyoctadecenoylcarnitine	2.49345e+06	2.17558e+06	1.48078e+06	1.95387e+06	2.4826e+06	2.50467e+06	1.12461e+06	954938	1.08621e+06	1.74428e+06	1.16163e+06	1.67859e+06
Petromyzonol Sulfate	3.34642e+06	2.3429e+06	2.60473e+06	2.04923e+06	2.74507e+06	3.1346e+06	1.59196e+06	1.64445e+06	1.42206e+06	1.46897e+06	1.04397e+06	3.06061e+06
(-)-Salvisyriacolide	20851.3	11572.9	7762.8	10245.5	17679.5	16598.5	373933	596806	857243	1.23109e+06	713696	280319
Ozolinone	974286	219291	66089.4	203526	59968.8	779486	703374	821352	1.1499e+06	1.88365e+06	713870	1.08551e+06
12-Hydroxy-13-O-D-Glucuronoside-Octadec-9z-Enoate	2.54813e+06	2.28674e+06	2.67399e+06	2.74799e+06	2.81947e+06	2.26328e+06	2.11725e+06	1.63587e+06	2.67941e+06	1.8352e+06	2.23389e+06	1.01496e+06
Ganoderic Acid H	1.4803e+06	1.44729e+06	1.15631e+06	1.56045e+06	1.15797e+06	1.20803e+06	703619	717360	1.16015e+06	1.13471e+06	996324	395960
Cis-5-Tetradecenoylcarnitine	1.70617e+06	1.15215e+06	664738	1.15999e+06	1.11881e+06	1.36634e+06	526202	506499	650459	1.24814e+06	755808	370526
Hematoporphyrin	912110	616426	359658	861059	412715	663524	33242.6	195948	93041.6	349346	128613	428300
4-Dodecylbenzenesulfonic Acid	2.6882e+06	2.24588e+06	2.40383e+06	2.31906e+06	1.89418e+06	2.08366e+06	1.44942e+06	1.59534e+06	1.94487e+06	1.90913e+06	1.29549e+06	2.30443e+06
Tiapride	1.37405e+06	1.30235e+06	1.03797e+06	1.40707e+06	1.10369e+06	1.12751e+06	574560	570614	1.17298e+06	945414	1.03925e+06	545833
Bisazobiphenyl	406782	417318	395185	438245	380046	450544	1.17732e+06	766656	628320	677991	518408	1.05471e+06
Pyridone 6	628482	795571	606535	902343	685708	515518	234200	260364	430716	293493	651288	271512
Trans-Hexadec-2-Enoyl Carnitine	1.14554e+06	877693	541860	814131	1.0382e+06	1.08595e+06	488054	480331	514677	802536	460432	515566
(11e,13z)-10-Hydroxyoctadeca-11,13-Dienoylcarnitine	533714	526646	265376	451723	507046	422802	122497	163792	179147	244376	129246	179750
D8'-Merulinic Acid A	21145.3	10972.8	12160.5	9227.52	8836.91	13883.1	284923	276062	398557	440572	378613	130373
PG(O-16:0/20:2(11Z,14Z))	1.22957e+06	881517	229836	753639	236059	886619	324905	575627	56741.2	210470	53164.5	256516
Dihydrocelastryl Diacetate	804991	206671	468081	123450	416597	594747	64520.9	107033	80186.3	72267.5	76226.5	18326.6
Ibha#28	727203	64871.3	150906	21189.6	205499	364169	222941	606219	691421	437062	580859	950175
Lomefloxacin	565209	452704	406220	485607	389687	762391	40940.5	470775	75324.7	38461.8	391730	134.837
3a,7b,21-Trihydroxy-5b-Cholanoic Acid	14138	5293.93	9516.33	6392.25	9069.97	11257.8	200338	239932	375925	116784	343630	172085
2-O-(Beta-D-Galactopyranosyl-(1->6)-Beta-D-Galactopyranosyl) 2s-Hydroxytridecanoic Acid	1.46798e+06	1.04997e+06	1.10204e+06	1.10506e+06	1.15146e+06	1.17337e+06	792215	836147	1.27094e+06	902189	810604	419109
19-Epischolaricine	754980	777381	1.14385e+06	986262	1.27607e+06	890487	537393	455485	837489	920968	922396	289297
10e-Tridecen-2s-Ol	371487	523368	262946	453848	268402	505627	124285	150932	164168	243814	84450.4	144399
SQMG(16:0/0:0)	265578	523349	368007	533081	483120	488494	223646	195957	192253	236786	333705	111931
Geodisterol-O-Sulfite	512001	433845	593667	514450	576247	465513	301715	277545	408790	301657	310106	170493
Panaquinquecol 2	5324.83	5146.1	2240.34	3975.71	2663.43	6141.38	182511	175860	403613	466232	329173	21195.3
PE(22:0/20:3(6,8,11)-OH(5))	375085	444051	676837	605659	644442	261852	432979	243698	186008	256684	358255	124390
17s-Hpdha	8610.18	1199.2	5.62373e-07	37.2724	121.312	5.62373e-07	160361	178157	332746	579098	248521	92428.4
(3b,16a,20r)-25-Acetoxy-3,16,20,22-Tetrahydroxy-5-Cucurbiten-11-One 3-Glucoside	234321	193210	126483	200648	136824	204486	335777	252719	323022	377085	514867	742728
Ceanothine C	10086.7	7850.21	4053.23	10134.7	3873.92	10572.3	93988.5	202431	337255	134237	302666	193704
TG(10:0/13:0/8:0)	628802	300396	151721	340739	145666	294977	25140.4	42251.4	102288	183133	24917.6	60492.4
Norethindrone Acetate	1.47156e+06	1.14522e+06	1.16312e+06	1.12113e+06	907501	1.0325e+06	775783	805263	869380	973928	643381	1.15759e+06
Desmethylnortriptyline	434174	668152	388989	773888	397997	405438	305523	182383	380609	285483	406046	282541
4-Trimethylammoniobutanoic Acid	442662	631350	79665.8	539387	90004.2	665449	50097.8	183208	112968	121741	114576	222447
(10z)-12-Hydroxyhexadecenoylcarnitine	892645	557051	329060	427573	513798	755675	307745	267362	280819	542262	289156	221034
10,16-Dihydroxy-Palmitic Acid	411408	637848	167343	312611	111096	316459	33069.3	196503	131135	210530	42971.3	33409.6
PE(20:1(11Z)/PGF1alpha)	336309	211074	249169	258461	423132	208404	150846	89744.2	68893.1	182575	111473	77338
Officinoterpenoside C	564051	457932	405227	446289	477715	499968	153774	346987	342235	328037	150898	382621
2-Aminoflubendazole	381760	104438	58270.2	82819.5	52590	304616	342285	329815	336546	557323	234031	375595
9,12-Heptadecadienoic Acid	410806	530435	239426	277037	407438	392847	120680	185182	166821	283497	157731	283879
Ile Gly	189007	164805	132927	79382.6	167071	142905	734959	442740	350167	270572	269097	105443
Ic202b	306164	515245	148818	395439	190030	306835	70747.7	158187	117230	215075	113713	128479
2(1h)-Pyrimidinone,5-[3-[(1s,2s,4r)-Bicyclo[2.2.1]Hept-2-Yloxy]-4-Methoxyphenyl]Tetrahydro-	496456	470993	242356	374024	382019	467997	333706	278250	150463	259975	188985	89332.6
3alpha,12alpha-Dihydroxy-7-Oxo-5beta-Cholan-24-Oic Acid	448592	244342	293549	239639	299659	353274	470313	701060	443728	538271	471805	355495
Acaciabiuronic Acid	709578	409178	292646	332393	288176	663637	6091.73	451730	48070.2	14842.1	500854	5.62373e-07
PS(24:0/18:1(12Z)-2OH(9,10))	601591	675396	699409	665285	611412	442810	652127	466269	343309	430820	490571	181508
Glas#20	557961	603698	559906	678135	544745	488391	354315	376698	581447	443815	500083	70772.1
PS(18:1(9Z)/0:0)	192948	57694.8	505853	125622	460709	165491	371309	332372	479762	728346	441715	521368

## Sheet: FH-vs-Mod
ID	m/z	Retention time (min)	Ion mode	Metabolites	cid	cidlink	HMDB	METLIN	Lipidmaps	ChEBI	KEGG	ID Annotation	Annotation	PubChem	CAS	smiles	InChIKey	Super Class	Class	Sub Class	level	Score	Fragmentation Score	Adducts	Formula	Mass Error (ppm)	VIP	Average(FUC)	Average(Mod)	FoldChange	log2FoldChange	Regulation	p-value	q-value	FH1	FH2	FH3	FH4	FH5	FH6	Mod1	Mod2	Mod3	Mod4	Mod5	Mod6
7.54_465.3083n	466.316	7.54228	pos	Glycocholic Acid	46727	http://funmeta.oebiotech.com/network/46727	HMDB0000138	202	LMST05030001	17687	C01921	ocu00120	Primary bile acid biosynthesis	10140	475-31-0	[C@]12([C@H](O)C[C@]3([H])C[C@H](O)CC[C@]3(C)[C@@]1([H])C[C@H](O)[C@]1(C)[C@@]([H])([C@@](C)([H])CCC(NCC(O)=O)=O)CC[C@@]21[H])[H]	RFDAIACWWDREDC-FRVQLJSFSA-N	Lipids and lipid-like molecules	Steroids and steroid derivatives	Bile acids, alcohols and derivatives	Level 1	64.9	96.2	M+H, M+K, M+Na, M+NH4, M+H-H2O	C26H43NO6	-1.50657	35.1056	8.54658e+07	4.03213e+07	2.11962	1.08381	Up	0.012225	0.133605	5.56992e+07	1.0955e+08	4.62022e+07	1.00384e+08	1.23612e+08	7.73469e+07	2.36507e+07	3.45141e+07	5.85917e+07	4.58232e+07	6.35394e+07	1.58085e+07
8.16_431.3030n	432.31	8.16083	pos	Malyngamide H	274764	http://funmeta.oebiotech.com/network/274764		65446						10025771		CCCCCCCC(CC=CCCC(=O)NCCC(=C)C12C(O1)CC=C(C2=O)C)OC	MNBBBIJBVPWYSD-AIIVTHQSSA-N	Lipids and lipid-like molecules	Prenol lipids	Monoterpenoids	Level 4	39.2	1.92	M+H-H2O, M+H	C26H41NO4	-1.4007	17.9451	3.09088e+07	1.85478e+07	1.66644	0.736773	Up	0.00524599	0.0832255	3.41597e+07	2.16845e+07	2.98824e+07	2.88298e+07	3.97517e+07	3.11449e+07	1.29445e+07	1.97052e+07	2.23077e+07	2.28258e+07	2.42449e+07	9.2585e+06
9.25_413.2923n	414.3	9.24712	pos	N-Docosahexaenoyl Gaba	83531	http://funmeta.oebiotech.com/network/83531	HMDB0062332									[H]\C(CC)=C(/[H])C\C([H])=C(\[H])CC([H])=C([H])CC([H])=C([H])C\C([H])=C(\[H])CC([H])=C([H])CCC(O)=NCCCC(O)=O	HZMSBMNSIHSLPJ-ZPWIVGABSA-N	Organic acids and derivatives	Carboxylic acids and derivatives	Amino acids, peptides, and analogues	Level 4	44.5	29.3	M+H-H2O, M+H	C26H39NO3	-1.7063	17.8651	2.52081e+07	1.41765e+07	1.77815	0.830381	Up	0.00392491	0.0691165	2.67082e+07	2.52852e+07	1.77659e+07	2.93809e+07	2.85377e+07	2.35706e+07	8.07429e+06	1.24111e+07	1.98296e+07	1.59279e+07	2.14231e+07	7.39332e+06
8.84_447.2978n	448.305	8.84307	pos	N-(3beta,7beta,Dihydroxycholest-5-En-24-Oyl) Glycine	46739	http://funmeta.oebiotech.com/network/46739			LMST05030017							[C@]12([C@@H](O)C=C3C[C@@H](O)CC[C@]3(C)[C@@]1([H])CC[C@]1(C)[C@@]([H])([C@@](C)([H])CCC(=O)NCC(=O)O)CC[C@@]21[H])[H]	BMRAURDLHOPSBE-FRMRTHFDSA-N	Lipids and lipid-like molecules	Steroids and steroid derivatives	Bile acids, alcohols and derivatives	Level 3	53.3	72.8	M+H, M+Na, M+H-H2O	C26H41NO5	-1.4538	8.17666	6.47416e+06	3.91947e+06	1.6518	0.724036	Up	0.0111876	0.127842	5.70148e+06	6.22374e+06	5.4621e+06	7.32134e+06	7.49633e+06	6.63997e+06	2.44731e+06	3.41872e+06	5.92112e+06	3.99135e+06	6.15189e+06	1.58641e+06
7.53_532.2888m/z	532.289	7.53073	neg	Vicriviroc	213043	http://funmeta.oebiotech.com/network/213043	HMDB0259804							21336308		COCC(N1CCN(CC1C)C1(C)CCN(CC1)C(=O)C1=C(C)N=CN=C1C)C1=CC=C(C=C1)C(F)(F)F	CNPVJJQCETWNEU-UHFFFAOYSA-N	Benzenoids	Benzene and substituted derivatives	Trifluoromethylbenzenes	Level 1	60.9	88.3	M-H	C28H38F3N5O2	-3.24733	7.40815	5.2521e+06	3.37159e+06	1.55775	0.639466	Up	0.00481566	0.0787716	5.17736e+06	6.18461e+06	4.88076e+06	5.76769e+06	5.1841e+06	4.31805e+06	2.21351e+06	3.54396e+06	4.31193e+06	4.20657e+06	4.14886e+06	1.80467e+06
7.94_300.1218m/z	300.122	7.93972	neg	Gum Arabic	257575	http://funmeta.oebiotech.com/network/257575	HMDB0304829	450130						158788		[Na+].OC(=O)CCCCCCC\N=C(/O)C1=CC=CC=C1[O-]	UOENJXXSKABLJL-UHFFFAOYSA-M	Benzenoids	Benzene and substituted derivatives	Benzoic acids and derivatives	Level 4	37.9	0	M-H	C15H20NNaO4	0.225262	6.52856	3.44609e+06	2.0553e+06	1.67668	0.74561	Up	0.00372292	0.0671259	4.59373e+06	3.86638e+06	2.86938e+06	3.81003e+06	3.26239e+06	2.27462e+06	1.96069e+06	2.36968e+06	1.73063e+06	2.67078e+06	1.89389e+06	1.70613e+06
11.31_580.3970n	603.386	11.3077	pos	DG(10:0/PGD2/0:0)	247556	http://funmeta.oebiotech.com/network/247556	HMDB0294457									CCCCCCCCCC(=O)OC[C@H](CO)OC(=O)CCC\C=C/C[C@H]1[C@@H](O)CC(=O)[C@@H]1\C=C\[C@@H](O)CCCCC	DKDDXLJYAISPNS-ZCIDUAPOSA-N	Unclassified	Unclassified	Unclassified	Level 4	46.9	36.7	M+H-H2O, M+H, M+NH4, M+Na	C33H56O8	-0.938017	6.38071	5.17084e+06	3.31929e+06	1.55781	0.639523	Up	0.0387657	0.232671	4.04914e+06	3.38687e+06	4.49182e+06	5.21277e+06	7.70277e+06	6.18167e+06	4.78239e+06	3.91053e+06	1.92938e+06	3.63763e+06	2.17605e+06	3.47977e+06
7.09_301.1296m/z	301.13	7.08752	neg	1-Methoxy-1-(2,4,5-Trimethoxyphenyl)-2-Propanol	56243	http://funmeta.oebiotech.com/network/56243	HMDB0031772	87929		172498				131751190	98205-47-1	COC(C(C)O)C1=CC(OC)=C(OC)C=C1OC	IXNRGYSRFBDZLB-UHFFFAOYSA-N	Benzenoids	Benzene and substituted derivatives	Phenylpropanes	Level 4	45.3	35.8	M+FA-H	C13H20O5	1.24486	6.2931	5.2048e+06	3.70121e+06	1.40624	0.491846	Up	0.0177391	0.159758	7.19526e+06	5.4431e+06	4.7455e+06	4.91654e+06	5.16757e+06	3.76081e+06	4.16991e+06	4.1847e+06	2.87574e+06	4.41049e+06	3.11029e+06	3.45611e+06
13.21_355.1580m/z	355.158	13.2139	neg	Hydroxyzine	52892	http://funmeta.oebiotech.com/network/52892	HMDB0014697	4069		5818	C07045			3658	68-88-2	OCCOCCN1CCN(CC1)C(C1=CC=CC=C1)C1=CC=C(Cl)C=C1	ZQDWXGKKHFNSQK-UHFFFAOYSA-N	Benzenoids	Benzene and substituted derivatives	Diphenylmethanes	Level 4	42.5	39.3	M-H2O-H	C21H27ClN2O2	-0.694919	5.72923	2.27058e+06	3.69667e+06	0.614224	-0.703163	Down	0.0297416	0.206069	1.17468e+06	2.64661e+06	3.24793e+06	1.66609e+06	2.93779e+06	1.95039e+06	3.89759e+06	3.35829e+06	2.51111e+06	2.63749e+06	4.26236e+06	5.51317e+06
9.96_535.2736m/z	535.274	9.96008	neg	12-Hydroxy-13-O-D-Glucuronoside-Octadec-9z-Enoate	82104	http://funmeta.oebiotech.com/network/82104	HMDB0060118							131769830		CCCCC[C@H](O)[C@H](C\C=C/CCCCCCCC(O)=O)O[C@H]1O[C@@H]([C@H](O)[C@H](O)[C@@H]1O)C(O)=O	WDJRXGFYLUIKBX-GRIBZEQKSA-N	Lipids and lipid-like molecules	Saccharolipids	Unclassified	Level 4	37.9	2.36	M+FA-H	C24H42O10	-4.88984	5.40758	3.50568e+06	2.5566e+06	1.37123	0.455468	Up	0.00239773	0.0526595	4.2073e+06	4.01356e+06	3.18432e+06	3.22269e+06	3.56942e+06	2.83679e+06	2.54813e+06	2.28674e+06	2.67399e+06	2.74799e+06	2.81947e+06	2.26328e+06
8.34_894.5955n	917.585	8.34495	pos	PG(i-22:0/22:6(4Z,7Z,10Z,12E,16Z,19Z)-OH(14))	225269	http://funmeta.oebiotech.com/network/225269	HMDB0272167									[H][C@](O)(CO)COP(O)(=O)OC[C@@]([H])(COC(=O)CCCCCCCCCCCCCCCCCCC(C)C)OC(=O)CC\C=C/C\C=C/C\C=C/C=C/C(O)C\C=C/C\C=C/CC	DZPHHKXLGNSUCF-FMESWDKBSA-N	Unclassified	Unclassified	Unclassified	Level 4	37.2	2.77	M+H, M+NH4, M+Na	C50H87O11P	-3.43495	5.2477	1.11793e+06	213699	5.23135	2.38718	Up	0.00160281	0.0420111	909044	1.85518e+06	658053	858466	1.31021e+06	1.11666e+06	13575.5	13161.2	638382	63408.3	544044	9622.39
10.13_455.2474m/z	455.247	10.1281	neg	Petromyzonol Sulfate	210220	http://funmeta.oebiotech.com/network/210220	HMDB0256356							4451503		CC(CCCOS(O)(=O)=O)C1CCC2C3C(O)CC4CC(O)CCC4(C)C3CC(O)C12C	BKZKSSHAWFCVDU-UHFFFAOYSA-N	Lipids and lipid-like molecules	Steroids and steroid derivatives	Bile acids, alcohols and derivatives	Level 4	42.2	18.6	M-H2O-H	C24H42O7S	0.280384	5.13292	1.80135e+06	2.70383e+06	0.666221	-0.585926	Down	0.00369689	0.0670541	1.68501e+06	1.49902e+06	1.70978e+06	1.54304e+06	1.98521e+06	2.38603e+06	3.34642e+06	2.3429e+06	2.60473e+06	2.04923e+06	2.74507e+06	3.1346e+06
7.54_975.5876m/z	975.588	7.54228	pos	PC(22:4(7Z,10Z,13Z,16Z)/LTE4)	241312	http://funmeta.oebiotech.com/network/241312	HMDB0288212									CCCCC\C=C/C\C=C/C\C=C/C\C=C/CCCCCC(=O)OC[C@H](COP([O-])(=O)OCC[N+](C)(C)C)OC(=O)[C@@H](N)CS[C@H](\C=C\C=C\C=C/C\C=C/CCCCC)[C@@H](O)CCCC(O)=O	IFFYLEFADKKCCK-IOHNKVABSA-N	Unclassified	Unclassified	Unclassified	Level 4	37.8	0	M+H-H2O	C53H89N2O11PS	-1.6331	5.03625	1.39843e+06	575802	2.42867	1.28017	Up	0.00267709	0.0558127	1.07454e+06	1.43158e+06	911786	2.05462e+06	1.61427e+06	1.30381e+06	257907	611932	753502	822996	864078	144398
9.19_434.3167m/z	434.317	9.19188	pos	Teleocidin B 2	212235	http://funmeta.oebiotech.com/network/212235	HMDB0258787							13876943		CC(C)C1N(C)C2=C3C(CC(CO)NC1=O)=CNC3=C1C(=C2)C(C)(CCC1(C)C=C)C(C)C	PEYTUVXFLCCGCC-UHFFFAOYSA-N	Organic acids and derivatives	Carboxylic acids and derivatives	Amino acids, peptides, and analogues	Level 1	59.9	99	M+H-H2O	C28H41N3O2	0.350183	4.6366	1.69586e+06	973323	1.74234	0.801023	Up	0.00202819	0.0484043	1.87851e+06	1.51063e+06	1.29237e+06	1.97e+06	1.93032e+06	1.5933e+06	613409	962769	1.23062e+06	1.14674e+06	1.34142e+06	544981
11.11_580.3977n	579.39	11.1107	neg	DG(10:0/PGE2/0:0)	247552	http://funmeta.oebiotech.com/network/247552	HMDB0294453									CCCCCCCCCC(=O)OC[C@H](CO)OC(=O)CCC\C=C/C[C@@H]1[C@@H](\C=C\[C@@H](O)CCCCC)[C@H](O)CC1=O	LGFOPWUOZJXFBH-XLNBGRAHSA-N	Unclassified	Unclassified	Unclassified	Level 4	45.9	31.3	M-H, 2M-H	C33H56O8	0.321811	4.50918	2.98141e+06	2.05144e+06	1.45333	0.53936	Up	0.0265973	0.194212	2.27368e+06	2.35528e+06	2.87798e+06	2.41879e+06	4.04943e+06	3.91332e+06	2.62002e+06	2.00963e+06	1.656e+06	1.94234e+06	1.79319e+06	2.28744e+06
8.63_415.3080n	416.315	8.62727	pos	N-Eicosapentaenoyl Isoleucine	198579	http://funmeta.oebiotech.com/network/198579	HMDB0242073									CCC=CCC=CCC=CCC=CCC=CCCCC(=O)NC(C(C)CC)C(O)=O	KUAIVDQPUMWACC-UHFFFAOYSA-N	Unclassified	Unclassified	Unclassified	Level 4	42.5	18.2	M+H, M+Na	C26H41NO3	-1.44676	4.4722	2.62278e+06	1.90621e+06	1.37591	0.46039	Up	0.00729214	0.0997472	2.45515e+06	2.51637e+06	2.18769e+06	2.52326e+06	3.17486e+06	2.87933e+06	2.43389e+06	1.53268e+06	1.70625e+06	1.50033e+06	2.00199e+06	2.2621e+06
9.70_300.2894m/z	300.289	9.69837	pos	Phytosphingosine	38925	http://funmeta.oebiotech.com/network/38925	HMDB0004610	7066	LMSP01030001	46961	C12144	ocu00600	Sphingolipid metabolism	122121	554-62-1	OC[C@]([H])(N)[C@]([H])(O)[C@@](O)([H])CCCCCCCCCCCCCC	AERBNCYCJBRYDG-KSZLIROESA-N	Organic nitrogen compounds	Organonitrogen compounds	Amines	Level 1	67.9	98.8	M+H-H2O	C18H39NO3	-0.861198	4.16909	1.3059e+06	553380	2.35986	1.2387	Up	0.0297893	0.206069	1.39671e+06	305742	1.95207e+06	1.89976e+06	551683	1.72941e+06	658461	532330	498004	345140	800824	485519
7.53_600.2765m/z	600.276	7.53073	neg	Gly-Arg-Gly-Glu-Ser-Pro	207350	http://funmeta.oebiotech.com/network/207350	HMDB0252941							14796483		NCC(=O)NC(CCCN=C(N)N)C(=O)NCC(=O)NC(CCC(O)=O)C(=O)NC(CO)C(=O)N1CCCC1C(O)=O	AGOOUZZBQZNYCU-UHFFFAOYSA-N	Unclassified	Unclassified	Unclassified	Level 4	39.3	3.03	M-H	C23H39N9O10	2.93315	4.13937	1.69938e+06	1.12113e+06	1.51577	0.600055	Up	0.00357955	0.065604	1.92441e+06	1.88251e+06	1.70013e+06	1.84217e+06	1.54955e+06	1.2975e+06	804287	1.30416e+06	1.33415e+06	1.31688e+06	1.26359e+06	703706
9.83_534.3456m/z	534.346	9.8273	pos	Lamellosterol A	46721	http://funmeta.oebiotech.com/network/46721			LMST05020060							C1C[C@@H](O)C[C@]2([H])C[C@@H](O)[C@@]3(O)[C@]4([H])CC[C@]([H])([C@H](C)CCCC(C)COS(=O)(O)=O)[C@@]4(C)CC[C@]3([H])[C@@]12C	UHZPZECSBHKZCG-FVZADQOOSA-N	Lipids and lipid-like molecules	Steroids and steroid derivatives	Bile acids, alcohols and derivatives	Level 3	50.5	59.5	M+NH4	C27H48O7S	-0.491736	4.09663	1.7145e+06	1.12037e+06	1.5303	0.613814	Up	0.0111212	0.127842	1.62838e+06	2.45576e+06	1.52979e+06	1.52654e+06	1.58678e+06	1.55972e+06	1.38015e+06	1.4215e+06	753697	1.24969e+06	773046	1.14412e+06
3.25_351.1407n	396.139	3.24508	neg	Lomefloxacin	53228	http://funmeta.oebiotech.com/network/53228	HMDB0015113	1015		116278	C07078			3948	98079-51-7	CCN1C=C(C(O)=O)C(=O)C2=CC(F)=C(N3CCNC(C)C3)C(F)=C12	ZEKZLJVOYLTDKK-UHFFFAOYSA-N	Organoheterocyclic compounds	Quinolines and derivatives	Quinoline carboxylic acids	Level 4	41.1	15.1	M-H, M+FA-H	C17H19F2N3O3	3.45388	4.09224	33628.3	510303	0.0658986	-3.92361	Down	7.84322e-06	0.00240601	25277.2	24754.1	62651.6	17864.5	34698	36524.1	565209	452704	406220	485607	389687	762391
10.43_934.6132m/z	934.613	10.4276	pos	Pc(Dime(13,5)/Pge2)	242237	http://funmeta.oebiotech.com/network/242237	HMDB0289137									CCCCC[C@H](O)\C=C\[C@H]1[C@H](O)CC(=O)[C@@H]1C\C=C/CCCC(=O)O[C@H](COC(=O)CCCCCCCCCCCCC1=C(C)C(C)=C(CCCCC)O1)COP([O-])(=O)OCC[N+](C)(C)C	OVFFFFQIHZSWCS-FQRDERDHSA-N	Unclassified	Unclassified	Unclassified	Level 3	53	73.6	M+H-H2O	C52H90NO12P	-3.73206	4.06121	1.75915e+06	2.45964e+06	0.715209	-0.483564	Down	0.0364279	0.225353	1.36396e+06	1.63239e+06	2.01509e+06	1.45547e+06	1.33561e+06	2.75239e+06	2.90554e+06	1.61775e+06	2.62293e+06	2.37787e+06	2.75755e+06	2.47618e+06
10.33_500.2987m/z	500.299	10.3286	neg	1-(2-Methoxy-13-Methyl-Tetradecanyl)-Sn-Glycero-3-Phosphoethanolamine	21244	http://funmeta.oebiotech.com/network/21244			LMGP02060011					137323914		[C@](COP(=O)(O)OCCN)([H])(O)COCC(OC)CCCCCCCCCCC(C)C	VVIJTQGRSFRVAZ-VQCQRNETSA-N	Lipids and lipid-like molecules	Glycerophospholipids	Glycerophosphoethanolamines	Level 4	39.4	2.42	M+FA-H	C21H46NO7P	-1.48202	3.94621	930062	403817	2.30318	1.20363	Up	0.00471791	0.0777337	1.46304e+06	971473	897599	1.07698e+06	749402	421872	287136	452255	348344	531221	383761	420183
13.41_282.2557n	281.248	13.4081	neg	Octadec-9-Enoic Acid	83739	http://funmeta.oebiotech.com/network/83739	HMDB0062703	320076		36021				965	2027-47-6	CCCCCCCCC=CCCCCCCCC(O)=O	ZQPPMHVWECSIRJ-UHFFFAOYSA-N	Lipids and lipid-like molecules	Fatty Acyls	Fatty acids and conjugates	Level 2	55.7	0.12	M-H, M+FA-H	C18H34O2	-0.543561	3.84666	779362	1.39036e+06	0.560545	-0.835097	Down	0.0118095	0.131411	875062	841418	1.07671e+06	629047	705336	548601	1.8295e+06	1.13173e+06	952564	888457	1.68983e+06	1.85011e+06
9.17_943.5976m/z	943.598	9.1741	pos	Am-PE(16:0/22:6(4Z,7Z,10Z,13Z,16Z,19Z))	28080	http://funmeta.oebiotech.com/network/28080			LMGP21010001							N(CCOP(OC[C@]([H])(OC(=O)CC/C=C\C/C=C\C/C=C\C/C=C\C/C=C\C/C=C\CC)COC(=O)CCCCCCCCCCCCCCC)(=O)O)C[C@]1(O)[C@@H](O)[C@H](O)[C@H](O)CO1	OTJVQWRMKLJIKO-HGBDZSPUSA-N	Organic oxygen compounds	Organooxygen compounds	Carbohydrates and carbohydrate conjugates	Level 1	61.7	96.5	M+NH4	C49H84NO13P	-4.56212	3.84139	1.50843e+06	927226	1.62682	0.702056	Up	0.0174459	0.157901	2.26788e+06	1.15876e+06	1.27729e+06	1.85426e+06	1.30286e+06	1.18954e+06	824483	1.26089e+06	714924	1.10041e+06	726230	936425
3.29_374.1298m/z	374.13	3.2916	pos	Acaciabiuronic Acid	54805	http://funmeta.oebiotech.com/network/54805	HMDB0029938			167945				14160009	7264-19-9	OC1OC(COC2OC(C(O)C(O)C2O)C(O)=O)C(O)C(O)C1O	YOOPHLDCWPOWDX-UHFFFAOYSA-N	Organic oxygen compounds	Organooxygen compounds	Carbohydrates and carbohydrate conjugates	Level 4	40.4	6.84	M+NH4	C12H20O12	1.44783	3.69733	17261	449268	0.0384203	-4.70199	Down	0.000234397	0.0132034	16591.4	6872.51	20622.9	6609.21	28727.2	24143	709578	409178	292646	332393	288176	663637
9.53_805.5601m/z	805.56	9.5314	neg	PG(O-16:0/20:2(11Z,14Z))	23487	http://funmeta.oebiotech.com/network/23487		79824	LMGP04020013					52927261		[C@]([H])(OC(CCCCCCCCC/C=C\C/C=C\CCCCC)=O)(COP(=O)(O)OC[C@@]([H])(O)CO)COCCCCCCCCCCCCCCCC	XJRJYPGTSZMAIK-TWOOBQCCSA-N	Lipids and lipid-like molecules	Glycerophospholipids	Glycerophosphoglycerols	Level 4	39.5	2.75	M+FA-H	C42H81O9P	0.103036	3.66297	180137	702873	0.256287	-1.96417	Down	0.0109921	0.127435	184094	34049.5	334564	98744.7	169945	259426	1.22957e+06	881517	229836	753639	236059	886619
1.45_446.1957n	491.194	1.45188	neg	Estrone 3-Glucuronide	46630	http://funmeta.oebiotech.com/network/46630	HMDB0004483	7063	LMST05010011	28919	C11133	ocu00140	Steroid hormone biosynthesis	115255	2479-90-5	[C@@H]1([C@@H]([C@H]([C@H](O)[C@@H](C(O)=O)O1)O)O)OC1C=CC2=C(CC[C@]3([H])[C@]2([H])CC[C@]2(C)C(CC[C@@]32[H])=O)C=1	FJAZVHYPASAQKM-JBAURARKSA-N	Lipids and lipid-like molecules	Steroids and steroid derivatives	Steroidal glycosides	Level 4	40.6	11.6	M-H, M+FA-H	C24H30O8	3.72179	3.43692	734081	229187	3.20298	1.67941	Up	0.028282	0.200696	1.12289e+06	102209	1.04936e+06	1.11345e+06	179338	837232	267033	319586	229274	112378	345404	101446
10.31_846.5860m/z	846.586	10.3099	neg	PE(20:0/PGF1alpha)	215016	http://funmeta.oebiotech.com/network/215016	HMDB0261914									CCCCCCCCCCCCCCCCCCCC(=O)OC[C@H](COP(O)(=O)OCCN)OC(=O)CCCCCC[C@H]1[C@@H](O)C[C@@H](O)[C@@H]1\C=C\[C@@H](O)CCCCC	BOGLQNVPWORQGV-DNJZHYSYSA-N	Unclassified	Unclassified	Unclassified	Level 4	39.3	0.885	M-H	C45H86NO11P	-0.722994	3.38162	1.68883e+06	1.17273e+06	1.44008	0.526151	Up	0.0423383	0.242066	2.42187e+06	1.48471e+06	1.4989e+06	1.88208e+06	1.4551e+06	1.3903e+06	1.06075e+06	1.60017e+06	857386	1.61892e+06	740516	1.15865e+06
10.33_495.3075m/z	495.308	10.3286	neg	PA(P-20:0/0:0)	26115	http://funmeta.oebiotech.com/network/26115		82361	LMGP10070001					52929770		[C@](COP(=O)(O)O)([H])(O)CO/C=C\CCCCCCCCCCCCCCCCCC	SPWZKHQASBLBQR-LJSVLAKTSA-N	Lipids and lipid-like molecules	Glycerophospholipids	Glycerophosphates	Level 2	48	0	M+FA-H	C23H47O6P	-3.82282	3.29571	893892	468678	1.90726	0.931503	Up	0.0234414	0.182549	1.08183e+06	1.20893e+06	988019	918609	736959	429003	172422	284805	789520	544250	776645	244427
9.21_495.3792m/z	495.379	9.21055	pos	1beta-Butyl-1alpha,25-Dihydroxyvitamin D3 / 1beta-Butyl-1alpha,25-Dihydroxycholecalciferol	45660	http://funmeta.oebiotech.com/network/45660			LMST03020496					9547600		[C@]1(CCCC)(O)C(=C)/C(=C\C=C2\[C@]3([H])CC[C@@]([C@@](C)([H])CCCC(O)(C)C)([H])[C@@]3(C)CCC\2)/C[C@@H](O)C1	WWSMOPFEIPRNEI-MQFBYMRLSA-N	Lipids and lipid-like molecules	Steroids and steroid derivatives	Vitamin D and derivatives	Level 4	38.8	7.91	M+Na	C31H52O3	-3.55555	3.27215	423353	103431	4.0931	2.03319	Up	0.000180669	0.0113784	333848	424222	257243	538922	565648	420236	36978.8	71932.5	179389	121827	181222	29236.1
11.41_577.3747m/z	577.375	11.4112	neg	5beta,6beta-Epoxygorgostan-1alpha,3beta,11alpha,12beta-Tetrol 11-Acetate	44408	http://funmeta.oebiotech.com/network/44408			LMST01060019							[C@@H]1(O)[C@]2(C)[C@@]3([H])[C@H](OC(C)=O)[C@@H](O)[C@]4(C)[C@@]([H])([C@]([H])(C)[C@H]5C[C@]5(C)[C@H](C)C(C)C)CC[C@@]4([H])[C@]3([H])C[C@H]3O[C@]32C[C@@H](O)C1	WYHWIKQHPOZWAE-NYPNIYCSSA-N	Lipids and lipid-like molecules	Steroids and steroid derivatives	Gorgostanes and derivatives	Level 4	44.5	28.9	M+FA-H	C32H52O6	0.207663	3.01681	599939	305969	1.96078	0.97143	Up	0.000301628	0.0160909	548715	415107	519411	638132	714833	763434	306074	342491	279026	316761	326359	265102
11.31_545.3833m/z	545.383	11.3077	pos	DG(8:0/22:6(5Z,7Z,10Z,13Z,16Z,19Z)-OH(4)/0:0)	250314	http://funmeta.oebiotech.com/network/250314	HMDB0297215									CCCCCCCC(=O)OC[C@H](CO)OC(=O)CCC(O)\C=C/C=C\C\C=C/C\C=C/C\C=C/C\C=C/CC	LNHYKQOTPRZBJJ-MBAAEHPESA-N	Unclassified	Unclassified	Unclassified	Level 4	45.2	29.4	M+H	C33H52O6	-0.637566	2.95756	882211	513753	1.71719	0.780049	Up	0.0200212	0.169694	661448	576103	771485	853277	1.33331e+06	1.09764e+06	728231	584911	303088	578002	347337	540945
8.66_568.3241n	591.313	8.66417	pos	(3a,5b,7a)-23-Carboxy-7-Hydroxy-24-Norcholan-3-Yl-B-D-Glucopyranosiduronic Acid	47941	http://funmeta.oebiotech.com/network/47941	HMDB0002430	6678						21252299	58814-71-4	[H][C@@]1(CC[C@@]2([H])[C@]3([H])[C@H](O)C[C@]4([H])C[C@@H](CC[C@]4(C)[C@@]3([H])CC[C@]12C)OC1O[C@@H]([C@@H](O)[C@H](O)[C@H]1O)C(O)=O)[C@H](C)CCC(O)=O	GDNGOAUIUTXUES-RWDHRDFGSA-N	Lipids and lipid-like molecules	Steroids and steroid derivatives	Steroidal glycosides	Level 3	52.3	64.7	M+H, M+NH4, M+Na, M+H-H2O	C30H48O10	-1.0686	2.95017	511767	853221	0.599806	-0.737433	Down	0.0335918	0.219011	543858	398773	530664	169489	844542	583275	936415	1.02261e+06	534832	918911	546008	1.16055e+06
3.25_419.1281n	464.126	3.24508	neg	Dolutegravir	206192	http://funmeta.oebiotech.com/network/206192	HMDB0251580							57414794		CC1CCOC2CN3C=C(C(=O)NCC4=C(F)C=C(F)C=C4)C(=O)C(O)=C3C(=O)N12	RHWKPHLQXYSBKR-UHFFFAOYSA-N	Organoheterocyclic compounds	Pyridines and derivatives	Pyridinecarboxylic acids and derivatives	Level 4	37.6	0.0806	M-H, M+FA-H	C20H19F2N3O5	-2.83765	2.92855	16567.3	260443	0.0636121	-3.97455	Down	6.76767e-06	0.00235043	11333.1	7253.9	31641.5	13244.5	19137	16794	288624	229243	206382	255505	197660	385243
14.26_444.3600n	445.367	14.2557	pos	1alpha,25-Dihydroxy-26,27-Dimethylvitamin D3 / 1alpha,25-Dihydroxy-26,27-Dimethylcholecalciferol	45584	http://funmeta.oebiotech.com/network/45584			LMST03020420					9547527		[C@@H]1(O)C(=C)/C(=C\C=C2\[C@]3([H])CC[C@@]([C@@](C)([H])CCCC(O)(CC)CC)([H])[C@@]3(C)CCC\2)/C[C@@H](O)C1	SVILWCIGEZESEP-KBNXZVMKSA-N	Lipids and lipid-like molecules	Steroids and steroid derivatives	Vitamin D and derivatives	Level 3	52	75.1	M+H-H2O, M+H	C29H48O3	-0.675972	2.88716	795311	442737	1.79635	0.84507	Up	0.0372668	0.228206	1.29838e+06	472220	751833	1.04907e+06	766291	434077	425784	515198	228088	438843	407999	640509
1.45_361.1065n	406.105	1.45188	neg	Bezafibrate	53527	http://funmeta.oebiotech.com/network/53527	HMDB0015465	1329		47612				39042	41859-67-0	CC(C)(OC1=CC=C(CCNC(=O)C2=CC=C(Cl)C=C2)C=C1)C(O)=O	IIBYAHWJQTYFKB-UHFFFAOYSA-N	Benzenoids	Benzene and substituted derivatives	Phenoxyacetic acid derivatives	Level 3	49.4	75.6	M-H, M+FA-H	C19H20ClNO4	-4.42596	2.88332	563179	202631	2.77934	1.47474	Up	0.0314623	0.211529	933727	109026	698769	843263	174954	619336	225443	302528	187396	120056	267622	112740
11.19_535.3095m/z	535.31	11.1867	neg	Dihydrocelastryl Diacetate	266889	http://funmeta.oebiotech.com/network/266889		44211						6708713		CC1=C2CC=C3C(C2=CC(=C1OC(=O)C)OC(=O)C)(CCC4(C3(CCC5(C4CC(CC5)(C)C(=O)O)C)C)C)C	SAOOBRUHTPONGX-UANCAJPASA-N	Benzenoids	Phenanthrenes and derivatives	Unclassified	Level 4	37.5	3.17	M-H	C33H44O6	5.63895	2.86412	107765	435756	0.247306	-2.01563	Down	0.010456	0.124935	153400	85583.7	49974	57556	178750	121328	804991	206671	468081	123450	416597	594747
10.64_463.3066m/z	463.307	10.6401	neg	3alpha,6alpha,7alpha,12alpha-Tetrahydroxy-5beta-Cholest-24-En-26-Oic Acid	46440	http://funmeta.oebiotech.com/network/46440		84855	LMST04030128					5284281		C1[C@]2(C)[C@@]3([H])C[C@H](O)[C@]4(C)[C@@]([H])([C@]([H])(C)CC/C=C(\C)/C(O)=O)CC[C@@]4([H])[C@]3([H])[C@H](O)[C@H](O)[C@]2([H])C[C@H](O)C1	IMILIYBIDYZFPA-VJEQXENESA-N	Lipids and lipid-like molecules	Steroids and steroid derivatives	Bile acids, alcohols and derivatives	Level 3	53.3	72	M-H	C27H44O6	0.103216	2.85804	59092.8	310376	0.190391	-2.39296	Down	0.00112602	0.0342133	104438	60270.4	16281.6	18511.8	70229.6	84825.2	163749	414376	374891	469506	285570	154163
6.52_309.1271m/z	309.127	6.52353	neg	Tiapride	65010	http://funmeta.oebiotech.com/network/65010	HMDB0042039	44330						5467	51012-32-9	CCN(CC)CCN=C(O)C1=C(OC)C=CC(=C1)S(C)(=O)=O	JTVPZMFULRWINT-UHFFFAOYSA-N	Benzenoids	Benzene and substituted derivatives	Benzenesulfonyl compounds	Level 3	46	47.9	M-H2O-H	C15H24N2O4S	-2.26388	2.78773	1.51402e+06	1.22544e+06	1.23549	0.305083	Up	0.0186101	0.164819	1.78805e+06	1.48532e+06	1.56487e+06	1.51215e+06	1.5605e+06	1.17322e+06	1.37405e+06	1.30235e+06	1.03797e+06	1.40707e+06	1.10369e+06	1.12751e+06
8.38_582.2656m/z	582.266	8.3846	neg	Tricoumaroyl Spermidine	257328	http://funmeta.oebiotech.com/network/257328	HMDB0304518							72739177		OC1=CC=C(C=CC(=O)NCCCCN(CCCNC(=O)C=CC2=CC=C(O)C=C2)C(=O)C=CC2=CC=C(O)C=C2)C=C1	PFDVWJCSCYDRMZ-UHFFFAOYSA-N	Phenylpropanoids and polyketides	Cinnamic acids and derivatives	Hydroxycinnamic acids and derivatives	Level 2	40.2	0	M-H	C34H37N3O6	7.98167	2.7722	458456	210791	2.17493	1.12097	Up	0.000941171	0.0296371	554409	537282	486207	433047	362119	377670	126520	149443	363355	201578	309641	114205
7.01_464.3000m/z	464.3	7.01453	pos	Solacetal B	3333	http://funmeta.oebiotech.com/network/3333			LMFA02000382							C(CCCCCCC[C@@H]1O[C@H](C2=CC=C(O)C=C2)O[C@H](/C=C\C/C=C/CC)[C@H]1O)(=O)OC	DNRPVMBGWBVXOO-QFDBAHOHSA-N	Benzenoids	Phenols	1-hydroxy-2-unsubstituted benzenoids	Level 3	48.4	48.6	M+NH4	C26H38O6	-1.47723	2.73941	408545	182423	2.23955	1.16321	Up	0.000437913	0.0203306	381279	447776	257613	496722	485457	382426	150856	159126	254444	185661	248663	95785.8
12.85_555.2843m/z	555.284	12.851	neg	SQMG(16:0/0:0)	18031	http://funmeta.oebiotech.com/network/18031			LMGL04010021					101560606		[C@](CO[C@@H]1[C@H](O)[C@@H](O)[C@H](O)[C@@H](CS(O)(=O)=O)O1)([H])(O)COC(=O)CCCCCCCCCCCCCCC	PVPLOFLVMFDWJG-BIKTWNJESA-N	Lipids and lipid-like molecules	Glycerolipids	Glycosylglycerols	Level 3	53.9	79.5	M-H	C25H48O11S	-0.27757	2.73219	203453	443605	0.458636	-1.12458	Down	0.00246914	0.053571	106729	235470	246076	108983	371761	151699	265578	523349	368007	533081	483120	488494
7.55_1019.5825m/z	1019.58	7.54895	neg	Megalomicin C2	28262	http://funmeta.oebiotech.com/network/28262		40993	LMPK04000029	29627	C11988			443563		O1[C@@H](O[C@]2(C)C[C@@H](C)C(=O)[C@H](C)[C@H]([C@@](O)(C)[C@@H](CC)OC(=O)[C@H](C)[C@@H](O[C@@H]3O[C@H]([C@H](OC(=O)CC)[C@@](OC(=O)C)(C)C3)C)[C@H](C)[C@H]2O[C@@H]2O[C@@H](C[C@H](N(C)C)[C@H]2O)C)O)C[C@@H](N(C)C)[C@@H](O)[C@@H]1C	UAXBWJGWBJFVPK-ADJRBOKUSA-N	Organic oxygen compounds	Organooxygen compounds	Carbohydrates and carbohydrate conjugates	Level 2	55.8	0	M+FA-H	C49H86N2O17	-8.59911	2.69005	721268	433393	1.66424	0.734861	Up	0.0239728	0.18443	607621	896972	620808	848938	737580	615689	199636	426681	648413	610746	608776	106103
9.23_955.5549m/z	955.555	9.22847	pos	PI(22:3(10Z,13Z,16Z)/5-iso PGF2VI)	230941	http://funmeta.oebiotech.com/network/230941	HMDB0277839									CCCCCC\C=C/C\C=C/C\C=C/CCCCCCCCC(=O)OC[C@@H]1COP(O)(=O)O[C@H]2[C@H](O)[C@@H](O)[C@H](O)[C@H](C\C=C/CC(=O)O1)[C@@H](O)C[C@@H](O)[C@H](\C=C/[C@H](O)CCCCC)[C@@H](O)[C@H]2O	LWAWXIGLOOWHDZ-OIFHOXQKSA-N	Unclassified	Unclassified	Unclassified	Level 4	41.3	21.9	M+H-H2O	C50H85O16P	0.63919	2.68995	489662	248707	1.96883	0.977338	Up	0.00125107	0.0359411	653286	383706	381838	568772	545333	405036	145029	313812	267345	313805	253938	198315
7.51_510.2792m/z	510.279	7.50505	pos	Landiolol	208193	http://funmeta.oebiotech.com/network/208193	HMDB0253969							9914270		CC1(C)OCC(COC(=O)CCC2=CC=C(OCC(O)CNCCNC(=O)N3CCOCC3)C=C2)O1	WMDSZGFJQKSLLH-UHFFFAOYSA-N	Organoheterocyclic compounds	Oxazinanes	Morpholines	Level 4	42.6	20.2	M+H	C25H39N3O8	-3.55436	2.65503	525683	291298	1.80463	0.851699	Up	0.002208	0.0510824	690610	409794	450961	650114	509498	443123	254829	414895	225206	361177	254594	237086
4.22_257.1397m/z	257.14	4.22068	neg	Patulolide C	7863	http://funmeta.oebiotech.com/network/7863			LMFA07040122					10398271		C1(O[C@H](C)CCCCCC[C@H](O)C=C1)=O	KANOICQRSIXTJU-OJLMFNQTSA-N	Phenylpropanoids and polyketides	Macrolides and analogues	Unclassified	Level 3	53.6	70	M+FA-H	C12H20O3	1.05709	2.60855	10640.5	227138	0.046846	-4.41593	Down	0.000464502	0.0209101	13273.3	8202.2	14039.1	3631.59	14968.6	9728.3	292559	96305.8	264007	113244	234676	362039
7.07_445.2821n	446.289	7.07167	pos	3beta-Hydroxy-7-Oxochol-5-En-24-Oyl-Glycine	46740	http://funmeta.oebiotech.com/network/46740			LMST05030018							[C@]12(C(=O)C=C3C[C@@H](O)CC[C@]3(C)[C@@]1([H])CC[C@]1(C)[C@@]([H])([C@@](C)([H])CCC(=O)NCC(=O)O)CC[C@@]21[H])[H]	AXBXXYALPXTOOI-UBKHJBOVSA-N	Lipids and lipid-like molecules	Steroids and steroid derivatives	Bile acids, alcohols and derivatives	Level 3	53.2	72.7	M+H-H2O, M+H	C26H39NO5	-1.71437	2.59925	736952	486424	1.51504	0.599357	Up	0.0126424	0.135016	773158	662761	456763	772340	1.0134e+06	743293	636995	378918	505394	415498	523892	457843
0.79_146.1176m/z	146.118	0.786283	pos	4-Trimethylammoniobutanoic Acid	47422	http://funmeta.oebiotech.com/network/47422	HMDB0001161			16244	C01181	ocu00310	Lysine degradation	725	407-64-7	C[N+](C)(C)CCCC([O-])=O	JHPNVNIEXXLNTR-UHFFFAOYSA-N	Lipids and lipid-like molecules	Fatty Acyls	Fatty acids and conjugates	Level 3	52.7	63.7	M+H	C7H15NO2	0.098488	2.58821	130022	408086	0.318613	-1.65012	Down	0.0292642	0.20494	159310	50750.1	132161	125677	214857	97376	442662	631350	79665.8	539387	90004.2	665449
8.29_423.3002n	446.289	8.29012	pos	7-(3-Methyl-5-Pentylfuran-2-Yl)Heptanoylcarnitine	198377	http://funmeta.oebiotech.com/network/198377	HMDB0241855									CCCCCC1=CC(C)=C(CCCCCCC(=O)OC(CC([O-])=O)C[N+](C)(C)C)O1	QCYYHMCHHDXYAS-UHFFFAOYSA-N	Unclassified	Unclassified	Unclassified	Level 4	40.8	12.8	M+NH4, M+Na	C24H41NO5	4.1576	2.56798	433669	234354	1.85049	0.887906	Up	0.000114416	0.0085755	435336	344726	459910	482408	456697	422936	201891	202596	308168	221177	315601	156689
8.31_556.3061n	539.303	8.309	pos	Cucurbitacin E	205336	http://funmeta.oebiotech.com/network/205336	HMDB0250581							2887		CC(=O)OC(C)(C)C=CC(=O)C(C)(O)C1C(O)CC2(C)C3CC=C4C(C=C(O)C(=O)C4(C)C)C3(C)C(=O)CC12C	NDYMQXYDSVBNLL-UHFFFAOYSA-N	Lipids and lipid-like molecules	Steroids and steroid derivatives	Cucurbitacins	Level 4	46.3	41.8	M+H-H2O, M+NH4	C32H44O8	4.37478	2.56464	904281	645193	1.40157	0.487041	Up	0.0266588	0.194348	1.21715e+06	820865	745366	973150	899021	770131	847662	776253	419074	685486	461697	680982
12.67_474.2093n	455.191	12.6688	neg	Sildenafil	48471	http://funmeta.oebiotech.com/network/48471	HMDB0005039	44407		9139	C07259			5212	139755-83-2	CCCC1=NN(C)C2=C1NC(=NC2=O)C1=C(OCC)C=CC(=C1)S(=O)(=O)N1CCN(C)CC1	BNRNXUUZRGQAQC-UHFFFAOYSA-N	Benzenoids	Benzene and substituted derivatives	Benzenesulfonamides	Level 4	36.9	0.935	M-H2O-H, M-H	C22H30N6O4S	9.16601	2.53001	618917	368667	1.67879	0.747425	Up	0.0125796	0.135016	862936	386238	764463	718331	542727	438806	332035	447945	336645	337449	304162	453768
7.86_514.2827m/z	514.283	7.86127	pos	Sulfoglycolithocholate(2-)	83795	http://funmeta.oebiotech.com/network/83795	HMDB0062801							3623888		CC(CCC(O)=NCC(O)=O)C1CCC2C3CCC4CC(CCC4(C)C3CCC12C)OS(O)(=O)=O	FHXBAFXQVZOILS-UHFFFAOYSA-N	Lipids and lipid-like molecules	Steroids and steroid derivatives	Bile acids, alcohols and derivatives	Level 4	47.4	44.3	M+H	C26H43NO7S	-1.20128	2.5075	422690	211524	1.99831	0.998777	Up	0.00547363	0.0850006	524546	261739	417571	599959	464729	267596	254809	260130	147725	261970	167449	177063
10.46_505.3767n	506.384	10.4628	pos	Deoxycholylisoleucine	198869	http://funmeta.oebiotech.com/network/198869	HMDB0242416									CCC(C)C(NC(=O)CCC(C)C1CCC2C3CCC4CC(O)CCC4(C)C3CC(O)C12C)C(O)=O	QTMPUVRWTSAYOC-UHFFFAOYSA-N	Unclassified	Unclassified	Unclassified	Level 3	48.4	45.8	M+H, M+Na, M+H-H2O	C30H51NO5	-0.0337372	2.48772	574262	284119	2.02121	1.01522	Up	0.0462205	0.252667	622415	834580	262497	361029	368901	996149	478309	326508	246339	192523	240951	220080
0.75_132.0535n	155.043	0.7549	pos	L-Asparagine	46908	http://funmeta.oebiotech.com/network/46908	HMDB0000168	14		17196	C00152	ocu00250,ocu00970,ocu05230	Alanine, aspartate and glutamate metabolism|Aminoacyl-tRNA biosynthesis|Central carbon metabolism in cancer	6267	70-47-3	N[C@@H](CC(N)=O)C(O)=O	DCXYFEDJOCDNAF-REOHCLBHSA-N	Organic acids and derivatives	Carboxylic acids and derivatives	Amino acids, peptides, and analogues	Level 2	47.3	17.7	M+Na, M+K, M+H	C4H8N2O3	-0.280657	2.48362	445163	186715	2.38419	1.2535	Up	0.0330162	0.21666	485128	132959	671359	701729	159203	520602	279995	232523	105222	133435	230529	138585
11.29_598.2790n	599.286	11.2894	pos	Hematoporphyrin	258383	http://funmeta.oebiotech.com/network/258383	HMDB0000668	5638						11103	14459-29-1	CC1=C(C2=CC3=NC(=CC4=NC(=CC5=C(C(=C(N5)C=C1N2)C(C)O)C)C(=C4CCC(=O)O)C)C(=C3C)CCC(=O)O)C(C)O	KFKRXESVMDBTNQ-UHFFFAOYSA-N	Organoheterocyclic compounds	Tetrapyrroles and derivatives	Porphyrins	Level 4	41	8.94	M+H, M+Na	C34H38N4O6	-0.257716	2.42753	354173	637582	0.555494	-0.848157	Down	0.0476293	0.25719	255152	181308	760247	318766	368711	240855	912110	616426	359658	861059	412715	663524
7.24_356.1569m/z	356.157	7.2358	neg	Vephylline	202480	http://funmeta.oebiotech.com/network/202480	HMDB0247220							156076		CN1C2=C(N(CCN(CCO)CCO)C=N2)C(=O)N(C)C1=O	KRBHNUALJIYPDN-UHFFFAOYSA-N	Organoheterocyclic compounds	Imidazopyrimidines	Purines and purine derivatives	Level 4	40.4	11.9	M+FA-H	C13H21N5O4	-2.03944	2.37874	1.11577e+06	881562	1.26567	0.339905	Up	0.0120644	0.132861	1.13951e+06	1.18637e+06	1.2911e+06	845160	1.09473e+06	1.13774e+06	836935	944916	705870	1.04928e+06	862913	889461
0.77_131.0696n	132.077	0.77085	pos	Creatine	46852	http://funmeta.oebiotech.com/network/46852	HMDB0000064	7		16919	C00300	ocu00260,ocu00330	Glycine, serine and threonine metabolism|Arginine and proline metabolism	586	57-00-1	CN(CC(O)=O)C(N)=N	CVSVTCORWBXHQV-UHFFFAOYSA-N	Organic acids and derivatives	Carboxylic acids and derivatives	Amino acids, peptides, and analogues	Level 1	70	77.4	M+H-H2O, M+H	C4H9N3O2	0.741279	2.37105	687624	465806	1.4762	0.561893	Up	0.0129197	0.136155	719148	394205	694305	798359	749751	769978	565133	528282	308199	493576	372246	527399
11.09_198.1983n	243.197	11.0918	neg	10e-Tridecen-2s-Ol	6263	http://funmeta.oebiotech.com/network/6263		96996	LMFA05000518					45101655		C[C@H](O)CCCCCCC/C=C/CC	UQVARQDMXOJMSY-IHVVCDCBSA-N	Lipids and lipid-like molecules	Fatty Acyls	Fatty alcohols	Level 4	45.9	31.2	M-H, M+FA-H	C13H26O	-0.113443	2.34576	199644	397613	0.502106	-0.993937	Down	0.00485278	0.0790122	166594	309819	219794	165188	230675	105793	371487	523368	262946	453848	268402	505627
9.63_416.3289n	417.336	9.62645	pos	(24s)-24,25-Dihydroxyvitamin D3 / (24s)-24,25-Dihydroxycholecalciferol	45444	http://funmeta.oebiotech.com/network/45444		42210	LMST03020274					5283749		C1C(=C)/C(=C\C=C2\[C@]3([H])CC[C@@]([H])([C@@]3(C)CCC\2)[C@]([H])(C)CC[C@H](O)C(O)(C)C)/C[C@@H](O)C1	FCKJYANJHNLEEP-WQUHCOROSA-N	Lipids and lipid-like molecules	Steroids and steroid derivatives	Vitamin D and derivatives	Level 3	51.5	65	M+NH4, M+Na, M+H, M+H-H2O	C27H44O3	-0.286082	2.33347	472939	304209	1.55465	0.636593	Up	0.00152484	0.0406728	474508	555593	387506	486325	454789	478914	415815	315759	217687	286199	222028	367764
10.61_429.2998m/z	429.3	10.6066	pos	1,25-Dihydroxy-24-Oxo-16-Ene-Vitamin D3	45769	http://funmeta.oebiotech.com/network/45769		42534	LMST03020608					9954323		C1C[C@]2(C)C([C@]([H])(C)CCC(=O)C(O)(C)C)=CC[C@@]2([H])/C(=C/C=C2\C(=C)[C@@H](O)C[C@H](O)C\2)/C1	OBBXJSBOXKFENG-KTCSXPHBSA-N	Lipids and lipid-like molecules	Steroids and steroid derivatives	Vitamin D and derivatives	Level 2	46	0	M+H	C27H40O4	-0.346133	2.31726	48927.1	218541	0.223881	-2.1592	Down	0.00175669	0.0439697	88924.4	39347.6	12701.8	20138.8	62626.4	69824	153383	345450	198352	326567	155310	132184
11.58_887.6247n	888.632	11.584	pos	PS(24:0/18:1(12Z)-O(9S,10R))	236762	http://funmeta.oebiotech.com/network/236762	HMDB0283660									[H][C@@](COC(=O)CCCCCCCCCCCCCCCCCCCCCCC)(COP(O)(=O)OC[C@H](N)C(O)=O)OC(=O)CCCCCCCC1OC1C\C=C/CCCCC	JXIZDNAWXOTTHZ-GURUGYEESA-N	Unclassified	Unclassified	Unclassified	Level 4	39.4	1.25	M+H, M+Na	C48H90NO11P	-0.531954	2.29696	138480	324421	0.426855	-1.22818	Down	0.0107932	0.126209	69296.8	97523.9	120824	105308	111048	326882	205516	252005	365281	374055	504315	245352
10.36_890.5530m/z	890.553	10.3635	neg	Am-PE(P-16:0/22:6(4Z,7Z,10Z,13Z,16Z,19Z))	28105	http://funmeta.oebiotech.com/network/28105			LMGP21030001							[C@](COP(=O)(O)OCCNC[C@@]1(O)OC[C@@H](O)[C@@H](O)[C@@H]1O)([H])(OC(CC/C=C\C/C=C\C/C=C\C/C=C\C/C=C\C/C=C\CC)=O)CO/C=C\CCCCCCCCCCCCCC	QTYRXTVDJLXRAA-DKRVLOPBSA-N	Organic oxygen compounds	Organooxygen compounds	Carbohydrates and carbohydrate conjugates	Level 3	45.1	47.4	M-H2O-H	C49H84NO12P	-2.46491	2.27488	262341	480824	0.545608	-0.874064	Down	0.0394985	0.235214	221664	175374	506308	180920	135131	354651	477117	218215	648071	328813	651165	561563
11.31_387.3618m/z	387.362	11.3077	pos	(22alpha)-Hydroxy-Cholestanol	256791	http://funmeta.oebiotech.com/network/256791	HMDB0303958							17896834		CC(C)CCC(O)C(C)C1CCC2C3CCC4CC(O)CCC4(C)C3CCC12C	IPYACDRNRIVGLI-UHFFFAOYSA-N	Lipids and lipid-like molecules	Steroids and steroid derivatives	Bile acids, alcohols and derivatives	Level 3	52.4	67.4	M+H-H2O	C27H48O2	-0.872829	2.25729	490083	279133	1.75573	0.812073	Up	0.0175784	0.158941	376682	313344	415948	484980	747747	601796	392465	319610	165352	308426	187662	301284
9.92_596.3917n	619.381	9.92003	pos	Asparagoside B	54285	http://funmeta.oebiotech.com/network/54285	HMDB0029315							131750847	60237-69-6	CC(CCC1(O)OC2CC3C4CCC5CC(O)CCC5(C)C4CCC3(C)C2C1C)COC1OC(CO)C(O)C(O)C1O	FBJYDOQUXQMQSS-UHFFFAOYSA-N	Lipids and lipid-like molecules	Steroids and steroid derivatives	Steroidal glycosides	Level 4	43.3	22.8	M+NH4, M+Na	C33H56O9	-1.26153	2.2409	710084	494463	1.43607	0.522128	Up	0.0233759	0.182549	750206	379233	670624	809534	857474	793432	556171	594575	330677	537465	455381	492507
1.46_348.1764m/z	348.176	1.45538	pos	Glu Val Thr	263369	http://funmeta.oebiotech.com/network/263369		20775						145455562		CC(C)C(C(=O)NC(C(C)O)C(=O)O)NC(=O)C(CCC(=O)O)N	WGYHAAXZWPEBDQ-IFFSRLJSSA-N	Organic acids and derivatives	Carboxylic acids and derivatives	Amino acids, peptides, and analogues	Level 4	39.1	0	M+H	C14H25N3O7	-0.391903	2.21702	141578	300148	0.471693	-1.08408	Down	0.00113762	0.0342133	23981.4	149044	202436	81366.2	224520	168119	339726	294175	297341	225221	332321	312104
10.77_905.6357n	886.618	10.7721	neg	PS(24:0/18:1(12Z)-2OH(9,10))	236760	http://funmeta.oebiotech.com/network/236760	HMDB0283658									[H][C@@](COC(=O)CCCCCCCCCCCCCCCCCCCCCCC)(COP(O)(=O)OC[C@H](N)C(O)=O)OC(=O)CCCCCCC[C@H](O)[C@@H](O)C\C=C/CCCCC	XERGPVAFGDWNCI-KZHLVULBSA-N	Unclassified	Unclassified	Unclassified	Level 4	43	19.3	M-H2O-H, M+FA-H	C48H92NO12P	-0.0116722	2.20596	443932	615984	0.720688	-0.472553	Down	0.00822805	0.106297	366129	485540	493189	393493	349187	576057	601591	675396	699409	665285	611412	442810
3.74_375.1641n	376.171	3.7445	pos	Asp Glu Leu	261006	http://funmeta.oebiotech.com/network/261006		18303						471575		CC(C)CC(C(=O)O)NC(=O)C(CCC(=O)O)NC(=O)C(CC(=O)O)N	PDECQIHABNQRHN-GUBZILKMSA-N	Organic acids and derivatives	Carboxylic acids and derivatives	Amino acids, peptides, and analogues	Level 1	66	60.8	M+H, M+Na	C15H25N3O8	-0.252448	2.17387	178923	387730	0.461463	-1.11571	Down	0.0481501	0.257624	20058.8	181553	82769	57425.5	540254	191477	423720	300635	603223	334292	415895	248616
7.98_451.2701m/z	451.27	7.9769	neg	3alpha,7alpha-Dihydroxy-12-Oxo-5beta-Cholan-24-Oic Acid	46038	http://funmeta.oebiotech.com/network/46038	HMDB0000400	5389	LMST04010176	16312				94235	2458-08-4	C1[C@]2(C)[C@@]3([H])CC(=O)[C@]4(C)[C@@]([H])([C@]([H])(C)CCC(O)=O)CC[C@@]4([H])[C@]3([H])[C@H](O)C[C@]2([H])C[C@H](O)C1	MIHNUBCEFJLAGN-DMMBONCOSA-N	Lipids and lipid-like molecules	Steroids and steroid derivatives	Bile acids, alcohols and derivatives	Level 1	65.3	83.1	M+FA-H	C24H38O5	0.00758792	2.15351	299072	512544	0.583504	-0.777185	Down	0.0338887	0.219998	281521	338750	138295	270018	348520	417326	739438	279580	640746	288549	608367	518584
7.60_450.3211m/z	450.321	7.59612	pos	Glycoursodeoxycholic Acid	46738	http://funmeta.oebiotech.com/network/46738	HMDB0000708	57909	LMST05030016	89929				12310288	64480-66-6	O[C@H]1C[C@@]2([H])C[C@H](O)[C@@]3([H])[C@]4([H])CC[C@]([H])([C@@](C)([H])CCC(=O)NCC(=O)O)[C@@]4(C)CC[C@]3([H])[C@@]2(C)CC1	GHCZAUBVMUEKKP-XROMFQGDSA-N	Lipids and lipid-like molecules	Steroids and steroid derivatives	Bile acids, alcohols and derivatives	Level 1	63.5	79.3	M+H	C26H43NO5	-0.767281	2.12483	473430	302006	1.56762	0.648573	Up	0.0150803	0.147852	698396	461563	346322	534868	415445	383985	286938	313632	393145	291473	330494	196355
9.72_435.2754m/z	435.275	9.71612	neg	Nutriacholic Acid	47047	http://funmeta.oebiotech.com/network/47047	HMDB0000467	2985						53477693	4651-67-6	[H][C@@]12CCC([C@@H](C)CCC(O)=O)[C@@]1(C)CC[C@@]1([H])[C@@]2([H])C(=O)C[C@]2([H])C[C@H](O)CC[C@]12C	DXOCDBGWDZAYRQ-QPVZPPSOSA-N	Lipids and lipid-like molecules	Steroids and steroid derivatives	Bile acids, alcohols and derivatives	Level 1	56	61.9	M+FA-H	C24H38O4	0.396873	2.11076	117360	255677	0.459016	-1.12338	Down	0.000854396	0.028043	103881	50803	147614	96340.2	126401	179121	288827	194644	329130	195451	296725	229283
9.98_457.2570m/z	457.257	9.97863	neg	N-(3-Hydroxy-Heptanoyl)-Homoserine Lactone	8996	http://funmeta.oebiotech.com/network/8996			LMFA08030034					101683572		[C@@H]1(CCOC1=O)NC(=O)CC(O)CCCC	HKTRVVRDLKOZKT-GKAPJAKFSA-N	Organic acids and derivatives	Carboxylic acids and derivatives	Amino acids, peptides, and analogues	Level 4	41.8	22.8	2M-H	C11H19NO4	3.1835	2.09628	185593	318036	0.58356	-0.777047	Down	0.000547267	0.0229776	167695	124189	229035	166406	151029	275205	365458	343977	305872	314264	268704	309944
6.73_326.1294n	307.112	6.73	neg	Hydroxyhexamide	82490	http://funmeta.oebiotech.com/network/82490	HMDB0060610							18497		CC(O)C1=CC=C(C=C1)S(=O)(=O)NC(=O)NC1CCCCC1	VQDAEOYLIBGCHE-UHFFFAOYSA-N	Benzenoids	Benzene and substituted derivatives	Benzenesulfonamides	Level 3	46.1	52	M-H2O-H, 2M-H	C15H22N2O4S	-2.01474	2.08307	445690	305435	1.4592	0.545173	Up	0.00723058	0.0993416	441247	552883	483868	472488	421297	302355	382625	323673	237118	341708	234153	313333
3.71_294.0593n	339.057	3.70952	neg	3,4-Bis(Carboxymethyl)-3,4-Dihydroxyhexanedioic Acid	211618	http://funmeta.oebiotech.com/network/211618	HMDB0258023							11580187		OC(=O)CC(O)(CC(O)=O)C(O)(CC(O)=O)CC(O)=O	SZRYIORVLGWZEK-UHFFFAOYSA-N	Organic acids and derivatives	Carboxylic acids and derivatives	Tetracarboxylic acids and derivatives	Level 2	44.2	0	M-H, M+FA-H	C10H14O10	2.03749	2.07062	298582	130124	2.29459	1.19824	Up	0.0172899	0.157432	386494	118418	443069	413616	139468	290428	160927	152138	115979	88021.3	162001	101680
9.51_929.5799m/z	929.58	9.51305	neg	PI(20:0/20:3(8Z,11Z,14Z)-2OH(5,6))	230107	http://funmeta.oebiotech.com/network/230107	HMDB0277005									[H][C@@](COC(=O)CCCCCCCCCCCCCCCCCCC)(COP(O)(=O)O[C@H]1[C@H](O)[C@@H](O)[C@H](O)[C@@H](O)[C@H]1O)OC(=O)CCCC(O)C(O)C\C=C/C\C=C/C\C=C/CCCCC	KZAFMSRNMNIBAN-XDTATKDZSA-N	Unclassified	Unclassified	Unclassified	Level 4	38.8	4.57	M-H2O-H	C49H89O15P	4.0234	2.06619	119703	262252	0.456444	-1.13149	Down	0.00139398	0.0385427	93599.1	92874.3	130749	87928	121690	191379	388164	223760	211855	288872	202112	258747
7.94_401.2812n	419.315	7.93705	pos	Myriocin	2190	http://funmeta.oebiotech.com/network/2190		53920	LMFA01060203	582124	C19914			6438394	35891-70-4	[C@H](O)([C@H](O)C/C=C/CCCCCCC(=O)CCCCCC)[C@](CO)(N)C(=O)O	ZZIKIHCNFWXKDY-GNTQXERDSA-N	Lipids and lipid-like molecules	Fatty Acyls	Fatty acids and conjugates	Level 4	37.5	0	M+H-H2O, M+NH4	C21H39NO6	8.61941	2.04578	604626	412171	1.46693	0.552801	Up	0.0453274	0.250828	820894	392686	447533	687180	639835	639630	526573	494572	235057	416559	267012	533254
11.12_465.3224n	466.33	11.1207	pos	PC(P-15:0/0:0)	19919	http://funmeta.oebiotech.com/network/19919		40399	LMGP01070003	137147				24779524		[C@](COP(=O)([O-])OCC[N+](C)(C)C)([H])(O)CO/C=C\CCCCCCCCCCCCC	CORCYSWIDKFRAW-HIVNOOBXSA-N	Lipids and lipid-like molecules	Glycerophospholipids	Glycerophosphocholines	Level 2	45.5	0	M+H, M+Na	C23H48NO6P	1.0094	2.04147	284040	434062	0.654377	-0.611805	Down	0.0137726	0.140286	279582	199359	298796	206296	271664	448545	415646	339736	389072	433456	589033	437430
9.83_439.3295n	422.326	9.8273	pos	(11e,13z)-10-Hydroxyoctadeca-11,13-Dienoylcarnitine	198085	http://funmeta.oebiotech.com/network/198085	HMDB0241544									CCCCC=CC=CC(O)CCCCCCCCC(=O)OC(CC([O-])=O)C[N+](C)(C)C	PGOWXCBADQKSCL-UHFFFAOYSA-N	Unclassified	Unclassified	Unclassified	Level 4	38.8	40.8	M+H-H2O, M+K	C25H45NO5	-0.619695	2.03809	289055	451218	0.64061	-0.642481	Down	0.0149757	0.147304	336188	173669	318111	209862	422816	273682	533714	526646	265376	451723	507046	422802
1.13_260.1968m/z	260.197	1.13492	pos	Lysylleucine	53976	http://funmeta.oebiotech.com/network/53976	HMDB0028955	23967		74561				7016103	7369-79-1	CC(C)C[C@H](NC(=O)[C@@H](N)CCCCN)C(O)=O	ATIPDCIQTUXABX-UWVGGRQHSA-N	Organic acids and derivatives	Carboxylic acids and derivatives	Amino acids, peptides, and analogues	Level 1	51.7	55.9	M+H	C12H25N3O3	-0.389497	2.03177	441699	267747	1.64969	0.722196	Up	0.0172881	0.157432	413807	518897	554430	365147	227552	570362	219011	191351	364121	228746	339227	264023
7.94_299.1140m/z	299.114	7.93972	neg	Methyl 4-[2-(2-Formyl-Vinyl)-3-Hydroxy-5-Oxo-Cyclopentyl]-Butanoate	1727	http://funmeta.oebiotech.com/network/1727		74530	LMFA01050152					5282976		C1(C(=O)CC(O)C1/C=C/C=O)CCCC(=O)OC	GMLSPPGVFGIUKF-HWKANZROSA-N	Lipids and lipid-like molecules	Fatty Acyls	Fatty acid esters	Level 3	47.8	54.6	M+FA-H	C13H18O5	1.31562	2.00667	261611	135087	1.93662	0.95354	Up	0.00208895	0.049464	332929	360858	206338	263256	229813	176474	125487	143362	124558	166406	143333	107373
6.69_550.2457m/z	550.246	6.69235	neg	Endoxifen O-Glucuronide	82501	http://funmeta.oebiotech.com/network/82501	HMDB0060622							131769920		CCC(C(C1=CC=C(OCCNC)C=C1)C1=CC=C(OC2OC(C(O)C(O)C2O)C(O)=O)C=C1)C1=CC=CC=C1	PWUOWFLVEJOLMS-UHFFFAOYSA-N	Phenylpropanoids and polyketides	Stilbenes	Stilbene glycosides	Level 4	45.1	37.8	M-H	C31H37NO8	1.84805	2.00546	395203	259044	1.52562	0.609399	Up	0.000925176	0.0293371	464727	293375	460754	361215	408194	382953	272496	255531	262422	305538	248242	210034
10.90_440.3139m/z	440.314	10.8985	pos	PE(O-16:0/0:0)	21237	http://funmeta.oebiotech.com/network/21237		46716	LMGP02060002	78390				42607466		[C@](COP(=O)(O)OCCN)([H])(O)COCCCCCCCCCCCCCCCC	OKXWJISJKQKUTN-OAQYLSRUSA-N	Lipids and lipid-like molecules	Glycerophospholipids	Glycerophosphoethanolamines	Level 2	55.3	0	M+H	C21H46NO6P	0.885109	2.00412	393419	549417	0.716066	-0.481835	Down	0.0448808	0.249555	265565	290607	445249	261144	461907	636042	489102	614385	452294	634839	596155	509728
3.80_389.1799n	390.187	3.79643	pos	Glu Glu Ile	263990	http://funmeta.oebiotech.com/network/263990		21428						71464590		CCC(C)C(C(=O)O)NC(=O)C(CCC(=O)O)NC(=O)C(CCC(=O)O)N	AUTNXSQEVVHSJK-YVNDNENWSA-N	Organic acids and derivatives	Carboxylic acids and derivatives	Amino acids, peptides, and analogues	Level 1	59.3	50.7	M+H-H2O, M+H	C16H27N3O8	0.192088	2.00373	109182	278765	0.391664	-1.35231	Down	0.0357435	0.224107	1485.51	162758	77810.7	9093.28	337906	66039.7	200846	284458	417433	184664	420013	165174
9.68_454.2922m/z	454.292	9.68163	pos	3-Hydroxyhexadecanoyl Carnitine	83249	http://funmeta.oebiotech.com/network/83249	HMDB0061642			73070				71464553		CCCCCCCCCCCCCC(O)CC(=O)OC(CC([O-])=O)C[N+](C)(C)C	XKAZIAFZAQAHHG-UHFFFAOYSA-N	Lipids and lipid-like molecules	Fatty Acyls	Fatty acid esters	Level 2	54.1	0	M+K	C23H45NO5	-1.73125	1.98904	208184	366844	0.567499	-0.817309	Down	0.0199587	0.169481	204191	102560	146327	164993	280306	350725	570346	320831	328013	278443	312426	391004
4.16_330.1973m/z	330.197	4.1646	pos	Indoramin	207815	http://funmeta.oebiotech.com/network/207815	HMDB0253479	830						33625	26844-12-2	OC(=NC1CCN(CCC2=CNC3=CC=CC=C23)CC1)C1=CC=CC=C1	JXZZEXZZKAWDSP-UHFFFAOYSA-N	Organoheterocyclic compounds	Indoles and derivatives	Tryptamines and derivatives	Level 4	36	0	M+H-H2O	C22H25N3O	2.39958	1.98512	51539.1	213406	0.241507	-2.04986	Down	0.0425881	0.242935	92406.1	28862.4	16792	32535.8	116373	22265.1	97772.5	472970	97858.8	268878	36913.8	306042
3.68_222.1003n	223.108	3.67747	pos	Glycyl-Phenylalanine	53876	http://funmeta.oebiotech.com/network/53876	HMDB0028848							97415		NCC(O)=NC(CC1=CC=CC=C1)C(O)=O	JBCLFWXMTIKCCB-UHFFFAOYSA-N	Organic acids and derivatives	Carboxylic acids and derivatives	Amino acids, peptides, and analogues	Level 1	61	74.2	M+H, M+Na	C11H14N2O3	-0.504205	1.96573	431871	273352	1.57991	0.659841	Up	0.0133773	0.138492	395318	338342	310354	442221	480730	624259	362938	319264	291232	201755	215696	249226
10.61_464.3139n	447.311	10.6066	pos	3alpha,7alpha,12alpha,26-Tetrahydroxy-5beta-Cholest-23e-En-27-Oic Acid	46503	http://funmeta.oebiotech.com/network/46503		84888	LMST04030200					52931536		C1[C@]2(C)[C@@]3([H])C[C@H](O)[C@]4(C)[C@@]([H])([C@]([H])(C)C/C=C/C(C(O)=O)CO)CC[C@@]4([H])[C@]3([H])[C@H](O)C[C@]2([H])C[C@H](O)C1	YMJUBWSBLMHBSR-KJNWYSPNSA-N	Lipids and lipid-like molecules	Steroids and steroid derivatives	Cholestane steroids	Level 4	46.9	40.3	M+H-H2O, M+Na, M+NH4, M+H	C27H44O6	0.181734	1.96135	50409.6	177034	0.284746	-1.81225	Down	0.00387685	0.0684031	98009.7	33439.3	8538.13	33404.4	62071.9	66994.5	125378	286087	146691	263470	114121	126456
7.53_549.2794m/z	549.279	7.53073	neg	Isoleucyl-Prolyl-Arginine-4-Nitroanilide	205028	http://funmeta.oebiotech.com/network/205028	HMDB0250210							13629222		CCC(C)C(N)C(=O)N1CCCC1C(=O)NC(CCCN=C(N)N)C(=O)NC1=CC=C(C=C1)[N+]([O-])=O	XHTORJWGZKCDGL-UHFFFAOYSA-N	Unclassified	Unclassified	Unclassified	Level 4	38.8	2.18	M+FA-H	C23H36N8O5	0.699027	1.9532	366773	232855	1.57511	0.655454	Up	0.00727173	0.0996183	346208	405518	345416	447856	342527	313113	147586	248136	300128	312730	277690	110862
2.00_267.1339m/z	267.134	1.99662	pos	Phenylalanylthreonine	54022	http://funmeta.oebiotech.com/network/54022	HMDB0029005	23662		73636				18218233	51352-44-4	C[C@@H](O)[C@H](NC(=O)[C@@H](N)CC1=CC=CC=C1)C(O)=O	NYQBYASWHVRESG-MIMYLULJSA-N	Organic acids and derivatives	Carboxylic acids and derivatives	Amino acids, peptides, and analogues	Level 1	62.7	89.2	M+H	C13H18N2O4	-0.228117	1.89296	440851	269431	1.63623	0.710375	Up	0.0450984	0.250304	619864	344704	227547	347022	581262	524703	425238	324821	229999	169200	186643	280684
0.80_243.0855n	266.075	0.8016	pos	Cytidine	46865	http://funmeta.oebiotech.com/network/46865	HMDB0000089	3376		17562	C00475	ocu00240	Pyrimidine metabolism	6175	65-46-3	NC1=NC(=O)N(C=C1)[C@@H]1O[C@H](CO)[C@@H](O)[C@H]1O	UHDGCWIWMRVCDJ-XVFCMESISA-N	Nucleosides, nucleotides, and analogues	Pyrimidine nucleosides	Unclassified	Level 1	58.7	69.5	M+Na, M+K, M+H	C9H13N3O5	-0.204945	1.8844	204602	53888.3	3.79678	1.92478	Up	0.0353309	0.223914	221308	101381	465417	265534	66614.6	107357	58679.4	28560	57252.9	17319.9	97937.7	63579.9
3.68_346.1647m/z	346.165	3.67747	pos	5-O-Methylleridol	34381	http://funmeta.oebiotech.com/network/34381		52689	LMPK12140200					42607881		C1(CO)C(OC)=C(C)C2OC(C3C=CC=CC=3)CC(=O)C=2C=1OC	ZHZVKKUTTLMHKX-UHFFFAOYSA-N	Phenylpropanoids and polyketides	Flavonoids	O-methylated flavonoids	Level 4	44.7	28.2	M+NH4	C19H20O5	-0.516504	1.87622	18231.6	140950	0.129347	-2.95068	Down	0.0019379	0.0469148	18887	8335.94	26218.5	10631.2	20213.1	25103.7	243180	103868	86296.5	96591.1	92930.4	222836
0.71_327.0514m/z	327.051	0.7059	pos	Aflatoxin Gm1	55288	http://funmeta.oebiotech.com/network/55288	HMDB0030477	87004						15558494	23532-00-5	COC1=CC2=C(C3=C1C1=C(C(=O)OCC1)C(=O)O3)C1(O)C=COC1O2	QSHBSBLCKIPCKO-UHFFFAOYSA-N	Phenylpropanoids and polyketides	Coumarins and derivatives	Furanocoumarins	Level 4	38.6	9.11	M+H-H2O	C17H12O8	4.3327	1.87451	257610	104463	2.46603	1.30219	Up	0.0280284	0.199208	209950	87368.2	422188	346018	117614	362519	116987	162720	87429.3	68753.2	144069	46822.3
14.15_136.0215m/z	136.022	14.1481	pos	1,2-Benzisothiazole	199583	http://funmeta.oebiotech.com/network/199583	HMDB0244057							9225		S1N=CC2=CC=CC=C12	CSNIZNHTOVFARY-UHFFFAOYSA-N	Organoheterocyclic compounds	Benzothiazoles	Unclassified	Level 4	43.4	29	M+H	C7H5NS	-0.0385685	1.83829	333139	193149	1.72478	0.786415	Up	0.0230693	0.182253	516461	219569	254783	410934	298153	298937	200214	257563	114600	198106	122325	266084
7.54_273.1480m/z	273.148	7.54228	pos	9-(4-Fluoro-3-(Hydroxymethyl)Butyl)Guanine	201009	http://funmeta.oebiotech.com/network/201009	HMDB0245591							11673291		NC1=NC2=C(N=CN2CCC(CO)CF)C(=O)N1	CEIVUGLBKBWVAE-UHFFFAOYSA-N	Organoheterocyclic compounds	Imidazopyrimidines	Purines and purine derivatives	Level 4	40.1	14.5	M+NH4	C10H14FN5O2	4.00117	1.83164	173635	75754.3	2.29208	1.19666	Up	0.000127001	0.00906909	172200	164276	132539	223286	200227	149281	51624.6	86433.7	77660.2	100741	90792.9	47273.5
3.60_495.1511m/z	495.151	3.60105	neg	Asebotin	34032	http://funmeta.oebiotech.com/network/34032			LMPK12120542					12308643		C1(OC)C=C(O)C(C(=O)CCC2C=CC(O)=CC=2)=C(OC2OC(CO)C(O)C(O)C2O)C=1	PQCIBORQLVRFMR-UHFFFAOYSA-N	Phenylpropanoids and polyketides	Flavonoids	Flavonoid glycosides	Level 3	48	48.5	M+FA-H	C22H26O10	0.611179	1.82224	283528	143016	1.98249	0.987317	Up	0.0245586	0.186741	207497	96586.1	240615	434441	412563	309462	106038	143376	165884	142259	155516	145021
13.21_256.2402n	255.233	13.2139	neg	Palmitic Acid	48	http://funmeta.oebiotech.com/network/48	HMDB0000220	187	LMFA01010001	15756	C00249	ocu00061,ocu00062,ocu00071,ocu01040	Fatty acid biosynthesis|Fatty acid elongation|Fatty acid degradation|Biosynthesis of unsaturated fatty acids	985	57-10-3	OC(CCCCCCCCCCCCCCC)=O	IPCSVZSSVZVIGE-UHFFFAOYSA-N	Lipids and lipid-like molecules	Fatty Acyls	Fatty acids and conjugates	Level 2	52.7	2.22	M-H, M+FA-H	C16H32O2	-0.231285	1.81837	150676	273954	0.550005	-0.862484	Down	0.0063656	0.0930149	84523.4	178012	214588	118390	182056	126488	288344	247242	188464	210339	327521	381817
1.53_332.1694n	333.177	1.52635	pos	Leu Asn Ser	260056	http://funmeta.oebiotech.com/network/260056		17292						137333784		CC(C)CC(C(=O)NC(CC(=O)N)C(=O)NC(CO)C(=O)O)N	OGCQGUIWMSBHRZ-CIUDSAMLSA-N	Organic acids and derivatives	Carboxylic acids and derivatives	Amino acids, peptides, and analogues	Level 3	50.5	57.8	M+H, M+Na	C13H24N4O6	-0.627564	1.80075	119243	231757	0.514516	-0.958712	Down	0.0078116	0.103354	56509.3	135497	182970	74222.7	161563	104695	143144	234179	309399	205698	308654	189469
9.70_820.5470n	801.529	9.69778	neg	PI(O-16:0/18:2(9Z,12Z))	24760	http://funmeta.oebiotech.com/network/24760			LMGP06020080					52928494		[C@]([H])(OC(CCCCCCC/C=C\C/C=C\CCCCC)=O)(COP(=O)(O)O[C@H]1[C@H](O)[C@@H](O)[C@H](O)[C@@H](O)[C@H]1O)COCCCCCCCCCCCCCCCC	GYGWMZYZPZBMRR-UQCCJAJSSA-N	Lipids and lipid-like molecules	Glycerophospholipids	Glycerophosphoinositols	Level 4	38.3	2.36	M-H2O-H, M-H	C43H81O12P	0.503878	1.78099	103699	216118	0.479826	-1.05942	Down	0.00865465	0.109929	89549.5	32836.7	92708	74137.3	132094	200870	282743	139827	276207	145533	237952	214447
14.27_284.2714n	283.264	14.2739	neg	Stearic Acid	64	http://funmeta.oebiotech.com/network/64	HMDB0000827	189	LMFA01010018	28842	C01530	ocu00061,ocu01040	Fatty acid biosynthesis|Biosynthesis of unsaturated fatty acids	5281	57-11-4	C(CCCCCCCC)CCCCCCCCC(=O)O	QIQXTHQIDYTFRH-UHFFFAOYSA-N	Lipids and lipid-like molecules	Fatty Acyls	Fatty acids and conjugates	Level 4	39.3	0	M-H, M+FA-H	C18H36O2	-0.383225	1.77313	165297	273432	0.604528	-0.726119	Down	0.00488619	0.0792988	94325.9	205283	204880	132963	196064	158268	201925	279680	219360	271428	307140	361058
4.61_326.1001n	309.097	4.61435	pos	2-O-P-Coumaroyl-D-Glucose	62466	http://funmeta.oebiotech.com/network/62466	HMDB0039167			175155				14034264	110351-44-5	OCC1OC(O)C(OC(=O)\C=C\C2=CC=C(O)C=C2)C(O)C1O	ROJVJYZGYUIFEF-ZZXKWVIFSA-N	Phenylpropanoids and polyketides	Cinnamic acids and derivatives	Hydroxycinnamic acids and derivatives	Level 4	41.1	8.81	M+H-H2O, M+Na	C15H18O8	-0.0660277	1.76811	132749	23001.3	5.77136	2.52891	Up	0.00798375	0.104782	194709	68658.2	39949.5	253493	143051	96632.9	6358.79	36698.5	16774.6	30731.9	20253.5	27190.8
9.65_532.3302m/z	532.33	9.64518	pos	Lamellosterol B	46722	http://funmeta.oebiotech.com/network/46722			LMST05020061							C1C[C@@H](O)C[C@]2([H])C[C@@H](O)[C@@]3(O)[C@]4([H])CC[C@]([H])([C@H](C)/C=C/C[C@H](C)COS(=O)(O)=O)[C@@]4(C)CC[C@]3([H])[C@@]12C	FXEHCLUAZFWHLM-QEOZPHLQSA-N	Lipids and lipid-like molecules	Steroids and steroid derivatives	Cholestane steroids	Level 4	46.1	44.9	M+NH4	C27H46O7S	-0.16148	1.75838	215008	117538	1.82927	0.871265	Up	0.00061582	0.0244312	226256	255265	176596	191095	190493	250342	155806	136403	73928.3	123917	74214.2	140960
9.86_302.3051m/z	302.305	9.86465	pos	Sphinganine	38923	http://funmeta.oebiotech.com/network/38923	HMDB0000269	395	LMSP01020001	16566	C00836	ocu00600,ocu04071	Sphingolipid metabolism|Sphingolipid signaling pathway	91486	764-22-7	OC[C@]([H])(N)[C@]([H])(O)CCCCCCCCCCCCCCC	OTKJDMGTUTTYMP-ZWKOTPCHSA-N	Organic nitrogen compounds	Organonitrogen compounds	Amines	Level 1	61.5	96.5	M+H	C18H39NO2	-0.704323	1.75812	279207	132630	2.10516	1.07393	Up	0.0274661	0.1974	483390	141494	199856	234865	199990	415648	142543	168928	100633	124374	112692	146608
5.22_791.4904m/z	791.49	5.21578	neg	PA(18:1(11Z)/22:6(4Z,7Z,10Z,13Z,16Z,19Z))	134943	http://funmeta.oebiotech.com/network/134943	HMDB0114918							131821926		[H][C@@](COC(=O)CCCCCCCCC\C=C/CCCCCC)(COP(O)(O)=O)OC(=O)CC\C=C/C\C=C/C\C=C/C\C=C/C\C=C/C\C=C/CC	QSRBIMRYCOYCQI-VYXKUJIYSA-N	Lipids and lipid-like molecules	Glycerophospholipids	Glycerophosphates	Level 4	38.1	1.5	M+FA-H	C43H71O8P	4.68122	1.75185	332605	202439	1.64298	0.716319	Up	0.0298552	0.206069	540513	277798	346828	366586	239915	223989	172942	288250	155037	211616	174868	211923
8.53_553.3204m/z	553.32	8.53217	neg	Tazemetostat	257610	http://funmeta.oebiotech.com/network/257610	HMDB0304867									CCN(C1CCOCC1)C1=CC(=CC(C(=O)NCC2=C(C)C=C(C)NC2=O)=C1C)C1=CC=C(CN2CCOCC2)C=C1	NSQSAUGJQHDYNO-UHFFFAOYSA-N	Benzenoids	Benzene and substituted derivatives	Biphenyls and derivatives	Level 4	38	6.27	M-H2O-H	C34H44N4O4	3.50624	1.74639	234245	366645	0.638887	-0.646367	Down	0.0382249	0.231262	345859	210491	160501	152094	261306	275216	450740	207831	448945	233964	440742	417647
3.83_277.1916n	316.155	3.83263	pos	Erythro-9-Hydroxy-Nonyl-Adenine	211693	http://funmeta.oebiotech.com/network/211693	HMDB0258107							53731828		NC1=NC(CCCCCCCCCO)=NC2=C1NC=N2	COKSZOPYKLRICP-UHFFFAOYSA-N	Unclassified	Unclassified	Unclassified	Level 4	44.1	28.5	M+H, M+K	C14H23N5O	4.82656	1.69476	30933.9	132151	0.234081	-2.09492	Down	0.00294382	0.0591872	30392.9	25010.2	34681.7	24630.2	34380.4	36508.2	201730	102720	82068.3	104380	79100.2	222905
11.02_912.6343m/z	912.634	11.0162	neg	PE(24:1(15Z)/20:3(6,8,11)-OH(5))	237746	http://funmeta.oebiotech.com/network/237746	HMDB0284644									[H][C@@](COC(=O)CCCCCCCCCCCCC\C=C/CCCCCCCC)(COP(O)(=O)OCCN)OC(=O)CCCC(O)\C=C\C=C\C\C=C\CCCCCCCC	QUEMNBYDIXVTQD-DPYGRGFTSA-N	Unclassified	Unclassified	Unclassified	Level 4	41.9	15.1	M+FA-H	C49H90NO9P	0.844313	1.69366	92425.6	211539	0.43692	-1.19456	Down	0.0316861	0.212357	46273.1	122805	128826	53612.1	48894.6	154144	165947	113473	355343	200970	326784	106717
4.64_325.0932m/z	325.093	4.63502	neg	Domesticoside	54557	http://funmeta.oebiotech.com/network/54557	HMDB0029647	86396		168004				75072039	24587-97-1	COC1=CC(OC2OC(CO)C(O)C(O)C2O)=C(C(C)=O)C(O)=C1	XERRGONJPVYTDB-UHFFFAOYSA-N	Organic oxygen compounds	Organooxygen compounds	Carbohydrates and carbohydrate conjugates	Level 2	43.1	11.9	M-H2O-H	C15H20O9	0.814179	1.69084	122007	28624.8	4.26229	2.09163	Up	0.00326846	0.0621542	162230	100524	43938.5	209542	127428	88381.6	8322.65	41431.3	23517	40421.8	31159.8	26896.4
1.15_288.2028m/z	288.203	1.1508	pos	Arginylleucine	53752	http://funmeta.oebiotech.com/network/53752	HMDB0028713	24022		73815				6992563	1188-24-5	CC(C)C[C@H](NC(=O)[C@@H](N)CCCNC(N)=N)C(O)=O	WYBVBIHNJWOLCJ-IUCAKERBSA-N	Organic acids and derivatives	Carboxylic acids and derivatives	Amino acids, peptides, and analogues	Level 2	49.9	44.6	M+H	C12H25N5O3	-0.789874	1.69069	140591	43603.6	3.2243	1.68898	Up	0.00301634	0.0597275	96780.7	191348	146854	142468	51633.5	214462	64363.4	39955.3	39181.1	26932.5	44231.1	46958.2
10.62_917.5978n	918.605	10.6249	pos	PS(22:1(13Z)/PGF1alpha)	236178	http://funmeta.oebiotech.com/network/236178	HMDB0283076									CCCCCCCC\C=C/CCCCCCCCCCCC(=O)OC[C@H](COP(O)(=O)OC[C@H](N)C(O)=O)OC(=O)CCCCCC[C@H]1[C@@H](O)C[C@@H](O)[C@@H]1\C=C\[C@@H](O)CCCCC	MHZFUPPNJDIVQW-CWRLGEQRSA-N	Unclassified	Unclassified	Unclassified	Level 4	39.7	8.16	M+H, M+Na	C48H88NO13P	-1.68676	1.68979	3710.1	84272.9	0.0440249	-4.50554	Down	8.87128e-06	0.00259528	11704.7	1864.84	5.62373e-07	5058.71	1068.92	2563.44	55647.4	94370.3	83885.8	112440	102049	57245
3.20_384.0852m/z	384.085	3.20157	pos	Aminomethyl Fluorescein	203434	http://funmeta.oebiotech.com/network/203434	HMDB0248324							69822268		NCC1=CC(O)=CC2=C1C1(OC(=O)C3=CC=CC=C13)C1=C(O2)C=C(O)C=C1	UPNIAQIADMWHGP-UHFFFAOYSA-N	Unclassified	Unclassified	Unclassified	Level 4	37.6	0	M+Na	C21H15NO5	2.68151	1.66202	1921.19	89608.6	0.0214398	-5.54356	Down	0.000363722	0.0182243	807.511	897.594	5047.86	410.436	2352.16	2011.6	129939	86493	49792	75024.3	49649.4	146754
3.89_230.1633n	231.171	3.88772	pos	Valylleucine	54142	http://funmeta.oebiotech.com/network/54142	HMDB0029131	23950		75013				6993117	3989-97-7	CC(C)C[C@H](NC(=O)[C@@H](N)C(C)C)C(O)=O	XCTHZFGSVQBHBW-IUCAKERBSA-N	Organic acids and derivatives	Carboxylic acids and derivatives	Amino acids, peptides, and analogues	Level 2	60	31.1	M+H, M+Na	C11H22N2O3	0.93557	1.65303	196896	90269.4	2.1812	1.12512	Up	0.0136674	0.139855	203839	304880	221945	109881	90954.4	249875	123894	81676.9	72441	45678.4	101669	116258
1.15_260.1241m/z	260.124	1.1508	pos	Hydroxyprolyl-Glutamine	53887	http://funmeta.oebiotech.com/network/53887	HMDB0028861	85769		169683				61157217		NC(=O)CCC(NC(=O)C1CC(O)CN1)C(O)=O	BCLVLAZXTOULCD-UHFFFAOYSA-N	Organic acids and derivatives	Carboxylic acids and derivatives	Amino acids, peptides, and analogues	Level 2	40.1	0.0136	M+H	C10H17N3O5	-0.0877378	1.64054	5543.04	89954.2	0.0616206	-4.02044	Down	0.000211801	0.012637	6728.36	4884.37	6649.33	3554	5855.7	5586.45	129933	70156	60419.5	68836.3	67039.9	143341
10.33_468.2886m/z	468.289	10.3286	neg	2-(8-[3]-Ladderane-Octanyl)-Sn-Glycero-3-Phosphoethanolamine	21236	http://funmeta.oebiotech.com/network/21236		77699	LMGP02060001					24779537		[C@](COP(=O)(O)OCCN)([H])(OCCCCCCCCC1CC2C3C4CCC4C3C2CC1)CO	MUJGIVXHPSNEKN-GVLGEWBVSA-N	Lipids and lipid-like molecules	Glycerophospholipids	Glycerophosphoethanolamines	Level 4	37.6	2.08	M-H2O-H	C25H46NO6P	0.336091	1.6381	213587	115933	1.84233	0.881535	Up	0.0132814	0.138083	273620	267343	224516	239282	174556	102205	57872.7	85818.6	166009	143501	159448	82947.4
3.76_395.1691n	396.176	3.76267	pos	Phe Glu Thr	264463	http://funmeta.oebiotech.com/network/264463		21924						145457207		CC(C(C(=O)O)NC(=O)C(CCC(=O)O)NC(=O)C(CC1=CC=CC=C1)N)O	BFYHIHGIHGROAT-HTUGSXCWSA-N	Unclassified	Unclassified	Unclassified	Level 1	62.1	90.8	M+H, M+Na	C18H25N3O7	-0.499361	1.6363	166019	274693	0.604381	-0.72647	Down	0.0275445	0.197471	55966.5	157783	139655	133209	233313	276189	305250	249448	346598	182496	342883	221484
4.50_345.2264n	346.234	4.50085	pos	Leu Leu Thr	258539	http://funmeta.oebiotech.com/network/258539		15718						145456460		CC(C)CC(C(=O)NC(CC(C)C)C(=O)NC(C(C)O)C(=O)O)N	IEWBEPKLKUXQBU-VOAKCMCISA-N	Organic acids and derivatives	Carboxylic acids and derivatives	Amino acids, peptides, and analogues	Level 2	47.3	32.9	M+H, M+Na	C16H31N3O5	0.0408281	1.6197	71995.6	176400	0.408138	-1.29287	Down	0.0187433	0.165115	27204.9	196239	64071.3	35260.3	65306.8	43891.5	101946	114256	285155	201943	184087	171014
10.66_577.3747m/z	577.375	10.659	neg	Asparagoside A	54899	http://funmeta.oebiotech.com/network/54899	HMDB0030046	86686						15929155	14835-43-9	CC1C2C(CC3C4CCC5CC(CCC5(C)C4CCC23C)OC2OC(CO)C(O)C(O)C2O)OC11CCC(C)CO1	ZNEIIZNXGCIAAL-UHFFFAOYSA-N	Lipids and lipid-like molecules	Steroids and steroid derivatives	Steroidal glycosides	Level 4	43	22.4	M-H	C33H54O8	0.114764	1.58881	309629	192206	1.61092	0.687889	Up	0.0477518	0.25719	280590	208678	170675	353265	401853	442714	302261	189666	131430	173730	121900	234249
7.84_464.3002m/z	464.3	7.8422	pos	Peregrine	210176	http://funmeta.oebiotech.com/network/210176	HMDB0256309							495345		CCN1CC2(C)CCC(OC)C34C5CC6C(O)C5C(CC6OC)(OC)C(C(OC(C)=O)C23)C14	FWZLYKYJQSQEPN-UHFFFAOYSA-N	Lipids and lipid-like molecules	Prenol lipids	Diterpenoids	Level 3	49.5	53.5	M+H	C26H41NO6	-1.05837	1.58567	206960	110581	1.87157	0.904246	Up	0.0127127	0.135016	162334	227423	144562	226736	254701	226001	70884.7	72566.7	191656	90103.7	192925	45349.6
10.13_847.5400m/z	847.54	10.1281	neg	Apna	267397	http://funmeta.oebiotech.com/network/267397		45391						35020716	119520-58-0	CCCCCC=CCC=CCC=CCC=CCCCC(=O)NC1=CC=C(C=C1)[N+](=O)[O-]	PBMVYDNBOIVHBO-DOFZRALJSA-N	Benzenoids	Benzene and substituted derivatives	Nitrobenzenes	Level 4	36.3	0	2M-H	C26H36N2O3	2.46405	1.58392	58177.1	155637	0.373799	-1.41966	Down	0.0130425	0.136743	43569.7	67770.1	31818.5	26027.8	61607.8	118269	225587	79336.5	211072	53761.3	191114	172952
8.84_899.5509n	917.585	8.84307	pos	Am-PE(16:0/20:5(5Z,8Z,11Z,14Z,17Z))	28085	http://funmeta.oebiotech.com/network/28085			LMGP21010006							[C@](COP(=O)(O)OCCNC[C@@]1(O)OC[C@@H](O)[C@@H](O)[C@@H]1O)([H])(OC(CCC/C=C\C/C=C\C/C=C\C/C=C\C/C=C\CC)=O)COC(CCCCCCCCCCCCCCC)=O	WSKALEAISOBEOK-OXICAQHXSA-N	Organic oxygen compounds	Organooxygen compounds	Carbohydrates and carbohydrate conjugates	Level 4	41.4	13.1	M+H, M+NH4	C47H82NO13P	-1.59739	1.57283	215814	112788	1.91344	0.936169	Up	0.0390612	0.233826	198622	215648	252508	292548	229860	105697	32851.9	62491.7	214873	79089.3	228253	59170.6
9.53_876.5972m/z	876.597	9.5314	neg	PS(15:0/24:1(15Z))	132702	http://funmeta.oebiotech.com/network/132702	HMDB0112341							131819722		[H][C@](N)(COP(O)(=O)OC[C@@]([H])(COC(=O)CCCCCCCCCCCCCC)OC(=O)CCCCCCCCCCCCC\C=C/CCCCCCCC)C(O)=O	SVBJOAJMJMPNJC-HFBPHNSTSA-N	Lipids and lipid-like molecules	Glycerophospholipids	Glycerophosphoserines	Level 4	39.4	3.4	M+FA-H	C45H86NO10P	0.0574547	1.57264	73675.7	159774	0.461123	-1.11678	Down	0.00700185	0.097926	44757.8	11941.1	98724.7	63162.6	54547.9	168920	200400	159303	164283	152052	174694	107914
10.41_450.3340n	468.368	10.4097	pos	3alpha,7alpha,12alpha-Trihydroxy-5beta-Cholestan-26-Oic Acid	46325	http://funmeta.oebiotech.com/network/46325	HMDB0000601	5577	LMST04030001	18402	C04722	ocu00120	Primary bile acid biosynthesis	122312	547-98-8	[C@]12([C@H](O)C[C@]3([H])C[C@H](O)CC[C@]3(C)[C@@]1([H])C[C@H](O)[C@]1(C)[C@@]([H])([C@@](C)([H])CCCC(C)C(=O)O)CC[C@@]21[H])[H]	CNWPIIOQKZNXBB-VCVMUKOKSA-N	Lipids and lipid-like molecules	Steroids and steroid derivatives	Bile acids, alcohols and derivatives	Level 1	64.2	60.4	M+NH4, M+Na	C27H46O5	-1.06964	1.56359	245433	137215	1.78867	0.838891	Up	0.0232567	0.182294	275463	227894	111689	199429	283370	374753	192667	182842	95702	125104	85757.1	141219
4.07_341.1978n	364.187	4.0729	pos	Propafenone	53398	http://funmeta.oebiotech.com/network/53398	HMDB0015313	2149		63619	C07381			4932	54063-53-5	CCCNCC(O)COC1=CC=CC=C1C(=O)CCC1=CC=CC=C1	JWHAUXFOSRPERK-UHFFFAOYSA-N	Phenylpropanoids and polyketides	Linear 1,3-diarylpropanoids	Unclassified	Level 4	43.8	26.8	M+H, M+Na	C21H27NO3	-3.73371	1.52926	95347.2	184375	0.517138	-0.95138	Down	0.0196784	0.168658	96841.9	167366	87926.8	45241.3	117719	56987.6	92990.8	188523	284174	156420	223399	160743
11.32_679.3156m/z	679.316	11.3191	neg	Propiomazine	53064	http://funmeta.oebiotech.com/network/53064	HMDB0014915	44141		8491	C07405			4940	362-29-8	CCC(=O)C1=CC2=C(SC3=CC=CC=C3N2CC(C)N(C)C)C=C1	UVOIBTBFPOZKGP-UHFFFAOYSA-N	Organoheterocyclic compounds	Benzothiazines	Phenothiazines	Level 4	37.5	5.43	2M-H	C20H24N2OS	1.41242	1.52025	161270	79542.3	2.02748	1.01969	Up	0.00212228	0.0501224	112949	140443	143991	132663	236947	200628	94325.8	80717.2	64267.8	89121.9	66558.5	82262.7
7.53_736.2516m/z	736.252	7.53073	neg	Alpha-Tetrasaccharide	47036	http://funmeta.oebiotech.com/network/47036	HMDB0000445	5434			C06768			21252248	59957-92-5	[H][C@@](O[C@@H]1O[C@H](CO)[C@H](O)[C@H](O[C@@]2([H])O[C@H](CO)[C@H](O)[C@H](O)[C@H]2NC(C)=O)[C@H]1O[C@]1([H])O[C@@H](C)[C@@H](O)[C@@H](O)[C@@H]1O)([C@H](O)CO)[C@H](O)[C@@H](O)C=O	DLJLMAWPOOWMRF-BFJQYDNNSA-N	Organic oxygen compounds	Organooxygen compounds	Carbohydrates and carbohydrate conjugates	Level 4	38.5	0	M+FA-H	C26H45NO20	-0.177369	1.51996	203220	122826	1.65454	0.726434	Up	0.00544489	0.0847771	271993	218026	207673	219824	165518	136289	93965.3	173935	111247	141681	112673	103452
10.53_923.5057m/z	923.506	10.5285	neg	PGP(16:0/22:4(7Z,10Z,13Z,16Z))	52296	http://funmeta.oebiotech.com/network/52296	HMDB0013483							53481803		CCCCCCCCCCCCCCCC(=O)OC[C@]([H])(COP(=O)(O)OC[C@@]([H])(O)COP(=O)(O)O)OC(=O)CCCCC\C=C/C\C=C/C\C=C/C\C=C/CCCCC	AFMJWGBKSCTQSX-YGUNRICGSA-N	Lipids and lipid-like molecules	Glycerophospholipids	Glycerophosphoglycerophosphates	Level 4	37.8	0	M+FA-H	C44H80O13P2	0.0761761	1.51559	128308	223646	0.573711	-0.801603	Down	0.0329878	0.21666	207547	89290.8	81826.9	155628	113828	121729	198291	356922	150727	255944	132425	247567
11.08_369.3514m/z	369.351	11.0838	pos	5alpha-Cholest-22e-En-3beta-Ol	43455	http://funmeta.oebiotech.com/network/43455			LMST01010099					5283666		C1[C@]2(C)[C@@]3([H])CC[C@]4(C)[C@@]([H])([C@]([H])(C)/C=C/CC(C)C)CC[C@@]4([H])[C@]3([H])CC[C@@]2([H])C[C@@H](O)C1	BWGQUGBECNWWDB-PNAUCWDRSA-N	Lipids and lipid-like molecules	Steroids and steroid derivatives	Cholestane steroids	Level 3	54.1	75.6	M+H-H2O	C27H46O	-0.543992	1.51331	270323	161212	1.67682	0.745726	Up	0.0348063	0.222824	230774	159147	215909	238554	386620	390931	228508	180709	89416.6	159549	110761	198326
4.87_361.2234m/z	361.223	4.87305	neg	Bhas#20	10315	http://funmeta.oebiotech.com/network/10315			LMFA13040050	79230				86289819		O([C@@H](CCCCCCC[C@@H](O)CC(=O)O)C)[C@H]1[C@H](O)C[C@@H](O)[C@H](C)O1	LOQQYUUEPVHUQQ-RDEONCLASA-N	Organic oxygen compounds	Organooxygen compounds	Carbohydrates and carbohydrate conjugates	Level 4	47	42.1	M-H	C18H34O7	0.514475	1.50695	12195.1	89361.6	0.136469	-2.87336	Down	0.00175443	0.0439697	8245.25	3247.38	11456.9	15440.6	16357	18423.3	131216	65063.1	60102.3	65505.2	54990.3	159292
5.53_345.2282m/z	345.228	5.5276	neg	2-Methyl-Hexadecanedioic Acid	2838	http://funmeta.oebiotech.com/network/2838		74911	LMFA01170023					9543663		C(C(C)CCCCCCCCCCCCCC(=O)O)(=O)O	LCEXLICTPWSGLL-UHFFFAOYSA-N	Lipids and lipid-like molecules	Fatty Acyls	Fatty acids and conjugates	Level 4	44.2	25.7	M+FA-H	C17H32O4	-0.107743	1.50216	41660.2	113580	0.366793	-1.44696	Down	0.000801953	0.0269084	37091.5	11998.1	37505.4	58500	46264.1	58602.1	132562	100377	90434.2	101804	84635.8	171664
5.56_346.2352n	369.224	5.56333	pos	Sorbitan Laurate	7656	http://funmeta.oebiotech.com/network/7656	HMDB0029885	86564	LMFA07011017					347468	1338-39-2	O(C(CCCCCCCCCCC)=O)CC(C1OCC(O)C1O)O	LWZFANDGMFTDAV-UHFFFAOYSA-N	Lipids and lipid-like molecules	Fatty Acyls	Fatty acid esters	Level 4	42	26.6	M+H, M+Na	C18H34O6	-0.944352	1.49857	63286	146966	0.430616	-1.21553	Down	0.0077608	0.103293	62954.6	25167.6	37100.1	92396.1	69362.5	92735.1	192263	146389	90478.7	124581	97512.3	230574
4.00_209.1055n	210.113	3.99923	pos	5-Methoxy-3,4-Methylenedioxyamphetamine	208884	http://funmeta.oebiotech.com/network/208884	HMDB0254817							26175		COC1=CC(CC(C)N)=CC2=C1OCO2	YQYUWUKDEVZFDB-UHFFFAOYSA-N	Organoheterocyclic compounds	Benzodioxoles	Unclassified	Level 2	42.3	6.29	M+H, M+Na, M+NH4	C11H15NO3	1.27725	1.49405	25822.3	96339.1	0.268035	-1.8995	Down	0.000529416	0.0224994	20359.3	22304.4	30322.2	19949.2	37018.9	24979.7	117606	88138.3	65848.9	92856.2	61846.8	151739
9.64_507.2964m/z	507.296	9.64282	neg	3-Dehydroecdysone	43508	http://funmeta.oebiotech.com/network/43508		57617	LMST01010172	17058	C02513			5460083		C12=CC([C@]3([H])CC(=O)[C@@H](O)C[C@]3(C)[C@@]1([H])CC[C@@]1(C)[C@@]2(O)CC[C@@]1([C@H](C)[C@H](O)CCC(O)(C)C)[H])=O	GDSSFVCRVUQMRG-OSCDMYCUSA-N	Lipids and lipid-like molecules	Steroids and steroid derivatives	Bile acids, alcohols and derivatives	Level 4	46	36.9	M+FA-H	C27H42O6	0.151094	1.49325	21740.6	94072.1	0.231105	-2.11338	Down	0.0025148	0.0539166	12650.9	8246.5	10991.5	12538.3	37296	48720.3	71953.4	132834	70218.1	156199	81486.8	51742.2
3.53_360.2129m/z	360.213	3.5324	pos	Val Ile Glu	264745	http://funmeta.oebiotech.com/network/264745		22210						145458950		CCC(C)C(C(=O)NC(CCC(=O)O)C(=O)O)NC(=O)C(C(C)C)N	VXDSPJJQUQDCKH-UKJIMTQDSA-N	Organic acids and derivatives	Carboxylic acids and derivatives	Amino acids, peptides, and analogues	Level 3	46.3	61.3	M+H	C16H29N3O6	0.0889961	1.49244	130462	223000	0.585035	-0.773406	Down	0.0235574	0.183018	50750	182283	149222	149516	135480	115524	147201	147443	297767	181110	293608	270868
9.85_719.2677m/z	719.268	9.84717	neg	Benzoporphyrin	204053	http://funmeta.oebiotech.com/network/204053	HMDB0249025									N1C2=CC=C1\C=C1\C=CC(\C=C3/N=C(/C=C4\N\C(\C=C4)=C/2)C2=CC=CC=C32)=N1	SWBKMSNQWVRJHK-QSONDJRLSA-N	Unclassified	Unclassified	Unclassified	Level 4	39.3	0	2M-H	C24H16N4	0.0132765	1.4755	209612	128395	1.63256	0.70714	Up	0.0196012	0.168523	221957	317163	237609	192085	155569	133292	130358	162682	104588	154916	87419.9	130404
7.52_454.3125n	493.276	7.5237	pos	Coenzyme Q4	37426	http://funmeta.oebiotech.com/network/37426	HMDB0006710	3909	LMPR02010003	529178				5283545	4370-62-1	C1(OC)C(=O)C(C)=C(C/C=C(\C)/CC/C=C(\C)/CC/C=C(\C)/CC/C=C(\C)/C)C(=O)C=1OC	XGCJRRDNIMSYNC-INVBOZNNSA-N	Lipids and lipid-like molecules	Prenol lipids	Quinone and hydroquinone lipids	Level 4	37.5	0	M+Na, M+K	C29H42O4	9.31931	1.46754	140799	73171.9	1.92422	0.944276	Up	0.00130702	0.0371095	135040	131250	98093.1	188189	156226	135997	58971.9	75621.1	82054.3	95906.4	91412.8	35065.1
3.55_144.0424n	127.039	3.55115	pos	3e-Methylglutaconic Acid	2880	http://funmeta.oebiotech.com/network/2880	HMDB0000522	45911	LMFA01170068	37245				1551553	5746-90-7	C(=C(/CC(O)=O)\C)\C(O)=O	WKRBKYFIJPGYQC-DUXPYHPUSA-N	Lipids and lipid-like molecules	Fatty Acyls	Fatty acids and conjugates	Level 2	45.4	24.1	M+H-H2O, M+H	C6H8O4	1.2608	1.45411	210144	121847	1.72464	0.786299	Up	0.0238502	0.18424	320045	128877	169327	254622	206343	181647	129563	156177	66331.3	122427	76002.2	180585
9.36_285.2665n	286.274	9.35725	pos	D-Erythro-Sphingosine C-17	266406	http://funmeta.oebiotech.com/network/266406		41557						91746221	6918-48-5	CCCCCCCCCCCCC=CC(C(CO)N)O	RBEJCQPPFCKTRZ-CRUCTFTKSA-N	Organic nitrogen compounds	Organonitrogen compounds	Amines	Level 2	65.8	42.3	M+H-H2O, M+H	C17H35NO2	-1.08923	1.45386	132279	40781.9	3.24357	1.69758	Up	0.0308273	0.209361	123289	18426.4	251357	189703	48077.6	162819	61291	39085.3	26148.9	21439.8	56836.8	39889.4
12.78_553.2511m/z	553.251	12.7802	pos	PG(20:5(5Z,8Z,11Z,14Z,17Z)/0:0)	23692	http://funmeta.oebiotech.com/network/23692		80018	LMGP04050030					52927453		[H][C@](O)(CO)COP(OC[C@]([H])(O)COC(CCC/C=C\C/C=C\C/C=C\C/C=C\C/C=C\CC)=O)(=O)O	UBJZUYNJJSKNCQ-MTVYBJJPSA-N	Lipids and lipid-like molecules	Glycerophospholipids	Glycerophosphoglycerols	Level 4	46.3	44.6	M+Na	C26H43O9P	-4.85349	1.44619	70689.2	132316	0.534247	-0.90442	Down	6.90852e-05	0.00703971	65770	41470.1	79081.5	84581	58358.3	94874.5	139799	121287	140299	118773	150160	123576
5.29_285.1132m/z	285.113	5.29102	neg	Obtustyrene	55443	http://funmeta.oebiotech.com/network/55443	HMDB0030672	87132		489746				6450240	21148-31-2	COC1=C(C\C=C\C2=CC=CC=C2)C=CC(O)=C1	ZAGLUIIUOWEVEN-VMPITWQZSA-N	Phenylpropanoids and polyketides	Linear 1,3-diarylpropanoids	Cinnamylphenols	Level 3	55.5	81.9	M+FA-H	C16H16O2	-0.327655	1.44556	99269.5	188732	0.525981	-0.926916	Down	0.0304005	0.207965	106436	41128.6	115434	135721	107885	89011.5	213305	226322	87773.9	226660	91780.5	286550
11.38_519.2786m/z	519.279	11.375	neg	Fluocortolone Caproate	206845	http://funmeta.oebiotech.com/network/206845	HMDB0252352							631364		CCCCCC(=O)OCC(=O)C1C(C)CC2C3CC(F)C4=CC(=O)C=CC4(C)C3C(O)CC12C	WHZRCUIISKRTJL-UHFFFAOYSA-N	Lipids and lipid-like molecules	Steroids and steroid derivatives	Pregnane steroids	Level 4	43.5	26.9	M+FA-H	C28H39FO5	4.63586	1.43948	328573	254487	1.29112	0.36862	Up	0.00686962	0.09674	336430	379347	377607	258861	345758	273436	272868	233241	241236	263929	257244	258408
0.83_290.1345m/z	290.135	0.832617	pos	Ophthalmic Acid	48597	http://funmeta.oebiotech.com/network/48597	HMDB0005765	58300		84058				7018721	495-27-2	CC[C@H](NC(=O)CC[C@H](N)C(O)=O)C(=O)NCC(O)=O	JCMUOFQHZLPHQP-BQBZGAKWSA-N	Organic acids and derivatives	Carboxylic acids and derivatives	Amino acids, peptides, and analogues	Level 4	45.3	34.1	M+H	C11H19N3O6	-0.391212	1.4251	50766.8	113963	0.445467	-1.16661	Down	0.000768395	0.0265976	18173.2	30313	89161.5	38215.1	59072.5	69665.5	129860	119364	100879	86205	110802	136669
4.47_327.1428m/z	327.143	4.46518	neg	(1s,3r,4r)-8,10-Dihydroxyfenchone 10-O-B-D-Glucoside	57474	http://funmeta.oebiotech.com/network/57474	HMDB0033223	89090		169034				85241696	217960-77-5	CC1(CO)C2CCC(COC3OC(CO)C(O)C(O)C3O)(C2)C1=O	VOSKDOKSPQKSPY-UHFFFAOYSA-N	Lipids and lipid-like molecules	Prenol lipids	Terpene glycosides	Level 2	43.4	0.0903	M-H2O-H	C16H26O8	-6.02418	1.42086	14927.9	81490.1	0.183186	-2.44862	Down	0.00119656	0.0350051	10773.1	12355.9	29264.6	9371.57	10858.1	16944	107917	84165	38229	83294.5	44579.1	130756
7.15_479.3465m/z	479.346	7.1462	pos	(5z,8z,10e,14z,17z)-12-Hydroxyicosa-5,8,10,14,17-Pentaenoylcarnitine	198132	http://funmeta.oebiotech.com/network/198132	HMDB0241595									CCC=CCC=CCC(O)C=CC=CCC=CCCCC(=O)OC(CC([O-])=O)C[N+](C)(C)C	JGTPDCCLPDSJED-UHFFFAOYSA-N	Unclassified	Unclassified	Unclassified	Level 3	49.5	55.1	M+NH4	C27H43NO5	-3.24859	1.41276	67005.4	148757	0.450435	-1.15061	Down	0.0332447	0.21753	107519	23321.4	24194.3	39989.7	70215.3	136793	192409	211296	62976.2	208576	77296	139989
14.24_430.3445n	431.352	14.2445	pos	Nebrosteroid K	43664	http://funmeta.oebiotech.com/network/43664		83939	LMST01010338					42604056		[C@]12(CC=C3C[C@@H](O)CC[C@]3(C(=O)OC)[C@@]1([H])CC[C@]1(C)[C@@]([H])([C@@](C)([H])CCCC(C)C)CC[C@@]21[H])[H]	RJUFSIGCWNUVCK-ROUDTPAMSA-N	Lipids and lipid-like molecules	Steroids and steroid derivatives	Cholestane steroids	Level 3	48.3	47	M+H-H2O, M+H	C28H46O3	-0.349293	1.37435	266250	179581	1.48262	0.568148	Up	0.0303336	0.207847	360389	175553	258670	272470	251444	278973	180634	271067	101090	159969	143896	220827
4.15_576.2880m/z	576.288	4.14575	pos	Atorvastatin	48445	http://funmeta.oebiotech.com/network/48445	HMDB0005006	1136		39548	C06834			60823	134523-00-5	CC(C)C1=C(C(=O)NC2=CC=CC=C2)C(=C(N1CC[C@@H](O)C[C@@H](O)CC(O)=O)C1=CC=C(F)C=C1)C1=CC=CC=C1	XUKUURHRXDUEBC-KAYWLYCHSA-N	Organoheterocyclic compounds	Pyrroles	Substituted pyrroles	Level 4	37.3	0	M+NH4	C33H35FN2O5	2.13157	1.36095	54920.2	132822	0.413487	-1.27409	Down	0.0361152	0.225106	3875.08	118893	49002.9	14544.4	97610.6	45595.9	84701.7	111985	249512	121603	157452	71679.4
3.20_207.0532n	208.06	3.20157	pos	2-Formaminobenzoylacetate	273941	http://funmeta.oebiotech.com/network/273941		63560			C05835	ocu00380	Tryptophan metabolism	440807		C1=CC=C(C(=C1)C(=O)CC(=O)O)NC=O	ZGQVEYFFYPOUKD-UHFFFAOYSA-N	Organic oxygen compounds	Organooxygen compounds	Carbonyl compounds	Level 2	41.9	0	M+H, M+Na	C10H9NO4	0.0977741	1.35617	16141.2	87287.4	0.184921	-2.43502	Down	0.0113837	0.128727	18051.7	5035.04	15635.1	10202	24451.6	23472	138195	78958.9	31967	73646.7	32172.3	168785
2.87_172.9564m/z	172.956	2.87385	pos	1,2-Ethanedisulfonic Acid	199623	http://funmeta.oebiotech.com/network/199623	HMDB0244098							8032		OS(=O)(=O)CCS(O)(=O)=O	AFAXGSQYZLGZPG-UHFFFAOYSA-N	Organic acids and derivatives	Organic sulfonic acids and derivatives	Organosulfonic acids and derivatives	Level 4	36.7	0	M+H-H2O	C2H6O6S2	-4.65299	1.34349	204098	124548	1.63871	0.712564	Up	0.0398592	0.235647	326774	139227	166484	235282	188170	168652	155398	174703	66592.5	120806	70932.7	158855
1.15_384.1874m/z	384.187	1.1508	pos	His Ile Asp	259149	http://funmeta.oebiotech.com/network/259149		16348						145455869		CCC(C)C(C(=O)NC(CC(=O)O)C(=O)O)NC(=O)C(CC1=CN=CN1)N	VTZYMXGGXOFBMX-DJFWLOJKSA-N	Unclassified	Unclassified	Unclassified	Level 1	54.5	60	M+H	C16H25N5O6	-0.857789	1.3423	71292.6	137284	0.519305	-0.945345	Down	0.0160956	0.151265	50973.1	83009.6	53707.1	28428.9	100133	111504	103788	169045	158022	95880.8	203105	93865.8
4.54_458.1427n	481.132	4.53865	pos	2'-(E)-Feruloyl-3-(Arabinosylxylose)	55055	http://funmeta.oebiotech.com/network/55055	HMDB0030230	86818						131750981		COC1=C(O)C=CC(\C=C\C(=O)OC2C(OC3C(O)COC(O)C3O)OC(CO)C2O)=C1	ZXAPYACNVQHJGD-HWKANZROSA-N	Phenylpropanoids and polyketides	Cinnamic acids and derivatives	Hydroxycinnamic acids and derivatives	Level 4	40.1	5.19	M+H-H2O, M+Na	C20H26O12	0.615097	1.34113	70702.3	9207.37	7.67888	2.9409	Up	0.00626725	0.0918218	88108.3	28079.4	33915.8	144348	80664.8	49097.7	1012.57	10014.6	10673.2	11052	13361.8	9130.01
0.80_347.0749m/z	347.075	0.795567	neg	Furocoumarinic Acid Glucoside	54516	http://funmeta.oebiotech.com/network/54516	HMDB0029601	86367		175691				131750885		OCC1OC(OC2=C(\C=C\C(O)=O)C=C3C=COC3=C2)C(O)C(O)C1O	XRLPSAYLYDMYGX-OWOJBTEDSA-N	Organic oxygen compounds	Organooxygen compounds	Carbohydrates and carbohydrate conjugates	Level 4	38.6	0.577	M-H2O-H	C17H18O9	-6.34157	1.3387	134217	60879.7	2.20463	1.14054	Up	0.0418058	0.241005	102277	75986.4	226235	218628	145323	36855.6	56455.5	63101.2	60912.1	61740.2	62490.3	60578.7
8.14_663.3748m/z	663.375	8.14383	neg	Elatoside G	64439	http://funmeta.oebiotech.com/network/64439	HMDB0041347	95753						85149756	171828-77-6	CC1(C)CCC2(C(O)CC3(C)C(=CCC4C5(C)CCC(OC6OC(C(O)C(O)C6O)C(O)=O)C(C)(CO)C5CCC34C)C2C1)C(O)=O	UQWJOPVYLXZYCS-UHFFFAOYSA-N	Lipids and lipid-like molecules	Prenol lipids	Terpene glycosides	Level 3	55	83.4	M-H	C36H56O11	-0.283876	1.33863	113072	176591	0.640304	-0.643172	Down	0.00765084	0.102641	115777	93851.6	93593	78482.5	160221	136508	199298	128991	173482	141284	199143	217349
9.65_380.3075n	381.315	9.64518	pos	Pentalinonsterol	43726	http://funmeta.oebiotech.com/network/43726			LMST01010402					71464743		C1[C@]2(C)[C@@]3([H])CC[C@]4(C)[C@@]([H])(C(=C)CC/C=C(\C)/C)CC[C@@]4([H])[C@]3([H])CCC2=CC(=O)C1	JCMUAVNMHGMASN-HBEKHWMPSA-N	Lipids and lipid-like molecules	Steroids and steroid derivatives	Pregnane steroids	Level 4	41.8	18.4	M+H-H2O, M+H	C27H40O	-1.0905	1.33583	150205	93268.7	1.61046	0.687472	Up	0.00257642	0.0544651	134718	187043	122050	149504	141875	166044	135022	86336.3	69835.2	79690.6	73341.5	115387
4.56_515.1927m/z	515.193	4.55955	neg	3,4,7-Trihydroxy-5-Methoxy-8-Prenylflavan 7-O-Beta-D-Glucopyranoside	29030	http://funmeta.oebiotech.com/network/29030			LMPK12020210					44257161		C1(O[C@H]2[C@H](O)[C@@H](O)[C@H](O)[C@@H](CO)O2)=C(C/C=C(\C)/C)C2O[C@H](C3C=CC(O)=CC=3)[C@@H](O)[C@@H](O)C=2C(OC)=C1	PGDJCLDVQNXSOE-VIXPXWHPSA-N	Phenylpropanoids and polyketides	Flavonoids	Flavonoid glycosides	Level 4	45.6	32	M-H2O-H	C27H34O11	0.735988	1.33246	139808	73158.9	1.91102	0.934341	Up	0.0116976	0.130834	138964	82457.6	92821.5	208070	191569	124966	60177	91341.6	61698.5	80256.2	59777.1	85703.3
12.85_391.2622m/z	391.262	12.851	neg	3-Hydroxy-10'-Apo-B,Y-Carotenal	62331	http://funmeta.oebiotech.com/network/62331	HMDB0039019	93625						87443544	79709-31-2	C\C(\C=C\C=O)=C/C=C/C=C(\C)/C=C/C=C(\C)/C=C/C1=C(C)CC(O)CC1(C)C	HQPQTQQUHPFUOA-JNOJMRGUSA-N	Lipids and lipid-like molecules	Prenol lipids	Sesterterpenoids	Level 4	40	0	M-H	C27H36O2	-5.34352	1.33129	52789.7	138204	0.38197	-1.38847	Down	0.0301758	0.207165	26971.8	98427.6	103400	25034.4	18491.7	44412.5	210826	76234.5	74694.2	71800.9	232168	163498
8.20_533.2857m/z	533.286	8.19975	neg	Diethofencarb	277136	http://funmeta.oebiotech.com/network/277136		68820			C11077			91742	87130-20-9	CCOC1=C(C=C(C=C1)NC(=O)OC(C)C)OCC	LNJNFVJKDJYTEU-UHFFFAOYSA-N	Benzenoids	Benzene and substituted derivatives	Phenylcarbamic acid esters	Level 4	38.7	0	2M-H	C14H21NO4	-2.20094	1.32948	242895	168770	1.43921	0.525272	Up	0.0228436	0.182239	249517	272942	242826	215174	284688	192223	107058	154490	223407	211719	220172	95775.4
3.57_519.1479m/z	519.148	3.56987	pos	Mycophenolic Acid O-Acyl-Glucuronide	82385	http://funmeta.oebiotech.com/network/82385	HMDB0060491			64689	C20383			10028772		COC1=C(C)C2=C(C(=O)OC2)C(O)=C1C\C=C(/C)CCC(=O)O[C@@H]1O[C@@H]([C@@H](O)[C@H](O)[C@H]1O)C(O)=O	QBMSTEZXAMABFF-UEARNRKISA-N	Organic oxygen compounds	Organooxygen compounds	Carbohydrates and carbohydrate conjugates	Level 3	48.5	50.8	M+Na	C23H28O12	1.17721	1.32875	118220	43356.8	2.72667	1.44714	Up	0.0300705	0.206796	102657	26132.7	53043.9	204640	190210	132636	44347.4	53485.5	32670.8	47180.4	29445.5	53011.2
9.70_533.2579m/z	533.258	9.69778	neg	7,8-Dihydrovomifoliol 9-[Rhamnosyl-(1->6)-Glucoside]	54661	http://funmeta.oebiotech.com/network/54661	HMDB0029770	86477		168825				85219381	177261-69-7	CC(CCC1(O)C(C)=CC(=O)CC1(C)C)OC1OC(COC2OC(C)C(O)C(O)C2O)C(O)C(O)C1O	JDTFCGGOAXAFRS-UHFFFAOYSA-N	Lipids and lipid-like molecules	Fatty Acyls	Fatty acyl glycosides	Level 4	38.9	5.36	M-H	C25H42O12	-4.51264	1.32577	191128	138573	1.37926	0.463892	Up	0.00076188	0.0265976	200211	223435	205625	182536	171033	163928	161178	135621	122194	147423	123721	141301
3.25_386.1101m/z	386.11	3.24508	neg	Nep-In-2	200128	http://funmeta.oebiotech.com/network/200128	HMDB0244642							6914729		CSCCC(NC(=O)C(CS)CC1=CC=CC=C1C)C(O)=O	FGXXIAHRYGHABD-UHFFFAOYSA-N	Organic acids and derivatives	Carboxylic acids and derivatives	Amino acids, peptides, and analogues	Level 4	41.5	16.7	M+FA-H	C16H23NO3S2	-0.162252	1.31621	2428.53	52546.8	0.0462165	-4.43545	Down	9.37498e-06	0.00265693	288.885	5250.34	4433.85	498.959	2207.43	1891.72	63586.5	41507.8	42042.9	49304.3	41555.8	77283.3
0.83_242.0903n	260.124	0.832617	pos	L-Thymidine	208161	http://funmeta.oebiotech.com/network/208161	HMDB0253921							1134		CC1=CN(C2CC(O)C(CO)O2)C(=O)N=C1O	IQFYYKKMVGJFEH-UHFFFAOYSA-N	Nucleosides, nucleotides, and analogues	Pyrimidine nucleosides	Pyrimidine 2'-deoxyribonucleosides	Level 4	44.3	30.2	M+H-H2O, M+NH4	C10H14N2O5	0.217376	1.30702	14436.9	68423.3	0.210994	-2.24472	Down	0.000421199	0.01969	11887.3	5040.8	18232.3	17103.1	15492.9	18865.1	88769.7	63597.3	45661.6	50651.9	53050.1	108809
3.63_303.1794n	304.187	3.6252	pos	Val Ser Val	261796	http://funmeta.oebiotech.com/network/261796		19125						10402722		CC(C)C(C(=O)NC(CO)C(=O)NC(C(C)C)C(=O)O)N	NZYNRRGJJVSSTJ-GUBZILKMSA-N	Organic acids and derivatives	Carboxylic acids and derivatives	Amino acids, peptides, and analogues	Level 2	44.6	18.3	M+H, M+Na	C13H25N3O5	-0.102532	1.30388	89419.3	163612	0.546533	-0.871619	Down	0.0451517	0.250447	120149	178557	35025.9	41866.5	98631.7	62286.1	101098	155599	262922	173680	175153	113219
4.56_458.1431n	457.136	4.55955	neg	Cis-P-Coumaric Acid 4-[Apiosyl-(1->2)-Glucoside]	60736	http://funmeta.oebiotech.com/network/60736	HMDB0037088	92064		167954				131752145		OCC1OC(OC2=CC=C(\C=C\C(O)=O)C=C2)C(OC2OCC(O)(CO)C2O)C(O)C1O	DAVWDWCHQLSZAZ-ZZXKWVIFSA-N	Organic oxygen compounds	Organooxygen compounds	Carbohydrates and carbohydrate conjugates	Level 4	45.9	36.3	M-H, M+FA-H	C20H26O12	1.45691	1.30229	68386.3	13882.8	4.92597	2.30041	Up	0.00213274	0.0501691	76745.6	39726	45035.2	124663	72239.1	51908.6	1217.99	11603.9	24243.4	13479.7	24026	8725.99
1.15_225.1000n	226.107	1.1508	pos	Hydroxy Tyrosol -Acetate	207617	http://funmeta.oebiotech.com/network/207617	HMDB0253254							21975875		CC(=O)OC1=CC=C(CC(N)C(O)O)C=C1	PDUBEYYOJRNXKB-UHFFFAOYSA-N	Unclassified	Unclassified	Unclassified	Level 4	38.8	13.9	M+H, M+NH4	C11H15NO4	-0.528243	1.29545	33153.9	113990	0.290848	-1.78166	Down	0.0477029	0.25719	35022.8	23966.1	29975.1	21934.7	35803.2	52221.5	213829	50819.1	63926	43196.6	75751.1	236420
4.43_302.1966m/z	302.197	4.4263	pos	2-Hydroxy-4-Octenoylcarnitine	198232	http://funmeta.oebiotech.com/network/198232	HMDB0241706									CCCC=CCC(O)C(=O)OC(CC([O-])=O)C[N+](C)(C)C	MBLRUGODPJUFBA-UHFFFAOYSA-N	Unclassified	Unclassified	Unclassified	Level 4	43.9	23.7	M+H	C15H27NO5	1.3211	1.28901	32327.4	95975.2	0.336831	-1.5699	Down	0.00966404	0.118597	34064.3	15498.9	24004.9	32154.6	45758.6	42483.1	145129	70715.2	58980.5	75114.1	58763.9	167149
5.15_338.1132n	383.111	5.15487	neg	Demethoxycurcumin	57979	http://funmeta.oebiotech.com/network/57979	HMDB0033801	64196		65737	C17742			5469424	22608-11-3	COC1=CC(\C=C\C(=O)CC(=O)\C=C\C2=CC=C(O)C=C2)=CC=C1O	HJTVQHVGMGKONQ-LUZURFALSA-N	Phenylpropanoids and polyketides	Diarylheptanoids	Linear diarylheptanoids	Level 4	39.7	9.69	M-H, M+FA-H	C20H18O5	-6.69368	1.27908	37762.3	87257.9	0.432766	-1.20834	Down	0.000930161	0.0293924	36159.3	14490.6	49105.5	32810	37030.7	56977.5	81194.9	105869	62716.6	103768	61687.6	108311
13.21_354.1709n	353.164	13.2139	neg	Iclaprim	207707	http://funmeta.oebiotech.com/network/207707	HMDB0253366			131751						COC1=C(OC)C2=C(C=CC(O2)C2CC2)C(CC2=CN=C(N)N=C2N)=C1	HWJPWWYTGBZDEG-UHFFFAOYSA-N	Organoheterocyclic compounds	Benzopyrans	1-benzopyrans	Level 4	40.5	16.3	M-H, M+FA-H	C19H22N4O3	4.93013	1.27613	111467	184528	0.604067	-0.727219	Down	0.0373053	0.228288	53410.7	133617	160684	76296.1	156484	88313.7	192722	163665	123869	130733	212324	283857
10.09_522.3262m/z	522.326	10.0912	neg	Chenodeoxycholylmethionine	198856	http://funmeta.oebiotech.com/network/198856	HMDB0242403							14622731		CSCCC(NC(=O)CCC(C)C1CCC2C3C(O)CC4CC(O)CCC4(C)C3CCC12C)C(O)=O	CDNGTOVFEUSMMG-UHFFFAOYSA-N	Unclassified	Unclassified	Unclassified	Level 4	38.3	12.1	M-H	C29H49NO5S	0.574678	1.27465	191369	117696	1.62596	0.701287	Up	0.0253247	0.19018	164863	111237	280708	187974	146821	256611	120081	118077	125647	107635	149619	85120.2
4.31_221.1078n	244.097	4.31325	pos	3-Cyclohexyl-1-Propylsulfonic Acid	199905	http://funmeta.oebiotech.com/network/199905	HMDB0244400	342879						70815		OS(=O)(=O)CCCNC1CCCCC1	PJWWRFATQTVXHA-UHFFFAOYSA-N	Organic nitrogen compounds	Organonitrogen compounds	Cyclohexylamines	Level 4	43.8	25.8	M+NH4, M+Na	C9H19NO3S	-3.33819	1.26902	15480.1	67953.3	0.227804	-2.13413	Down	0.0010863	0.0331704	14778.4	5941.03	16952.1	15481.6	21779.6	17947.6	87119.6	68757.2	37966.7	66728.7	37876.3	109271
14.46_475.2970m/z	475.297	14.4568	pos	Demethylphylloquinone	48302	http://funmeta.oebiotech.com/network/48302	HMDB0004649	58249		31087	C13309	ocu00130	Ubiquinone and other terpenoid-quinone biosynthesis	56927684	34625-86-0	CC(C)CCC[C@@H](C)CCC[C@@H](C)CCC\C(C)=C\CC1=CC(=O)C2=CC=CC=C2C1=O	UDYIPZFWVJJQJF-KQPZCCJBSA-N	Lipids and lipid-like molecules	Prenol lipids	Quinone and hydroquinone lipids	Level 4	38.9	0	M+K	C30H44O2	-0.774581	1.26533	102026	48179.9	2.1176	1.08243	Up	0.00202435	0.0484043	150401	75204.2	85042.9	117374	94780.2	89353.3	50824	61714.1	27653.3	45703.2	33608.2	69576.8
3.31_591.2985m/z	591.299	3.30987	pos	Dimethylprotoporphyrin Ix Dimethyl Ester	47235	http://funmeta.oebiotech.com/network/47235	HMDB0000810	5774							5522-66-7	COC(=O)CCC1=C2NC(\C=C3/N=C(/C=C4\N\C(=C/C5=N/C(=C\2)/C(CCC(=O)OC)=C5C)C(C)=C4C=C)C(C)=C3C=C)=C1C	WASRLAPXOHTNAX-MFBGAUBSSA-N	Organoheterocyclic compounds	Tetrapyrroles and derivatives	Porphyrins	Level 4	39.7	17	M+H	C36H38N4O4	3.32183	1.26262	6619.74	67676.3	0.0978146	-3.35381	Down	0.0172234	0.15738	5.62373e-07	10519.3	5787.3	2.84873	23382	27.0487	50379.4	42651.5	167525	47335.2	74889.2	23277.8
3.83_311.1488n	334.138	3.83263	pos	Ac-Pro-Gly-Pro-Oh	201142	http://funmeta.oebiotech.com/network/201142	HMDB0245745							75165221		CC(=O)N1CCCC1C(=O)NCC(=O)N1CCCC1C(O)=O	GSBMVIVQPLOJGL-UHFFFAOYSA-N	Organic acids and derivatives	Carboxylic acids and derivatives	Amino acids, peptides, and analogues	Level 4	45.9	39.1	M+H, M+Na	C14H21N3O5	2.05725	1.26165	11311.9	57978.6	0.195104	-2.35768	Down	3.72169e-05	0.00460244	6253.56	6425.2	17126.4	8146	13299.4	16620.7	73102.2	43713.7	54503.3	45349.7	49974.1	81228.8
10.20_908.5980m/z	908.598	10.1986	pos	Pc(Dime(11,5)/Pge1)	242201	http://funmeta.oebiotech.com/network/242201	HMDB0289101									CCCCC[C@H](O)\C=C\[C@H]1[C@H](O)CC(=O)[C@@H]1CCCCCCC(=O)O[C@H](COC(=O)CCCCCCCCCCC1=C(C)C(C)=C(CCCCC)O1)COP([O-])(=O)OCC[N+](C)(C)C	ZJNOHSYZJMRVLM-LZZSECIWSA-N	Unclassified	Unclassified	Unclassified	Level 3	44	52.5	M+H-H2O	C50H88NO12P	-3.36417	1.24638	143025	219965	0.650216	-0.621008	Down	0.0495452	0.259945	92159.8	253250	189541	107528	85598.5	130070	203768	230310	216953	280959	259150	128647
7.33_339.1236m/z	339.124	7.327	neg	Licoflavanone	34465	http://funmeta.oebiotech.com/network/34465	HMDB0029866	52772	LMPK12140288	565777				14218027	119240-82-3	C1C(O)=CC2OC(C3C=C(C/C=C(/C)\C)C(O)=CC=3)CC(=O)C=2C=1O	CGKWSLSAYABZTL-UHFFFAOYSA-N	Phenylpropanoids and polyketides	Flavonoids	Flavans	Level 3	54.8	80.1	M-H	C20H20O5	-0.478016	1.23217	29713.8	96665	0.30739	-1.70186	Down	0.0288812	0.203357	36195.5	18293.1	20403.5	22814.7	54123.7	26452.5	141509	22545.1	159675	17741.4	142148	96371.4
4.43_303.2049n	304.212	4.4263	pos	3-Hydroxyoctanoyl Carnitine	83243	http://funmeta.oebiotech.com/network/83243	HMDB0061634			84100				86583357		CCCCCC(O)CC(=O)OC(CC([O-])=O)C[N+](C)(C)C	LUBMSOHGUAAXAM-UHFFFAOYSA-N	Lipids and lipid-like molecules	Fatty Acyls	Fatty acid esters	Level 4	45.5	33.4	M+H, M+Na	C15H29NO5	0.937899	1.22719	7377.31	47733.3	0.154553	-2.69383	Down	2.84484e-08	5.93545e-05	6606.88	11534.2	7237.66	4047.31	7561.71	7276.06	40074.9	43184.7	56005.7	52961.3	45848.6	48324.3
6.67_574.2692m/z	574.269	6.67362	neg	Glycochenodeoxycholate-3-Sulfate	47951	http://funmeta.oebiotech.com/network/47951	HMDB0002497	6702		72733				21125002	67030-54-0	[H][C@@]1(CC[C@@]2([H])[C@]3([H])[C@H](O)C[C@]4([H])C[C@@H](CC[C@]4(C)[C@@]3([H])CC[C@]12C)OS(O)(=O)=O)[C@H](C)CCC(=O)NCC(O)=O	DKXXSIJHWWVNMO-GYPHWSFCSA-N	Lipids and lipid-like molecules	Steroids and steroid derivatives	Bile acids, alcohols and derivatives	Level 1	57	81.4	M+FA-H	C26H43NO8S	0.167276	1.22654	141031	86463.4	1.6311	0.705847	Up	0.00328166	0.0622459	177554	90134.7	158208	140067	147634	132586	82530.7	92246.7	89361.2	114763	82749.6	57129.5
4.02_552.2540m/z	552.254	4.01727	pos	Rimegepant	257603	http://funmeta.oebiotech.com/network/257603	HMDB0304859	415967						51049968		N[C@H]1[C@@H](CC[C@@H](OC(=O)N2CCC(CC2)N2C(=O)NC3=NC=CC=C23)C2=C1C=CC=N2)C1=C(F)C(F)=CC=C1	KRNAOFGYEFKHPB-ANJVHQHFSA-N	Organoheterocyclic compounds	Imidazopyridines	Unclassified	Level 4	37.4	0.31	M+NH4	C28H28F2N6O3	1.92739	1.2118	16125.6	73612	0.219062	-2.19059	Down	0.0208163	0.172878	5.62373e-07	58988.2	10508.6	2095.23	22865.8	2295.75	23171.2	65485.8	153683	59869.1	96169	43293.8
4.77_241.1448m/z	241.145	4.76667	neg	Aleprylic Acid	688	http://funmeta.oebiotech.com/network/688		34856	LMFA01030189					5282853		C1(C=CCC1)CCCCCCC(=O)O	GMYNCKRSFMEXPG-UHFFFAOYSA-N	Lipids and lipid-like molecules	Fatty Acyls	Fatty acids and conjugates	Level 4	43.4	19.8	M+FA-H	C12H20O2	1.22999	1.20896	6440.78	55052.7	0.116993	-3.09551	Down	0.00116882	0.0344157	7328.83	4653.3	7451.98	4741.01	7220.82	7248.77	78566.5	35521.8	43532.3	33788.4	41344.7	97562.7
11.03_430.3446n	413.341	11.0279	pos	24-Methylene-Cholest-5-En-3beta,17alpha,22s-Triol	44087	http://funmeta.oebiotech.com/network/44087		84058	LMST01031108					52931378		[C@]12(CC=C3C[C@@H](O)CC[C@]3(C)[C@@]1([H])CC[C@]1(C)[C@@](O)([C@@](C)([H])[C@@H](O)CC(=C)C(C)C)CC[C@@]21[H])[H]	KBTPEFUFGHDLIZ-VKIAQROPSA-N	Lipids and lipid-like molecules	Steroids and steroid derivatives	Bile acids, alcohols and derivatives	Level 3	51	61.9	M+H-H2O, M+H	C28H46O3	-0.168443	1.19865	137091	76765.3	1.78585	0.836609	Up	0.0357332	0.224107	208954	102608	110261	139883	131672	129169	149563	85323.5	27096.2	65463.7	26500.2	106645
4.87_345.0983m/z	345.098	4.87305	neg	Farrerol	34479	http://funmeta.oebiotech.com/network/34479	HMDB0130571	52786	LMPK12140302		C09734			91144		C1(O)=C(C)C2OC(C3C=CC(O)=CC=3)CC(=O)C=2C(O)=C1C	DYHOLQACRGJEHX-UHFFFAOYSA-N	Phenylpropanoids and polyketides	Flavonoids	Flavans	Level 4	47.8	43.4	M+FA-H	C17H16O5	1.1771	1.19577	36445.9	88708.3	0.410851	-1.28331	Down	0.00757096	0.101871	24760.4	14197.5	43454.9	47596.6	47108.6	41557.4	104526	102822	46050.5	96120.2	46142.4	136588
10.88_870.5860m/z	870.586	10.8845	neg	PC(18:1(11Z)/20:3(6,8,11)-OH(5))	239509	http://funmeta.oebiotech.com/network/239509	HMDB0286409									[H][C@@](COC(=O)CCCCCCCCC\C=C/CCCCCC)(COP([O-])(=O)OCC[N+](C)(C)C)OC(=O)CCCC(O)\C=C\C=C\C\C=C\CCCCCCCC	WBMCZFATZZIOAF-CGPCSCIDSA-N	Unclassified	Unclassified	Unclassified	Level 4	41.8	16.2	M+FA-H	C46H84NO9P	-0.733317	1.19412	23339	87409.5	0.267008	-1.90505	Down	0.0439015	0.246834	10147.8	17041	36084.6	15859.8	8449.14	52451.9	72327.9	30409.9	146974	41606.2	190261	42878.3
9.25_693.9503m/z	693.95	9.24712	pos	Perfluorotributylamine	210201	http://funmeta.oebiotech.com/network/210201	HMDB0256335			38854						FC(F)(F)C(F)(F)C(F)(F)C(F)(F)N(C(F)(F)C(F)(F)C(F)(F)C(F)(F)F)C(F)(F)C(F)(F)C(F)(F)C(F)(F)F	RVZRBWKZFJCCIB-UHFFFAOYSA-N	Organic nitrogen compounds	Organonitrogen compounds	Nitrogen mustard compounds	Level 4	38.8	0	M+Na	C12F27N	1.69962	1.18382	101984	51518.2	1.97956	0.985183	Up	0.00530423	0.0836593	158864	69517.6	102536	112254	85876.1	82853.9	48823.6	72621.7	31651.5	63727.8	45214.6	47070
9.72_471.3117m/z	471.312	9.71612	neg	(25s)-3-Oxo-Cholest-1,4-Dien-26-Oic Acid	46516	http://funmeta.oebiotech.com/network/46516		84901	LMST04030213					52931547		[C@]12(CCC3=CC(=O)C=C[C@]3(C)[C@@]1([H])C[C@@H](C)[C@]1(C)[C@@]([H])([C@@](C)([H])CCC[C@H](C)C(O)=O)CC[C@@]21[H])[H]	RFEZENMTQWRBKP-OQXXJURASA-N	Lipids and lipid-like molecules	Steroids and steroid derivatives	Bile acids, alcohols and derivatives	Level 2	46.8	0	M+FA-H	C28H42O3	0.290088	1.18182	59174.3	126852	0.466483	-1.1001	Down	0.0422075	0.241654	106690	37277	36923.6	72194.7	59255.6	42705.1	208681	65147.5	142852	43078.3	113445	187910
14.21_142.0742n	143.081	14.2115	pos	N-(2-Amino-2-Oxoethyl)-2-Methylprop-2-Enamide	201081	http://funmeta.oebiotech.com/network/201081	HMDB0245677							19076196		CC(=C)C(=O)NCC(N)=O	PZWRHDSUKRJIDJ-UHFFFAOYSA-N	Unclassified	Unclassified	Unclassified	Level 4	42.2	13.5	M+H-H2O, M+H	C6H10N2O2	-0.115269	1.17976	148628	88610.8	1.67731	0.74615	Up	0.0280153	0.199208	233675	95439	117952	178651	135290	130760	84157.8	116584	54917.1	94585.1	59007.3	122414
3.89_325.1760m/z	325.176	3.88772	pos	5-Amino-2,3-Dihydro-6-(3-Hydroxy-4-Methoxy-1-Oxobutyl)-2,2-Dimethyl-4h-1-Benzopyran-4-One	61951	http://funmeta.oebiotech.com/network/61951	HMDB0038582	93249		174939				131752402	130767-47-4	COCC(O)CC(=O)C1=C(N)C2=C(OC(C)(C)CC2=O)C=C1	NOROKJIAOJKYOE-UHFFFAOYSA-N	Organoheterocyclic compounds	Benzopyrans	1-benzopyrans	Level 4	38.1	31.5	M+NH4	C16H21NO5	0.640954	1.17863	17608	60567.8	0.290716	-1.78232	Down	0.00021481	0.0126926	3240.86	26025.5	35989	10738.5	11274.3	18379.9	73362	44712.3	62568.2	49385	52247.1	81132.3
8.51_483.1659m/z	483.166	8.51378	neg	Mulberranol	55536	http://funmeta.oebiotech.com/network/55536	HMDB0030797	87202		175532				71438979	62393-99-1	CC(C)=CCC1=C(OC2=C(C(O)=C3CC(OC3=C2)C(C)(C)O)C1=O)C1=C(O)C=C(O)C=C1	FMKONXHUEWRDEL-UHFFFAOYSA-N	Phenylpropanoids and polyketides	Flavonoids	Flavones	Level 4	40.7	5.41	M+FA-H	C25H26O7	-0.32859	1.17856	78507.8	16750.3	4.68695	2.22865	Up	0.0130746	0.136763	63041.2	38719.9	80714.2	34376.2	83659.1	170536	30817	18063.2	7370.17	12601.3	11592.5	20057.6
8.66_532.3031n	533.31	8.66417	pos	Ganoderic Acid G	59794	http://funmeta.oebiotech.com/network/59794	HMDB0035985							73657193	98665-22-6	CC(CC(=O)CC(C)C(O)=O)C1CC(=O)C2(C)C3=C(C(=O)C(O)C12C)C1(C)CCC(O)C(C)(C)C1CC3O	BPJPBLZKOVIJQD-UHFFFAOYSA-N	Lipids and lipid-like molecules	Prenol lipids	Triterpenoids	Level 4	44.3	26.1	M+H-H2O, M+H	C30H44O8	-0.990468	1.17658	104378	161663	0.645651	-0.631174	Down	0.0478524	0.25719	95721	87632	101116	38598.5	184502	118698	175533	172109	109919	182944	116733	212740
7.54_985.5409m/z	985.541	7.54228	pos	PIP(18:0/20:3(6,8,11)-OH(5))	231926	http://funmeta.oebiotech.com/network/231926	HMDB0278824									[H][C@@](COC(=O)CCCCCCCCCCCCCCCCC)(COP(O)(=O)O[C@H]1C(O)C(O)C(O)[C@@H](OP(O)(O)=O)C1O)OC(=O)CCCC(O)\C=C\C=C\C\C=C\CCCCCCCC	QAWRAHKNRMPOPL-HNKPAZPESA-N	Unclassified	Unclassified	Unclassified	Level 4	36.3	0	M+H	C47H86O17P2	-0.431405	1.17037	112427	55661	2.01985	1.01425	Up	0.0354696	0.224107	60401.2	142367	65945	152159	139207	114482	14522.8	59232.8	84475.8	62327.2	110229	3178.6
7.47_372.1694n	371.162	7.4749	neg	Medroxalol	208530	http://funmeta.oebiotech.com/network/208530	HMDB0254407							41835		CC(CCC1=CC2=C(OCO2)C=C1)NCC(O)C1=CC(C(N)=O)=C(O)C=C1	MPQWSYJGFLADEW-UHFFFAOYSA-N	Benzenoids	Benzene and substituted derivatives	Benzoic acids and derivatives	Level 4	38.8	8.15	M-H, 2M-H	C20H24N2O5	2.45054	1.16923	76625.5	119694	0.640177	-0.643457	Down	0.00131265	0.0371095	73313	77754.6	92057.6	40535.4	84141.7	91950.7	128916	100810	102962	122095	132293	131089
14.23_394.3239n	395.331	14.2299	pos	(3beta,22e,24r)-Ergosta-4,6,8(14),22-Tetraen-3-Ol	64160	http://funmeta.oebiotech.com/network/64160	HMDB0041050	95483						131753018	104729-39-7	CC(C)C(C)\C=C\C(C)C1CCC2=C3C=CC4=CC(O)CCC4(C)C3CCC12C	SHHHPKBCWIDXJY-BQYQJAHWSA-N	Lipids and lipid-like molecules	Steroids and steroid derivatives	Ergostane steroids	Level 4	47.6	42.9	M+H-H2O, M+H	C28H42O	0.720625	1.16659	101574	53456.1	1.90013	0.926101	Up	0.00159101	0.0418228	126087	82761.7	81129.1	89405.6	98797.4	131262	59620.7	60702.2	31448.7	48947.9	41480.7	78536.2
7.39_458.3373n	481.327	7.3914	pos	Neotigogenin Acetate	266634	http://funmeta.oebiotech.com/network/266634		43696						313012	4948-43-0	CC1CCC2(C(C3C(O2)CC4C3(CCC5C4CCC6C5(CCC(C6)OC(=O)C)C)C)C)OC1	LVRAKYNQYKVPIK-UHFFFAOYSA-N	Lipids and lipid-like molecules	Prenol lipids	Triterpenoids	Level 4	37.6	0	M+Na, M+K	C29H46O4	-5.05033	1.16642	89592.9	34511.2	2.59605	1.37632	Up	0.012401	0.134206	66432.2	104746	30181.2	77413.6	98276.7	160508	34937.1	27222.4	41970	32038.4	44528.5	26370.9
9.51_879.5972m/z	879.597	9.51305	neg	PI(15:0/22:0)	23839	http://funmeta.oebiotech.com/network/23839			LMGP06010124					52927577		[C@]([H])(OC(CCCCCCCCCCCCCCCCCCCCC)=O)(COP(=O)(O)O[C@H]1[C@H](O)[C@@H](O)[C@H](O)[C@@H](O)[C@H]1O)COC(CCCCCCCCCCCCCC)=O	TYKFLBDWLSCVSF-JEDPKISTSA-N	Lipids and lipid-like molecules	Glycerophospholipids	Glycerophosphoinositols	Level 4	45.5	35	M-H	C46H89O13P	0.403546	1.16641	19872.2	69487.8	0.285981	-1.80601	Down	0.00533047	0.0837817	7368.07	7480	8574.89	15890.3	35105.3	44814.7	101473	29433.1	83723.5	37061.4	95836.5	69399.4
3.71_330.2021m/z	330.202	3.71042	pos	Ile Pro Thr	264139	http://funmeta.oebiotech.com/network/264139		21585						101896425		CCC(C)C(C(=O)N1CCCC1C(=O)NC(C(C)O)C(=O)O)N	KTNGVMMGIQWIDV-OSUNSFLBSA-N	Organic acids and derivatives	Carboxylic acids and derivatives	Amino acids, peptides, and analogues	Level 1	51.9	51.9	M+H	C15H27N3O5	-0.865468	1.16438	57343.3	109424	0.524045	-0.932237	Down	0.0276665	0.197876	26949.4	70649	87753.1	28964.5	86362.6	43381.3	58466.9	105424	180040	97844.2	125627	89144.1
8.66_341.1394m/z	341.139	8.66177	neg	(E)-Arachidin Ii	62136	http://funmeta.oebiotech.com/network/62136	HMDB0038784	93427		174824				92012758	61517-87-1	CC(C)=CCC1=C(O)C=C(\C=C/C2=CC=C(O)C=C2)C=C1O	WWFOQQIWOKJBSJ-PLNGDYQASA-N	Phenylpropanoids and polyketides	Stilbenes	Unclassified	Level 3	51.1	58.7	M+FA-H	C19H20O3	-0.30206	1.1643	34745	97203.1	0.357447	-1.4842	Down	0.0481046	0.257595	46146.9	22207.3	19954.3	16969.4	58848.6	44343.3	129103	23963.6	175311	17866.8	149475	87498.7
8.03_1158.6478m/z	1158.65	8.03247	neg	Mytilus Small Cardioactive Peptide	64032	http://funmeta.oebiotech.com/network/64032	HMDB0040914	95364						10328904	150213-97-1	CC(C)C[C@H](NC(=O)[C@H](CCCN=C(N)N)NC(=O)[C@@H]1CCCN1C(=O)[C@H](CC1=CC=C(O)C=C1)NC(=O)[C@H](C)NC(=O)[C@H](CC(C)C)NC(=O)[C@H](CC1=CC=CC=C1)NC(=O)[C@H](CC(N)=O)NC(=O)[C@@H]1CCCN1C(=O)[C@H](C)N)C(N)=O	KGNBMVHUZCHPPM-RSOQHMFVSA-N	Organic Polymers	Polypeptides	Unclassified	Level 3	48.6	56.5	M-H	C56H85N15O12	4.1673	1.16369	3031.04	68693.1	0.0441244	-4.50228	Down	0.0376576	0.229035	3407.5	5.62373e-07	1837.1	5.62373e-07	5.62373e-07	12941.6	178781	71020.1	5.62373e-07	52851.5	5026.2	104479
4.47_344.1330m/z	344.133	4.46518	neg	Saxitoxin	54333	http://funmeta.oebiotech.com/network/54333	HMDB0029368	69686		34970	C13757			37165	35523-89-8	NC(=O)OC[C@@H]1NC(=N)N2CCC(O)(O)[C@@]22N=C(N)N[C@@H]12	RPQXVSUAYFXFJA-HGRQIUPRSA-N	Phenylpropanoids and polyketides	Saxitoxins, gonyautoxins, and derivatives	Unclassified	Level 4	41.3	10.8	M+FA-H	C10H17N7O4	1.89638	1.15781	5504.7	47098.7	0.116876	-3.09695	Down	0.000242465	0.013408	2974.55	5802.14	9231.49	3039.58	5173.29	6807.14	61467	41831.1	28691.9	48939.8	27923.3	73739.2
11.52_563.3435m/z	563.344	11.5249	neg	3-O-Alpha-L-Rhamnopyranosyl-3-Hydroxyundecanoyl-3-Hydroxydecanoic Acid	10255	http://funmeta.oebiotech.com/network/10255			LMFA13030012					132594567		O([C@H]1[C@H](O)[C@H](O)[C@@H](O)[C@H](C)O1)C(CCCCCCCC)CC(=O)OC(CCCCCCC)CC(=O)O	NGNCBDCGTXYZBV-ALOCDAIASA-N	Lipids and lipid-like molecules	Fatty Acyls	Fatty acyl glycosides	Level 4	41.2	19.2	M+FA-H	C27H50O9	-0.354741	1.1513	38398.9	76624.3	0.501133	-0.996736	Down	3.80618e-05	0.00460244	47873.1	47115	38549.3	27686.6	35932.7	33236.8	69328.1	73031.7	66678.3	78180.5	75466.1	97060.9
10.72_641.3362m/z	641.336	10.7155	neg	1-Pentyl-3-(4-Methoxybenzoyl)Indole	210869	http://funmeta.oebiotech.com/network/210869	HMDB0257122	64779						56841530		CCCCCN1C=C(C(=O)C2=CC=C(OC)C=C2)C2=CC=CC=C12	OZCYJKDWRUIFFE-UHFFFAOYSA-N	Organoheterocyclic compounds	Indoles and derivatives	Benzoylindoles	Level 4	38.3	0	2M-H	C21H23NO2	-3.59011	1.14535	87748.6	36746.5	2.38795	1.25577	Up	0.0269284	0.195387	86107.7	72352.4	70585.1	92776	113897	90773.2	117060	25573.2	7448.39	5284.02	1588.42	63525.3
9.72_457.2585m/z	457.258	9.71612	neg	Boviquinone 4	54907	http://funmeta.oebiotech.com/network/54907	HMDB0030057	86694		176033				15379535	28129-52-4	CC(C)=CCC\C(C)=C\CC\C(C)=C\CC\C(C)=C\CC1=C(O)C(=O)C=C(O)C1=O	FXIRKSMTDSBFCE-YKBIRWAZSA-N	Lipids and lipid-like molecules	Prenol lipids	Diterpenoids	Level 4	41.5	17.9	M+FA-H	C26H36O4	-2.60772	1.14202	73715.6	118322	0.623011	-0.682672	Down	0.00304617	0.0599257	63420.4	71839.6	83555.6	48851.3	80536.9	94089.7	160001	105622	116594	94476	106676	126560
4.75_401.2183m/z	401.218	4.7467	pos	Phe Ala Phe	260389	http://funmeta.oebiotech.com/network/260389		17644						52944073		CC(C(=O)NC(CC1=CC=CC=C1)C(=O)O)NC(=O)C(CC2=CC=CC=C2)N	LBSARGIQACMGDF-WBAXXEDZSA-N	Unclassified	Unclassified	Unclassified	Level 1	51.3	50.5	M+NH4	C21H25N3O4	-0.0534626	1.13799	54473.9	101818	0.535014	-0.90235	Down	0.00895902	0.11269	41661.5	44615.7	93547.3	41858.8	61209.6	43950.7	98403.9	76217.6	118749	58783	130126	128627
0.85_268.0805n	291.07	0.84815	pos	Arabinosylhypoxanthine	48018	http://funmeta.oebiotech.com/network/48018	HMDB0003040	3022		705435				46874582	7013-16-3	OC[C@H]1OC([C@@H](O)[C@@H]1O)N1C=NC2=C1NC=NC2=O	UGQMRVRMYYASKQ-KBNQYOMWSA-N	Nucleosides, nucleotides, and analogues	Purine nucleosides	Unclassified	Level 4	42.1	12.7	M+Na, M+K, M+H	C10H12N4O5	-1.02207	1.1374	62123.1	9396.44	6.61135	2.72495	Up	0.0284184	0.201192	137074	27077.1	81133.1	95611.3	8770.81	23072.4	7500.33	11037.1	6499.94	7337.98	13212.6	10790.6
5.33_343.2126m/z	343.213	5.32812	neg	Delta14-10-Phytof	3468	http://funmeta.oebiotech.com/network/3468			LMFA02040004					126457314		C(CCCCCCCC(C1CC(O)C(/C=C/C(O)CC)O1)O)(=O)O	ABMOBHDJIUJCNP-ZHACJKMWSA-N	Organic oxygen compounds	Organooxygen compounds	Carbohydrates and carbohydrate conjugates	Level 4	42.9	20.1	M-H	C18H32O6	-0.0718595	1.13601	79658.3	137432	0.579619	-0.786824	Down	0.0446763	0.249169	61015.4	33106.3	73568	100866	114077	95317.6	166038	150150	75766.9	140065	76847.7	215725
11.31_625.3684m/z	625.368	11.3077	pos	Tetronasin	57718	http://funmeta.oebiotech.com/network/57718	HMDB0033494							54729278	75139-06-9	COC(C)C1CC(C)C(O1)C(C)C=CC1CCC(C)C(O1)C(CO)=CC1CCCC(C)C1C(C)C(O)=C1C(=O)COC1=O	XZJAKURZQBNKKX-UHFFFAOYSA-N	Lipids and lipid-like molecules	Prenol lipids	Terpene glycosides	Level 4	45.7	40.1	M+Na	C35H54O8	-4.52437	1.13554	152844	94679.4	1.61433	0.69094	Up	0.0461252	0.252667	190586	99443	113122	174909	203204	135801	132467	139139	39219	95530.8	38621.1	123099
14.38_310.2871n	309.28	14.3759	neg	Cis-Gondoic Acid	593	http://funmeta.oebiotech.com/network/593	HMDB0002231	3554	LMFA01030085	32425	C16526	ocu01040	Biosynthesis of unsaturated fatty acids	5282768	5561-99-9	C(CCCCCCC(=O)O)CC/C=C\CCCCCCCC	BITHHVVYSMSWAG-KTKRTIGZSA-N	Lipids and lipid-like molecules	Fatty Acyls	Fatty acids and conjugates	Level 2	45.7	5.03	M-H, M+FA-H	C20H38O2	-0.151528	1.13417	53194.1	99283.3	0.535781	-0.900284	Down	0.00254713	0.054061	57635.8	67028.4	68480.6	44986.8	47274	33759.1	115807	99799.3	64281.3	82302.1	98388.1	135123
11.36_767.5830m/z	767.583	11.3567	neg	Dg(22:3(10z,13z,16z)/22:4(7z,10z,13z,16z)/0:0)[Iso2]	10805	http://funmeta.oebiotech.com/network/10805		4667	LMGL02010292					9543957		OC[C@]([H])(OC(CCCCC/C=C\C/C=C\C/C=C\C/C=C\CCCCC)=O)COC(CCCCCCCC/C=C\C/C=C\C/C=C\CCCCC)=O	CBHSPJWOHMGFQE-FFAHXRMFSA-N	Lipids and lipid-like molecules	Glycerolipids	Diradylglycerols	Level 4	47.5	41.3	M+FA-H	C47H78O5	-0.228287	1.12698	38407.5	79263.9	0.484553	-1.04527	Down	0.0012016	0.0350395	37491.5	35048.8	34930	33627	30347.4	59000.6	82637.6	76389.5	95436.1	89838.8	90221.8	41059.5
7.54_718.4437m/z	718.444	7.54228	pos	PS(O-16:0/13:0)	22248	http://funmeta.oebiotech.com/network/22248		78649	LMGP03020002					52926091		C(O)(=O)[C@@]([H])(N)COP(OC[C@]([H])(OC(CCCCCCCCCCCC)=O)COCCCCCCCCCCCCCCCC)(=O)O	UJEVNPCKESBVQY-SAIUNTKASA-N	Lipids and lipid-like molecules	Glycerophospholipids	Glycerophosphoserines	Level 4	37.8	23.8	M+K	C35H70NO9P	2.49106	1.12143	70104.4	26239.6	2.67171	1.41776	Up	0.00811072	0.105436	38707.9	83970.6	43925.9	98643.1	92549.8	62829.1	6705.87	17316.1	41489.4	41235.7	49520.3	1169.9
3.42_312.1918m/z	312.192	3.4211	pos	Pro Pro Val	265402	http://funmeta.oebiotech.com/network/265402		22893						53986371		CC(C)C(C(=O)O)NC(=O)C1CCCN1C(=O)C2CCCN2	KBUAPZAZPWNYSW-SRVKXCTJSA-N	Organic acids and derivatives	Carboxylic acids and derivatives	Amino acids, peptides, and analogues	Level 1	59	82.4	M+H	C15H25N3O4	0.0698663	1.12113	25550.4	72791.9	0.351005	-1.51043	Down	0.0182979	0.16285	19535.6	30542.2	10224.5	13449	64588.7	14962	57564.1	137367	66623.8	64828.5	30248.7	80119
3.89_376.1735n	415.137	3.88772	pos	Phe Pro Asn	262879	http://funmeta.oebiotech.com/network/262879		20266						145457296		C1CC(N(C1)C(=O)C(CC2=CC=CC=C2)N)C(=O)NC(CC(=O)N)C(=O)O	RVEVENLSADZUMS-IHRRRGAJSA-N	Unclassified	Unclassified	Unclassified	Level 2	41.6	0.956	M+H, M+K	C18H24N4O5	-3.21446	1.11714	88959.9	35017.1	2.54047	1.3451	Up	0.0395452	0.235214	62717.1	52696.6	19501.1	154637	152444	91763.9	25705.3	39459.3	41569.3	43492.4	21533.8	38342.6
7.86_558.2467m/z	558.247	7.86127	pos	Ibha#22	10376	http://funmeta.oebiotech.com/network/10376			LMFA13040111	79356				86289891		O([C@H](C)CCCCCCCC[C@H](O)CC(=O)O)[C@H]1[C@H](O)C[C@@H](OC(=O)C2=CNC3C=CC=CC=32)[C@H](C)O1	SUECAIROUVPYHD-PWAWAHSOSA-N	Lipids and lipid-like molecules	Fatty Acyls	Fatty acids and conjugates	Level 4	39.3	0.673	M+K	C28H41NO8	0.620069	1.11323	92018.1	43619.6	2.10956	1.07694	Up	0.0216655	0.176378	132611	46414.7	111159	134942	77855.2	49127.1	44294.4	66853.8	23365.8	60162.5	25985.7	41055.4
5.79_544.2589m/z	544.259	5.79115	neg	N-[(3a,5b,7a,12a)-3,7-Dihydroxy-24-Oxo-12-(Sulfooxy)Cholan-24-Yl]-Glycine	47970	http://funmeta.oebiotech.com/network/47970	HMDB0002644	6730						21252319	74723-17-4	[H][C@@]12C[C@H](O)CC[C@]1(C)C1C[C@H](OS(O)(=O)=O)[C@]3(C)[C@H](CCC3C1[C@H](O)C2)[C@H](C)CCC(=O)NCC(O)=O	JZLKXIMBAHDSBJ-NLKBZSSJSA-N	Lipids and lipid-like molecules	Steroids and steroid derivatives	Bile acids, alcohols and derivatives	Level 3	47	50.5	M-H	C26H43NO9S	0.620956	1.11288	150792	107119	1.40771	0.493346	Up	0.00807914	0.105436	161640	127869	129896	156636	166191	162522	155299	74043.9	109929	88318.4	106124	109000
4.22_297.1446m/z	297.145	4.221	pos	Niazirin	57077	http://funmeta.oebiotech.com/network/57077	HMDB0032807	411218						129556	122001-32-5	C[C@@H]1O[C@@H](OC2=CC=C(CC#N)C=C2)[C@H](O)[C@H](O)[C@H]1O	OBJREHLZEIEGDU-CNJBRALLSA-N	Organic oxygen compounds	Organooxygen compounds	Carbohydrates and carbohydrate conjugates	Level 4	41.5	12.3	M+NH4	C14H17NO5	0.408925	1.11259	3243.2	40365.4	0.0803459	-3.63763	Down	8.4991e-05	0.00748334	3804	540.646	3425.59	2473.37	5062.69	4152.88	52008.3	35930.7	29117	35997.8	26115	63023.6
2.58_233.1495m/z	233.149	2.58463	pos	Threonylisoleucine	54075	http://funmeta.oebiotech.com/network/54075	HMDB0029064	23987		141446				57281443	129050-49-3	CC[C@H](C)[C@H](NC(=O)[C@@H](N)[C@@H](C)O)C(O)=O	LUMXICQAOKVQOB-YWIQKCBGSA-N	Organic acids and derivatives	Carboxylic acids and derivatives	Amino acids, peptides, and analogues	Level 1	59.3	93.1	M+H	C10H20N2O4	-0.411757	1.11011	116054	66506.5	1.745	0.803225	Up	0.0194649	0.168107	141758	149837	61667.4	90136.6	112846	140077	100148	77034.7	44972.9	44234.3	40722.2	91926.6
0.77_104.0711m/z	104.071	0.77085	pos	4-Amino-Butanoic Acid	2482	http://funmeta.oebiotech.com/network/2482	HMDB0000112		LMFA01100039	16865	C00334	ocu00250,ocu00330,ocu00410,ocu00650,ocu00760,ocu04024,ocu04080,ocu04723,ocu04727,ocu04742,ocu04915,ocu04929,ocu05032,ocu05033	Alanine, aspartate and glutamate metabolism|Arginine and proline metabolism|beta-Alanine metabolism|Butanoate metabolism|Nicotinate and nicotinamide metabolism|cAMP signaling pathway|Neuroactive ligand-receptor interaction|Retrograde endocannabinoid signaling|GABAergic synapse|Taste transduction|Estrogen signaling pathway|GnRH secretion|Morphine addiction|Nicotine addiction	119	56-12-2	C(CCN)C(=O)O	BTCSSZJGUNDROE-UHFFFAOYSA-N	Organic acids and derivatives	Carboxylic acids and derivatives	Amino acids, peptides, and analogues	Level 1	54.4	66.7	M+H	C4H9NO2	4.35091	1.10968	18664.4	64055.3	0.291379	-1.77903	Down	0.00789281	0.103739	13526.7	8036.65	12123.4	22510.5	37468	18321.1	78045.8	84937.9	23510.4	72980.9	25456.9	99399.8
6.71_432.3102m/z	432.31	6.70812	pos	Ophiobolin R	36168	http://funmeta.oebiotech.com/network/36168			LMPR0105050004					73386895		[C@@]12([H])C(=O)C=C(C)[C@@]1([H])C[C@@]1(C)CC[C@]([H])([C@@H](C)/C=C\C(OC)C(C)(O)C)[C@]1([H])CC=C2C=O	VDDDNUHBNZDCIZ-KKWBKKBKSA-N	Lipids and lipid-like molecules	Prenol lipids	Sesterterpenoids	Level 2	43	0	M+NH4	C26H38O4	-1.46937	1.10917	185488	132040	1.40479	0.490352	Up	0.0396206	0.235214	137475	113782	250040	220953	214004	176675	161838	139148	118577	137241	119162	116274
2.21_266.0107m/z	266.011	2.20952	pos	N-Ethyl-7h-Purine-6-Sulfonamide	209152	http://funmeta.oebiotech.com/network/209152	HMDB0255132							4043781		CCNS(=O)(=O)C1=NC=NC2=C1NC=N2	RMQGEAPUBCJEEY-UHFFFAOYSA-N	Unclassified	Unclassified	Unclassified	Level 4	37.3	0.434	M+K	C7H9N5O2S	-0.561348	1.10724	108846	56386.9	1.93034	0.948855	Up	0.0297043	0.206069	131603	39688.8	155817	137246	59710.6	129010	82860.8	66210	45022.9	33239.4	67038	43950.3
14.21_207.1239m/z	207.124	14.2115	pos	N-Nitrosoanatabine	209215	http://funmeta.oebiotech.com/network/209215	HMDB0255199							528366		O=NN1CC=CCC1C1=CN=CC=C1	ZJOFAFWTOKDIFH-UHFFFAOYSA-N	Organoheterocyclic compounds	Pyridines and derivatives	Hydropyridines	Level 4	41.4	19	M+NH4	C10H11N3O	-0.572407	1.10242	145286	91209.6	1.59288	0.671639	Up	0.0355301	0.224107	222657	96519.7	116143	173664	134314	128418	89333.3	121103	54402	93925.5	61298.9	127195
5.57_317.1243m/z	317.124	5.56515	neg	Asperitaconic Acid B	2948	http://funmeta.oebiotech.com/network/2948			LMFA01170147					139589570		[C@H](C(=C)C(O)=O)(C(=O)O)CCCCCCOC(=O)C	KGTVAJSWHXHSPP-NSHDSACASA-N	Organic acids and derivatives	Carboxylic acids and derivatives	Tricarboxylic acids and derivatives	Level 4	45.6	38.5	M+FA-H	C13H20O6	0.487753	1.088	176056	126596	1.39069	0.475804	Up	0.0307831	0.209274	211998	143598	218506	192259	155317	134660	126557	156982	97737.9	173049	104783	100467
0.80_259.1896n	260.197	0.8016	pos	Isoleucyl-Lysine	53936	http://funmeta.oebiotech.com/network/53936	HMDB0028912	85818		173852				14299177		CCC(C)C(N)C(=O)NC(CCCCN)C(O)=O	UWBDLNOCIDGPQE-UHFFFAOYSA-N	Organic acids and derivatives	Carboxylic acids and derivatives	Amino acids, peptides, and analogues	Level 4	43.2	22.6	M+H, M+Na	C12H25N3O3	-0.0703776	1.08002	78855.7	33547.6	2.35056	1.233	Up	0.0133977	0.138545	138416	55473.7	75557.8	87110.5	32579.8	83996.2	46102.4	27610.6	39952.7	17980.9	38884	30754.9
11.34_874.6158m/z	874.616	11.3436	pos	PA(24:0/PGE2)	219403	http://funmeta.oebiotech.com/network/219403	HMDB0266301									CCCCCCCCCCCCCCCCCCCCCCCC(=O)OC[C@H](COP(O)(O)=O)OC(=O)CCC\C=C/C[C@@H]1[C@@H](\C=C\[C@@H](O)CCCCC)[C@H](O)CC1=O	URDYAXMZABEETI-LUIKOHMESA-N	Unclassified	Unclassified	Unclassified	Level 4	38.5	0	M+NH4	C47H85O11P	-1.16018	1.07687	35718.6	87082.7	0.410168	-1.28571	Down	0.0457857	0.25196	2958.66	23042.7	71945.5	24563	12853.5	78948.1	83101.3	43047.7	126102	64590.7	156138	49516.5
3.00_233.1495m/z	233.149	3.00135	pos	Threonylleucine	54076	http://funmeta.oebiotech.com/network/54076	HMDB0029065	24000		74860				7021827	50299-12-2	CC(C)C[C@H](NC(=O)[C@@H](N)[C@@H](C)O)C(O)=O	BQBCIBCLXBKYHW-CSMHCCOUSA-N	Organic acids and derivatives	Carboxylic acids and derivatives	Amino acids, peptides, and analogues	Level 1	59.3	92.8	M+H	C10H20N2O4	-0.364435	1.07251	105298	55082.1	1.91166	0.934824	Up	0.0287463	0.202815	66116.7	134750	171626	62279.8	69379.8	127636	70059.8	46351.3	44861.1	35719.6	59061	74440.1
9.70_869.5166m/z	869.517	9.69778	neg	PA(22:4(7Z,10Z,13Z,16Z)/PGF1alpha)	219060	http://funmeta.oebiotech.com/network/219060	HMDB0265958									CCCCC\C=C/C\C=C/C\C=C/C\C=C/CCCCCC(=O)OC[C@H](COP(O)(O)=O)OC(=O)CCCCCC[C@H]1[C@@H](O)C[C@@H](O)[C@@H]1\C=C\[C@@H](O)CCCCC	KGSCQMWCKJDSSG-LLCLSJSRSA-N	Unclassified	Unclassified	Unclassified	Level 4	40	12.9	M+FA-H	C45H77O11P	-2.39634	1.07165	52650.4	94711.3	0.555904	-0.847092	Down	0.0142605	0.143865	55251.5	14442.8	45743	38284	64592.6	97588.3	127547	69987.6	96343.3	75864.3	92882.1	105643
9.92_561.3785m/z	561.379	9.92003	pos	Vitamin D3 Glucosiduronate	45771	http://funmeta.oebiotech.com/network/45771		42536	LMST03020610					24779623		C1C[C@]2(C)[C@@]([H])([C@]([H])(C)CCCC(C)C)CC[C@@]2([H])/C(=C/C=C2\C(=C)CC[C@H](O[C@H]3[C@H](O)[C@@H](O)[C@H](O)[C@@H](C(=O)O)O3)C\2)/C1	HSMHKPFJPOTDCW-MFDWXRHISA-N	Lipids and lipid-like molecules	Steroids and steroid derivatives	Vitamin D and derivatives	Level 2	45.7	0	M+H	C33H52O7	-0.0747905	1.06814	90450.5	48998.3	1.84599	0.884397	Up	0.00416967	0.0725811	97721.8	60965.3	84334.5	85618.4	119816	94246.9	65569.5	63382.8	23494.3	59476.8	24370.3	57696
3.25_428.0767m/z	428.077	3.24508	neg	Sulfamethoxazole N1-Glucuronide	52478	http://funmeta.oebiotech.com/network/52478	HMDB0013855							75213081		CC1=CC(=NO1)N(C1OC(C(O)C(O)C1O)C(O)=O)S(=O)(=O)C1=CC=C(N)C=C1	BLFOMTRQSZIMKK-UHFFFAOYSA-N	Organic oxygen compounds	Organooxygen compounds	Carbohydrates and carbohydrate conjugates	Level 4	37.5	0	M-H	C16H19N3O9S	-0.564783	1.067	840.697	34283.2	0.0245221	-5.34977	Down	1.37591e-05	0.00297365	163.896	276.924	1190.04	352.214	2585.07	476.037	49567.5	33455.4	27934.4	28207.1	22652.1	43882.8
2.05_144.0424n	127.039	2.05105	pos	3-Hexenedioic Acid	2899	http://funmeta.oebiotech.com/network/2899	HMDB0000393	349706	LMFA01170087	86952				5351896	29311-53-3	C(=O)(O)C/C=C/CC(=O)O	YHGNXQAFNHCBTK-OWOJBTEDSA-N	Lipids and lipid-like molecules	Fatty Acyls	Fatty acids and conjugates	Level 4	41	10.4	M+H-H2O, M+H	C6H8O4	1.14002	1.06027	98502	53553.4	1.83932	0.879173	Up	0.0168632	0.155612	154582	61399.6	80177.5	117733	94024.8	83094.2	56391.9	68594.8	27909.1	53734.9	35119.9	79570.1
3.02_187.1090m/z	187.109	3.0181	neg	Glycyl-Isoleucine	53873	http://funmeta.oebiotech.com/network/53873	HMDB0028844							259613		CCC(C)C(N=C(O)CN)C(O)=O	KGVHCTWYMPWEGN-UHFFFAOYSA-N	Organic acids and derivatives	Carboxylic acids and derivatives	Amino acids, peptides, and analogues	Level 2	44.4	0	M-H	C8H16N2O3	0.94657	1.05972	149029	96995.6	1.53645	0.619605	Up	0.026067	0.19204	152987	125336	98620.1	129936	164694	222602	124218	105765	120132	64402.9	80537.6	86917.4
10.88_591.3900m/z	591.39	10.8845	neg	Cholest-5,24-Dien-3beta-Yl Beta-D-Glucopyranoside	43674	http://funmeta.oebiotech.com/network/43674		83949	LMST01010348					70699276		C1[C@@]2(C)C(=CC[C@@]3([H])[C@@]4([H])[C@@](C)([C@@]([H])([C@@]([H])(CC/C=C(/C)\C)C)CC4)CC[C@]23[H])C[C@@H](O[C@H]2[C@H](O)[C@@H](O)[C@H](O)[C@@H](CO)O2)C1	QSPACSWMSZHXLY-UQBZCTSOSA-N	Lipids and lipid-like molecules	Steroids and steroid derivatives	Steroidal glycosides	Level 3	52.7	70.9	M+FA-H	C33H54O6	-0.41918	1.0592	127959	77950.3	1.64154	0.715051	Up	0.0426551	0.243142	132060	71081	70085.8	166545	175297	152683	110298	87975.4	48018.4	76165.3	51711.9	93533
2.71_332.1491m/z	332.149	2.7112	pos	Deoxysappanone B 7,3'-Dimethyl Ether	266585	http://funmeta.oebiotech.com/network/266585		43628						16667741		COC1=CC2=C(C=C1)C(=O)C(CO2)CC3=CC(=C(C=C3)O)OC	OFAYBXSZQCUARK-UHFFFAOYSA-N	Phenylpropanoids and polyketides	Homoisoflavonoids	Homoisoflavans	Level 4	39.3	0	M+NH4	C18H18O5	-0.376162	1.05694	5340.04	45117.1	0.11836	-3.07875	Down	0.00310948	0.0606448	4383.03	2792.76	6777.8	3024.89	8323.25	6738.51	75932.8	38234.9	23284.7	32275.7	23584.4	77389.8
2.14_318.2022m/z	318.202	2.14138	pos	Val Val Thr	262232	http://funmeta.oebiotech.com/network/262232		19584						145459088		CC(C)C(C(=O)NC(C(C)C)C(=O)NC(C(C)O)C(=O)O)N	JVGDAEKKZKKZFO-RCWTZXSCSA-N	Unclassified	Unclassified	Unclassified	Level 1	52.8	54.5	M+H	C14H27N3O5	-0.478195	1.05523	57899.4	105443	0.549104	-0.864849	Down	0.0374159	0.228502	20448.8	115634	58481.8	24441.1	95572	32818.6	61470.8	88768.6	138204	99688.1	121670	122858
3.84_260.1373n	259.13	3.8408	neg	Gamma-Glutamylleucine	51189	http://funmeta.oebiotech.com/network/51189	HMDB0011171	23750		68433				151023	2566-39-4	CC(C)C[C@H](NC(=O)CC[C@H](N)C(O)=O)C(O)=O	MYFMARDICOWMQP-YUMQZZPRSA-N	Organic acids and derivatives	Carboxylic acids and derivatives	Amino acids, peptides, and analogues	Level 1	58.7	79.4	M-H, 2M-H, M-H2O-H	C11H20N2O5	0.281038	1.05232	32881.6	70109.3	0.469005	-1.09232	Down	0.00448296	0.0749404	11354.1	15839.9	34053.1	24300.2	42931.9	68810.6	88936.5	74831.3	54048.5	73210.5	54704.5	74924.9
11.38_420.3601n	403.357	11.3791	pos	5alpha-Cholestan-3alpha,12alpha,16alpha-Triol	43661	http://funmeta.oebiotech.com/network/43661		83936	LMST01010335					25195167		C1[C@]2(C)[C@@]3([H])C[C@H](O)[C@]4(C)[C@@]([H])([C@]([H])(C)CCCC(C)C)[C@H](O)C[C@@]4([H])[C@]3([H])CC[C@@]2([H])C[C@H](O)C1	UYOSSIFSBNNKRC-XJZYBRFWSA-N	Lipids and lipid-like molecules	Steroids and steroid derivatives	Cholestane steroids	Level 3	51.1	61.1	M+H-H2O, M+K	C27H48O3	-0.562406	1.0508	68532.7	28727	2.38565	1.25438	Up	0.00350193	0.0650799	71733.9	31046.8	46127.2	81755.2	90869.9	89663.3	35022	36459.4	17383.3	30931.2	23624	28942.3
0.78_217.0483m/z	217.048	0.778833	neg	Imidazooxazole	207761	http://funmeta.oebiotech.com/network/207761	HMDB0253423							66624294		C1OC2=NC=NC2=N1	NQFKGOQVVYYPJL-UHFFFAOYSA-N	Unclassified	Unclassified	Unclassified	Level 4	39.4	0	2M-H	C4H3N3O	1.65064	1.05061	16580.9	49855.4	0.332581	-1.58822	Down	8.78942e-05	0.00759155	4602.06	12300	31997.2	12672.7	22847	15066.8	59584.9	43614.6	44673.1	39379.2	51845.2	60035.4
5.38_381.1920m/z	381.192	5.38452	neg	12-Oxo-20-Trihydroxy-Leukotriene B4	3880	http://funmeta.oebiotech.com/network/3880	HMDB0012553		LMFA03020050					53481460		O[C@@H](/C=C\C=C\C=C\C(C/C=C\CCCCC(O)(O)O)=O)CCCC(=O)O	QVZXILIWUPKGPA-CWJNPFRJSA-N	Lipids and lipid-like molecules	Fatty Acyls	Eicosanoids	Level 3	54.7	78.8	M-H	C20H30O7	0.284609	1.0488	5987.72	35995.3	0.166347	-2.58773	Down	6.30802e-07	0.000688309	4724.94	873.486	10241.8	7440.26	4440.08	8205.7	31634.2	29947.6	42292.1	30794.9	40988.3	40314.9
9.53_476.2636m/z	476.264	9.5314	neg	N-Eicosapentaenoyl Glutamic Acid	198576	http://funmeta.oebiotech.com/network/198576	HMDB0242070									CCC=CCC=CCC=CCC=CCC=CCCCC(=O)NC(CCC(O)=O)C(O)=O	VLIWIEMNEMNUOT-UHFFFAOYSA-N	Unclassified	Unclassified	Unclassified	Level 4	39.8	13	M+FA-H	C25H37NO5	-4.22948	1.04594	46426.5	92869	0.499914	-1.00025	Down	0.0278969	0.198758	56816.4	17243.4	60152	45971.6	40568.5	57806.9	137901	119004	43745.3	104531	39562.9	112470
12.16_472.3785m/z	472.378	12.1629	pos	9(11)-Dehydroglycyrrhetic Acid	59136	http://funmeta.oebiotech.com/network/59136	HMDB0035251	90560						3631339	14884-88-9	CC1(C)C(O)CCC2(C)C1CCC1(C)C2=CC=C2C3CC(C)(CCC3(C)CCC12C)C(O)=O	DPWVNICGMWYCAP-UHFFFAOYSA-N	Lipids and lipid-like molecules	Prenol lipids	Triterpenoids	Level 4	43.3	23.8	M+NH4	C30H46O3	-0.15069	1.04304	54748.3	19066.7	2.87141	1.52176	Up	0.00107131	0.0328234	78433.5	39863.7	47395.7	61554.2	60589.8	40652.8	16416.2	26563.1	6544.23	18619.2	7597.23	38660.2
4.07_261.1116n	262.119	4.0729	pos	Glycyl-Tryptophan	53879	http://funmeta.oebiotech.com/network/53879	HMDB0028852							102763		NCC(=O)NC(CC1=CNC2=CC=CC=C12)C(O)=O	AJHCSUXXECOXOY-UHFFFAOYSA-N	Organic acids and derivatives	Carboxylic acids and derivatives	Amino acids, peptides, and analogues	Level 1	67.1	95.1	M+H, M+Na, M+H-H2O	C13H15N3O3	1.0121	1.04052	105918	61578.5	1.72005	0.782451	Up	0.0120265	0.132848	113113	82693.7	71201.8	93745.3	116464	158291	90298	67451.4	64185	38699.2	52917.7	55919.8
12.85_401.2908m/z	401.291	12.851	neg	MG(0:0/18:1(11Z)/0:0)	51358	http://funmeta.oebiotech.com/network/51358	HMDB0011536	62320						53480961		[H]C(CO)(CO)OC(=O)CCCCCCCCC\C=C/CCCCCC	OTDARJOVCLILGQ-FPLPWBNLSA-N	Lipids and lipid-like molecules	Glycerolipids	Monoradylglycerols	Level 2	56.1	0	M+FA-H	C21H40O4	-0.214337	1.03249	32532.5	83405.2	0.390053	-1.35826	Down	0.0290266	0.203773	17679.1	58655.7	59788	17218.6	12613.8	29239.7	121597	45011	45071.1	46261.4	144019	98471.7
1.39_320.1815m/z	320.181	1.3853	pos	Ile Thr Ser	264710	http://funmeta.oebiotech.com/network/264710		22175						145456287		CCC(C)C(C(=O)NC(C(C)O)C(=O)NC(CO)C(=O)O)N	WCNWGAUZWWSYDG-SVSWQMSJSA-N	Organic acids and derivatives	Carboxylic acids and derivatives	Amino acids, peptides, and analogues	Level 1	57.8	86.8	M+H	C13H25N3O6	-0.489601	1.03146	61168.3	100860	0.606465	-0.721503	Down	0.0131395	0.137283	51603	91404.5	44221.7	29212.7	104390	46177.6	83947.7	112396	103415	85842.9	108587	110974
10.62_958.6385m/z	958.639	10.6211	neg	PS(24:0/20:3(6,8,11)-OH(5))	236803	http://funmeta.oebiotech.com/network/236803	HMDB0283701									[H][C@@](COC(=O)CCCCCCCCCCCCCCCCCCCCCCC)(COP(O)(=O)OC[C@H](N)C(O)=O)OC(=O)CCCC(O)\C=C\C=C\C\C=C\CCCCCCCC	FJDBNFACMGTSBP-FQLAJIPSSA-N	Unclassified	Unclassified	Unclassified	Level 4	39.1	0	M+FA-H	C50H92NO11P	-0.500725	1.03125	116.607	37339.3	0.00312291	-8.32289	Down	0.00745042	0.101138	5.62373e-07	699.642	5.62373e-07	5.62373e-07	5.62373e-07	5.62373e-07	6808.88	47603	48407.4	77105.9	38023.2	6087.18
0.66_248.1604m/z	248.16	0.658467	pos	Threonyllysine	54077	http://funmeta.oebiotech.com/network/54077	HMDB0029066			157893				10332210	23161-31-1	C[C@@H](O)[C@H](N)C(=O)N[C@@H](CCCCN)C(O)=O	YKRQRPFODDJQTC-CSMHCCOUSA-N	Organic acids and derivatives	Carboxylic acids and derivatives	Amino acids, peptides, and analogues	Level 2	40.5	0	M+H	C10H21N3O4	-0.368345	1.0303	59311.2	19015	3.11918	1.64116	Up	0.00708699	0.0982827	57761.8	32371.9	85166.9	72177.9	18031.6	90357	21872.2	18596.9	21097.3	14122	21964.4	16437.3
7.22_348.1588n	347.152	7.21708	neg	Isoonopordopicrin	35538	http://funmeta.oebiotech.com/network/35538			LMPR0103090015							C1=C(C)CCC=C(CO)C[C@H](OC(=O)C(=C)CO)[C@H]2C(C(=O)O[C@H]12)=C	RBLONIARBGLMQX-MNKPYCKDSA-N	Lipids and lipid-like molecules	Prenol lipids	Terpene lactones	Level 4	37.2	3.02	M-H, 2M-H	C19H24O6	4.44465	1.02954	141425	100887	1.40182	0.487296	Up	0.00465077	0.0771076	175107	142895	128007	113449	150966	138124	76068	90135.1	113018	111069	123009	92022.7
2.29_368.1444m/z	368.144	2.2946	pos	Gly Glu Tyr	259788	http://funmeta.oebiotech.com/network/259788		17010						46862979		C1=CC(=CC=C1CC(C(=O)O)NC(=O)C(CCC(=O)O)NC(=O)CN)O	CUYLIWAAAYJKJH-RYUDHWBXSA-N	Unclassified	Unclassified	Unclassified	Level 2	52.6	32.3	M+H	C16H21N3O7	-2.26499	1.0243	19307.2	51782.8	0.372849	-1.42334	Down	0.000366019	0.0182386	2620.83	24717.5	21698.6	8499.77	25160.4	33145.9	60902.4	54129.6	46508.9	34881.9	60773	53501.3
4.85_497.3349m/z	497.335	4.85417	neg	Alprenolol	53137	http://funmeta.oebiotech.com/network/53137	HMDB0015004	44522		51211				2119	13655-52-2	CC(C)NCC(O)COC1=CC=CC=C1CC=C	PAZJSJFMUHDSTF-UHFFFAOYSA-N	Benzenoids	Phenol ethers	Unclassified	Level 4	36.4	0	2M-H	C15H23NO2	-7.23963	1.02428	103259	64211.5	1.60811	0.685367	Up	0.0107068	0.126209	129868	94778.7	114062	120989	84373.9	75483.7	52387.4	105785	46469.2	65339.6	52075.1	63212.5
4.22_325.1271m/z	325.127	4.22068	neg	S-(2-Carboxypropyl)-Cysteamine	462	http://funmeta.oebiotech.com/network/462	HMDB0002169	6522	LMFA01020395					133402	80186-81-8	S(CCN)CC(C(=O)O)C	UFRVABODKAYFCB-UHFFFAOYSA-N	Organic acids and derivatives	Carboxylic acids and derivatives	Amino acids, peptides, and analogues	Level 4	37.8	1.06	2M-H	C6H13NO2S	3.10002	1.02301	1921.02	40028	0.0479919	-4.38106	Down	0.00441205	0.0745503	2687.32	1153.75	2040.12	640.875	3309.83	1694.23	63107.4	18982.7	26968	19941.6	30892.3	80275.7
0.83_139.0503m/z	139.05	0.832617	pos	Urocanic Acid	46985	http://funmeta.oebiotech.com/network/46985	HMDB0000301	298		30817	C00785	ocu00340	Histidine metabolism	736715	3465-72-3	OC(=O)\C=C\C1=CNC=N1	LOIYMIARKYCTBW-OWOJBTEDSA-N	Organoheterocyclic compounds	Azoles	Imidazoles	Level 1	58.7	88.4	M+H	C6H6N2O2	0.942237	1.02208	51551.3	14012.1	3.67905	1.87933	Up	0.00302391	0.059747	74986.4	16380.8	50894.7	49951.9	77158.8	39935.3	16939.5	19754.2	6645.43	15896.9	4878.11	19958.7
4.20_381.1018m/z	381.102	4.20177	neg	Enterodiol Sulfate	197160	http://funmeta.oebiotech.com/network/197160	HMDB0240504									[H][C@@](CO)(CC1=CC(O)=CC=C1)[C@]([H])(CO)CC1=CC(OS(O)(=O)=O)=CC=C1	QFWYXPNNPTWNSP-HOTGVXAUSA-N	Lignans, neolignans and related compounds	Dibenzylbutane lignans	Dibenzylbutanediol lignans	Level 4	40.4	8.21	M-H	C18H22O7S	1.15603	1.02207	7024.75	39208.9	0.179162	-2.48066	Down	0.000251659	0.0138321	7306.27	3036.03	8134.09	7837.43	8193.42	7641.27	47381.9	31318.1	29400.5	36943.7	26432.8	63776.4
3.94_277.1066n	300.096	3.9432	pos	Decahydro-6-(Phosphonomethyl)-3-Isoquinolinecarboxylic Acid	208397	http://funmeta.oebiotech.com/network/208397	HMDB0254231							3653450		OC(=O)C1CC2CC(CP(O)(O)=O)CCC2CN1	STIRHCNEGQQBOY-UHFFFAOYSA-N	Organic acids and derivatives	Carboxylic acids and derivatives	Amino acids, peptides, and analogues	Level 4	38.6	0.693	M+H-H2O, M+H, M+Na	C11H20NO5P	-4.71175	1.01624	12756.7	48699.9	0.261945	-1.93266	Down	0.0033902	0.0636558	10533.7	3066.48	12643.5	14332.5	19805.2	16158.9	66182.2	52117.8	23244.9	49193.8	23127.6	78333.4
3.69_118.0653m/z	118.065	3.69353	pos	4-Ethynylaniline	258342	http://funmeta.oebiotech.com/network/258342		4113						3760025	14235-81-5	C#CC1=CC=C(C=C1)N	JXYITCJMBRETQX-UHFFFAOYSA-N	Benzenoids	Benzene and substituted derivatives	Aniline and substituted anilines	Level 1	55.1	66.1	M+H	C8H7N	1.39445	1.00928	86839.4	40939	2.12119	1.08487	Up	0.036402	0.225353	82755.2	29966.9	152056	103394	45448.5	107415	51323.9	35731.7	36104	24862.6	62700.1	34911.9
4.56_362.2077m/z	362.208	4.55755	pos	Val Pro Phe	263538	http://funmeta.oebiotech.com/network/263538		20955						132536963		CC(C)C(C(=O)N1CCCC1C(=O)NC(CC2=CC=CC=C2)C(=O)O)N	QIVPZSWBBHRNBA-JYJNAYRXSA-N	Organic acids and derivatives	Carboxylic acids and derivatives	Amino acids, peptides, and analogues	Level 1	54.7	58.6	M+H	C19H27N3O4	0.870346	1.00635	50504.5	88742.9	0.569111	-0.813219	Down	0.0190505	0.166284	25750.3	84409	58281.9	31256	68382	34948	52080.8	102249	123864	90691.5	79419	84153.1
2.25_504.0090m/z	504.009	2.25325	neg	Alpha,Beta-Methylene Atp	203367	http://funmeta.oebiotech.com/network/203367	HMDB0248246							3104		NC1=NC=NC2=C1N=CN2C1OC(COP(O)(=O)CP(O)(=O)OP(O)(O)=O)C(O)C1O	CAWZRIXWFRFUQB-UHFFFAOYSA-N	Nucleosides, nucleotides, and analogues	Purine nucleotides	Purine ribonucleotides	Level 4	39.4	0	M-H	C11H18N5O12P3	-0.4123	1.00483	104279	59616.5	1.74916	0.806662	Up	0.0367549	0.22614	120136	49558.3	161887	130392	56603.1	107097	65665.8	67855.5	58209.6	43422.8	75615	46930.6
3.96_768.3413m/z	768.341	3.96192	pos	Rifaximin	53432	http://funmeta.oebiotech.com/network/53432	HMDB0015351							46783403	80621-81-4	[H]\C1=C([H])\[C@]([H])(OC)[C@@]([H])(C)[C@@]([H])(OC(C)=O)[C@]([H])(C)[C@]([H])(O)[C@]([H])(C)[C@@]([H])(O)[C@@]([H])(C)\C([H])=C(\[H])/C(/[H])=C(C)\C(O)=NC2=C(O)C3=C(C4=C2N2C=CC(C)=CC2=N4)C2=C(O[C@](C)(O1)C2=O)C(C)=C3O	NZCRJKRKKOLAOJ-LGPAXTBISA-N	Phenylpropanoids and polyketides	Macrolactams	Unclassified	Level 2	40.3	0	M+H-H2O	C43H51N3O11	-9.84977	1.00451	8467.37	51192.6	0.165402	-2.59595	Down	0.0333035	0.217601	5.62373e-07	24692.1	19803.8	5.62373e-07	5464.61	843.724	8298.83	23020.7	93482.2	46461.7	109139	26752.8
7.56_522.2359m/z	522.236	7.5591	pos	Berkeleylactone B	7903	http://funmeta.oebiotech.com/network/7903			LMFA07040162					132967550		C1(O[C@H](C)CCCCCCCCC[C@H](OC(CCC(O)=O)=O)C(=O)C[C@H]1SC[C@@H](O)C(O)=O)=O	YSXYCGBWEPKTNJ-OQIJWPOYSA-N	Phenylpropanoids and polyketides	Macrolides and analogues	Unclassified	Level 4	41.8	26	M+NH4	C23H36O10S	-1.71373	1.003	58994.2	27420.6	2.15146	1.10531	Up	0.00066048	0.0250623	61668.8	53420.3	46478.8	77153.2	58473.8	56770.3	12516.4	34949.1	27048.1	42285.6	34124.3	13600.1
2.78_289.1636n	290.171	2.78292	pos	Ser Leu Ala	259489	http://funmeta.oebiotech.com/network/259489		16699						101930626		CC(C)CC(C(=O)NC(C)C(=O)O)NC(=O)C(CO)N	FUMGHWDRRFCKEP-CIUDSAMLSA-N	Organic acids and derivatives	Carboxylic acids and derivatives	Amino acids, peptides, and analogues	Level 2	46.3	31.4	M+H, M+Na	C12H23N3O5	-0.458675	1.00194	136273	178574	0.763115	-0.390028	Down	0.0232264	0.182294	126432	128328	84797.7	160213	174735	143131	181054	177088	214209	148674	189156	161266
3.91_271.1654m/z	271.165	3.90627	pos	L-Dopa N-Butyl Ester	208148	http://funmeta.oebiotech.com/network/208148	HMDB0253881							23274845		CCCCOC(=O)C(N)CC1=CC(O)=C(O)C=C1	QDMOINLDXCZCEK-UHFFFAOYSA-N	Organic acids and derivatives	Carboxylic acids and derivatives	Amino acids, peptides, and analogues	Level 4	41.3	18.6	M+NH4	C13H19NO4	0.742513	1.00027	7622.73	37473.6	0.203416	-2.2975	Down	7.04894e-05	0.00704684	5410.06	6572.67	10933.3	5695.92	9038.99	8085.4	46985.2	29723.4	32860.3	32467.4	27520	55285.5

## Sheet: FSV-vs-Mod
ID	m/z	Retention time (min)	Ion mode	Metabolites	cid	cidlink	HMDB	METLIN	Lipidmaps	ChEBI	KEGG	ID Annotation	Annotation	PubChem	CAS	smiles	InChIKey	Super Class	Class	Sub Class	level	Score	Fragmentation Score	Adducts	Formula	Mass Error (ppm)	VIP	Average(SFUC)	Average(Mod)	FoldChange	log2FoldChange	Regulation	p-value	q-value	FSV1	FSV2	FSV3	FSV4	FSV5	FSV6	Mod1	Mod2	Mod3	Mod4	Mod5	Mod6
10.43_426.3572m/z	426.357	10.4276	pos	(13z)-Octadec-13-Enoylcarnitine	198071	http://funmeta.oebiotech.com/network/198071	HMDB0241529									CCCCC=CCCCCCCCCCCCC(=O)OC(CC([O-])=O)C[N+](C)(C)C	BSBZJWYPQPUBQJ-UHFFFAOYSA-N	Unclassified	Unclassified	Unclassified	Level 1	58.3	83.7	M+H	C25H47NO4	-1.40731	9.62325	1.97379e+06	3.64531e+06	0.541461	-0.885072	Down	0.000409823	0.111103	1.38959e+06	1.72327e+06	1.94151e+06	2.41476e+06	1.84612e+06	2.5275e+06	3.6898e+06	3.94617e+06	2.42173e+06	3.73496e+06	4.41786e+06	3.66134e+06
10.62_540.3308m/z	540.331	10.6211	neg	PC(0:0/16:0)	19859	http://funmeta.oebiotech.com/network/19859	HMDB0240262	40340	LMGP01050074	76078				15061532	66757-27-5	[C@](COP(=O)([O-])OCC[N+](C)(C)C)([H])(OC(CCCCCCCCCCCCCCC)=O)CO	NEGQHKSYEYVFTD-HSZRJFAPSA-N	Lipids and lipid-like molecules	Glycerophospholipids	Glycerophosphocholines	Level 1	76	98.6	M+FA-H	C24H50NO7P	0.258795	8.7849	3.23111e+06	5.03337e+06	0.641936	-0.639498	Down	0.0379933	0.51274	2.6139e+06	2.46021e+06	2.53227e+06	3.01867e+06	2.85583e+06	5.90575e+06	3.31631e+06	5.22028e+06	5.1893e+06	6.54791e+06	6.17825e+06	3.7482e+06
10.11_424.3416m/z	424.342	10.107	pos	(12z)-10-Hydroxyoctadecenoylcarnitine	198076	http://funmeta.oebiotech.com/network/198076	HMDB0241535									CCCCCC=CCC(O)CCCCCCCCC(=O)OC(CC([O-])=O)C[N+](C)(C)C	YJDCDSFTLGLFHU-UHFFFAOYSA-N	Unclassified	Unclassified	Unclassified	Level 2	50.6	1.04	M+H-H2O	C25H47NO5	-1.22636	6.50122	1.29171e+06	2.18182e+06	0.592031	-0.756255	Down	0.00202841	0.193479	1.12461e+06	954938	1.08621e+06	1.74428e+06	1.16163e+06	1.67859e+06	2.49345e+06	2.17558e+06	1.48078e+06	1.95387e+06	2.4826e+06	2.50467e+06
10.13_455.2474m/z	455.247	10.1281	neg	Petromyzonol Sulfate	210220	http://funmeta.oebiotech.com/network/210220	HMDB0256356							4451503		CC(CCCOS(O)(=O)=O)C1CCC2C3C(O)CC4CC(O)CCC4(C)C3CC(O)C12C	BKZKSSHAWFCVDU-UHFFFAOYSA-N	Lipids and lipid-like molecules	Steroids and steroid derivatives	Bile acids, alcohols and derivatives	Level 4	42.2	18.6	M-H2O-H	C24H42O7S	0.280384	5.72228	1.70534e+06	2.70383e+06	0.630712	-0.664947	Down	0.0162697	0.393187	1.59196e+06	1.64445e+06	1.42206e+06	1.46897e+06	1.04397e+06	3.06061e+06	3.34642e+06	2.3429e+06	2.60473e+06	2.04923e+06	2.74507e+06	3.1346e+06
10.57_436.2822n	459.271	10.5693	pos	(-)-Salvisyriacolide	36164	http://funmeta.oebiotech.com/network/36164		53744	LMPR0105040002					42608278		CC1=CC(=O)OC1CC=C(C)CCC2C3(CCC(C(C3C(CC2(C)O)O)(C)CO)O)C	WCXUHQRLXBOHIU-CRPKKIMSSA-N	Lipids and lipid-like molecules	Prenol lipids	Terpene lactones	Level 4	44.8	29.4	M+H, M+Na, M+H-H2O	C25H40O6	-0.725309	5.40348	675514	14118.4	47.8462	5.58033	Up	0.000854321	0.154957	373933	596806	857243	1.23109e+06	713696	280319	20851.3	11572.9	7762.8	10245.5	17679.5	16598.5
4.99_256.0877n	255.08	4.9862	neg	Ozolinone	209926	http://funmeta.oebiotech.com/network/209926	HMDB0256028							65466		CN1C(=O)C(SC1=CC(O)=O)N1CCCCC1	NQFBZYYUAFJYNS-UHFFFAOYSA-N	Unclassified	Unclassified	Unclassified	Level 4	38.3	2.5	M-H, 2M-H	C11H16N2O3S	-1.82367	5.20696	1.05961e+06	383774	2.76102	1.4652	Up	0.019155	0.413353	703374	821352	1.1499e+06	1.88365e+06	713870	1.08551e+06	974286	219291	66089.4	203526	59968.8	779486
9.96_535.2736m/z	535.274	9.96008	neg	12-Hydroxy-13-O-D-Glucuronoside-Octadec-9z-Enoate	82104	http://funmeta.oebiotech.com/network/82104	HMDB0060118							131769830		CCCCC[C@H](O)[C@H](C\C=C/CCCCCCCC(O)=O)O[C@H]1O[C@@H]([C@H](O)[C@H](O)[C@@H]1O)C(O)=O	WDJRXGFYLUIKBX-GRIBZEQKSA-N	Lipids and lipid-like molecules	Saccharolipids	Unclassified	Level 4	37.9	2.36	M+FA-H	C24H42O10	-4.88984	4.96891	1.91943e+06	2.5566e+06	0.750774	-0.413549	Down	0.0297617	0.471775	2.11725e+06	1.63587e+06	2.67941e+06	1.8352e+06	2.23389e+06	1.01496e+06	2.54813e+06	2.28674e+06	2.67399e+06	2.74799e+06	2.81947e+06	2.26328e+06
7.57_553.2834m/z	553.283	7.56737	neg	Ganoderic Acid H	59796	http://funmeta.oebiotech.com/network/59796	HMDB0035987	91172						73657194	98665-19-1	CC(CC(=O)CC(C)C(O)=O)C1CC(=O)C2(C)C3=C(C(=O)C(OC(C)=O)C12C)C1(C)CCC(O)C(C)(C)C1CC3=O	YCXUCEXEMJPDRZ-UHFFFAOYSA-N	Lipids and lipid-like molecules	Prenol lipids	Triterpenoids	Level 4	40.7	16.7	M-H2O-H	C32H44O9	4.72956	4.83912	851355	1.33506e+06	0.637692	-0.649069	Down	0.00678968	0.273669	703619	717360	1.16015e+06	1.13471e+06	996324	395960	1.4803e+06	1.44729e+06	1.15631e+06	1.56045e+06	1.15797e+06	1.20803e+06
9.41_370.2948m/z	370.295	9.41218	pos	Cis-5-Tetradecenoylcarnitine	8339	http://funmeta.oebiotech.com/network/8339	HMDB0002014	6437	LMFA07070057	73060				22833575	835598-21-5	[N+](C)(C)(C)CC(OC(=O)CCC/C=C\CCCCCCCC)CC(=O)[O-]	NNCBVXBBLABOCB-SEYXRHQNSA-N	Lipids and lipid-like molecules	Fatty Acyls	Fatty acid esters	Level 2	52.3	36.5	M+H	C21H39NO4	-0.969368	4.59433	676272	1.1947e+06	0.56606	-0.820973	Down	0.0201781	0.418754	526202	506499	650459	1.24814e+06	755808	370526	1.70617e+06	1.15215e+06	664738	1.15999e+06	1.11881e+06	1.36634e+06
11.29_598.2790n	599.286	11.2894	pos	Hematoporphyrin	258383	http://funmeta.oebiotech.com/network/258383	HMDB0000668	5638						11103	14459-29-1	CC1=C(C2=CC3=NC(=CC4=NC(=CC5=C(C(=C(N5)C=C1N2)C(C)O)C)C(=C4CCC(=O)O)C)C(=C3C)CCC(=O)O)C(C)O	KFKRXESVMDBTNQ-UHFFFAOYSA-N	Organoheterocyclic compounds	Tetrapyrroles and derivatives	Porphyrins	Level 4	41	8.94	M+H, M+Na	C34H38N4O6	-0.257716	4.49443	204748	637582	0.321133	-1.63876	Down	0.00304729	0.222143	33242.6	195948	93041.6	349346	128613	428300	912110	616426	359658	861059	412715	663524
13.20_325.1841m/z	325.184	13.1966	neg	4-Dodecylbenzenesulfonic Acid	81936	http://funmeta.oebiotech.com/network/81936	HMDB0059915	324404						8485		CCCCCCCCCCCCC1=CC=C(C=C1)S(O)(=O)=O	KWXICGTUELOLSQ-UHFFFAOYSA-N	Benzenoids	Benzene and substituted derivatives	Benzenesulfonic acids and derivatives	Level 4	43.3	21.7	M-H	C18H30O3S	-0.50211	4.45152	1.74978e+06	2.27247e+06	0.76999	-0.377088	Down	0.0195698	0.41564	1.44942e+06	1.59534e+06	1.94487e+06	1.90913e+06	1.29549e+06	2.30443e+06	2.6882e+06	2.24588e+06	2.40383e+06	2.31906e+06	1.89418e+06	2.08366e+06
6.52_309.1271m/z	309.127	6.52353	neg	Tiapride	65010	http://funmeta.oebiotech.com/network/65010	HMDB0042039	44330						5467	51012-32-9	CCN(CC)CCN=C(O)C1=C(OC)C=CC(=C1)S(C)(=O)=O	JTVPZMFULRWINT-UHFFFAOYSA-N	Benzenoids	Benzene and substituted derivatives	Benzenesulfonyl compounds	Level 3	46	47.9	M-H2O-H	C15H24N2O4S	-2.26388	4.39542	808110	1.22544e+06	0.659444	-0.600677	Down	0.00926312	0.317235	574560	570614	1.17298e+06	945414	1.03925e+06	545833	1.37405e+06	1.30235e+06	1.03797e+06	1.40707e+06	1.10369e+06	1.12751e+06
1.17_187.0422m/z	187.042	1.17485	neg	Bisazobiphenyl	204243	http://funmeta.oebiotech.com/network/204243	HMDB0249265							129651751		C1=CC=C(C=C1)C1=CC2=C(N=N2)C2=C1N=N2	FBIBGSLAWOOPCO-UHFFFAOYSA-N	Unclassified	Unclassified	Unclassified	Level 4	37.4	3.06	M-H2O-H	C12H6N4	4.00796	4.31266	803900	414687	1.93857	0.954994	Up	0.00423967	0.236201	1.17732e+06	766656	628320	677991	518408	1.05471e+06	406782	417318	395185	438245	380046	450544
7.24_308.1193m/z	308.119	7.2358	neg	Pyridone 6	210748	http://funmeta.oebiotech.com/network/210748	HMDB0256971			87103				5494425		CC(C)(C)C1=NC2=C3C=CC(F)=CC3=C3C(=O)NC=CC3=C2N1	VNDWQCSOSCCWIP-UHFFFAOYSA-N	Organoheterocyclic compounds	Isoquinolines and derivatives	Isoquinolones and derivatives	Level 3	46.3	49.6	M-H	C18H16FN3O	-3.82742	4.16165	356929	689026	0.518019	-0.948922	Down	0.0033044	0.222143	234200	260364	430716	293493	651288	271512	628482	795571	606535	902343	685708	515518
9.96_398.3262m/z	398.326	9.95752	pos	Trans-Hexadec-2-Enoyl Carnitine	8391	http://funmeta.oebiotech.com/network/8391	HMDB0006317	58388	LMFA07070109	86031				53477817		O(C(=O)/C=C/CCCCCCCCCCCCC)C(C[N+](C)(C)C)CC(=O)[O-]	SOYNLLDADLOGAM-ISLYRVAYSA-N	Lipids and lipid-like molecules	Fatty Acyls	Fatty acid esters	Level 1	55.6	59.4	M+H	C23H43NO4	-0.635805	4.09063	543599	917230	0.592653	-0.75474	Down	0.00520676	0.251171	488054	480331	514677	802536	460432	515566	1.14554e+06	877693	541860	814131	1.0382e+06	1.08595e+06
9.83_439.3295n	422.326	9.8273	pos	(11e,13z)-10-Hydroxyoctadeca-11,13-Dienoylcarnitine	198085	http://funmeta.oebiotech.com/network/198085	HMDB0241544									CCCCC=CC=CC(O)CCCCCCCCC(=O)OC(CC([O-])=O)C[N+](C)(C)C	PGOWXCBADQKSCL-UHFFFAOYSA-N	Unclassified	Unclassified	Unclassified	Level 4	38.8	40.8	M+H-H2O, M+K	C25H45NO5	-0.619695	4.01105	169801	451218	0.376317	-1.40998	Down	9.3792e-05	0.0526289	122497	163792	179147	244376	129246	179750	533714	526646	265376	451723	507046	422802
10.60_435.2753m/z	435.275	10.6021	neg	D8'-Merulinic Acid A	64543	http://funmeta.oebiotech.com/network/64543	HMDB0041454	95850		175125				5319371	69506-65-6	CCCCCCCC\C=C\CCCCCCCC1=CC(O)=CC(O)=C1C(O)=O	IXDZSQUQSCLSSD-MDZDMXLPSA-N	Benzenoids	Benzene and substituted derivatives	Benzoic acids and derivatives	Level 3	55.5	81.4	M+FA-H	C24H38O4	0.202188	3.92971	318183	12704.4	25.0452	4.64646	Up	5.72489e-05	0.0469534	284923	276062	398557	440572	378613	130373	21145.3	10972.8	12160.5	9227.52	8836.91	13883.1
9.53_805.5601m/z	805.56	9.5314	neg	PG(O-16:0/20:2(11Z,14Z))	23487	http://funmeta.oebiotech.com/network/23487		79824	LMGP04020013					52927261		[C@]([H])(OC(CCCCCCCCC/C=C\C/C=C\CCCCC)=O)(COP(=O)(O)OC[C@@]([H])(O)CO)COCCCCCCCCCCCCCCCC	XJRJYPGTSZMAIK-TWOOBQCCSA-N	Lipids and lipid-like molecules	Glycerophospholipids	Glycerophosphoglycerols	Level 4	39.5	2.75	M+FA-H	C42H81O9P	0.103036	3.91053	246237	702873	0.35033	-1.51321	Down	0.0298256	0.471775	324905	575627	56741.2	210470	53164.5	256516	1.22957e+06	881517	229836	753639	236059	886619
11.19_535.3095m/z	535.31	11.1867	neg	Dihydrocelastryl Diacetate	266889	http://funmeta.oebiotech.com/network/266889		44211						6708713		CC1=C2CC=C3C(C2=CC(=C1OC(=O)C)OC(=O)C)(CCC4(C3(CCC5(C4CC(CC5)(C)C(=O)O)C)C)C)C	SAOOBRUHTPONGX-UANCAJPASA-N	Benzenoids	Phenanthrenes and derivatives	Unclassified	Level 4	37.5	3.17	M-H	C33H44O6	5.63895	3.61072	69760.2	435756	0.16009	-2.64305	Down	0.00518971	0.251171	64520.9	107033	80186.3	72267.5	76226.5	18326.6	804991	206671	468081	123450	416597	594747
8.05_561.3297n	606.328	8.05032	neg	Ibha#28	10373	http://funmeta.oebiotech.com/network/10373			LMFA13040108	79359				86289894		O([C@@H](CCCCCCCCCCC[C@H](O)CC(=O)O)C)[C@H]1[C@H](O)C[C@@H](OC(=O)C2=CNC3C=CC=CC=32)[C@H](C)O1	DVKTXYSVNVCEOI-AQTHURGKSA-N	Lipids and lipid-like molecules	Fatty Acyls	Fatty acids and conjugates	Level 4	44.3	24.4	M-H2O-H, M+FA-H	C31H47NO8	-0.870302	3.60791	581446	255640	2.27447	1.18553	Up	0.0493522	0.560575	222941	606219	691421	437062	580859	950175	727203	64871.3	150906	21189.6	205499	364169
3.25_351.1407n	396.139	3.24508	neg	Lomefloxacin	53228	http://funmeta.oebiotech.com/network/53228	HMDB0015113	1015		116278	C07078			3948	98079-51-7	CCN1C=C(C(O)=O)C(=O)C2=CC(F)=C(N3CCNC(C)C3)C(F)=C12	ZEKZLJVOYLTDKK-UHFFFAOYSA-N	Organoheterocyclic compounds	Quinolines and derivatives	Quinoline carboxylic acids	Level 4	41.1	15.1	M-H, M+FA-H	C17H19F2N3O3	3.45388	3.54891	169561	510303	0.332275	-1.58955	Down	0.00715952	0.281081	40940.5	470775	75324.7	38461.8	391730	134.837	565209	452704	406220	485607	389687	762391
6.20_469.2807m/z	469.281	6.20397	neg	3a,7b,21-Trihydroxy-5b-Cholanoic Acid	52202	http://funmeta.oebiotech.com/network/52202	HMDB0013192							53481646		C[C@]12CCC3C(C1CCC2[C@H](O)C(O)CCC(O)=O)[C@@H](O)CC1C[C@H](O)CC[C@]31C	JHBLUEHIRYMJOU-ZSFPCQDKSA-N	Lipids and lipid-like molecules	Steroids and steroid derivatives	Androstane steroids	Level 2	45.3	0	M+FA-H	C24H40O6	0.00732371	3.49975	241449	9278.04	26.0237	4.70175	Up	0.000211877	0.0873417	200338	239932	375925	116784	343630	172085	14138	5293.93	9516.33	6392.25	9069.97	11257.8
7.96_553.2842m/z	553.284	7.95853	neg	2-O-(Beta-D-Galactopyranosyl-(1->6)-Beta-D-Galactopyranosyl) 2s-Hydroxytridecanoic Acid	10223	http://funmeta.oebiotech.com/network/10223			LMFA13010048					56936282		O([C@H]1[C@H](O)[C@@H](O)[C@@H](O)[C@@H](CO[C@H]2[C@H](O)[C@@H](O)[C@@H](O)[C@@H](CO)O2)O1)[C@@H](CCCCCCCCCCC)C(=O)O	MBOSFCFYOLTTNJ-DOBKLUGSSA-N	Lipids and lipid-like molecules	Fatty Acyls	Fatty acyl glycosides	Level 4	43.9	29.3	M-H	C25H46O13	-4.34563	3.49695	838535	1.17498e+06	0.713659	-0.486693	Down	0.0241477	0.43975	792215	836147	1.27094e+06	902189	810604	419109	1.46798e+06	1.04997e+06	1.10204e+06	1.10506e+06	1.15146e+06	1.17337e+06
7.98_356.1744n	711.342	7.9769	neg	19-Epischolaricine	200291	http://funmeta.oebiotech.com/network/200291	HMDB0244830							14707744		COC(=O)C1=C2NC3=C(O)C=CC=C3C22CCN3CC(C(C)O)C1CC23	GNCUCBQZLQLSOF-UHFFFAOYSA-N	Alkaloids and derivatives	Strychnos alkaloids	Unclassified	Level 4	39.8	3.54	M-H, 2M-H	C20H24N2O4	2.26484	3.47838	660505	971504	0.679878	-0.556651	Down	0.0487237	0.560575	537393	455485	837489	920968	922396	289297	754980	777381	1.14385e+06	986262	1.27607e+06	890487
11.09_198.1983n	243.197	11.0918	neg	10e-Tridecen-2s-Ol	6263	http://funmeta.oebiotech.com/network/6263		96996	LMFA05000518					45101655		C[C@H](O)CCCCCCC/C=C/CC	UQVARQDMXOJMSY-IHVVCDCBSA-N	Lipids and lipid-like molecules	Fatty Acyls	Fatty alcohols	Level 4	45.9	31.2	M-H, M+FA-H	C13H26O	-0.113443	3.47339	152008	397613	0.382301	-1.38722	Down	0.000777404	0.151474	124285	150932	164168	243814	84450.4	144399	371487	523368	262946	453848	268402	505627
12.85_555.2843m/z	555.284	12.851	neg	SQMG(16:0/0:0)	18031	http://funmeta.oebiotech.com/network/18031			LMGL04010021					101560606		[C@](CO[C@@H]1[C@H](O)[C@@H](O)[C@H](O)[C@@H](CS(O)(=O)=O)O1)([H])(O)COC(=O)CCCCCCCCCCCCCCC	PVPLOFLVMFDWJG-BIKTWNJESA-N	Lipids and lipid-like molecules	Glycerolipids	Glycosylglycerols	Level 3	53.9	79.5	M-H	C25H48O11S	-0.27757	3.42171	215713	443605	0.486273	-1.04016	Down	0.00139352	0.174332	223646	195957	192253	236786	333705	111931	265578	523349	368007	533081	483120	488494
8.29_551.2686m/z	551.269	8.29242	neg	Geodisterol-O-Sulfite	44296	http://funmeta.oebiotech.com/network/44296		84129	LMST01040193					44254699		C1C2[C@@]3([H])CC[C@]4(C)[C@@]([H])([C@](O)(C)CC/C(=C\C)/C(C)C)[C@@H](O)C[C@@]4([H])[C@]3([H])CCC=2C=C(OS(O)(=O)=O)C=1	BGCSDXFDUOTODX-NMDKGTOKSA-N	Lipids and lipid-like molecules	Steroids and steroid derivatives	Cholestane steroids	Level 4	39.3	7.49	M+FA-H	C28H42O6S	0.442486	3.36222	295051	515954	0.571855	-0.806278	Down	0.000254681	0.0962376	301715	277545	408790	301657	310106	170493	512001	433845	593667	514450	576247	465513
7.35_276.1722n	259.169	7.35308	pos	Panaquinquecol 2	6397	http://funmeta.oebiotech.com/network/6397	HMDB0038938	93549	LMFA05000687					14827985	133921-58-1	C=CC(C#CC#CC(C1OC1CCCCCCC)O)O	UJQVRPFUQYYCTH-UHFFFAOYSA-N	Lipids and lipid-like molecules	Fatty Acyls	Fatty alcohols	Level 2	43.1	0.0453	M+H-H2O, M+H	C17H24O3	-1.21228	3.27068	263097	4248.63	61.9252	5.95245	Up	0.0033934	0.222143	182511	175860	403613	466232	329173	21195.3	5324.83	5146.1	2240.34	3975.71	2663.43	6141.38
10.60_886.6183m/z	886.618	10.6021	neg	PE(22:0/20:3(6,8,11)-OH(5))	236914	http://funmeta.oebiotech.com/network/236914	HMDB0283812									[H][C@@](COC(=O)CCCCCCCCCCCCCCCCCCCCC)(COP(O)(=O)OCCN)OC(=O)CCCC(O)\C=C\C=C\C\C=C\CCCCCCCC	GUYIJROPPXVULR-CCMSYZBJSA-N	Unclassified	Unclassified	Unclassified	Level 4	44	22	M+FA-H	C47H88NO9P	0.449782	3.26324	267002	501321	0.532597	-0.908884	Down	0.0171194	0.397073	432979	243698	186008	256684	358255	124390	375085	444051	676837	605659	644442	261852
9.57_405.2285m/z	405.228	9.56828	neg	17s-Hpdha	4862	http://funmeta.oebiotech.com/network/4862		45483	LMFA04000051	136113				52921992		C(CC/C=C\C/C=C\C/C=C\C/C=C\C=C\[C@@H](OO)C/C=C\CC)(=O)O	BNHQALRBDJVUQB-YTQNUIGOSA-N	Lipids and lipid-like molecules	Fatty Acyls	Fatty acids and conjugates	Level 3	52.1	63.6	M+FA-H	C22H32O4	0.569677	3.22465	265219	1661.33	159.643	7.3187	Up	0.00407816	0.229719	160361	178157	332746	579098	248521	92428.4	8610.18	1199.2	5.62373e-07	37.2724	121.312	5.62373e-07
9.85_755.4226m/z	755.423	9.84717	neg	(3b,16a,20r)-25-Acetoxy-3,16,20,22-Tetrahydroxy-5-Cucurbiten-11-One 3-Glucoside	59228	http://funmeta.oebiotech.com/network/59228	HMDB0035346	90646						131751717	178062-95-8	CC(=O)OC(C)(C)CCC(O)C(C)(O)C1C(O)CC2(C)C3CC=C4C(CCC(OC5OC(CO)C(O)C(O)C5O)C4(C)C)C3(C)C(=O)CC12C	MLRANCIIGOHULD-UHFFFAOYSA-N	Lipids and lipid-like molecules	Steroids and steroid derivatives	Steroidal glycosides	Level 4	40.7	6.99	M+FA-H	C38H62O12	0.337842	3.22192	424366	182662	2.32324	1.21614	Up	0.00905146	0.315437	335777	252719	323022	377085	514867	742728	234321	193210	126483	200648	136824	204486
6.17_470.2872n	493.276	6.17208	pos	Ceanothine C	54309	http://funmeta.oebiotech.com/network/54309	HMDB0029340			171986				131750853	18658-42-9	CC(C)CC1NC(=O)C(NC(=O)C2CCCN2C)C(OC2=CC=C(C=C2)\C=C/NC1=O)C(C)C	VAPUILOXKWGXSJ-SEYXRHQNSA-N	Organic acids and derivatives	Carboxylic acids and derivatives	Amino acids, peptides, and analogues	Level 4	40.9	13.2	M+Na, M+K, M+H-H2O	C26H38N4O4	-4.4305	3.20426	210714	7761.85	27.1474	4.76274	Up	0.000358351	0.108962	93988.5	202431	337255	134237	302666	193704	10086.7	7850.21	4053.23	10134.7	3873.92	10572.3
12.88_568.4698n	591.459	12.8757	pos	TG(10:0/13:0/8:0)	91989	http://funmeta.oebiotech.com/network/91989	HMDB0071165							131777972		[H][C@@](COC(=O)CCCCCCC)(COC(=O)CCCCCCCCC)OC(=O)CCCCCCCCCCCC	BHOBAXXVADYYDE-WJOKGBTCSA-N	Lipids and lipid-like molecules	Glycerolipids	Triradylcglycerols	Level 4	39.3	0.0148	M+H, M+Na	C34H64O6	-0.80921	3.12118	73037	310383	0.235312	-2.08735	Down	0.0108797	0.326715	25140.4	42251.4	102288	183133	24917.6	60492.4	628802	300396	151721	340739	145666	294977
13.73_339.1998m/z	339.2	13.7286	neg	Norethindrone Acetate	266875	http://funmeta.oebiotech.com/network/266875		44171			C08152			5832	51-98-9	CC(=O)OC1(CCC2C1(CCC3C2CCC4=CC(=O)CCC34)C)C#C	IMONTRJLAWHYGT-ZCPXKWAGSA-N	Lipids and lipid-like molecules	Steroids and steroid derivatives	Steroid esters	Level 4	39	9.37	M-H	C22H28O3	9.38223	3.09822	870887	1.14017e+06	0.763823	-0.38869	Down	0.0288342	0.468687	775783	805263	869380	973928	643381	1.15759e+06	1.47156e+06	1.14522e+06	1.16312e+06	1.12113e+06	907501	1.0325e+06
11.36_497.2942m/z	497.294	11.3567	neg	Desmethylnortriptyline	82422	http://funmeta.oebiotech.com/network/82422	HMDB0060531	1610						162558	4444-42-2	NCCC=C1C2=CC=CC=C2CCC2=CC=CC=C12	PTQFRALDEONNOA-UHFFFAOYSA-N	Benzenoids	Dibenzocycloheptenes	Unclassified	Level 4	38.7	0	2M-H	C18H19N	-3.96252	3.05803	307097	511440	0.600457	-0.735868	Down	0.021862	0.43131	305523	182383	380609	285483	406046	282541	434174	668152	388989	773888	397997	405438
0.79_146.1176m/z	146.118	0.786283	pos	4-Trimethylammoniobutanoic Acid	47422	http://funmeta.oebiotech.com/network/47422	HMDB0001161			16244	C01181	ocu00310	Lysine degradation	725	407-64-7	C[N+](C)(C)CCCC([O-])=O	JHPNVNIEXXLNTR-UHFFFAOYSA-N	Lipids and lipid-like molecules	Fatty Acyls	Fatty acids and conjugates	Level 3	52.7	63.7	M+H	C7H15NO2	0.098488	3.03841	134173	408086	0.328786	-1.60478	Down	0.0317597	0.488184	50097.8	183208	112968	121741	114576	222447	442662	631350	79665.8	539387	90004.2	665449
9.61_396.3105m/z	396.31	9.60852	pos	(10z)-12-Hydroxyhexadecenoylcarnitine	198020	http://funmeta.oebiotech.com/network/198020	HMDB0241477									CCCCC(O)C=CCCCCCCCCC(=O)OC(CC([O-])=O)C[N+](C)(C)C	NNIGBOAAXZMMQM-UHFFFAOYSA-N	Unclassified	Unclassified	Unclassified	Level 1	57.5	56.7	M+H-H2O	C23H43NO5	-0.842405	3.0339	318063	579300	0.549046	-0.865	Down	0.0229528	0.434173	307745	267362	280819	542262	289156	221034	892645	557051	329060	427573	513798	755675
7.60_287.2227m/z	287.223	7.60292	neg	10,16-Dihydroxy-Palmitic Acid	1846	http://funmeta.oebiotech.com/network/1846	HMDB0037798	35689	LMFA01050341	692	C08285			441449	69232-67-3	C(CCCCCCCCC(O)CCCCCCO)(=O)O	VJZBXAQGWLMYMS-UHFFFAOYSA-N	Lipids and lipid-like molecules	Fatty Acyls	Fatty acids and conjugates	Level 3	50.1	54.3	M-H	C16H32O4	-0.378189	2.99841	107936	326128	0.330963	-1.59526	Down	0.0262629	0.455874	33069.3	196503	131135	210530	42971.3	33409.6	411408	637848	167343	312611	111096	316459
10.48_845.5771n	846.584	10.4807	pos	PE(20:1(11Z)/PGF1alpha)	215120	http://funmeta.oebiotech.com/network/215120	HMDB0262018									CCCCCCCC\C=C/CCCCCCCCCC(=O)OC[C@H](COP(O)(=O)OCCN)OC(=O)CCCCCC[C@H]1[C@@H](O)C[C@@H](O)[C@@H]1\C=C\[C@@H](O)CCCCC	WVJDYQZORQKJDV-NZTGRFSDSA-N	Unclassified	Unclassified	Unclassified	Level 4	43.1	22.7	M+H, M+Na	C45H84NO11P	-1.27217	2.96647	113478	281092	0.403706	-1.30862	Down	0.00149183	0.179308	150846	89744.2	68893.1	182575	111473	77338	336309	211074	249169	258461	423132	208404
10.09_663.4076m/z	663.408	10.0888	pos	Officinoterpenoside C	36322	http://funmeta.oebiotech.com/network/36322			LMPR0106150047							C1[C@@H](O)[C@H](O)[C@@](CO)(C)[C@]2([H])CC[C@@]3(C)[C@]4(C)CC[C@@]5(C(=O)O[C@H]6[C@H](O)[C@@H](O)[C@H](O)[C@@H](CO)O6)CC[C@@](C)(CO)[C@H](C)[C@@]5([H])C4=CC[C@]3([H])[C@@]12C	CYKADGBCIQYFTJ-JTKKEWTBSA-N	Lipids and lipid-like molecules	Prenol lipids	Terpene glycosides	Level 4	40.5	17.4	M+H-H2O	C37H60O11	-3.95786	2.96154	284092	475197	0.59784	-0.742168	Down	0.0024907	0.209162	153774	346987	342235	328037	150898	382621	564051	457932	405227	446289	477715	499968
5.14_254.0725m/z	254.073	5.13645	neg	2-Aminoflubendazole	200467	http://funmeta.oebiotech.com/network/200467	HMDB0245017	849856						57358774		NC1=NC2=C(N1)C=C(C=C2)C(=O)C1=CC=C(F)C=C1	WINHLTQNRABBSW-UHFFFAOYSA-N	Unclassified	Unclassified	Unclassified	Level 4	42	25.3	M-H	C14H10FN3O	-3.93439	2.90423	362599	164082	2.20986	1.14395	Up	0.0209036	0.426107	342285	329815	336546	557323	234031	375595	381760	104438	58270.2	82819.5	52590	304616
10.55_311.2229m/z	311.223	10.546	neg	9,12-Heptadecadienoic Acid	1429	http://funmeta.oebiotech.com/network/1429	HMDB0250290	834138	LMFA01031075					54029176		C(CCCCCCCC=CCC=CCCCC)(=O)O	LEIXEEFBKOMCEQ-UHFFFAOYSA-N	Lipids and lipid-like molecules	Fatty Acyls	Fatty acids and conjugates	Level 3	57.4	89.4	M+FA-H	C17H30O2	0.2577	2.89901	199632	376332	0.530468	-0.914663	Down	0.00610968	0.26644	120680	185182	166821	283497	157731	283879	410806	530435	239426	277037	407438	392847
1.69_188.1161n	189.123	1.6872	pos	Ile Gly	266163	http://funmeta.oebiotech.com/network/266163		23807						6992868		CCC(C)C(C(=O)NCC(=O)[O-])[NH3+]	UCGDDTHMMVWVMV-FSPLSTOPSA-N	Organic acids and derivatives	Carboxylic acids and derivatives	Amino acids, peptides, and analogues	Level 1	55.2	61.5	M+H, M+Na	C8H16N2O3	0.0356662	2.888	362163	146016	2.48029	1.31051	Up	0.0349778	0.498763	734959	442740	350167	270572	269097	105443	189007	164805	132927	79382.6	167071	142905
11.29_515.3188m/z	515.319	11.2894	pos	Ic202b	8759	http://funmeta.oebiotech.com/network/8759			LMFA08020183	66066				9828474		C(N)CCCCN(O)C(CCC(=O)NCCCCCN(C(=O)CCC(=O)NCCCCC[N+](=O)[O-])O)=O	BHNYEXHOBOECJW-UHFFFAOYSA-N	Lipids and lipid-like molecules	Fatty Acyls	Fatty amides	Level 4	46.5	37.9	M+H-H2O	C23H44N6O8	0.0638694	2.88267	133905	310422	0.431366	-1.21302	Down	0.0126418	0.348983	70747.7	158187	117230	215075	113713	128479	306164	515245	148818	395439	190030	306835
10.70_631.3490m/z	631.349	10.6971	neg	2(1h)-Pyrimidinone,5-[3-[(1s,2s,4r)-Bicyclo[2.2.1]Hept-2-Yloxy]-4-Methoxyphenyl]Tetrahydro-	200056	http://funmeta.oebiotech.com/network/200056	HMDB0244563							9839925		COC1=C(OC2CC3CCC2C3)C=C(C=C1)C1CNC(=O)NC1	LITNEAPWQHVPOK-UHFFFAOYSA-N	Lipids and lipid-like molecules	Prenol lipids	Monoterpenoids	Level 2	42	0	2M-H	C18H24N2O3	-1.75498	2.86143	216785	405641	0.534426	-0.903937	Down	0.00535151	0.254405	333706	278250	150463	259975	188985	89332.6	496456	470993	242356	374024	382019	467997
8.62_406.2722n	451.27	8.62487	neg	3alpha,12alpha-Dihydroxy-7-Oxo-5beta-Cholan-24-Oic Acid	46046	http://funmeta.oebiotech.com/network/46046	HMDB0000391	5380	LMST04010184	16390				188292	911-40-0	C1[C@]2(C)[C@@]3([H])C[C@H](O)[C@]4(C)[C@@]([H])([C@]([H])(C)CCC(O)=O)CC[C@@]4([H])[C@]3([H])C(=O)C[C@]2([H])C[C@H](O)C1	RHCPKKNRWFXMAT-RRWYKFPJSA-N	Lipids and lipid-like molecules	Steroids and steroid derivatives	Bile acids, alcohols and derivatives	Level 3	48.5	49.2	M-H, M+FA-H	C24H38O5	0.681536	2.84161	496778	313176	1.58626	0.665629	Up	0.00934922	0.317235	470313	701060	443728	538271	471805	355495	448592	244342	293549	239639	299659	353274
3.29_374.1298m/z	374.13	3.2916	pos	Acaciabiuronic Acid	54805	http://funmeta.oebiotech.com/network/54805	HMDB0029938			167945				14160009	7264-19-9	OC1OC(COC2OC(C(O)C(O)C2O)C(O)=O)C(O)C(O)C1O	YOOPHLDCWPOWDX-UHFFFAOYSA-N	Organic oxygen compounds	Organooxygen compounds	Carbohydrates and carbohydrate conjugates	Level 4	40.4	6.84	M+NH4	C12H20O12	1.44783	2.78809	170265	449268	0.378982	-1.3998	Down	0.048522	0.559898	6091.73	451730	48070.2	14842.1	500854	5.62373e-07	709578	409178	292646	332393	288176	663637
10.77_905.6357n	886.618	10.7721	neg	PS(24:0/18:1(12Z)-2OH(9,10))	236760	http://funmeta.oebiotech.com/network/236760	HMDB0283658									[H][C@@](COC(=O)CCCCCCCCCCCCCCCCCCCCCCC)(COP(O)(=O)OC[C@H](N)C(O)=O)OC(=O)CCCCCCC[C@H](O)[C@@H](O)C\C=C/CCCCC	XERGPVAFGDWNCI-KZHLVULBSA-N	Unclassified	Unclassified	Unclassified	Level 4	43	19.3	M-H2O-H, M+FA-H	C48H92NO12P	-0.0116722	2.78653	427434	615984	0.693904	-0.527191	Down	0.029896	0.471775	652127	466269	343309	430820	490571	181508	601591	675396	699409	665285	611412	442810
6.02_553.2843m/z	553.284	6.01668	neg	Glas#20	10366	http://funmeta.oebiotech.com/network/10366			LMFA13040101	79304				86289879		O([C@@H](CCCCCCCCCC(=O)O[C@H]1[C@H](O)[C@@H](O)[C@H](O)[C@@H](CO)O1)C)[C@H]1[C@H](O)C[C@@H](O)[C@H](C)O1	VJWJXLJAPFOFKF-QENFJQAJSA-N	Lipids and lipid-like molecules	Fatty Acyls	Fatty acyl glycosides	Level 3	48.9	57.1	M+FA-H	C24H44O11	-4.51435	2.74856	387855	572139	0.677903	-0.560849	Down	0.0366522	0.510597	354315	376698	581447	443815	500083	70772.1	557961	603698	559906	678135	544745	488391
12.31_524.2982m/z	524.298	12.3143	pos	PS(18:1(9Z)/0:0)	22433	http://funmeta.oebiotech.com/network/22433	HMDB0240603	40829	LMGP03050001	52649				9547099	89319-60-8	C(O)(=O)[C@@]([H])(N)COP(OC[C@]([H])(O)COC(CCCCCCC/C=C\CCCCCCCC)=O)(=O)O	JZWNYZVVZXZRRH-YFKVPUFHSA-N	Lipids and lipid-like molecules	Glycerophospholipids	Glycerophosphoserines	Level 1	57.7	71.6	M+H	C24H46NO9P	-0.238026	2.73015	479145	251386	1.90601	0.930557	Up	0.0375917	0.51274	371309	332372	479762	728346	441715	521368	192948	57694.8	505853	125622	460709	165491
10.01_596.2630n	597.27	10.0139	pos	Chlorin E6	81967	http://funmeta.oebiotech.com/network/81967	HMDB0059948									CCC1=C(C)C2=N\C\1=C/C1=C(C)C(C(O)=O)=C(N1)\C(CC(O)=O)=C1/N=C(/C=C3\N/C(=C\2)C(C=C)=C3C)C(C)C1CCC(O)=O	VAJLRIOJDADNAT-XORBMCRRSA-N	Organoheterocyclic compounds	Tetrapyrroles and derivatives	Chlorins	Level 4	38.7	0	M+H, M+Na	C34H36N4O6	-0.810846	2.70867	84165.3	229910	0.366079	-1.44977	Down	0.0033297	0.222143	11947.1	62743.1	76710	121449	63115	169028	212844	300329	122624	328124	181925	233617
8.01_551.2687m/z	551.269	8.01415	neg	4-Megastigmene-6a,9r-Diol 9-[Apiosyl-(1->6)-Glucoside]	64659	http://funmeta.oebiotech.com/network/64659	HMDB0041580	95960		173281				85227631	177261-74-4	CC(CCC1(O)C(C)=CCCC1(C)C)OC1OC(COC2OCC(O)(CO)C2O)C(O)C(O)C1O	QWCOEYNCDIXGMI-UHFFFAOYSA-N	Lipids and lipid-like molecules	Fatty Acyls	Fatty acyl glycosides	Level 4	39.8	10.8	M+FA-H	C24H42O11	-4.4094	2.68392	338636	482334	0.702078	-0.510297	Down	0.0019256	0.187477	320258	301755	455472	323272	389167	241891	485961	465009	490641	543853	489110	419430
9.68_454.2922m/z	454.292	9.68163	pos	3-Hydroxyhexadecanoyl Carnitine	83249	http://funmeta.oebiotech.com/network/83249	HMDB0061642			73070				71464553		CCCCCCCCCCCCCC(O)CC(=O)OC(CC([O-])=O)C[N+](C)(C)C	XKAZIAFZAQAHHG-UHFFFAOYSA-N	Lipids and lipid-like molecules	Fatty Acyls	Fatty acid esters	Level 2	54.1	0	M+K	C23H45NO5	-1.73125	2.68229	190701	366844	0.519843	-0.943851	Down	0.00632748	0.26644	145995	238040	162837	292635	196472	108229	570346	320831	328013	278443	312426	391004
7.67_568.2872n	591.276	7.67162	pos	Canesceol	58188	http://funmeta.oebiotech.com/network/58188	HMDB0034084	89704						3729509	82228-15-7	CC1OC(OC2CCC3(CO)C4C(O)CC5(C)C(CCC5(O)C4CCC3(O)C2)C2=CC(=O)OC2)C(O)C(O)C1O	BUGNRCRUPAIYMD-UHFFFAOYSA-N	Lipids and lipid-like molecules	Steroids and steroid derivatives	Steroid lactones	Level 4	40.9	10.4	M+H, M+NH4, M+Na	C29H44O11	-2.01329	2.6363	237429	4420.95	53.7055	5.747	Up	0.0319811	0.488391	108974	207701	220752	677364	195189	14596.5	6593.53	6036.09	1615.2	5498.59	1590.23	5192.09
5.96_412.2840m/z	412.284	5.96313	pos	N-Arachidonoyl Gaba	83529	http://funmeta.oebiotech.com/network/83529	HMDB0062330									[H]\C(CCCCC)=C(/[H])C\C([H])=C(\[H])C\C([H])=C(\[H])CC([H])=C([H])CCCC(O)=NCCCC(O)=O	JKUDIEXTAYKJNX-CDIMZWLNSA-N	Organic acids and derivatives	Carboxylic acids and derivatives	Amino acids, peptides, and analogues	Level 4	43.9	29.3	M+Na	C24H39NO3	4.5351	2.57711	337796	147651	2.28781	1.19397	Up	0.0328983	0.490714	100654	332566	318660	555112	210236	509551	277865	97204.8	109643	87166.3	119225	194799
5.70_487.2008m/z	487.201	5.69712	neg	Estriol Succinate	206511	http://funmeta.oebiotech.com/network/206511	HMDB0251979							13066304		CC12CCC3C(CCC4=CC(O)=CC=C34)C1CC(OC(=O)CCC(O)=O)C2OC(=O)CCC(O)=O	VBRVDDFOBZNCPF-UHFFFAOYSA-N	Lipids and lipid-like molecules	Steroids and steroid derivatives	Steroid esters	Level 2	42.2	0	M-H	C26H32O9	7.10352	2.5575	172954	5.62373e-07	3.07543e+11	38.162	Up	0.0385681	0.512944	126824	74284.4	152492	52155.9	103206	528759	5.62373e-07	5.62373e-07	5.62373e-07	5.62373e-07	5.62373e-07	5.62373e-07
3.25_419.1281n	464.126	3.24508	neg	Dolutegravir	206192	http://funmeta.oebiotech.com/network/206192	HMDB0251580							57414794		CC1CCOC2CN3C=C(C(=O)NCC4=C(F)C=C(F)C=C4)C(=O)C(O)=C3C(=O)N12	RHWKPHLQXYSBKR-UHFFFAOYSA-N	Organoheterocyclic compounds	Pyridines and derivatives	Pyridinecarboxylic acids and derivatives	Level 4	37.6	0.0806	M-H, M+FA-H	C20H19F2N3O5	-2.83765	2.55398	84453.1	260443	0.324267	-1.62474	Down	0.00769734	0.29208	5836.34	236048	36644.7	15263.6	212926	5.62373e-07	288624	229243	206382	255505	197660	385243
9.42_332.2563n	313.238	9.42053	neg	9,10,13-Trihydroxy-Octadecanoic Acid	1976	http://funmeta.oebiotech.com/network/1976	HMDB0030935	87299	LMFA01050537					45359277	50439-74-2	C(CCCCCCCC(O)C(O)CCC(O)CCCCC)(=O)O	CDWBHGXGXFTKRD-UHFFFAOYSA-N	Lipids and lipid-like molecules	Fatty Acyls	Fatty acids and conjugates	Level 3	52.2	65	M-H2O-H, M-H	C18H36O5	0.0437152	2.4866	72781	220145	0.330605	-1.59682	Down	0.0186581	0.412749	29381	75094.8	103038	164510	24398.2	40264.6	328495	382647	115116	199347	83981	211285
8.53_553.3204m/z	553.32	8.53217	neg	Tazemetostat	257610	http://funmeta.oebiotech.com/network/257610	HMDB0304867									CCN(C1CCOCC1)C1=CC(=CC(C(=O)NCC2=C(C)C=C(C)NC2=O)=C1C)C1=CC=C(CN2CCOCC2)C=C1	NSQSAUGJQHDYNO-UHFFFAOYSA-N	Benzenoids	Benzene and substituted derivatives	Biphenyls and derivatives	Level 4	38	6.27	M-H2O-H	C34H44N4O4	3.50624	2.41384	198190	366645	0.540551	-0.887497	Down	0.0284967	0.467314	127211	158164	273944	389278	166952	73591.9	450740	207831	448945	233964	440742	417647
4.22_257.1397m/z	257.14	4.22068	neg	Patulolide C	7863	http://funmeta.oebiotech.com/network/7863			LMFA07040122					10398271		C1(O[C@H](C)CCCCCC[C@H](O)C=C1)=O	KANOICQRSIXTJU-OJLMFNQTSA-N	Phenylpropanoids and polyketides	Macrolides and analogues	Unclassified	Level 3	53.6	70	M+FA-H	C12H20O3	1.05709	2.37826	54121.1	227138	0.238274	-2.06931	Down	0.00936313	0.317235	6368.15	22197.1	70490	11655.8	212632	1383.05	292559	96305.8	264007	113244	234676	362039
7.15_479.3465m/z	479.346	7.1462	pos	(5z,8z,10e,14z,17z)-12-Hydroxyicosa-5,8,10,14,17-Pentaenoylcarnitine	198132	http://funmeta.oebiotech.com/network/198132	HMDB0241595									CCC=CCC=CCC(O)C=CC=CCC=CCCCC(=O)OC(CC([O-])=O)C[N+](C)(C)C	JGTPDCCLPDSJED-UHFFFAOYSA-N	Unclassified	Unclassified	Unclassified	Level 3	49.5	55.1	M+NH4	C27H43NO5	-3.24859	2.35632	36989	148757	0.248653	-2.00779	Down	0.00224692	0.201756	17569.1	50506.7	41981.4	44932.6	34970.2	31973.8	192409	211296	62976.2	208576	77296	139989
0.83_218.1267n	219.134	0.832617	pos	Ile Ser	266121	http://funmeta.oebiotech.com/network/266121		23658						7021816		CCC(C)C(C(=O)NC(CO)C(=O)O)N	TWVKGYNQQAUNRN-ACZMJKKPSA-N	Organic acids and derivatives	Carboxylic acids and derivatives	Amino acids, peptides, and analogues	Level 4	48.1	40.8	M+H, M+Na	C9H18N2O4	-0.030233	2.34743	229493	102766	2.23315	1.15908	Up	0.0248772	0.447642	378907	297733	272210	99583.3	220435	108090	164966	127586	72666.8	67854.2	60549.1	122976
9.87_633.3647m/z	633.365	9.86603	neg	25-Hydroxyvitamin D2-25-Glucuronide	50908	http://funmeta.oebiotech.com/network/50908	HMDB0010342	61661			C03033	ocu00040	Pentose and glucuronate interconversions	6444033		C[C@H](\C=C\[C@H](C)C(C)(C)O[C@@H]1O[C@H](C(O)=O)[C@@H](O)[C@H](O)[C@H]1O)[C@@]1([H])CCC2\C(CCC[C@]12C)=C\C=C1\CC(O)CCC1=C	MWEHQOJAQKGFMP-JJVXHKTJSA-N	Lipids and lipid-like molecules	Steroids and steroid derivatives	Vitamin D and derivatives	Level 4	44.9	36.9	M+FA-H	C34H52O8	0.499142	2.31791	223820	333136	0.671857	-0.573773	Down	0.0019432	0.187477	219258	297463	204801	219697	228086	173613	333811	362805	254253	395817	301528	350599
13.54_617.4743m/z	617.474	13.5408	pos	DG(15:0/18:1(12Z)-O(9S,10R)/0:0)	248402	http://funmeta.oebiotech.com/network/248402	HMDB0295303									CCCCCCCCCCCCCCC(=O)OC[C@H](CO)OC(=O)CCCCCCCC1OC1C\C=C/CCCCC	IENVIZSZBZXRLN-JUCVLPFMSA-N	Unclassified	Unclassified	Unclassified	Level 4	45.2	34.4	M+Na	C36H66O6	-1.52885	2.2958	43332.4	169875	0.255084	-1.97095	Down	0.00883071	0.315298	13219.7	32977.2	59093.8	121516	17094.2	16093.8	313683	162098	82091.5	191320	82359.6	187698
10.57_320.1984n	303.195	10.5693	pos	Oryzalide B	61127	http://funmeta.oebiotech.com/network/61127	HMDB0037592	92439		138787				131752210	134885-94-2	CC1(C)C2CCC34CC(CCC3C2(C)C(O)OC1=O)C(=C)C4O	QINXJSIKYUBGSE-UHFFFAOYSA-N	Lipids and lipid-like molecules	Prenol lipids	Terpene lactones	Level 3	52.6	68.3	M+H-H2O, M+H	C19H28O4	-1.05025	2.29021	118702	187.198	634.099	9.30856	Up	0.00080649	0.151474	63151.4	102099	149113	216816	131427	49605.9	628.505	341.884	5.62373e-07	5.62373e-07	5.62373e-07	152.797
9.01_324.1362n	323.129	9.00997	neg	Licoagrochalcone A	33559	http://funmeta.oebiotech.com/network/33559	HMDB0032671	51874	LMPK12120068					11099375	202815-28-9	C1C(O)=C(C(/C=C/C2C=CC(O)=C(C/C=C(/C)\C)C=2)=O)C=CC=1O	TVUGLERLRIQATC-BJMVGYQFSA-N	Phenylpropanoids and polyketides	Linear 1,3-diarylpropanoids	Chalcones and dihydrochalcones	Level 3	53	67.9	M-H, 2M-H	C20H20O4	0.136952	2.27197	95041.7	248482	0.38249	-1.38651	Down	0.00806982	0.295102	103092	178112	96687	139612	36072.9	16674.1	340031	161696	252555	142189	212144	382275
6.65_555.2997m/z	555.3	6.65473	neg	2-Phenyl-4-Piperazin-1-Yl-1h-Benzimidazole	211678	http://funmeta.oebiotech.com/network/211678	HMDB0258090							69920610		C1CN(CCN1)C1=CC=CC2=C1N=C(N2)C1=CC=CC=C1	FVARTAHLJZODIS-UHFFFAOYSA-N	Unclassified	Unclassified	Unclassified	Level 3	49.3	56	2M-H	C17H18N4	1.28441	2.25174	248247	389650	0.637102	-0.650404	Down	0.0361514	0.506734	189440	271937	455071	292522	241250	39263.5	459854	362966	340822	411154	354608	408497
0.97_269.0880m/z	269.088	0.9712	neg	D-Erythro-L-Galacto-Nonulose	54819	http://funmeta.oebiotech.com/network/54819	HMDB0029955			169540				18618148		OCC(O)C(O)C1OC(O)(CO)C(O)C(O)C1O	USEZWDIVUDJKCA-UHFFFAOYSA-N	Organic oxygen compounds	Organooxygen compounds	Carbohydrates and carbohydrate conjugates	Level 4	41.9	14	M-H	C9H18O9	0.813316	2.24734	236069	131286	1.79813	0.846495	Up	0.0013465	0.174332	217227	166441	319674	263537	221606	227928	155882	163800	126532	107089	93056.5	141354
7.71_471.2065m/z	471.206	7.71478	neg	Paliperidone	53470	http://funmeta.oebiotech.com/network/53470	HMDB0015396	2349		83804				115237	144598-75-4	CC1=C(CCN2CCC(CC2)C2=NOC3=C2C=CC(F)=C3)C(=O)N2CCCC(O)C2=N1	PMXMIIMHBWHSKN-UHFFFAOYSA-N	Organoheterocyclic compounds	Pyridopyrimidines	Unclassified	Level 4	38.1	0	M+FA-H	C23H27FN4O3	3.70135	2.24675	98363.9	286.455	343.383	8.42367	Up	7.62687e-05	0.0494058	107023	78668	103084	109210	152597	39600.3	1718.73	5.62373e-07	5.62373e-07	5.62373e-07	5.62373e-07	5.62373e-07
10.20_908.5980m/z	908.598	10.1986	pos	Pc(Dime(11,5)/Pge1)	242201	http://funmeta.oebiotech.com/network/242201	HMDB0289101									CCCCC[C@H](O)\C=C\[C@H]1[C@H](O)CC(=O)[C@@H]1CCCCCCC(=O)O[C@H](COC(=O)CCCCCCCCCCC1=C(C)C(C)=C(CCCCC)O1)COP([O-])(=O)OCC[N+](C)(C)C	ZJNOHSYZJMRVLM-LZZSECIWSA-N	Unclassified	Unclassified	Unclassified	Level 3	44	52.5	M+H-H2O	C50H88NO12P	-3.36417	2.17388	130520	219965	0.593369	-0.752999	Down	0.00538602	0.254405	135668	84545.1	124699	108379	174513	155317	203768	230310	216953	280959	259150	128647
10.27_454.2810m/z	454.281	10.2739	neg	5-(3,4-Dimethyl-5-Pentylfuran-2-Yl)Pentanoylcarnitine	198367	http://funmeta.oebiotech.com/network/198367	HMDB0241845									CCCCCC1=C(C)C(C)=C(CCCCC(=O)OC(CC([O-])=O)C[N+](C)(C)C)O1	WRRXGVCJQHRUIW-UHFFFAOYSA-N	Unclassified	Unclassified	Unclassified	Level 4	39.3	0	M+FA-H	C23H39NO5	0.00417504	2.16986	508890	617462	0.824164	-0.278997	Down	0.00907113	0.315437	545845	523964	423826	551082	439569	569052	671491	699827	574230	583114	573057	603052
9.51_929.5799m/z	929.58	9.51305	neg	PI(20:0/20:3(8Z,11Z,14Z)-2OH(5,6))	230107	http://funmeta.oebiotech.com/network/230107	HMDB0277005									[H][C@@](COC(=O)CCCCCCCCCCCCCCCCCCC)(COP(O)(=O)O[C@H]1[C@H](O)[C@@H](O)[C@H](O)[C@@H](O)[C@H]1O)OC(=O)CCCC(O)C(O)C\C=C/C\C=C/C\C=C/CCCCC	KZAFMSRNMNIBAN-XDTATKDZSA-N	Unclassified	Unclassified	Unclassified	Level 4	38.8	4.57	M-H2O-H	C49H89O15P	4.0234	2.16904	138409	262252	0.527771	-0.922015	Down	0.0108328	0.326715	209583	237859	108799	108933	88285.5	76993.6	388164	223760	211855	288872	202112	258747
10.66_699.3801m/z	699.38	10.659	neg	DGMG(16:0/0:0)	18028	http://funmeta.oebiotech.com/network/18028			LMGL04010017							C(O[C@H]1[C@H](O)[C@@H](O)[C@@H](O)[C@@H](CO[C@@H]2[C@H](O)[C@@H](O)[C@@H](O)[C@@H](CO)O2)O1)[C@]([H])(O)COC(CCCCCCCCCCCCCCC)=O	OQWOKDQAPBSVGH-KFDGTCGFSA-N	Lipids and lipid-like molecules	Glycerolipids	Glycosylglycerols	Level 1	60.4	91.5	M+FA-H	C31H58O14	-1.16127	2.15563	43551.8	131074	0.33227	-1.58957	Down	0.00209074	0.193479	19369.5	67787.7	52279.8	51604.3	46156.5	24113.3	60013.6	204071	114655	163514	123837	120352
9.74_804.4802n	827.469	9.73558	pos	PG(a-15:0/PGE2)	223760	http://funmeta.oebiotech.com/network/223760	HMDB0270658									CCCCC[C@H](O)\C=C\[C@H]1[C@H](O)CC(=O)[C@@H]1C\C=C/CCCC(=O)O[C@H](COC(=O)CCCCCCCCCCC(C)CC)COP(O)(=O)OC[C@@H](O)CO	PJIYZKXDYCLVBG-YOBCAUJASA-N	Unclassified	Unclassified	Unclassified	Level 4	39.6	6.06	M+Na, M+K	C41H73O13P	1.66182	2.11768	39347.6	147523	0.266722	-1.90659	Down	0.016798	0.394014	12374.6	20104.1	15847.9	16017.5	122645	49096.6	253811	160584	27739.7	92194.7	214739	136068
7.83_553.3005m/z	553.301	7.8273	neg	Solacetal D	3335	http://funmeta.oebiotech.com/network/3335			LMFA02000384							C(CCCCCCC[C@@H]1O[C@H](C2=CC(OC)=C(O)C(OC)=C2)O[C@H](/C=C\CCCCC)[C@H]1O)(=O)OC	WCGSGSGEWBWAQG-ZWALSSILSA-N	Benzenoids	Phenols	Methoxyphenols	Level 4	39.6	8.58	M+FA-H	C28H44O8	-2.54624	2.06397	163910	63726.5	2.57208	1.36294	Up	0.00703953	0.279404	131296	287407	192157	109387	91394.8	171818	60033.7	74092.4	54041.4	87343.6	50864.9	55983
7.83_421.2232m/z	421.223	7.8273	neg	At-Resolvin D1	5957	http://funmeta.oebiotech.com/network/5957		45447	LMFA04030005	138179	C18178			16126783	528583-91-7	C(CC/C=C\C[C@H](O)[C@H](O)/C=C/C=C/C=C\C=C\[C@H](O)C/C=C\CC)(=O)O	OIWTWACQMDFHJG-BJEBZIPWSA-N	Lipids and lipid-like molecules	Fatty Acyls	Fatty acids and conjugates	Level 2	47	0	M+FA-H	C22H32O5	0.126487	2.06287	99153.2	68.1415	1455.11	10.5069	Up	0.00151185	0.179308	88141.7	69929.9	121391	200795	72808.7	41852.6	353.128	5.62373e-07	5.62373e-07	5.62373e-07	5.62373e-07	55.7208
11.40_334.2142n	317.211	11.3976	pos	Phytocassane B	64165	http://funmeta.oebiotech.com/network/64165	HMDB0041055							85140086	166547-22-4	CC1C2CCC3C(C)(C)C(O)C(O)C(O)C3(C)C2C(=O)C=C1C=C	XFRCVLKGZMPUFQ-UHFFFAOYSA-N	Lipids and lipid-like molecules	Prenol lipids	Diterpenoids	Level 3	53.2	71.1	M+H-H2O, M+H	C20H30O4	-0.529414	1.97964	136618	13915.2	9.81789	3.29541	Up	0.0231738	0.434173	11344.5	109018	192571	332227	93011.4	81535.9	21088.4	18716.3	5852.06	13364.5	7080.83	17389.1
9.54_406.2347n	407.242	9.53663	pos	Pravastatin Lactone	210547	http://funmeta.oebiotech.com/network/210547	HMDB0256737							9931183		CCC(C)C(=O)OC1CC(O)C=C2C=CC(C)C(CCC3CC(O)CC(=O)O3)C12	OQARDMYXSOFTLN-UHFFFAOYSA-N	Organoheterocyclic compounds	Lactones	Delta valerolactones	Level 4	40.8	11.6	M+H, M+Na	C23H34O6	-1.99907	1.97661	142084	15485.8	9.1751	3.19772	Up	0.0280343	0.464362	50203.7	85653.4	180645	368932	105550	61519.1	32934.3	18222.6	1192.3	14285.7	8745	17534.9
5.66_445.1903m/z	445.19	5.65943	neg	Ptilosteroid A	45078	http://funmeta.oebiotech.com/network/45078		84302	LMST02030212					42640653		C1[C@]2(C)[C@@]3([H])CC[C@]4(C)[C@@]([H])(C=C)[C@@H](O)[C@@H](O)[C@@]4([H])[C@]3([H])CC[C@@]2([H])[C@@H](O)[C@@H](O)[C@H]1OS(O)(=O)=O	QRMSSNGYWMVNBN-CNBQIQBMSA-N	Lipids and lipid-like molecules	Steroids and steroid derivatives	Sulfated steroids	Level 4	41.4	18.7	M-H	C21H34O8S	0.257978	1.96901	119562	42510.9	2.81249	1.49185	Up	0.00518781	0.251171	76765	92948.1	156148	101679	105991	183839	91028.6	12429.8	28673.6	17864.2	27171.2	77898.2
9.53_876.5972m/z	876.597	9.5314	neg	PS(15:0/24:1(15Z))	132702	http://funmeta.oebiotech.com/network/132702	HMDB0112341							131819722		[H][C@](N)(COP(O)(=O)OC[C@@]([H])(COC(=O)CCCCCCCCCCCCCC)OC(=O)CCCCCCCCCCCCC\C=C/CCCCCCCC)C(O)=O	SVBJOAJMJMPNJC-HFBPHNSTSA-N	Lipids and lipid-like molecules	Glycerophospholipids	Glycerophosphoserines	Level 4	39.4	3.4	M+FA-H	C45H86NO10P	0.0574547	1.96265	79597.6	159774	0.498187	-1.00524	Down	0.00516877	0.251171	104070	146767	43859.9	91836.1	74699.5	16352.9	200400	159303	164283	152052	174694	107914
14.27_284.2714n	283.264	14.2739	neg	Stearic Acid	64	http://funmeta.oebiotech.com/network/64	HMDB0000827	189	LMFA01010018	28842	C01530	ocu00061,ocu01040	Fatty acid biosynthesis|Biosynthesis of unsaturated fatty acids	5281	57-11-4	C(CCCCCCCC)CCCCCCCCC(=O)O	QIQXTHQIDYTFRH-UHFFFAOYSA-N	Lipids and lipid-like molecules	Fatty Acyls	Fatty acids and conjugates	Level 4	39.3	0	M-H, M+FA-H	C18H36O2	-0.383225	1.95031	168128	273432	0.614882	-0.701617	Down	0.0165046	0.394014	148242	135546	173073	144621	106759	300530	201925	279680	219360	271428	307140	361058
7.38_657.2508m/z	657.251	7.38225	neg	Gluten Exorphin B5	81835	http://funmeta.oebiotech.com/network/81835	HMDB0059795							131769783		[H][C@](N)(CC1=CC=C(O)C=C1)C(=O)ONCC(=O)ONCC(=O)ON[C@@]([H])(CC1=CNC2=CC=CC=C12)C(=O)ONC([H])(CC(C)C)C(O)=O	LMGQSWZKLPSOLV-HSPGVUBUSA-N	Organic acids and derivatives	Carboxylic acids and derivatives	Amino acids, peptides, and analogues	Level 4	38.1	0.0458	M-H	C30H38N6O11	-2.68597	1.94263	82621.3	10.1175	8166.18	12.9954	Up	0.00135655	0.174332	105633	66157.9	125067	118915	79145.6	809.624	13.7293	6.81234	5.62373e-07	5.62373e-07	21.3339	18.8294
10.05_593.3699m/z	593.37	10.0535	neg	Capsicoside A1	256615	http://funmeta.oebiotech.com/network/256615	HMDB0303762							73800785		CC1C2C(CC3C4CCC5CC(OC6OC(CO)C(O)C(O)C6O)C(O)CC5(C)C4CCC23C)OC11CCC(C)CO1	YTZASGUOZDZYSL-UHFFFAOYSA-N	Lipids and lipid-like molecules	Steroids and steroid derivatives	Steroidal glycosides	Level 4	44.7	33.5	M-H	C33H54O9	0.696792	1.94122	308651	202339	1.52542	0.609203	Up	0.0494612	0.560575	260680	226181	271874	418695	247150	427327	334508	165212	141218	178754	150893	243450
8.99_325.1431m/z	325.143	8.98772	pos	Hydroxygaleon	56054	http://funmeta.oebiotech.com/network/56054	HMDB0031535	87744						7710	61576-09-8	COC1=CC2=CC=C1OC1=CC(=CC=C1O)C(O)CC(=O)CCCC2	LSAKHXDZRQBYTG-UHFFFAOYSA-N	Phenylpropanoids and polyketides	Diarylheptanoids	Cyclic diarylheptanoids	Level 3	55.4	82.1	M+H-H2O	C20H22O5	-1.09161	1.94043	79703.4	206446	0.386073	-1.37305	Down	0.0235239	0.434173	51646.9	136553	91505.9	146195	35857.4	16461.9	318957	139782	160612	99489.2	168332	351505
2.58_297.1213n	298.129	2.58463	pos	Phenethylamine Glucuronide	50891	http://funmeta.oebiotech.com/network/50891	HMDB0010323	61646			C03033	ocu00040	Pentose and glucuronate interconversions	191195		O[C@@H]1[C@@H](O)[C@H](NCCC2=CC=CC=C2)O[C@@H]([C@H]1O)C(O)=O	OYNLGXUYULDVEJ-IEECTRCBSA-N	Organic oxygen compounds	Organooxygen compounds	Carbohydrates and carbohydrate conjugates	Level 1	59.2	91.4	M+H-H2O, M+H	C14H19NO6	0.0739299	1.92994	91901.2	10914.6	8.42002	3.07382	Up	0.00457503	0.239306	182175	24729.2	49771.9	95740.9	90743.6	108246	20334	7552.61	9708.99	3253.37	14356.4	10282.2
6.73_326.1294n	307.112	6.73	neg	Hydroxyhexamide	82490	http://funmeta.oebiotech.com/network/82490	HMDB0060610							18497		CC(O)C1=CC=C(C=C1)S(=O)(=O)NC(=O)NC1CCCCC1	VQDAEOYLIBGCHE-UHFFFAOYSA-N	Benzenoids	Benzene and substituted derivatives	Benzenesulfonamides	Level 3	46.1	52	M-H2O-H, 2M-H	C15H22N2O4S	-2.01474	1.9249	209416	305435	0.685631	-0.544495	Down	0.018751	0.412749	197172	131442	255896	216559	293733	161694	382625	323673	237118	341708	234153	313333
10.85_483.2789m/z	483.279	10.8472	neg	Huperzine A	266851	http://funmeta.oebiotech.com/network/266851		44100						449069	102518-79-6	CC=C1C2CC3=C(C1(CC(=C2)C)N)C=CC(=O)N3	ZRJBHWIHUMBLCN-ZUZCIYMTSA-N	Organoheterocyclic compounds	Quinolines and derivatives	Quinolones and derivatives	Level 4	37.3	0	2M-H	C15H18N2O	4.80851	1.90348	163003	253019	0.644232	-0.634348	Down	0.0253215	0.450276	165248	151539	299820	181490	122324	57597.1	218537	256287	264580	292742	252132	233836
9.30_358.2944m/z	358.294	9.30175	pos	Tridecanoylcarnitine	197853	http://funmeta.oebiotech.com/network/197853	HMDB0241308							3072472		CCCCCCCCCCCCC(=O)OC(CC([O-])=O)C[N+](C)(C)C	OLAOWMDKXPIITQ-UHFFFAOYSA-N	Lipids and lipid-like molecules	Fatty Acyls	Fatty acid esters	Level 1	57.3	48.6	M+H	C20H39NO4	-2.22819	1.89988	126118	212995	0.592117	-0.756045	Down	0.0197498	0.416332	75104	103382	129761	212153	159205	77102.2	294512	218656	125842	216161	187244	235552
6.45_539.2519m/z	539.252	6.4487	neg	Retosiban	210918	http://funmeta.oebiotech.com/network/210918	HMDB0257182							44216220		CCC(C)C1N(C(C(=O)N2CCOCC2)C2=COC(C)=N2)C(=O)C(NC1=O)C1CC2=CC=CC=C2C1	PLVGDGRBPMVYPB-UHFFFAOYSA-N	Organoheterocyclic compounds	Diazinanes	Piperazines	Level 4	42.7	18.8	M+FA-H	C27H34N4O5	1.50005	1.83445	77930.7	5628.89	13.8448	3.79127	Up	0.00191659	0.187477	70933.7	57613.5	153797	76390.9	83372.5	25476.7	8653.88	4746.72	5111.83	5331.72	3411.68	6517.51
10.13_847.5400m/z	847.54	10.1281	neg	Apna	267397	http://funmeta.oebiotech.com/network/267397		45391						35020716	119520-58-0	CCCCCC=CCC=CCC=CCC=CCCCC(=O)NC1=CC=C(C=C1)[N+](=O)[O-]	PBMVYDNBOIVHBO-DOFZRALJSA-N	Benzenoids	Benzene and substituted derivatives	Nitrobenzenes	Level 4	36.3	0	2M-H	C26H36N2O3	2.46405	1.83245	56298.3	155637	0.361728	-1.46702	Down	0.0105191	0.326715	113192	55975.8	34368.2	51277.6	49519.6	33456.2	225587	79336.5	211072	53761.3	191114	172952
9.57_361.2384m/z	361.238	9.56828	neg	1a,1b-Dihomo-Pgj2	3761	http://funmeta.oebiotech.com/network/3761		36207	LMFA03010158					16061093		[C@H]1(/C=C/[C@@H](O)CCCCC)C(=O)C=C[C@@H]1C/C=C\CCCCCC(=O)O	BVXBMWOFDUUSEM-VADMTLSYSA-N	Lipids and lipid-like molecules	Fatty Acyls	Eicosanoids	Level 2	51	0	M-H	C22H34O4	-0.0359409	1.82816	85415	259.681	328.923	8.36161	Up	0.00426268	0.236201	47975.8	59760.1	108196	187630	78331.8	30595.9	1558.08	5.62373e-07	5.62373e-07	5.62373e-07	5.62373e-07	5.62373e-07
10.87_708.5543n	689.536	10.866	neg	DG(19:0/PGF2alpha/0:0)	249182	http://funmeta.oebiotech.com/network/249182	HMDB0296083									CCCCCCCCCCCCCCCCCCC(=O)OC[C@H](CO)OC(=O)CCC\C=C\C[C@H]1[C@@H](O)C[C@@H](O)[C@@H]1\C=C\[C@@H](O)CCCCC	GMCJLTVWKCAHGK-SZSMQCKJSA-N	Unclassified	Unclassified	Unclassified	Level 4	45.6	36.4	M-H2O-H, M+FA-H	C42H76O8	0.336115	1.82216	32003.7	100695	0.31783	-1.65367	Down	0.00394383	0.22758	17262.2	37440.7	34690.7	61205.9	31502.2	9920.67	149921	155582	83402.1	83914.6	57352.8	73995.5
9.96_386.3262m/z	386.326	9.95752	pos	Pentadecanoylcarnitine	83633	http://funmeta.oebiotech.com/network/83633	HMDB0062517			131886				123132011		CCCCCCCCCCCCCCC(=O)OC(CC([O-])=O)C[N+](C)(C)C	MDDWQHVKSHTZTD-UHFFFAOYSA-N	Lipids and lipid-like molecules	Fatty Acyls	Fatty acid esters	Level 4	43.9	24.8	M+H	C22H43NO4	-0.727874	1.7958	94791.8	157122	0.603301	-0.729051	Down	0.0010308	0.166934	63609.5	99017.1	89851.1	118186	96699	101388	179822	158615	101726	161132	172541	168895
7.14_350.1747n	349.167	7.14355	neg	5-((2-(Diethylamino)Ethyl)Amino)-8-Hydroxy-6h-Imidazo[4,5,1-De]Acridin-6-One	213423	http://funmeta.oebiotech.com/network/213423	HMDB0260289	424243						132127		CCN(CC)CCNC1=C2C3=C(C=C1)N=CN3C1=C(C=C(O)C=C1)C2=O	CUNDRHORZHFPLY-UHFFFAOYSA-N	Unclassified	Unclassified	Unclassified	Level 4	40.9	13.1	M-H, 2M-H	C20H22N4O2	1.14345	1.77973	246089	330230	0.745204	-0.424292	Down	0.0431982	0.533013	192871	217810	301356	354251	284770	125476	386162	303430	295606	326244	327111	342828
9.96_404.9717m/z	404.972	9.96008	neg	Diclazuril	205854	http://funmeta.oebiotech.com/network/205854	HMDB0251204	316061						456389		OC1=NC(=O)N(N=C1)C1=CC(Cl)=C(C(C#N)C2=CC=C(Cl)C=C2)C(Cl)=C1	ZSZFUDFOPOMEET-UHFFFAOYSA-N	Benzenoids	Benzene and substituted derivatives	Diphenylacetonitriles	Level 2	40.5	0	M-H	C17H9Cl3N4O2	-0.276742	1.77741	51711	106721	0.484544	-1.0453	Down	2.89504e-05	0.0437585	53492	56621.8	62610.7	66725.2	46757.5	24058.7	89198.1	120922	102735	112529	111121	103820
11.38_519.2786m/z	519.279	11.375	neg	Fluocortolone Caproate	206845	http://funmeta.oebiotech.com/network/206845	HMDB0252352							631364		CCCCCC(=O)OCC(=O)C1C(C)CC2C3CC(F)C4=CC(=O)C=CC4(C)C3C(O)CC12C	WHZRCUIISKRTJL-UHFFFAOYSA-N	Lipids and lipid-like molecules	Steroids and steroid derivatives	Pregnane steroids	Level 4	43.5	26.9	M+FA-H	C28H39FO5	4.63586	1.77543	183170	254487	0.719758	-0.474415	Down	0.00355174	0.222143	204612	165868	217395	184345	221880	104917	272868	233241	241236	263929	257244	258408
12.05_469.2573m/z	469.257	12.0513	neg	PG(15:0/0:0)	23696	http://funmeta.oebiotech.com/network/23696		80022	LMGP04050034					52927457		[H][C@](O)(CO)COP(OC[C@]([H])(O)COC(CCCCCCCCCCCCCC)=O)(=O)O	IQCRPCJDPOCRDZ-VQTJNVASSA-N	Lipids and lipid-like molecules	Glycerophospholipids	Glycerophosphoglycerols	Level 3	49.8	55.3	M-H	C21H43O9P	0.272418	1.76931	155887	244215	0.638319	-0.647651	Down	0.0283451	0.465692	124065	153036	184841	112549	242328	118501	168199	255086	197990	337318	197568	309127
9.06_435.3345n	458.324	9.06245	pos	Cay10621	267484	http://funmeta.oebiotech.com/network/267484		45549						11305122	120005-55-2	CCCCCCCCCCCCCC#CC(=O)C1COC(N1C(=O)OC(C)(C)C)(C)C	YGBSGZPIDCXNEH-QFIPXVFZSA-N	Organoheterocyclic compounds	Azolidines	Oxazolidines	Level 4	39.5	0.124	M+H, M+Na, M+H-H2O	C26H45NO4	-0.818064	1.7472	105109	173222	0.606792	-0.720727	Down	0.0160469	0.391209	66007.7	131395	104363	106170	92794	129926	233194	155657	182788	134216	230170	103305
9.68_873.5761n	874.583	9.68163	pos	PS(20:0/20:3(8Z,11Z,14Z)-2OH(5,6))	235189	http://funmeta.oebiotech.com/network/235189	HMDB0282087									[H][C@@](COC(=O)CCCCCCCCCCCCCCCCCCC)(COP(O)(=O)OC[C@H](N)C(O)=O)OC(=O)CCCC(O)C(O)C\C=C/C\C=C/C\C=C/CCCCC	GXQHCJRGIJYVTF-TWHMOVIGSA-N	Unclassified	Unclassified	Unclassified	Level 4	37.1	0	M+H, M+Na	C46H84NO12P	3.42752	1.74707	29715.4	83557.5	0.355628	-1.49156	Down	0.00219446	0.200477	22016.2	31262.3	40425.3	35400.2	38629.5	10558.8	57580.5	109319	77586.1	125532	85395	45932.7
0.82_305.1222n	306.129	0.81695	pos	Ser Glu Ala	258653	http://funmeta.oebiotech.com/network/258653		15839						145457732		CC(C(=O)O)NC(=O)C(CCC(=O)O)NC(=O)C(CO)N	SMIDBHKWSYUBRZ-ACZMJKKPSA-N	Unclassified	Unclassified	Unclassified	Level 2	46.7	0	M+H, M+Na, M+H-H2O	C11H19N3O7	-0.277561	1.72024	63339.9	125237	0.505762	-0.983471	Down	0.00452928	0.239306	69790	75377.4	64560.4	86462.8	75012	8836.96	151756	161374	97891.2	83297.4	140852	116250
12.85_391.2622m/z	391.262	12.851	neg	3-Hydroxy-10'-Apo-B,Y-Carotenal	62331	http://funmeta.oebiotech.com/network/62331	HMDB0039019	93625						87443544	79709-31-2	C\C(\C=C\C=O)=C/C=C/C=C(\C)/C=C/C=C(\C)/C=C/C1=C(C)CC(O)CC1(C)C	HQPQTQQUHPFUOA-JNOJMRGUSA-N	Lipids and lipid-like molecules	Prenol lipids	Sesterterpenoids	Level 4	40	0	M-H	C27H36O2	-5.34352	1.71956	56147.2	138204	0.406264	-1.29951	Down	0.027011	0.459592	63766.1	25367.7	66278.4	92325.2	29871.9	59274	210826	76234.5	74694.2	71800.9	232168	163498
10.13_527.3047m/z	527.305	10.1281	neg	Milbemycin A3	208798	http://funmeta.oebiotech.com/network/208798	HMDB0254720							57369723		CC1CCC2(CC3CC(CC=C(C)CC(C)C=CC=C4COC5C(O)C(C)=CC(C(=O)O3)C45O)O2)OC1C	ZLBGSRMUSVULIE-UHFFFAOYSA-N	Phenylpropanoids and polyketides	Macrolides and analogues	Milbemycins	Level 2	43.5	0	M-H	C31H44O7	6.21272	1.71948	308627	405420	0.761253	-0.393551	Down	0.038618	0.512944	297863	241564	421264	288892	376651	225529	507970	317455	430495	366804	408491	401304
8.51_483.1659m/z	483.166	8.51378	neg	Mulberranol	55536	http://funmeta.oebiotech.com/network/55536	HMDB0030797	87202		175532				71438979	62393-99-1	CC(C)=CCC1=C(OC2=C(C(O)=C3CC(OC3=C2)C(C)(C)O)C1=O)C1=C(O)C=C(O)C=C1	FMKONXHUEWRDEL-UHFFFAOYSA-N	Phenylpropanoids and polyketides	Flavonoids	Flavones	Level 4	40.7	5.41	M+FA-H	C25H26O7	-0.32859	1.71461	107893	16750.3	6.44129	2.68735	Up	0.0234564	0.434173	43065.4	58151.6	126679	250201	140438	28825.7	30817	18063.2	7370.17	12601.3	11592.5	20057.6
6.50_567.2993m/z	567.299	6.5048	neg	Ceanothine E	54311	http://funmeta.oebiotech.com/network/54311	HMDB0029342	86203		176071				16058115	23926-98-9	CC(C)CC1\N=C(O)/C(\N=C(/O)C(CC2=CC=CC=C2)N(C)C)C(OC2=CC=C(C=C2)\C=C/N=C1/O)C1=CC=CC=C1	KCFAADIKGBVBFW-VXPUYCOJSA-N	Organic acids and derivatives	Carboxylic acids and derivatives	Amino acids, peptides, and analogues	Level 4	45.4	43.7	M-H	C34H40N4O4	2.92428	1.70893	131019	212560	0.616383	-0.698101	Down	0.0272364	0.460278	106211	127014	196235	202494	130640	23518.5	276007	161479	226379	175233	213284	222981
8.94_685.1950m/z	685.195	8.93507	neg	7-O-(2,6-Dideoxy-2-Fluoro-Alpha-L-Talopyranosyl)Adriamycinone-14-O-Hemipimelate	208511	http://funmeta.oebiotech.com/network/208511	HMDB0254387							14137503		COC1=CC=CC2=C1C(=O)C1=C(C(O)=C3CC(O)(CC(OC4OC(C)C(O)C(O)C4F)C3=C1O)C(=O)COC(=O)CCCCCC(O)=O)C2=O	PQMIPLRIRFVQJZ-UHFFFAOYSA-N	Unclassified	Unclassified	Unclassified	Level 4	38.5	0	M-H2O-H	C34H37FO15	1.72089	1.70702	115361	198819	0.580232	-0.785299	Down	0.0393978	0.517218	81540.2	110465	125921	115823	82219.2	176200	204528	248085	107217	288835	98640.4	245611
11.34_874.6158m/z	874.616	11.3436	pos	PA(24:0/PGE2)	219403	http://funmeta.oebiotech.com/network/219403	HMDB0266301									CCCCCCCCCCCCCCCCCCCCCCCC(=O)OC[C@H](COP(O)(O)=O)OC(=O)CCC\C=C/C[C@@H]1[C@@H](\C=C\[C@@H](O)CCCCC)[C@H](O)CC1=O	URDYAXMZABEETI-LUIKOHMESA-N	Unclassified	Unclassified	Unclassified	Level 4	38.5	0	M+NH4	C47H85O11P	-1.16018	1.68988	23264.3	87082.7	0.267152	-1.90427	Down	0.0079914	0.293417	39390.6	20697.1	10540.7	27399.2	37918.7	3639.58	83101.3	43047.7	126102	64590.7	156138	49516.5
13.21_256.2402n	255.233	13.2139	neg	Palmitic Acid	48	http://funmeta.oebiotech.com/network/48	HMDB0000220	187	LMFA01010001	15756	C00249	ocu00061,ocu00062,ocu00071,ocu01040	Fatty acid biosynthesis|Fatty acid elongation|Fatty acid degradation|Biosynthesis of unsaturated fatty acids	985	57-10-3	OC(CCCCCCCCCCCCCCC)=O	IPCSVZSSVZVIGE-UHFFFAOYSA-N	Lipids and lipid-like molecules	Fatty Acyls	Fatty acids and conjugates	Level 2	52.7	2.22	M-H, M+FA-H	C16H32O2	-0.231285	1.68142	187600	273954	0.684785	-0.546277	Down	0.0373416	0.51274	149748	167021	212352	268813	133187	194479	288344	247242	188464	210339	327521	381817
7.33_339.1236m/z	339.124	7.327	neg	Licoflavanone	34465	http://funmeta.oebiotech.com/network/34465	HMDB0029866	52772	LMPK12140288	565777				14218027	119240-82-3	C1C(O)=CC2OC(C3C=C(C/C=C(/C)\C)C(O)=CC=3)CC(=O)C=2C=1O	CGKWSLSAYABZTL-UHFFFAOYSA-N	Phenylpropanoids and polyketides	Flavonoids	Flavans	Level 3	54.8	80.1	M-H	C20H20O5	-0.478016	1.6435	19000.5	96665	0.19656	-2.34696	Down	0.0138758	0.362558	23944.3	29806.7	17558.8	29348.1	13345.2	5.62373e-07	141509	22545.1	159675	17741.4	142148	96371.4
8.37_341.1394m/z	341.139	8.36713	neg	5-[(4-Hydroxypheny)Ethenyl]-2-(3-Methyl-1-Butenyl)-1,3-Benzenediol	55385	http://funmeta.oebiotech.com/network/55385	HMDB0030599	87087		172526				131751056		CC(C)\C=C\C1=C(O)C=C(\C=C/C2=CC=C(O)C=C2)C=C1O	XTDKVQYWANHUFS-MZTCIMCMSA-N	Phenylpropanoids and polyketides	Stilbenes	Unclassified	Level 3	49.6	50.6	M+FA-H	C19H20O3	-0.162027	1.63468	37048.4	122852	0.30157	-1.72944	Down	0.0227976	0.434173	36249.8	50024	28858.9	32824.3	72893.2	1440.2	191477	34976.3	192133	27365.9	159564	131595
9.72_435.2754m/z	435.275	9.71612	neg	Nutriacholic Acid	47047	http://funmeta.oebiotech.com/network/47047	HMDB0000467	2985						53477693	4651-67-6	[H][C@@]12CCC([C@@H](C)CCC(O)=O)[C@@]1(C)CC[C@@]1([H])[C@@]2([H])C(=O)C[C@]2([H])C[C@H](O)CC[C@]12C	DXOCDBGWDZAYRQ-QPVZPPSOSA-N	Lipids and lipid-like molecules	Steroids and steroid derivatives	Bile acids, alcohols and derivatives	Level 1	56	61.9	M+FA-H	C24H38O4	0.396873	1.63205	171267	255677	0.669859	-0.57807	Down	0.0382884	0.512944	195275	285644	98152.2	128933	171881	147720	288827	194644	329130	195451	296725	229283
12.33_617.2667m/z	617.267	12.3332	pos	Tyr-Gly-Gly-Trp-Leu	212730	http://funmeta.oebiotech.com/network/212730	HMDB0259342							19008583		CC(C)CC(NC(=O)C(CC1=CNC2=CC=CC=C12)NC(=O)CNC(=O)CNC(=O)C(N)CC1=CC=C(O)C=C1)C(O)=O	RLDBWDFQAZNDLP-UHFFFAOYSA-N	Unclassified	Unclassified	Unclassified	Level 3	45.4	45.3	M+Na	C30H38N6O7	-4.59552	1.62824	80315.6	143154	0.561045	-0.833813	Down	0.0376676	0.51274	41778.9	63731.7	50488.7	128802	68535.6	128556	130147	241534	107666	147744	98863.4	132967
8.51_313.2385m/z	313.239	8.51378	neg	9-Hpome	3071	http://funmeta.oebiotech.com/network/3071		74486	LMFA02000117	85587				13926388		C(CCCCCCCC(OO)/C=C/CCCCCCC)(=O)O	DIKRZYGTMAMIKZ-SDNWHVSQSA-N	Lipids and lipid-like molecules	Fatty Acyls	Fatty acids and conjugates	Level 2	42	0	M-H	C18H34O4	0.218243	1.62534	31964.8	94436.4	0.33848	-1.56286	Down	0.0179443	0.408886	8518.85	37294.4	49324.3	66611.1	18227.1	11813.3	128774	169524	56192.9	86813.2	34217.8	91096.6
9.50_877.6029n	878.61	9.50012	pos	PS(22:0/18:1(12Z)-2OH(9,10))	236032	http://funmeta.oebiotech.com/network/236032	HMDB0282930									[H][C@@](COC(=O)CCCCCCCCCCCCCCCCCCCCC)(COP(O)(=O)OC[C@H](N)C(O)=O)OC(=O)CCCCCCC[C@H](O)[C@@H](O)C\C=C/CCCCC	PSRVPYSWMQPPBT-NNADIOONSA-N	Unclassified	Unclassified	Unclassified	Level 4	37.7	0	M+H, M+Na	C46H88NO12P	-1.70403	1.60286	32202.1	85255.8	0.377712	-1.40464	Down	0.00704417	0.279404	35970.3	29269.5	15681.9	57175.6	52138.1	2977.28	139241	87752.9	71672.2	65989.7	100644	46235.2
12.18_400.2610n	423.25	12.1813	pos	Cochliobolin A	205183	http://funmeta.oebiotech.com/network/205183	HMDB0250395							4598		CC1CC(OC11CCC2(C)CC3C(C(=O)CC3(C)O)C(C=O)=CCC12)C=C(C)C	MWYYLZRWWNBROW-UHFFFAOYSA-N	Lipids and lipid-like molecules	Prenol lipids	Sesterterpenoids	Level 4	42.4	16.7	M+H, M+NH4, M+Na	C25H36O4	-0.792515	1.60067	77952.7	967.035	80.61	6.33289	Up	0.0167583	0.394014	17769.7	50660.2	71180	206110	50609.2	71387.1	2842.8	874.056	5.62373e-07	829.88	5.62373e-07	1255.47
13.32_591.4592m/z	591.459	13.3159	pos	Squamostatin D	28166	http://funmeta.oebiotech.com/network/28166			LMPK03000029							C1[C@H](O[C@H]([C@H](O)CCCCCCCCC)C1)[C@@H](O)CC[C@H](O)[C@H]1O[C@H](CCCCCCCCCC2C(=O)O[C@@H](C)C=2)CC1	WQZQTAFMUZJWFN-KCTXJUDOSA-N	Lipids and lipid-like molecules	Fatty Acyls	Fatty alcohols	Level 2	54.9	0	M+H-H2O	C36H64O7	-4.38496	1.59345	16124.8	70515.4	0.228671	-2.12866	Down	0.00290791	0.222143	5790.02	14150.6	26102.4	37637	6720.98	6347.84	117377	80384.5	36367.5	84727.1	34706.6	69529.3
5.62_292.1414n	583.276	5.62165	neg	Phenylbutyrylglutamine	51469	http://funmeta.oebiotech.com/network/51469	HMDB0011687	62425		165896				9943917		NC(=O)CCC(NC(=O)CCCC1=CC=CC=C1)C(O)=O	XKQKXKRCMAJADR-UHFFFAOYSA-N	Organic acids and derivatives	Carboxylic acids and derivatives	Amino acids, peptides, and analogues	Level 4	40.1	7.96	M-H, 2M-H	C15H20N2O4	-3.08125	1.58841	70451.9	5294.86	13.3057	3.73398	Up	0.0058932	0.26644	52355.6	73351.1	80749.1	145949	65454.2	4852.29	9048.41	4586.95	3987.11	4709.6	2230.67	7206.4
8.66_341.1394m/z	341.139	8.66177	neg	(E)-Arachidin Ii	62136	http://funmeta.oebiotech.com/network/62136	HMDB0038784	93427		174824				92012758	61517-87-1	CC(C)=CCC1=C(O)C=C(\C=C/C2=CC=C(O)C=C2)C=C1O	WWFOQQIWOKJBSJ-PLNGDYQASA-N	Phenylpropanoids and polyketides	Stilbenes	Unclassified	Level 3	51.1	58.7	M+FA-H	C19H20O3	-0.30206	1.56418	23216	97203.1	0.23884	-2.06588	Down	0.0223103	0.433546	25406.6	34833.6	18374.1	21471.6	38712.7	497.398	129103	23963.6	175311	17866.8	149475	87498.7
11.36_767.5830m/z	767.583	11.3567	neg	Dg(22:3(10z,13z,16z)/22:4(7z,10z,13z,16z)/0:0)[Iso2]	10805	http://funmeta.oebiotech.com/network/10805		4667	LMGL02010292					9543957		OC[C@]([H])(OC(CCCCC/C=C\C/C=C\C/C=C\C/C=C\CCCCC)=O)COC(CCCCCCCC/C=C\C/C=C\C/C=C\CCCCC)=O	CBHSPJWOHMGFQE-FFAHXRMFSA-N	Lipids and lipid-like molecules	Glycerolipids	Diradylglycerols	Level 4	47.5	41.3	M+FA-H	C47H78O5	-0.228287	1.52092	34865.2	79263.9	0.439863	-1.18487	Down	0.001578	0.180426	60434.7	41023	29636.8	30317.5	35181.5	12598.1	82637.6	76389.5	95436.1	89838.8	90221.8	41059.5
9.85_459.3457m/z	459.346	9.84578	pos	Baccatin	203875	http://funmeta.oebiotech.com/network/203875	HMDB0248837							124222279		CC1(C)CCC23OOC4(C=C2)C2(C)CCC5C(C)(C)C(O)C(O)CC5(C)C2CCC4(C)C3C1	FMQSPIDOGLAJKQ-UHFFFAOYSA-N	Lipids and lipid-like molecules	Prenol lipids	Sesterterpenoids	Level 3	53	72.2	M+H	C29H46O4	-2.60304	1.51866	155346	217722	0.713507	-0.487	Down	0.0489747	0.560575	94313.8	199692	167481	177282	128728	164582	239136	292231	137144	231049	164336	242438
8.12_300.0993n	301.107	8.12347	pos	5,7-Dihydroxy-4'-Methoxy-8-Methylflavanone	34528	http://funmeta.oebiotech.com/network/34528	HMDB0041321	52836	LMPK12140352					42607960	109248-40-0	C1(O)C(C)=C2OC(C3C=CC(OC)=CC=3)CC(=O)C2=C(O)C=1	ZUPNDQXBQBIBPZ-UHFFFAOYSA-N	Phenylpropanoids and polyketides	Flavonoids	O-methylated flavonoids	Level 3	52.3	67	M+H, M+Na, M+K	C17H16O5	-1.65297	1.50007	28703.3	79578.5	0.360692	-1.47116	Down	0.00251391	0.209162	18533	23708.6	29878.7	75854.9	23114.1	1130.6	92807.5	61969.7	65559.8	73956.4	72825.1	110352
7.05_484.3028n	507.292	7.05263	pos	Goshonoside F1	61911	http://funmeta.oebiotech.com/network/61911	HMDB0038539	93212		172710				13855760	90851-24-4	C\C(CCC1C(=C)CCC2C(C)(CO)C(O)CCC12C)=C/COC1OC(CO)C(O)C(O)C1O	JAFZKPLEKRHFFD-XNTDXEJSSA-N	Lipids and lipid-like molecules	Prenol lipids	Terpene glycosides	Level 4	45.7	35.5	M+H-H2O, M+Na	C26H44O8	-1.78589	1.49356	65518.7	3225.06	20.3155	4.34451	Up	0.029394	0.471775	1930.32	105167	104556	37646.5	142800	1012.08	4507.49	2519.59	2475.08	3308.18	2737.66	3802.38
8.75_431.2393m/z	431.239	8.75487	pos	3-Hydroxy-3-Methylglutarylcarnitine	201266	http://funmeta.oebiotech.com/network/201266	HMDB0245885							129692232		CC(O)(CC(=O)C(C(O)C[N+](C)(C)C)C([O-])=O)CC(=O)C(C(O)C[N+](C)(C)C)C([O-])=O	UIGGVTYQXJVTAE-UHFFFAOYSA-N	Unclassified	Unclassified	Unclassified	Level 4	40.8	10.2	M+H-H2O	C20H36N2O9	1.18426	1.4835	76753.9	128.534	597.149	9.22195	Up	0.0401927	0.517692	34484	80196.6	84851.2	225859	35133.2	5.62373e-07	419.354	5.62373e-07	127.389	5.62373e-07	5.62373e-07	224.461
0.83_290.1345m/z	290.135	0.832617	pos	Ophthalmic Acid	48597	http://funmeta.oebiotech.com/network/48597	HMDB0005765	58300		84058				7018721	495-27-2	CC[C@H](NC(=O)CC[C@H](N)C(O)=O)C(=O)NCC(O)=O	JCMUOFQHZLPHQP-BQBZGAKWSA-N	Organic acids and derivatives	Carboxylic acids and derivatives	Amino acids, peptides, and analogues	Level 4	45.3	34.1	M+H	C11H19N3O6	-0.391212	1.474	61225.6	113963	0.53724	-0.89636	Down	0.00270117	0.2217	64606.8	89967.2	50170	44597.4	93171.6	24840.5	129860	119364	100879	86205	110802	136669
11.07_401.2296m/z	401.23	11.0655	pos	11-F4-Neurop	4910	http://funmeta.oebiotech.com/network/4910			LMFA04010006					101946741		C(CCC1C(O)CC(O)C1/C=C/C(O)C/C=C\C/C=C\C/C=C\CC)(=O)O	DNRXFBURLSLQSW-XNZIDJMMSA-N	Lipids and lipid-like molecules	Fatty Acyls	Eicosanoids	Level 4	44.7	28.2	M+Na	C22H34O5	-0.584634	1.47262	70441.3	37.7591	1865.55	10.8654	Up	0.0292379	0.471775	446.251	86496.4	109687	177834	39523.6	8660.76	226.554	5.62373e-07	5.62373e-07	5.62373e-07	5.62373e-07	5.62373e-07
7.35_452.2040n	435.201	7.35308	pos	8-Butanoylneosolaniol	61931	http://funmeta.oebiotech.com/network/61931	HMDB0038560	93231						61184	98813-18-4	[H][C@@]12O[C@]3([H])C=C(C)[C@H](C[C@]3(COC(C)=O)[C@@](C)([C@H](OC(C)=O)[C@H]1O)[C@]21CO1)OC(=O)CCC	QAZLVSRKBUTUHB-MXINJKJASA-N	Lipids and lipid-like molecules	Prenol lipids	Sesquiterpenoids	Level 4	43.5	23.2	M+H-H2O, M+H	C23H32O9	-1.39049	1.46606	53229.3	432.151	123.173	6.94454	Up	0.00439405	0.236201	35618.4	34234.6	86241.4	91885.7	70157.8	1238.24	1031.45	266.949	268.488	426.296	278.405	321.322
5.85_443.1746m/z	443.175	5.84773	neg	4-Hydroxy-2-Nonenal-Glutathione Conjugate	257000	http://funmeta.oebiotech.com/network/257000	HMDB0304177									CCCCCC(O)C(CC=O)SCC(NC(=O)CCC([N+])C([O-])=O)C(=O)NCC([O-])=O	VEBHIQDMOXSWEA-UHFFFAOYSA-L	Organic acids and derivatives	Carboxylic acids and derivatives	Amino acids, peptides, and analogues	Level 3	51	66.5	M-H2O-H	C19H32N3O8S-	3.00218	1.46062	118098	68319.1	1.72862	0.789621	Up	0.0364918	0.509929	75889.4	120691	166477	131988	115601	97939.7	125533	34909.5	51490	36234.5	49135.5	112612
12.52_598.3114n	621.301	12.5209	pos	PI(18:1(9Z)/0:0)	24872	http://funmeta.oebiotech.com/network/24872	HMDB0061693		LMGP06050005	82753				42607496	1114770-15-8	[C@]([H])(O)(COP(=O)(O)O[C@H]1[C@H](O)[C@@H](O)[C@H](O)[C@@H](O)[C@H]1O)COC(CCCCCCC/C=C\CCCCCCCC)=O	UGDOFRYHDCDVHD-FRWBGTIISA-N	Lipids and lipid-like molecules	Glycerophospholipids	Glycerophosphoinositols	Level 3	55	84.7	M+H, M+Na	C27H51O12P	-0.672781	1.45638	111973	57534	1.94621	0.960671	Up	0.0256803	0.452622	178950	116000	73902.3	110479	93302.3	99206.8	36438	28145.8	111909	34099.4	94692.6	39918.9
5.60_367.0128m/z	367.013	5.60285	neg	Firibastat	212822	http://funmeta.oebiotech.com/network/212822	HMDB0259481							9951180		NC(CCS(O)(=O)=O)CSSCC(N)CCS(O)(=O)=O	HJPXZXVKLGEMGP-UHFFFAOYSA-N	Organic acids and derivatives	Organic sulfonic acids and derivatives	Organosulfonic acids and derivatives	Level 3	57	91.9	M-H	C8H20N2O6S4	-0.8616	1.45589	40886.8	83348.8	0.49055	-1.02753	Down	0.0187025	0.412749	28256.5	34756.9	52931.4	46693.1	68609.6	14073.1	46877.2	129193	69148.7	110499	86365.7	58009.4
9.72_471.3117m/z	471.312	9.71612	neg	(25s)-3-Oxo-Cholest-1,4-Dien-26-Oic Acid	46516	http://funmeta.oebiotech.com/network/46516		84901	LMST04030213					52931547		[C@]12(CCC3=CC(=O)C=C[C@]3(C)[C@@]1([H])C[C@@H](C)[C@]1(C)[C@@]([H])([C@@](C)([H])CCC[C@H](C)C(O)=O)CC[C@@]21[H])[H]	RFEZENMTQWRBKP-OQXXJURASA-N	Lipids and lipid-like molecules	Steroids and steroid derivatives	Bile acids, alcohols and derivatives	Level 2	46.8	0	M+FA-H	C28H42O3	0.290088	1.44454	48510.5	126852	0.382418	-1.38678	Down	0.0282684	0.465275	51045.6	114305	54158.3	27650.6	30592.9	13310.8	208681	65147.5	142852	43078.3	113445	187910
13.16_559.3039m/z	559.304	13.163	pos	Hippurin-1	44562	http://funmeta.oebiotech.com/network/44562		84246	LMST01090003					11504572		C1[C@]2(C)[C@@]3([H])[C@@H](O)C[C@]4(C)[C@H]5[C@@](O)([C@@]6(O[C@H]5C[C@@]4([H])[C@]3([H])CC[C@@]2([H])C[C@H](O)[C@@H]1OC(C)=O)C[C@H](C)C(C)(C)O6)C	HRJBSUKSBJIMML-DVPIGBGPSA-N	Lipids and lipid-like molecules	Steroids and steroid derivatives	Furospirostanes and derivatives	Level 4	43.5	25.8	M+K	C30H48O7	1.48805	1.43808	37930.2	81676.7	0.464395	-1.10658	Down	0.00459056	0.239306	21213.9	29084.3	68028.3	50888.8	15423.1	42943	100323	102316	45669.4	91675	67017.9	83058.8
9.57_427.2100m/z	427.21	9.56828	neg	PA(14:0/0:0)	26075	http://funmeta.oebiotech.com/network/26075	HMDB0062321	40945	LMGP10050007	62833				9547180		[C@](COP(=O)(O)O)([H])(O)COC(CCCCCCCCCCCCC)=O	FAZBDRGXCKPVJU-MRXNPFEDSA-N	Lipids and lipid-like molecules	Glycerophospholipids	Glycerophosphates	Level 2	58.2	0	M+FA-H	C17H35O7P	-0.528738	1.42791	55661.6	85.6922	649.553	9.3433	Up	0.00795711	0.293345	30129.6	44034	63609	135105	36204.5	24888	514.153	5.62373e-07	5.62373e-07	5.62373e-07	5.62373e-07	5.62373e-07
11.29_1195.5494m/z	1195.55	11.2894	pos	Assamsaponin A	59302	http://funmeta.oebiotech.com/network/59302	HMDB0035432							131751750	259747-95-0	C\C=C(\C)C(=O)OC1CC(C)(C)CC2C3=CCC4C5(C)CCC(OC6OC(C(O)C(OC7OCC(O)C(O)C7OC7OCC(O)C(O)C7O)C6OC6OC(CO)C(O)C(O)C6O)C(O)=O)C(C)(C=O)C5CCC4(C)C3(C)CC(O)C12CO	MHYNEDICVBVDKF-OPVMPGTRSA-N	Lipids and lipid-like molecules	Prenol lipids	Terpene glycosides	Level 4	37.7	0	M+Na	C57H88O25	-1.13817	1.4046	4980.21	45463.5	0.109543	-3.19043	Down	0.00189804	0.187477	5.62373e-07	8378.77	5.62373e-07	17660.5	3842.03	5.62373e-07	73303.1	39639	21558.7	72225.3	23954	42101.2
10.44_532.3399m/z	532.34	10.4447	pos	1-O-(2-Methoxy-4z-Hexadecenyl)-Sn-Glycero-3-Phosphocholine	19912	http://funmeta.oebiotech.com/network/19912			LMGP01060043					10553718		[C@](COP(=O)([O-])OCC[N+](C)(C)C)([H])(O)COCC(OC)C/C=C\CCCCCCCCCCC	NYFGVUCTLCDUFF-KNSXHYFRSA-N	Lipids and lipid-like molecules	Glycerophospholipids	Glycerophosphocholines	Level 4	41.8	18.1	M+Na	C25H52NO7P	4.95064	1.40193	186872	134983	1.38441	0.46927	Up	0.0139881	0.363489	188688	199160	165984	220000	201910	145490	117839	102566	194665	137514	144818	112497
4.99_289.0741m/z	289.074	4.9862	neg	Ferene Triazine	206739	http://funmeta.oebiotech.com/network/206739	HMDB0252233									O1C=CC=C1C1=C(N=C(N=N1)C1=CC=CC=N1)C1=CC=CO1	ILGVLLHYNIYCAR-UHFFFAOYSA-N	Unclassified	Unclassified	Unclassified	Level 4	37.3	3.25	M-H	C16H10N4O2	3.35268	1.4012	84592.9	28819.8	2.93523	1.55348	Up	0.0346988	0.498706	41201.2	59827.6	90857.5	170646	45704.3	99320.7	71205.8	18232	5213.48	16073.4	5276.18	56918
13.49_535.2701m/z	535.27	13.488	pos	Pyrophaeophorbide A	55763	http://funmeta.oebiotech.com/network/55763	HMDB0031150								24533-72-0	[H]\C-1=C2\N\C(=C([H])/C3=N/C(=C([H])\C4=C(C)C5=C(N4)\C(CC5=O)=C4\N=C-1C(C)C4CCC(O)=O)/C(CC)=C3C)C(C=C)=C2C	IEGUQQKIFBYXLG-MFSHSKEJSA-N	Organoheterocyclic compounds	Tetrapyrroles and derivatives	Chlorins	Level 3	48.3	45.3	M+H	C33H34N4O3	-0.447248	1.39952	72836	127489	0.571312	-0.80765	Down	0.0140645	0.364192	29412.6	125048	78085.8	92016.4	73789.1	38664	137317	110884	105828	117172	113034	180699
9.54_244.1461n	245.153	9.53663	pos	6e,8e,12e,14e-Hexadecatetraen-10-Ynoic Acid	1131	http://funmeta.oebiotech.com/network/1131		35301	LMFA01030703					9543612		C(CCCC/C=C/C=C/C#C/C=C/C=C/C)(=O)O	PQEDBXYGXRUDBS-BDPLZKCDSA-N	Lipids and lipid-like molecules	Fatty Acyls	Fatty acids and conjugates	Level 3	49.6	52.7	M+H-H2O, M+H	C16H20O2	-0.94001	1.39799	58337.3	241.541	241.522	7.91601	Up	0.0157163	0.385287	18627.4	35889.2	71318.1	150955	47374.5	25860.1	1348.53	5.62373e-07	5.62373e-07	5.62373e-07	5.62373e-07	100.713
9.57_589.2818m/z	589.282	9.56828	neg	Dapholosericin A	36086	http://funmeta.oebiotech.com/network/36086			LMPR0104330008							C1(=O)C(CO)=C[C@]2(O)C(C(C)=C[C@@]2([H])[C@@]2(O)[C@@H]([C@@H](OC(=O)C3=CC=CC=C3)[C@@]3(OC(CCCCCCC)=O)C(C)(C)[C@@]3([H])[C@@]21[H])C)=O	FJJHBJZIWNYYTJ-KEZDBXLXSA-N	Lipids and lipid-like molecules	Prenol lipids	Diterpenoids	Level 4	37.2	6.6	M-H2O-H	C35H44O9	1.85062	1.38783	69616.3	111856	0.622376	-0.684141	Down	0.00354308	0.222143	51746.6	87662.5	80854.4	86666.2	50893.6	59874.5	106095	132705	86721.2	122360	89169	134085
8.33_381.2259m/z	381.226	8.33012	neg	Pga1	3637	http://funmeta.oebiotech.com/network/3637	HMDB0002656	407	LMFA03010005	15545	C04685			5281912	14152-28-4	C1C(=O)[C@H](CCCCCCC(O)=O)[C@@H](/C=C/[C@@H](O)CCCCC)C=1	BGKHCLZFGPIKKU-LDDQNKHRSA-N	Lipids and lipid-like molecules	Fatty Acyls	Eicosanoids	Level 2	42.9	0	M+FA-H	C20H32O4	-6.973	1.38629	18358.9	63192.3	0.290525	-1.78327	Down	0.0162958	0.393187	2527.97	25732	24426.6	40930.9	8834.65	7701.35	85355.7	118972	34200.7	57615.4	21713.7	61295.4
4.47_327.1428m/z	327.143	4.46518	neg	(1s,3r,4r)-8,10-Dihydroxyfenchone 10-O-B-D-Glucoside	57474	http://funmeta.oebiotech.com/network/57474	HMDB0033223	89090		169034				85241696	217960-77-5	CC1(CO)C2CCC(COC3OC(CO)C(O)C(O)C3O)(C2)C1=O	VOSKDOKSPQKSPY-UHFFFAOYSA-N	Lipids and lipid-like molecules	Prenol lipids	Terpene glycosides	Level 2	43.4	0.0903	M-H2O-H	C16H26O8	-6.02418	1.3852	28085.8	81490.1	0.344653	-1.53678	Down	0.0100675	0.326715	15250.5	28787.9	30544.8	24907.4	65381.4	3642.72	107917	84165	38229	83294.5	44579.1	130756
5.57_317.1243m/z	317.124	5.56515	neg	Asperitaconic Acid B	2948	http://funmeta.oebiotech.com/network/2948			LMFA01170147					139589570		[C@H](C(=C)C(O)=O)(C(=O)O)CCCCCCOC(=O)C	KGTVAJSWHXHSPP-NSHDSACASA-N	Organic acids and derivatives	Carboxylic acids and derivatives	Tricarboxylic acids and derivatives	Level 4	45.6	38.5	M+FA-H	C13H20O6	0.487753	1.38256	84574.3	126596	0.668065	-0.581939	Down	0.0296641	0.471775	61658.9	67424.9	119908	89844.5	107559	61050.7	126557	156982	97737.9	173049	104783	100467
3.20_384.0852m/z	384.085	3.20157	pos	Aminomethyl Fluorescein	203434	http://funmeta.oebiotech.com/network/203434	HMDB0248324							69822268		NCC1=CC(O)=CC2=C1C1(OC(=O)C3=CC=CC=C13)C1=C(O2)C=C(O)C=C1	UPNIAQIADMWHGP-UHFFFAOYSA-N	Unclassified	Unclassified	Unclassified	Level 4	37.6	0	M+Na	C21H15NO5	2.68151	1.3765	28300.2	89608.6	0.31582	-1.66283	Down	0.0250606	0.447824	5.62373e-07	90547	8780.59	3433.97	67039.5	5.62373e-07	129939	86493	49792	75024.3	49649.4	146754
5.03_509.2727m/z	509.273	5.03355	pos	MGMG(16:3(7Z,10Z,13Z)/0:0)	18020	http://funmeta.oebiotech.com/network/18020			LMGL04010009					102119785		O([C@H]1[C@H](O)[C@@H](O)[C@@H](O)[C@@H](CO)O1)C[C@@](O)([H])COC(CCCCC/C=C\C/C=C\C/C=C\CC)=O	PSRSTOVXIJTKGG-DKFDWSOISA-N	Lipids and lipid-like molecules	Glycerolipids	Glycosylglycerols	Level 4	41.8	18.5	M+Na	C25H42O9	1.32706	1.37431	47673.3	6616.51	7.2052	2.84904	Up	0.00598195	0.26644	22274.7	31444.4	56073.6	15526.3	82497.6	78223.3	9688.27	5467.96	4863.63	6507.57	3578.96	9592.7
3.71_518.2334n	519.241	3.71042	pos	3-[2-[(2r)-2-Phenyl-4-[(4-Pyridin-4-Ylphenyl)Methyl]Morpholin-2-Yl]Ethyl]-1h-Quinazoline-2,4-Dione	211046	http://funmeta.oebiotech.com/network/211046	HMDB0257337							91377396		O=C1NC2=CC=CC=C2C(=O)N1CCC1(CN(CC2=CC=C(C=C2)C2=CC=NC=C2)CCO1)C1=CC=CC=C1	BFVJJWAFPFYQHI-UHFFFAOYSA-N	Unclassified	Unclassified	Unclassified	Level 4	40.5	24.2	M+H, M+Na	C32H30N4O3	3.06591	1.37087	37191.4	87897.4	0.423123	-1.24085	Down	0.0373516	0.51274	27853.1	68217.7	24946.7	73452	28284.2	394.517	143949	137639	68383.9	36219.6	61017.9	80175.2
0.79_143.0582n	161.092	0.786283	pos	6-Oxopiperidine-2-Carboxylic Acid	83284	http://funmeta.oebiotech.com/network/83284	HMDB0061705			87998				3014237		OC(=O)C1CCCC(O)=N1	FZXCPFJMYOQZCA-UHFFFAOYSA-N	Organic acids and derivatives	Carboxylic acids and derivatives	Amino acids, peptides, and analogues	Level 4	42.6	19.5	M+H, M+NH4	C6H9NO3	-0.0649529	1.36741	78185.5	38177	2.04798	1.0342	Up	0.0140954	0.364192	123010	96848.6	89839.2	36980.4	62997.5	59437.7	38359.3	50839.9	31240.1	35471	21456.1	51695.4
8.12_424.2825n	405.265	8.12492	neg	1beta,3alpha,7alpha,12alpha-Tetrahydroxy-5beta-Cholan-24-Oic Acid	45976	http://funmeta.oebiotech.com/network/45976	HMDB0000307	5296	LMST04010114					5283893	80875-94-1	[C@H]1(O)[C@]2(C)[C@@]3([H])C[C@H](O)[C@]4(C)[C@@]([H])([C@]([H])(C)CCC(O)=O)CC[C@@]4([H])[C@]3([H])[C@H](O)C[C@]2([H])C[C@H](O)C1	UYVVLXVBEQAATF-WAIVXGPNSA-N	Lipids and lipid-like molecules	Steroids and steroid derivatives	Bile acids, alcohols and derivatives	Level 3	52.6	68.9	M-H2O-H, M-H	C24H40O6	-0.000795913	1.3657	107967	63265.3	1.70658	0.771107	Up	0.0179142	0.408886	77448.8	128295	139553	71255.3	124920	106331	71867	33842.2	90034.5	36546	95213.3	52088.6
10.60_503.2631m/z	503.263	10.6021	neg	Physangulide	60950	http://funmeta.oebiotech.com/network/60950	HMDB0037381	92300						14605176	131749-58-1	CC(O)(C1CCC2C3CC4OC44C(O)C(O)CC(=O)C4(C)C3CCC12C)C1CC(C)(O)C(C)(O)C(=O)O1	OREAQOXKZSQPCV-UHFFFAOYSA-N	Lipids and lipid-like molecules	Steroids and steroid derivatives	Steroid lactones	Level 4	45.9	43.4	M-H2O-H	C28H42O9	-3.70851	1.36009	41244.1	2220.39	18.5752	4.2153	Up	0.000277604	0.0980315	30085.8	35688.2	55407.9	62581.5	48253.1	15448.2	3873.47	1890.39	1829.66	3524.05	638.383	1566.38
8.31_336.2272n	337.234	8.309	pos	Bicyclo Prostaglandin E1	267492	http://funmeta.oebiotech.com/network/267492		45557						91746206		CCCCC1C2CC(=O)C(C2CCC1=O)CCCCCCC(=O)O	SMKXBJMWSIFUAU-VXLLPVPCSA-N	Lipids and lipid-like molecules	Fatty Acyls	Eicosanoids	Level 3	50.7	68.6	M+H, M+Na	C20H32O4	-8.59488	1.34771	26437.7	72953.6	0.36239	-1.46438	Down	0.0392208	0.517218	3362.47	27734.7	35991.1	64711.2	12986.1	13840.4	110451	133688	32956.5	65195.6	24372.4	71058
12.85_401.2908m/z	401.291	12.851	neg	MG(0:0/18:1(11Z)/0:0)	51358	http://funmeta.oebiotech.com/network/51358	HMDB0011536	62320						53480961		[H]C(CO)(CO)OC(=O)CCCCCCCCC\C=C/CCCCCC	OTDARJOVCLILGQ-FPLPWBNLSA-N	Lipids and lipid-like molecules	Glycerolipids	Monoradylglycerols	Level 2	56.1	0	M+FA-H	C21H40O4	-0.214337	1.34418	33962.8	83405.2	0.407203	-1.29618	Down	0.0259025	0.453458	41583.9	16111.9	36843.5	54676.2	18512.5	36048.9	121597	45011	45071.1	46261.4	144019	98471.7
9.32_412.3052m/z	412.305	9.32005	pos	MG(20:4(5Z,8Z,11Z,14Z)-OH(20)/0:0/0:0)	213578	http://funmeta.oebiotech.com/network/213578	HMDB0260465									OCCCCC\C=C/C\C=C/C\C=C/C\C=C/CCCC(=O)OC[C@@H](O)CO	QIYHEXXPFIFXGE-SVIPNTSOSA-N	Unclassified	Unclassified	Unclassified	Level 4	38.1	8.21	M+NH4	C23H38O5	-1.42958	1.34132	83535	137905	0.605743	-0.723222	Down	0.0381846	0.512944	58582.9	59840.2	117778	113136	111685	40188.2	207533	126486	88902.3	140458	98775.3	165276
6.17_318.1827n	301.179	6.17208	pos	2-Methoxyestriol	200641	http://funmeta.oebiotech.com/network/200641	HMDB0245202							629183		COC1=CC2=C(CCC3C4CC(O)C(O)C4(C)CCC23)C=C1O	PEXPJFWTSZLEAQ-UHFFFAOYSA-N	Lipids and lipid-like molecules	Steroids and steroid derivatives	Estrane steroids	Level 4	47.7	43.1	M+H-H2O, M+H	C19H26O4	-1.41152	1.34011	36148	980.865	36.8532	5.20372	Up	0.000281047	0.0980315	18123.4	33507.3	59837.5	23043.7	49347.7	33028.8	1056.15	1086.63	562.234	1393.62	559.596	1226.96
14.38_310.2871n	309.28	14.3759	neg	Cis-Gondoic Acid	593	http://funmeta.oebiotech.com/network/593	HMDB0002231	3554	LMFA01030085	32425	C16526	ocu01040	Biosynthesis of unsaturated fatty acids	5282768	5561-99-9	C(CCCCCCC(=O)O)CC/C=C\CCCCCCCC	BITHHVVYSMSWAG-KTKRTIGZSA-N	Lipids and lipid-like molecules	Fatty Acyls	Fatty acids and conjugates	Level 2	45.7	5.03	M-H, M+FA-H	C20H38O2	-0.151528	1.33868	55811.3	99283.3	0.562142	-0.830994	Down	0.00631681	0.26644	44391.7	49733.5	63471.5	90236.2	42590.9	44444	115807	99799.3	64281.3	82302.1	98388.1	135123
7.71_589.2635m/z	589.263	7.71478	neg	Nicansteroidin A	44826	http://funmeta.oebiotech.com/network/44826			LMST01160036							[C@]12(C[C@H]3O[C@@]43CC=CC(=O)[C@]4(C)[C@@]1([H])CC[C@]1(C)[C@](O)([C@@](C)([H])[C@H]3C[C@@](C)(O)C(=C)C(=O)O3)C[C@H](OC(=O)C)[C@]21O)[H]	VBZHDYQJWVIEHS-HTDSCEMCSA-N	Lipids and lipid-like molecules	Steroids and steroid derivatives	Steroid lactones	Level 3	47	46	M+FA-H	C30H40O9	-3.60834	1.33726	51371.7	1114.27	46.1035	5.5268	Up	0.0109907	0.328105	44326.1	53291.1	39811.1	126747	32568.2	11486.8	2380.1	1579.65	523.503	562.135	551.58	1088.65
8.16_549.2706m/z	549.271	8.16225	neg	Macrophorin D	54531	http://funmeta.oebiotech.com/network/54531	HMDB0029618	86379						85363813	92279-92-0	CC(O)(CC(O)=O)CC(=O)OCC1=CC(=O)C2(CC3C(=C)CCC4C(C)(C)CCCC34C)OC2C1O	QWFKAUWCRFDRMZ-UHFFFAOYSA-N	Lipids and lipid-like molecules	Fatty Acyls	Fatty acids and conjugates	Level 4	38.5	1.3	M+FA-H	C28H40O8	0.0737562	1.33419	47628.3	1913.16	24.895	4.63779	Up	0.00948025	0.317256	33242.3	34969.8	103439	74960.1	32145.9	7013.13	1593.13	1426.83	1665.25	2311.59	2900.09	1582.09
6.84_599.2624m/z	599.262	6.84155	pos	Casopitant	204597	http://funmeta.oebiotech.com/network/204597	HMDB0249696							10232719		CC(N(C)C(=O)N1CCC(CC1C1=C(C)C=C(F)C=C1)N1CCN(CC1)C(C)=O)C1=CC(=CC(=C1)C(F)(F)F)C(F)(F)F	XGGTZCKQRWXCHW-UHFFFAOYSA-N	Organoheterocyclic compounds	Piperidines	Phenylpiperidines	Level 4	43.3	26.3	M+H-H2O	C30H35F7N4O2	1.33545	1.31561	40815.7	77249.7	0.52836	-0.920406	Down	0.00314556	0.222143	15987.9	36242.6	51360.1	60762.7	26784.6	53756.2	94654	87804.5	58806.1	83773.7	58450.1	80009.9
9.42_505.2810m/z	505.281	9.42053	neg	Petrosaspongiolide M	210221	http://funmeta.oebiotech.com/network/210221	HMDB0256357							73407439		CC(=O)OC1OC(CC2C1CCC1C2(C)CCC2C(C)(C)CCCC12C)C1=CC(=O)OC1O	RVWQZLJUVIFAOY-UHFFFAOYSA-N	Lipids and lipid-like molecules	Prenol lipids	Terpene lactones	Level 4	42.3	24.6	M+FA-H	C27H40O6	0.642932	1.29889	55594.9	13360.3	4.1612	2.057	Up	0.0272555	0.460278	30588.7	72212.8	62062.2	45928.5	6913.55	115864	39379.8	7904.74	4126.97	3677.07	5758.66	19314.6
9.79_649.3961m/z	649.396	9.79115	neg	Lucyoside N	64150	http://funmeta.oebiotech.com/network/64150	HMDB0041040	95473		176279				78407206	152845-77-7	CC1(C)CC2C3=CCC4C5(C)CCC(OC6OC(CO)C(O)C(O)C6O)C(C)(CO)C5CCC4(C)C3(C)CCC2(CC1O)C(O)=O	JAJHTUPNVRLALX-UHFFFAOYSA-N	Lipids and lipid-like molecules	Prenol lipids	Terpene glycosides	Level 3	52.3	66.8	M-H	C36H58O10	0.58905	1.29381	140997	177191	0.795737	-0.329637	Down	0.0244179	0.440251	117205	131918	149706	196229	119246	131682	183539	173326	155390	203776	175601	171514
10.05_523.3333n	524.341	10.0515	pos	(-)-Parthenolide	257689	http://funmeta.oebiotech.com/network/257689	HMDB0242219			95124				4692		CC1=CCCC2(C)OC2C2OC(=O)C(=C)C2CC1	KTEXNACQROZXEV-UHFFFAOYSA-N	Lipids and lipid-like molecules	Prenol lipids	Terpene lactones	Level 3	50.6	61.6	M+H-H2O, M+H	C29H49NO5S	0.329186	1.29339	106171	145193	0.731235	-0.451592	Down	0.0456497	0.547728	87117	94759.1	140123	127396	123873	63755	182078	158914	138199	123962	167669	100339
9.83_456.3234n	457.331	9.8273	pos	Norselic Acid B	44294	http://funmeta.oebiotech.com/network/44294		84127	LMST01040191					49864372		[C@]12(CC[C@@]3([H])CC(=O)C=C[C@]3(C)[C@@]1([H])CC[C@]1(C(O)=O)[C@@]([H])([C@@](C)([H])CC[C@@](CC)(O)C(C)=C)CC[C@@]21[H])[H]	KTOLWQCZNYCQTO-SHAFGOBASA-N	Lipids and lipid-like molecules	Steroids and steroid derivatives	Stigmastanes and derivatives	Level 3	49.4	54.1	M+H-H2O, M+H	C29H44O4	-1.30875	1.29018	118950	173047	0.687389	-0.540802	Down	0.0472809	0.554248	54551.7	128045	116617	122189	94807.3	197492	227854	179552	139992	145841	147073	197968
11.44_542.2166n	565.206	11.4351	pos	Italidipyrone	64405	http://funmeta.oebiotech.com/network/64405	HMDB0041308	95721						131753103	75680-22-7	CCC(C)C(=O)C1=C(O)C(CC2=C(O)C(C)=C(CC)OC2=O)=C(O)C(CC2=C(O)C(C)=C(CC)OC2=O)=C1O	NAKDDLYFPVLAAL-UHFFFAOYSA-N	Organic oxygen compounds	Organooxygen compounds	Carbonyl compounds	Level 4	38.9	1.5	M+H, M+Na	C29H34O10	2.52148	1.28554	23937.9	59139.2	0.404773	-1.30482	Down	0.0114165	0.331848	1159.46	8527.46	30005.6	38254.4	14862.5	50818.2	67028.6	87023.7	38970.8	75704.2	38138.9	47968.7
9.53_567.2994m/z	567.299	9.5314	neg	Tropicamide	53092	http://funmeta.oebiotech.com/network/53092	HMDB0014947	43367						5593	1508-75-4	CCN(CC1=CC=NC=C1)C(=O)C(CO)C1=CC=CC=C1	BGDKAVGWHJFAGW-UHFFFAOYSA-N	Benzenoids	Benzene and substituted derivatives	Phenylacetamides	Level 4	40.4	12.1	2M-H	C17H20N2O2	2.97777	1.28465	78162.9	133911	0.583693	-0.776718	Down	0.0324275	0.488609	55104	90404.8	90557	80643.7	72829.3	79438.9	204203	133831	78003.2	123584	76780.4	187065
12.63_667.5331m/z	667.533	12.6319	neg	Dg(18:0/22:6(4z,7z,10z,13z,16z,19z)/0:0)[Iso2]	10729	http://funmeta.oebiotech.com/network/10729	HMDB0007179	4560	LMGL02010216	77129				9543881		OC[C@]([H])(OC(CC/C=C\C/C=C\C/C=C\C/C=C\C/C=C\C/C=C\CC)=O)COC(CCCCCCCCCCCCCCCCC)=O	LBDXVTOFXXDOGH-KXYFHQNYSA-N	Lipids and lipid-like molecules	Glycerolipids	Diradylglycerols	Level 4	36.6	0	M-H	C43H72O5	3.58654	1.28381	71047.7	112423	0.63197	-0.662071	Down	0.0151631	0.378042	41812.6	70162.5	93685.8	110217	58023.6	52385.1	118760	120017	80340.5	95509.5	113318	146591
1.56_220.0850n	221.092	1.56217	pos	5-Hydroxy-L-Tryptophan	47050	http://funmeta.oebiotech.com/network/47050	HMDB0000472			17780	C00643	ocu00380,ocu04726	Tryptophan metabolism|Serotonergic synapse	439280	4350-09-8	N[C@@H](CC1=CNC2=C1C=C(O)C=C2)C(O)=O	LDCYZAJDBXYCGN-VIFPVBQESA-N	Organoheterocyclic compounds	Indoles and derivatives	Tryptamines and derivatives	Level 2	42.3	0	M+H-H2O, M+H	C11H12N2O3	0.88981	1.28339	102909	53884.2	1.90982	0.933435	Up	0.0334093	0.494272	145983	55199	71411.4	158614	120726	65520.6	85629.1	51324.5	47599.9	27971.8	65335.6	45444.2
9.79_481.2633m/z	481.263	9.79115	neg	(R)-1-O-[B-D-Apiofuranosyl-(1->2)-B-D-Glucopyranoside]-1,3-Octanediol	57068	http://funmeta.oebiotech.com/network/57068	HMDB0032798	88720		173292				131751312		CCCCCC(O)CCOC1OC(CO)C(C)C(O)C1OC1OCC(C)(CO)C1O	WKMBZTIVAJAWBA-UHFFFAOYSA-N	Lipids and lipid-like molecules	Fatty Acyls	Fatty alcohols	Level 4	39.4	0	M+FA-H	C21H40O9	-4.85138	1.28146	70515.7	102440	0.688358	-0.538768	Down	5.44422e-05	0.0469534	73824.1	60931.3	72493.8	76420.1	73729.5	65695.3	119637	93168.5	93318	106167	97542.3	104810
7.66_649.3598m/z	649.36	7.65813	neg	Esculentoside E	58629	http://funmeta.oebiotech.com/network/58629	HMDB0034635	90098						53462068	65649-36-7	CC1(CCC2(CCC3(C)C(=CCC4C5(C)CC(O)C(OC6OCC(O)C(O)C6O)C(C)(CO)C5CCC34C)C2C1)C(O)=O)C(O)=O	UERRXLUEVHKNBY-UHFFFAOYSA-N	Lipids and lipid-like molecules	Prenol lipids	Triterpenoids	Level 4	39.7	11.9	M-H	C35H54O11	0.646956	1.2799	54602.2	90318.2	0.604554	-0.726057	Down	0.0170865	0.397073	57792.8	93059.7	48582.4	72916.4	34894.2	20367.8	72465.3	86186.5	101417	96784.8	112039	73016.7
9.70_323.1275m/z	323.127	9.69837	pos	Kanzonol A	33867	http://funmeta.oebiotech.com/network/33867		52180	LMPK12120377					42607641		C1(O)=CC=C(C(=O)CC(=O)C2C=CC(O)=C(C/C=C(\C)/C)C=2)C(O)=C1	PSBQRXSCIFYKAX-UHFFFAOYSA-N	Phenylpropanoids and polyketides	Linear 1,3-diarylpropanoids	Chalcones and dihydrochalcones	Level 3	51.2	61.5	M+H-H2O	C20H20O5	-0.973762	1.27792	27988.9	81405.1	0.343823	-1.54026	Down	0.0191945	0.413353	17317.3	42840.9	29492.8	52796.8	17567.8	7917.86	137317	50985.6	64435.6	35221.3	65816.1	134655
0.81_289.0696m/z	289.07	0.812117	neg	Pseudouridine	47211	http://funmeta.oebiotech.com/network/47211	HMDB0000767	5734		17802	C02067	ocu00240	Pyrimidine metabolism	15047	1445-07-4	OC[C@H]1O[C@H]([C@H](O)[C@@H]1O)C1=CNC(=O)NC1=O	PTJWIQPHWPFNBW-GBNDHIKLSA-N	Nucleosides, nucleotides, and analogues	Nucleoside and nucleotide analogues	Unclassified	Level 3	52.2	61.2	M+FA-H	C9H12N2O6	7.55653	1.26786	66653.4	109084	0.611026	-0.710693	Down	0.00666086	0.270885	58914	88110.5	70771.9	64956.1	67802	49365.7	138332	121433	80484.2	100548	76060.4	137647
6.96_445.2190m/z	445.219	6.95687	pos	6-Dehydrotestosterone 17-Glucosiduronic Acid	46641	http://funmeta.oebiotech.com/network/46641	HMDB0010337	57942	LMST05010024	17821	C00178	ocu00240	Pyrimidine metabolism	5460852		C1CC(=O)C=C2C=C[C@@]3([C@]([C@@]12C)([H])CC[C@]1(C)[C@@H](O[C@H]2[C@H](O)[C@@H](O)[C@H](O)[C@@H](C(O)=O)O2)CC[C@@]31[H])[H]	GCIVSXAHMONYLO-HMAFJQTKSA-N	Lipids and lipid-like molecules	Steroids and steroid derivatives	Steroidal glycosides	Level 2	45.2	0	M+H-H2O	C25H34O8	-6.69265	1.26778	39201.6	294.49	133.117	7.05655	Up	0.00247821	0.209162	27844.4	25833.4	49868.7	81756.1	34586.7	15320.6	530.948	424.812	148.297	9.0418	125.06	528.78
7.71_673.2642m/z	673.264	7.71478	neg	4-O-Alpha-D-Galactopyranosylcalystegine B2	61655	http://funmeta.oebiotech.com/network/61655	HMDB0038228	92956		168961				75092867		OCC1OC(OC2C3CCC(O)(N3)C(O)C2O)C(O)C(O)C1O	IWKGAFMTKIYREN-UHFFFAOYSA-N	Organic oxygen compounds	Organooxygen compounds	Carbohydrates and carbohydrate conjugates	Level 4	37.1	0	2M-H	C13H23NO9	-4.64852	1.26705	15425.4	44848.9	0.343942	-1.53976	Down	6.26135e-06	0.0191139	17071.9	26613.8	14853	19525.1	5728.24	8760.5	44159.9	42268.8	39598.4	46543.4	46338	50184.8
6.41_460.2706m/z	460.271	6.41105	neg	N-Docosahexaenoyl Serine	198527	http://funmeta.oebiotech.com/network/198527	HMDB0242021									CCC=CCC=CCC=CCC=CCC=CCC=CCCC(=O)NC(CO)C(O)=O	XUVNWEALAJSOLD-UHFFFAOYSA-N	Unclassified	Unclassified	Unclassified	Level 1	59.6	68	M+FA-H	C25H37NO4	0.451836	1.25295	96072.8	46919	2.04763	1.03396	Up	0.0491875	0.560575	88587.1	102834	93969.7	164027	114882	12136.9	66829.8	16780.7	66609	24190.6	58755.2	48349
2.64_398.1556m/z	398.156	2.63862	pos	Glu Ile Asp	265666	http://funmeta.oebiotech.com/network/265666		23169						145455404		CCC(C)C(C(=O)NC(CC(=O)O)C(=O)O)NC(=O)C(CCC(=O)O)N	LGYCLOCORAEQSZ-PEFMBERDSA-N	Organic acids and derivatives	Peptidomimetics	Hybrid peptides	Level 2	42.6	0	M+Na	C15H25N3O8	5.84584	1.25286	27859.4	64316	0.433164	-1.20701	Down	0.0272673	0.460278	45106.2	32046	27778.7	24825.3	37400.1	5.62373e-07	62693.4	61682.6	71477.8	38650.8	119316	32075.4
10.20_285.2071m/z	285.207	10.2019	neg	Thapsic Acid	2837	http://funmeta.oebiotech.com/network/2837	HMDB0000672	5642	LMFA01170022	73722	C08260			10459	505-54-4	C(CCCCCCCCCCCCCCC(=O)O)(=O)O	QQHJDPROMQRDLA-UHFFFAOYSA-N	Lipids and lipid-like molecules	Fatty Acyls	Fatty acids and conjugates	Level 1	70.3	96	M-H	C16H30O4	0.017533	1.25239	54621.2	88505	0.617155	-0.696296	Down	0.0168137	0.394014	28646.9	49477.6	42970.1	79274.5	56730.8	70627.6	86174.1	119294	59552.1	68853.5	106003	91153.5
11.40_299.2003m/z	299.2	11.3976	pos	Stearidonic Acid	849	http://funmeta.oebiotech.com/network/849	HMDB0006547	34838	LMFA01030357	32389	C16300	ocu00592	alpha-Linolenic acid metabolism	5312508	20290-75-9	C(CCCC/C=C\C/C=C\C/C=C\C/C=C\CC)(=O)O	JIWBIWFOSCKQMA-LTKCOYKYSA-N	Lipids and lipid-like molecules	Fatty Acyls	Lineolic acids and derivatives	Level 2	42.4	2.98	M+Na	C18H28O2	7.84128	1.25165	48538	330.933	146.67	7.19643	Up	0.0203692	0.419837	2406.64	38284.2	71158.4	123117	33459.8	22801.9	1366.37	390.002	5.62373e-07	67.9056	5.62373e-07	161.324
2.05_279.1010m/z	279.101	2.05105	pos	4'-Hydroxy-R-Phenprocoumon	82740	http://funmeta.oebiotech.com/network/82740	HMDB0060885							91987768		CC[C@H](C1=CC=C(O)C=C1)C1=C(O)C2=CC=CC=C2OC1=O	ZPNYHQZRGWFLST-CYBMUJFWSA-N	Phenylpropanoids and polyketides	Coumarins and derivatives	Hydroxycoumarins	Level 1	58.9	79.6	M+H-H2O	C18H16O4	-1.90118	1.25101	11428.2	45586.1	0.250695	-1.996	Down	0.00481787	0.243787	12843	3219.63	2557.4	13018	24480	12451	56520.7	36449.4	29292.9	23842.6	83394.5	44016.2
8.22_438.3207m/z	438.321	8.21502	pos	(9z,12z,15z)-17-Hydroxyoctadeca-9,12,15-Trienoylcarnitine	198094	http://funmeta.oebiotech.com/network/198094	HMDB0241554									CC(O)C=CCC=CCC=CCCCCCCCC(=O)OC(CC([O-])=O)C[N+](C)(C)C	LMRYSCXZPRJPMO-UHFFFAOYSA-N	Unclassified	Unclassified	Unclassified	Level 4	37.8	24.5	M+H	C25H43NO5	-1.63191	1.23403	32415.7	64743.4	0.500681	-0.998037	Down	0.00394562	0.22758	17462.9	49348.7	39150	45871	30931.7	11730.2	69508.2	80808.1	40329.4	66003.7	55606	76204.8
7.60_355.2101m/z	355.21	7.60292	neg	13s-Hpotre(Gamma)	3066	http://funmeta.oebiotech.com/network/3066		35362	LMFA02000112					5282870	121107-97-9	C(=C/C/C=C\C=C\C(OO)CCCCC)/CCCCC(=O)O	LYFGXCQTRBQQMX-YSHIPJNPSA-N	Lipids and lipid-like molecules	Fatty Acyls	Lineolic acids and derivatives	Level 4	37.2	0	M+FA-H	C18H30O4	-7.9617	1.22997	19445.9	61123.9	0.318139	-1.65227	Down	0.048467	0.559898	5791.43	44580.8	15416.7	39622.1	3273.05	7991.36	81443.1	127207	22176.9	52355	13766.6	69794.8
1.15_260.1241m/z	260.124	1.1508	pos	Hydroxyprolyl-Glutamine	53887	http://funmeta.oebiotech.com/network/53887	HMDB0028861	85769		169683				61157217		NC(=O)CCC(NC(=O)C1CC(O)CN1)C(O)=O	BCLVLAZXTOULCD-UHFFFAOYSA-N	Organic acids and derivatives	Carboxylic acids and derivatives	Amino acids, peptides, and analogues	Level 2	40.1	0.0136	M+H	C10H17N3O5	-0.0877378	1.2222	35952.3	89954.2	0.399673	-1.32311	Down	0.0438575	0.536766	3326.07	113285	19176.2	11329.3	64634	3963.23	129933	70156	60419.5	68836.3	67039.9	143341
9.53_476.2636m/z	476.264	9.5314	neg	N-Eicosapentaenoyl Glutamic Acid	198576	http://funmeta.oebiotech.com/network/198576	HMDB0242070									CCC=CCC=CCC=CCC=CCC=CCCCC(=O)NC(CCC(O)=O)C(O)=O	VLIWIEMNEMNUOT-UHFFFAOYSA-N	Unclassified	Unclassified	Unclassified	Level 4	39.8	13	M+FA-H	C25H37NO5	-4.22948	1.21847	47683.4	92869	0.513449	-0.961708	Down	0.0397184	0.517614	58305.8	78150.8	20342.7	51663.7	22725.7	54911.9	137901	119004	43745.3	104531	39562.9	112470
10.20_293.2123m/z	293.212	10.2019	neg	9s-Hotre	2983	http://funmeta.oebiotech.com/network/2983		36030	LMFA02000024	80447	C16326	ocu00592	alpha-Linolenic acid metabolism	6439873	89886-42-0	C(CCCCCCC[C@H](O)/C=C/C=C\C/C=C\CC)(=O)O	RIGGEAZDTKMXSI-MEBVTJQTSA-N	Lipids and lipid-like molecules	Fatty Acyls	Lineolic acids and derivatives	Level 1	58	58.7	M-H	C18H30O3	0.255463	1.20618	19327.2	50394.9	0.383516	-1.38264	Down	0.00639843	0.26644	9683.24	19721.3	28813.1	36229.4	10711.7	10804.6	62495.1	81743.9	36862.9	46454.8	28052.9	46759.5
9.51_879.5972m/z	879.597	9.51305	neg	PI(15:0/22:0)	23839	http://funmeta.oebiotech.com/network/23839			LMGP06010124					52927577		[C@]([H])(OC(CCCCCCCCCCCCCCCCCCCCC)=O)(COP(=O)(O)O[C@H]1[C@H](O)[C@@H](O)[C@H](O)[C@@H](O)[C@H]1O)COC(CCCCCCCCCCCCCC)=O	TYKFLBDWLSCVSF-JEDPKISTSA-N	Lipids and lipid-like molecules	Glycerophospholipids	Glycerophosphoinositols	Level 4	45.5	35	M-H	C46H89O13P	0.403546	1.2058	25632.4	69487.8	0.368876	-1.43879	Down	0.0224825	0.433546	60180.3	55722.6	6238.71	20321.5	11331.1	5.62373e-07	101473	29433.1	83723.5	37061.4	95836.5	69399.4
6.02_313.1541m/z	313.154	6.01987	pos	Z-Pp-Cho	213186	http://funmeta.oebiotech.com/network/213186	HMDB0259973							4350		O=CC1CCCN1C(=O)C1CCCN1C(=O)OCC1=CC=CC=C1	ORZXYSPOAVJYRU-UHFFFAOYSA-N	Organic acids and derivatives	Carboxylic acids and derivatives	Amino acids, peptides, and analogues	Level 4	45.9	35.4	M+H-H2O	C18H22N2O4	-1.64419	1.20183	22492.1	55224.9	0.407281	-1.2959	Down	0.0379679	0.51274	994.535	23837.7	22884.5	54733.1	25811.5	6691.04	55605.4	78118	27103.4	95840.9	25956.5	48725.4
6.43_477.1767m/z	477.177	6.42993	neg	12-Epi-Salvinorin A	199950	http://funmeta.oebiotech.com/network/199950	HMDB0244446							3969708		COC(=O)C1CC(OC(C)=O)C(=O)C2C1(C)CCC1C(=O)OC(CC21C)C1=COC=C1	OBSYBRPAKCASQB-UHFFFAOYSA-N	Lipids and lipid-like molecules	Prenol lipids	Terpene lactones	Level 3	52	61.7	M+FA-H	C23H28O8	0.0911893	1.19713	67280.6	24707.3	2.7231	1.44525	Up	0.0403421	0.517692	38381.3	87898.7	111551	97927.5	67661.7	263.895	34484.8	7772.99	25904	4639.14	41836.8	33606.3
10.79_429.2973m/z	429.297	10.7911	neg	7alpha-Hydroxy-3-Oxocholest-4-En-27-Oic Acid	46455	http://funmeta.oebiotech.com/network/46455	HMDB0012458		LMST04030149	83036	C17337	ocu00120	Primary bile acid biosynthesis	3081085	115538-85-7	C1[C@]2(C)[C@@]3([H])CC[C@]4(C)[C@@]([H])([C@]([H])(C)CCCC(C)C(O)=O)CC[C@@]4([H])[C@]3([H])[C@H](O)CC2=CC(=O)C1	SATGKQGFUDXGAX-MYWFJNCASA-N	Lipids and lipid-like molecules	Steroids and steroid derivatives	Bile acids, alcohols and derivatives	Level 2	54.4	10.6	M-H	C27H42O4	-8.76149	1.19616	64337.4	30298.8	2.12343	1.08639	Up	0.0202662	0.418929	24624	74991.4	64414.5	48644.5	80207.6	93142.3	61701.6	28711.4	16961	17506.9	17956.4	38955.7
7.18_477.3335m/z	477.334	7.18005	neg	N-Arachidonoyl Lysine	198505	http://funmeta.oebiotech.com/network/198505	HMDB0241999									CCCCCC=CCC=CCC=CCC=CCCCC(=O)NC(CCCCN)C(O)=O	FZWVZFRYSZWJHL-UHFFFAOYSA-N	Unclassified	Unclassified	Unclassified	Level 3	51.7	67.7	M+FA-H	C26H44N2O3	0.290547	1.19132	8948.49	37398.6	0.239273	-2.06327	Down	0.00327973	0.222143	7235.41	17988.3	9083.35	9108.08	3305.81	6969.98	39466.9	51475.3	15974.4	61989.9	21577.6	33907.7
4.47_344.1330m/z	344.133	4.46518	neg	Saxitoxin	54333	http://funmeta.oebiotech.com/network/54333	HMDB0029368	69686		34970	C13757			37165	35523-89-8	NC(=O)OC[C@@H]1NC(=N)N2CCC(O)(O)[C@@]22N=C(N)N[C@@H]12	RPQXVSUAYFXFJA-HGRQIUPRSA-N	Phenylpropanoids and polyketides	Saxitoxins, gonyautoxins, and derivatives	Unclassified	Level 4	41.3	10.8	M+FA-H	C10H17N7O4	1.89638	1.18286	12206.5	47098.7	0.259168	-1.94804	Down	0.0022842	0.203093	5407.88	12242.8	15161.5	8982.93	31071.4	372.481	61467	41831.1	28691.9	48939.8	27923.3	73739.2
9.75_397.3205n	420.31	9.75397	pos	(11z)-Hexadecenoylcarnitine	198013	http://funmeta.oebiotech.com/network/198013	HMDB0241469									CCCCC=CCCCCCCCCCC(=O)OC(CC([O-])=O)C[N+](C)(C)C	HDMQICTZSCDWPG-UHFFFAOYSA-N	Unclassified	Unclassified	Unclassified	Level 4	41.5	18.8	M+H-H2O, M+Na	C23H43NO4	3.23114	1.17373	50337	83527	0.602644	-0.730623	Down	0.0109983	0.328105	33855.4	57247.2	50882.2	70662.8	41211.6	48162.9	110874	89484.6	47377.4	85971.1	68035.7	99419.3
7.44_358.1418n	357.135	7.43767	neg	5-Deoxykievitone Hydrate	29597	http://funmeta.oebiotech.com/network/29597	HMDB0038113	47963	LMPK12050459					44257380		C1(O)C=CC2C(=O)C(C3=C(O)C=C(O)C=C3)COC=2C=1CCC(O)(C)C	BYQKGWSQMLLYGJ-UHFFFAOYSA-N	Phenylpropanoids and polyketides	Isoflavonoids	Isoflavans	Level 4	44	25.4	M-H, M+FA-H	C20H22O6	0.524968	1.17117	13855.2	54362.6	0.254866	-1.97219	Down	0.0175123	0.404119	17106.1	19471.9	11407.7	10191.2	24954.1	5.62373e-07	71158.8	15949.4	92431	12742.4	82202	51691.7
11.79_545.2879m/z	545.288	11.7903	pos	2-Deoxy-20-Hydroxy-5alpha-Ecdysone 3-Acetate	43527	http://funmeta.oebiotech.com/network/43527		57636	LMST01010191	20538				16755625		[C@]12([C@@]3([H])CC[C@]4(C)[C@@]([H])([C@](C)([C@H](O)CCC(O)(C)C)O)CC[C@@]4(O)C3=CC(=O)[C@@]1([H])C[C@@H](OC(=O)C)CC2)C	JYZWBQULDMOHQE-ZPQFWNFQSA-N	Lipids and lipid-like molecules	Steroids and steroid derivatives	Bile acids, alcohols and derivatives	Level 3	49.3	68.1	M+K	C29H46O7	0.756747	1.16968	55769.4	27000.7	2.06548	1.04648	Up	0.00705519	0.279404	74648.1	55187.9	61145	53246.5	26554.4	63834.2	40624.5	37008.4	15566.1	21885.4	9304.23	37615.2
0.69_399.0464m/z	399.046	0.693283	neg	Thiodicarb	279567	http://funmeta.oebiotech.com/network/279567		72231			C18423			9601227	59669-26-0	CC(=NOC(=O)N(C)SN(C)C(=O)ON=C(C)SC)SC	XDOTVMNBCQVZKG-MKICQXMISA-N	Organic acids and derivatives	Organic carbonic acids and derivatives	Unclassified	Level 4	37.2	0	M+FA-H	C10H18N4O4S3	-2.18818	1.16781	70469.7	36420.8	1.93488	0.952243	Up	0.0232642	0.434173	36729.4	94451.4	44467.6	70631.1	109355	67183.6	55809.2	19852.8	34730.1	23649.6	36703.9	47779.1
10.09_429.3726m/z	429.373	10.0888	pos	1alpha-Hydroxy-26,27-Dimethylvitamin D3 / 1alpha-Hydroxy-26,27-Dimethylcholecalciferol	45579	http://funmeta.oebiotech.com/network/45579			LMST03020415					9547522		[C@@H]1(O)C(=C)/C(=C\C=C2\[C@]3([H])CC[C@@]([C@@](C)([H])CCCC(CC)CC)([H])[C@@]3(C)CCC\2)/C[C@@H](O)C1	QFGMSRFTMOGGMD-YHJZYTGLSA-N	Lipids and lipid-like molecules	Steroids and steroid derivatives	Vitamin D and derivatives	Level 4	42.8	19.3	M+H	C29H48O2	-0.251392	1.16667	72955.6	107095	0.681225	-0.553797	Down	0.0166492	0.394014	41578	85483.8	92437.2	90324.6	40430.3	87479.7	126130	102113	87996.2	92638.7	117194	116496
8.12_483.2420m/z	483.242	8.12492	neg	N-[4-[2-(6-Cyano-3,4-Dihydro-1h-Isoquinolin-2-Yl)Ethyl]Cyclohexyl]Quinoline-4-Carboxamide	211194	http://funmeta.oebiotech.com/network/211194	HMDB0257521							5311096		O=C(NC1CCC(CCN2CCC3=C(C2)C=CC(=C3)C#N)CC1)C1=CC=NC2=CC=CC=C12	OLWRVVHPJFLNPW-UHFFFAOYSA-N	Organoheterocyclic compounds	Quinolines and derivatives	Quinoline carboxamides	Level 4	37	2.02	M+FA-H	C28H30N4O	4.11043	1.1612	43289.2	79259.3	0.546172	-0.872573	Down	0.0104148	0.326715	50116.7	52530.2	52849.4	59635.3	37299	7304.49	116350	65079.1	73603	60375.1	71849.9	88298.4
4.30_129.0561m/z	129.056	4.2962	neg	Ketoleucine	47163	http://funmeta.oebiotech.com/network/47163	HMDB0000695	121		48430	C00233	ocu00280,ocu00290	Valine, leucine and isoleucine degradation|Valine, leucine and isoleucine biosynthesis	70	816-66-0	CC(C)CC(=O)C(O)=O	BKAJNAXTPSGJCU-UHFFFAOYSA-N	Organic acids and derivatives	Keto acids and derivatives	Short-chain keto acids and derivatives	Level 1	61.8	87.2	M-H	C6H10O3	2.82991	1.14614	97464.2	59041.7	1.65077	0.723137	Up	0.0428873	0.531346	54424.3	76875.1	89612.4	103290	89145.5	171438	62980.7	70990.3	53090.3	54257.5	49522.2	63409.1
7.33_301.2019m/z	301.202	7.327	neg	Lyngbic Acid	2295	http://funmeta.oebiotech.com/network/2295		65452	LMFA01080034	67609				11065049		C(CCCC)CC[C@H](OC)C/C=C/CCC(O)=O	DHIPOEWPWSLXNL-KGXGESDWSA-N	Lipids and lipid-like molecules	Fatty Acyls	Fatty acids and conjugates	Level 4	41.3	9.1	M+FA-H	C15H28O3	-0.523472	1.13952	34197	68793.9	0.497094	-1.00841	Down	0.0189953	0.413353	19554.3	69673	23005	40467.1	29661.1	22821.3	58270.4	91119.5	40297.3	51306.3	70046.6	101723
7.92_437.2772n	438.285	7.91823	pos	Neoline	199069	http://funmeta.oebiotech.com/network/199069	HMDB0242684							120682		CCN1CC2(COC)CCC(O)C34C5CC6C(O)C5C(O)(CC6OC)C(C(OC)C23)C14	XRARAKHBJHWUHW-UHFFFAOYSA-N	Lipids and lipid-like molecules	Prenol lipids	Diterpenoids	Level 3	49.3	53.4	M+H, M+Na	C24H39NO6	-1.1526	1.13913	38407.8	9895.01	3.88153	1.95662	Up	0.00318359	0.222143	14977.9	28676.2	41293.5	42425	34848.2	68225.8	15387.7	5500.9	12025	5889.44	9801.83	10765.1
6.99_444.2127n	443.205	6.9934	neg	17,18-Dehydro-Clavulone I	4520	http://funmeta.oebiotech.com/network/4520		36401	LMFA03120018					5283232		[C@]1(OC(=O)C)(C/C=C\C/C=C\CC)C=CC(=O)/C/1=C/C=C\[C@H](OC(C)=O)CCC(=O)OC	VNMUCAJMMSZIGB-PMPMEWTASA-N	Lipids and lipid-like molecules	Fatty Acyls	Eicosanoids	Level 4	39.2	10.6	M-H, M+FA-H	C25H32O7	-4.65384	1.13706	27783.5	472.626	58.7854	5.87739	Up	0.000416528	0.111103	35939.3	19734	32347.7	45317.1	24686.7	8676.46	982.504	5.62373e-07	602.337	5.62373e-07	1250.91	5.62373e-07
4.84_299.1393m/z	299.139	4.84207	pos	Acetoxyacetylaminofluorene	203101	http://funmeta.oebiotech.com/network/203101	HMDB0247920	325828		76331				22469		CC(=O)ON(C(C)=O)C1=CC2=C(C=C1)C1=CC=CC=C1C2	NFOMHWALMFWNAQ-UHFFFAOYSA-N	Benzenoids	Fluorenes	Unclassified	Level 4	43.1	19.3	M+NH4	C17H15NO3	0.892287	1.13394	28420	57839.7	0.491358	-1.02515	Down	0.0213443	0.427573	3953.99	24610.3	22353.2	62063.5	22848.7	34690.5	82270.2	65930.3	34560.7	68712.2	40112.8	55452.2
8.46_671.2497m/z	671.25	8.45918	neg	Telmisartan Glucuronide	212237	http://funmeta.oebiotech.com/network/212237	HMDB0258792							71772380		CCCC1=NC2=C(C)C=C(C=C2N1CC1=CC=C(C=C1)C1=CC=CC=C1C(=O)OC1OC(C(O)C(O)C1O)C(O)=O)C1=NC2=CC=CC=C2N1C	RCOBUBSULFIXAR-UHFFFAOYSA-N	Unclassified	Unclassified	Unclassified	Level 3	48	59	M-H2O-H	C39H38N4O8	-2.08773	1.13328	17509.3	44254	0.395655	-1.33768	Down	7.00239e-05	0.0488497	25998.6	26262	14440.7	16545.7	10556.2	11252.8	41527.1	36721.1	52643.6	35745.7	48333.1	50553.3
0.73_333.0595m/z	333.059	0.728567	neg	Glycerophosphoinositol	51437	http://funmeta.oebiotech.com/network/51437	HMDB0011649			18321	C01225				129830-95-1	OC[C@@H](O)COP(O)(=O)O[C@H]1[C@H](O)[C@@H](O)[C@H](O)[C@@H](O)[C@H]1O	BMVUIWJCUQSHLZ-UJGXJMNGSA-N	Lipids and lipid-like molecules	Glycerophospholipids	Glycerophosphoinositols	Level 1	55.6	74.5	M-H	C9H19O11P	0.689978	1.12795	62605	28196.4	2.22032	1.15077	Up	0.0232948	0.434173	45787.2	29238.6	31557.9	86008.4	85671.1	97366.4	41094.1	26356.2	33439.7	22946.4	18800.8	26541.1
11.08_770.4616m/z	770.462	11.0838	pos	PS(14:0/20:4(6E,8Z,11Z,14Z)+=O(5))	233947	http://funmeta.oebiotech.com/network/233947	HMDB0280845									[H][C@@](COC(=O)CCCCCCCCCCCCC)(COP(O)(=O)OC[C@H](N)C(O)=O)OC(=O)CCCC(=O)\C=C\C=C/C\C=C/C\C=C/CCCCC	CLJWFYGDEAIFIB-BUAQGXTBSA-N	Unclassified	Unclassified	Unclassified	Level 4	38.1	0	M+H	C40H68NO11P	1.78559	1.11771	39734.1	68202.4	0.582591	-0.779445	Down	0.0126695	0.348983	21785.5	62588.1	50761.3	61346.5	22024.9	19898.1	72427.3	69434.1	48625.4	71318.3	69550.1	77858.9
7.83_575.2840m/z	575.284	7.8273	neg	Cavipetin A	55182	http://funmeta.oebiotech.com/network/55182	HMDB0030363	86915						14527061	128530-02-9	C\C(CC\C=C(/C)CC\C=C(/C)COC(=O)C(\C)=C\C(O)=O)=C/CC\C(C)=C\COC(=O)C(\C)=C\C(O)=O	GUDPQPGYABLCEA-OWQAWYIFSA-N	Lipids and lipid-like molecules	Prenol lipids	Diterpenoids	Level 4	38.3	1.95	M+FA-H	C30H42O8	-4.04396	1.11616	35876.2	8121.43	4.41747	2.14322	Up	0.00358958	0.222972	28606.6	66895.3	39970.4	21449.9	19937.3	38397.4	3052.47	12413.4	6089.04	15152.6	3928.23	8092.83
10.09_605.4045m/z	605.405	10.0888	pos	Bafilomycin A1(Baf-A1)	202772	http://funmeta.oebiotech.com/network/202772	HMDB0247559							2287		COC1C=CC=C(C)CC(C)C(O)C(C)C=C(C)C=C(OC)C(=O)OC1C(C)C(O)C(C)C1(O)CC(O)C(C)C(O1)C(C)C	XDHNQDDQEHDUTM-UHFFFAOYSA-N	Phenylpropanoids and polyketides	Macrolides and analogues	Unclassified	Level 4	45.2	31.7	M+H-H2O	C35H58O9	-0.460621	1.10824	87428.6	120341	0.726506	-0.460953	Down	0.0413108	0.521793	50425.7	88311.9	94954.6	116407	53850.1	120622	143702	125325	94095.3	109044	122969	126911
4.77_241.1448m/z	241.145	4.76667	neg	Aleprylic Acid	688	http://funmeta.oebiotech.com/network/688		34856	LMFA01030189					5282853		C1(C=CCC1)CCCCCCC(=O)O	GMYNCKRSFMEXPG-UHFFFAOYSA-N	Lipids and lipid-like molecules	Fatty Acyls	Fatty acids and conjugates	Level 4	43.4	19.8	M+FA-H	C12H20O2	1.22999	1.10637	15687.2	55052.7	0.284949	-1.81122	Down	0.0124418	0.348983	3737.15	11323.2	21357.1	7633.47	48266.3	1806.27	78566.5	35521.8	43532.3	33788.4	41344.7	97562.7
3.54_117.0560m/z	117.056	3.5422	neg	2-Hydroxy-3-Methylbutyric Acid	1944	http://funmeta.oebiotech.com/network/1944	HMDB0000407	5396	LMFA01050478	60645				99823	4026-18-0	C(C(O)C(C)C)(O)=O	NGEWQZIDQIYUNV-UHFFFAOYSA-N	Lipids and lipid-like molecules	Fatty Acyls	Fatty acids and conjugates	Level 1	60	72.1	M-H	C5H10O3	2.42584	1.10572	35233.9	13086.3	2.69242	1.4289	Up	9.86539e-05	0.0526289	27440.9	37169.8	27597.8	35576.4	35692.9	47925.4	16109.5	11549.7	10882.4	9741.58	9631.33	20603.5
10.55_401.2295m/z	401.229	10.5512	pos	Resolvin T2	4895	http://funmeta.oebiotech.com/network/4895			LMFA04000092							C(CCCCCC(O)C(O)/C=C/C=C/C(/O)=C/C=C\CC/C=C\CC)(=O)O	BMRQERYILQNQEK-OZHKUJGYSA-N	Lipids and lipid-like molecules	Fatty Acyls	Fatty acids and conjugates	Level 4	40.2	7.85	M+Na	C22H34O5	-0.99963	1.10549	42534.7	5.62373e-07	7.56343e+10	36.1383	Up	0.0418015	0.524894	179.337	46867.2	69576.6	115488	21071.3	2025.93	5.62373e-07	5.62373e-07	5.62373e-07	5.62373e-07	5.62373e-07	5.62373e-07
7.83_443.2051m/z	443.205	7.8273	neg	Taprostene	273776	http://funmeta.oebiotech.com/network/273776		63113						5311243	87440-45-7	C1CCC(CC1)C(C=CC2C(CC3C2CC(=CC4=CC(=CC=C4)C(=O)O)O3)O)O	ZLJOKYGJNOQXDP-OZUBPDBUSA-N	Benzenoids	Benzene and substituted derivatives	Benzoic acids and derivatives	Level 4	37.1	0	M+FA-H	C24H30O5	-6.068	1.09777	30933.6	5.62373e-07	5.50055e+10	35.6789	Up	0.00564748	0.263329	30376.7	23810.5	39326.3	68754.9	16021.2	7311.99	5.62373e-07	5.62373e-07	5.62373e-07	5.62373e-07	5.62373e-07	5.62373e-07
4.97_601.2869m/z	601.287	4.96742	neg	Omadacycline	209866	http://funmeta.oebiotech.com/network/209866	HMDB0255962							54681072		CN(C)C1C2CC3CC4=C(C=C(CNCC(C)(C)C)C(O)=C4C(O)=C3C(=O)C2(O)C(O)=C(C(N)=O)C1=O)N(C)C	VJYKVCURWJGLPG-UHFFFAOYSA-N	Unclassified	Unclassified	Unclassified	Level 4	37.9	0.205	M+FA-H	C29H40N4O7	-1.87236	1.09474	28598.5	33.4202	855.725	9.741	Up	0.00345754	0.222143	37827	15103.3	33768.7	52329.3	32562.9	5.62373e-07	5.62373e-07	5.62373e-07	200.521	5.62373e-07	5.62373e-07	5.62373e-07
4.99_663.2332m/z	663.233	4.9862	neg	Pinoresinol Diglucoside	316049	http://funmeta.oebiotech.com/network/316049		343740						174003		COC1=C(C=CC(=C1)C2C3COC(C3CO2)C4=CC(=C(C=C4)OC5C(C(C(C(O5)CO)O)O)O)OC)OC6C(C(C(C(O6)CO)O)O)O	ZJSJQWDXAYNLNS-FUPWJLLWSA-N	Lignans, neolignans and related compounds	Lignan glycosides	Unclassified	Level 4	36.8	0	M-H2O-H	C32H42O16	5.57599	1.08945	35085.3	74.6664	469.894	8.87619	Up	0.0191706	0.413353	19558.6	13763.7	62858.3	84244.8	19630.3	10456.4	5.62373e-07	5.62373e-07	447.999	5.62373e-07	5.62373e-07	5.62373e-07
10.05_701.3525m/z	701.352	10.0535	neg	Arvenin I	43732	http://funmeta.oebiotech.com/network/43732		985392	LMST01010408	540114				6441104		[C@@]12(C)C[C@H]([C@]([H])([C@](O)(C)C(=O)/C=C/C(C)(C)OC(=O)C)[C@@]1(C)CC([C@@]1(C)[C@]3([H])C[C@@H](C(=O)C(C)(C)C3=CC[C@@]21[H])O[C@H]1[C@H](O)[C@@H](O)[C@H](O)[C@@H](CO)O1)=O)O	PQOVWWZVVIGRPP-BBANTJNRSA-N	Lipids and lipid-like molecules	Steroids and steroid derivatives	Steroidal glycosides	Level 4	38	1.23	M-H2O-H	C38H56O13	-2.45323	1.08777	57001	90263.9	0.631493	-0.663162	Down	0.0167614	0.394014	71986.2	64466	45621.8	77849.8	48953	33129.2	115540	87870.9	60754.9	86571.2	73315.4	117531
5.96_425.2547m/z	425.255	5.96067	neg	Ent-3alpha-Acetoxy-16beta,17,18-Trihydroxyatisane	35985	http://funmeta.oebiotech.com/network/35985			LMPR0104150007							[C@H]1(OC(=O)C)CC[C@@]2(C)[C@]3([H])C[C@@H]4CC[C@]3(C[C@]4(O)CO)CC[C@]2([H])[C@@]1(C)CO	OUSPOFFCBMUVKE-CGGIHEHQSA-N	Lipids and lipid-like molecules	Prenol lipids	Diterpenoids	Level 4	44.7	29.8	M+FA-H	C22H36O5	0.586477	1.08641	23258	5.62373e-07	4.13569e+10	35.2674	Up	0.000128527	0.0647561	19332.7	22349.8	35906.7	24287.5	29589.7	8081.61	5.62373e-07	5.62373e-07	5.62373e-07	5.62373e-07	5.62373e-07	5.62373e-07
10.60_954.6059m/z	954.606	10.6021	neg	PS(24:0/20:4(6E,8Z,11Z,14Z)+=O(5))	236752	http://funmeta.oebiotech.com/network/236752	HMDB0283650									[H][C@@](COC(=O)CCCCCCCCCCCCCCCCCCCCCCC)(COP(O)(=O)OC[C@H](N)C(O)=O)OC(=O)CCCC(=O)\C=C\C=C/C\C=C/C\C=C/CCCCC	BNWXLTWBKSAVNH-NDAGTINXSA-N	Unclassified	Unclassified	Unclassified	Level 4	38	0	M+FA-H	C50H88NO11P	-1.94823	1.08085	52096.9	77910.7	0.668674	-0.580625	Down	0.020601	0.423653	71496.2	47767.5	41276.3	53506.3	62537.7	35997.2	64714.6	85117.8	92534.1	102334	70997.2	51766.6
7.79_489.2494m/z	489.249	7.78972	neg	Bufotalin	204382	http://funmeta.oebiotech.com/network/204382	HMDB0249432							259578		CC(=O)OC1CC2(O)C3CCC4CC(O)CCC4(C)C3CCC2(C)C1C1=COC(=O)C=C1	VOZHMAYHYHEWBW-UHFFFAOYSA-N	Lipids and lipid-like molecules	Steroids and steroid derivatives	Steroid lactones	Level 4	39.9	7.28	M+FA-H	C26H36O6	-0.0219347	1.08037	29115.6	4870.79	5.9776	2.57957	Up	0.00191404	0.187477	13752.6	23789.9	45295	25408.5	19264.2	47183.6	10281.2	3337.13	2904.36	1785.61	3977.36	6939.07
7.69_585.2826m/z	585.283	7.69055	pos	Neocucurbitacin E	43775	http://funmeta.oebiotech.com/network/43775			LMST01010451							[C@@]12(C)C(=O)C[C@]3(C)[C@]([H])([C@H](O)C[C@@]3(C)[C@]1([H])CC=C1C(C)(C)OC(=O)C[C@@]21[H])[C@](O)(C)C(=O)CCC(OC(C)=O)(C)C	HEOGQIJKUVAZLD-SKCDPEBHSA-N	Lipids and lipid-like molecules	Steroids and steroid derivatives	Steroid lactones	Level 4	38.4	0	M+K	C31H46O8	0.355424	1.07108	23063.3	47912.5	0.481363	-1.0548	Down	0.00875213	0.313728	8054.73	27475	25114.1	45562.9	10435.6	21737.6	58672.2	60241.7	28748.1	52600	35073.5	52139.5
6.65_315.1091m/z	315.109	6.65473	neg	Isopropylmaleic Acid	51935	http://funmeta.oebiotech.com/network/51935	HMDB0012241	3279		17275	C02631	ocu00290	Valine, leucine and isoleucine biosynthesis	5280533	44976-69-4	CC(C)C(=C\C(O)=O)\C(O)=O	NJMGRJLQRLFQQX-HYXAFXHYSA-N	Lipids and lipid-like molecules	Fatty Acyls	Fatty acids and conjugates	Level 4	44.4	32.2	2M-H	C7H10O4	1.79927	1.07099	38824.4	59863.7	0.648547	-0.624717	Down	0.00348577	0.222143	28919.7	34485.3	44578.1	39789.6	50547.7	34626	49574.7	63428.1	61647.6	75182.6	64757.3	44591.7
10.51_663.5208m/z	663.521	10.5101	neg	Dg(16:1(9z)/20:2(11z,14z)/0:0)[Iso2]	10574	http://funmeta.oebiotech.com/network/10574	HMDB0007138	4368	LMGL02010061	88496				9543727		OC[C@]([H])(OC(CCCCCCCCC/C=C\C/C=C\CCCCC)=O)COC(CCCCCCC/C=C\CCCCCC)=O	WPAJXHHVSWVZKN-YCGDJTGESA-N	Lipids and lipid-like molecules	Glycerolipids	Diradylglycerols	Level 4	46.3	40.2	M+FA-H	C39H70O5	0.404611	1.06793	13450.2	36677.1	0.366719	-1.44725	Down	0.00623475	0.26644	8095.21	13607.3	15144.1	27851.3	12708.1	3295.1	50337	56117	33586.4	36305.1	20374.6	23342.4
8.20_483.1661m/z	483.166	8.19975	neg	Kushenol C	32599	http://funmeta.oebiotech.com/network/32599		50930	LMPK12112514					5481237		C1(O)=C(C[C@@H](C/C=C(\C)/C)C(=C)C)C2OC(C3C(O)=CC(O)=CC=3)=C(O)C(=O)C=2C(O)=C1	WAAPHYJTKSTXSX-CQSZACIVSA-N	Phenylpropanoids and polyketides	Flavonoids	Flavones	Level 4	43.4	23.2	M+FA-H	C25H26O7	0.197626	1.06063	40411.3	5869.75	6.88468	2.78339	Up	0.0234097	0.434173	19626.2	22913.6	34531.8	94030.7	60502.7	10862.8	12034.6	7705.53	1455.24	3216.17	2221.25	8585.66
11.93_978.6809m/z	978.681	11.9318	neg	PC(24:0/22:6(5Z,7Z,10Z,13Z,16Z,19Z)-OH(4))	241770	http://funmeta.oebiotech.com/network/241770	HMDB0288670									[H][C@@](COC(=O)CCCCCCCCCCCCCCCCCCCCCCC)(COP([O-])(=O)OCC[N+](C)(C)C)OC(=O)CCC(O)\C=C/C=C\C\C=C/C\C=C/C\C=C/C\C=C/CC	QLRIUUUKNUUNQS-CCWIJRQNSA-N	Unclassified	Unclassified	Unclassified	Level 4	38.4	3.41	M+FA-H	C54H96NO9P	0.428834	1.05958	6614.37	42157	0.156898	-2.6721	Down	0.0156146	0.384806	4168.17	15893.6	5395.86	6231.64	7996.99	5.62373e-07	93948.5	21667.9	36577.8	16266.2	25837.2	58644.6
5.04_599.2709m/z	599.271	5.04235	neg	3-(4-Carboxybenzylidene)-6-Hydroxycamphor	201175	http://funmeta.oebiotech.com/network/201175	HMDB0245779							91106693		CC1(C)C2CC(O)C1(C)C(=O)C2=CC1=CC=C(C=C1)C(O)=O	YIGAUUYAYZNMIO-UHFFFAOYSA-N	Lipids and lipid-like molecules	Prenol lipids	Monoterpenoids	Level 2	41.7	0.00756	2M-H	C18H20O4	9.77612	1.05884	33487.4	133.839	250.207	7.96698	Up	0.0170997	0.397073	13350.3	33183.3	46942.8	81721.5	25702.4	23.9879	5.62373e-07	5.62373e-07	803.031	5.62373e-07	5.62373e-07	5.62373e-07
9.77_751.4382m/z	751.438	9.77138	pos	PG(a-13:0/5-iso PGF2VI)	223676	http://funmeta.oebiotech.com/network/223676	HMDB0270574									CCCCC[C@@H](O)\C=C\[C@H]1[C@H](O)C[C@H](O)[C@H]1C\C=C/CC(=O)O[C@H](COC(=O)CCCCCCCCC(C)CC)COP(O)(=O)OC[C@@H](O)CO	CPXNQYWZHATFJF-RXDOKCLVSA-N	Unclassified	Unclassified	Unclassified	Level 4	38.7	0	M+H	C37H67O13P	-1.40563	1.05066	16280.6	45654.2	0.356608	-1.48759	Down	0.0385777	0.512944	4479.65	4429.13	7476.22	9878.76	28832.5	42587.6	64797.8	77098.5	2966.63	34388.1	45130.1	49544.2
12.07_579.2856m/z	579.286	12.0703	neg	H-Phe-D-Met-Arg-Phe-Nh2	206912	http://funmeta.oebiotech.com/network/206912	HMDB0252425							4418610		CSCCC(NC(=O)C(N)CC1=CC=CC=C1)C(=O)NC(CCCN=C(N)N)C(=O)NC(CC1=CC=CC=C1)C(N)=O	WCSPDMCSKYUFBX-UHFFFAOYSA-N	Organic acids and derivatives	Carboxylic acids and derivatives	Amino acids, peptides, and analogues	Level 4	36.9	3.96	M-H2O-H	C29H42N8O4S	-2.58155	1.04662	39454.3	64408.7	0.612562	-0.707073	Down	0.00632645	0.26644	26349.1	35062.7	52542.9	49115	45533.9	28122.3	53848.9	79886.6	51102.8	70000	51772.6	79841.4
7.57_1040.5755m/z	1040.58	7.56737	neg	CDP-DG(18:0/22:3(10Z,13Z,16Z))	48956	http://funmeta.oebiotech.com/network/48956	HMDB0006984	58619						53477928		[H][C@@](COC(=O)CCCCCCCCCCCCCCCCC)(COP(O)(=O)OP(O)(=O)OC[C@H]1O[C@H](C(O)[C@H]1O)N1C=CC(N)=NC1=O)OC(=O)CCCCCCCC\C=C/C\C=C/C\C=C/CCCCC	PFGGIXKNVYJBDI-XAHPEYRFSA-N	Lipids and lipid-like molecules	Glycerophospholipids	CDP-glycerols	Level 4	36.3	0	M-H2O-H	C52H91N3O15P2	0.710763	1.0376	6710.02	27583.2	0.243264	-2.0394	Down	0.0104765	0.326715	7084.67	981.356	8298.83	14230.6	9664.64	5.62373e-07	25090.6	45576.1	20589.6	47291	16026.8	10925.3
0.82_335.1327n	336.14	0.81695	pos	Aspartylglycosamine	47058	http://funmeta.oebiotech.com/network/47058	HMDB0000489	5476		17261	C04540			123826	2776-93-4	CC(=O)N[C@@H]1[C@@H](O)[C@H](O)[C@@H](CO)O[C@H]1NC(=O)C[C@H](N)C(O)=O	YTTRPBWEMMPYSW-HRRFRDKFSA-N	Organic oxygen compounds	Organooxygen compounds	Carbohydrates and carbohydrate conjugates	Level 4	39.1	0	M+H, M+Na	C12H21N3O8	-0.606169	1.03588	15894.2	36482.6	0.435665	-1.19871	Down	0.00589885	0.26644	15128.8	17391.7	19463.5	24570.5	18242.1	568.579	38724.6	58297.2	24989.6	36654.4	33530	26699.6
4.22_325.1271m/z	325.127	4.22068	neg	S-(2-Carboxypropyl)-Cysteamine	462	http://funmeta.oebiotech.com/network/462	HMDB0002169	6522	LMFA01020395					133402	80186-81-8	S(CCN)CC(C(=O)O)C	UFRVABODKAYFCB-UHFFFAOYSA-N	Organic acids and derivatives	Carboxylic acids and derivatives	Amino acids, peptides, and analogues	Level 4	37.8	1.06	2M-H	C6H13NO2S	3.10002	1.03417	5669.83	40028	0.141647	-2.81963	Down	0.00979781	0.320023	665.058	2064.56	17020.6	2499.29	11769.4	5.62373e-07	63107.4	18982.7	26968	19941.6	30892.3	80275.7
7.35_613.2585m/z	613.259	7.35308	pos	Meosuc-Ala-Ala-Pro-Val-Pna	202557	http://funmeta.oebiotech.com/network/202557	HMDB0247307							4419977		COC(=O)CCC(=O)NC(C)C(=O)NC(C)C(=O)N1CCCC1C(=O)NC(C(C)C)C(=O)NC1=CC=C(C=C1)[N+]([O-])=O	VLVGCNNWNUERRZ-UHFFFAOYSA-N	Unclassified	Unclassified	Unclassified	Level 4	39.2	0	M+Na	C27H38N6O9	-1.19128	1.03303	27770	24.4672	1134.99	10.1485	Up	0.00627508	0.26644	19924.9	26217.7	40485	58875	19501.1	1616.03	36.064	31.244	48.7086	5.62373e-07	30.7864	5.62373e-07
7.80_222.1617n	223.169	7.8039	pos	Rishitin	59455	http://funmeta.oebiotech.com/network/59455	HMDB0035593				C09715			534260	18178-54-6	CC1C(O)C(O)CC2=C1CC(CC2)C(C)=C	XSCYYIVXGBKTOC-UHFFFAOYSA-N	Organic oxygen compounds	Organooxygen compounds	Alcohols and polyols	Level 3	54.4	74.8	M+H, M+Na	C14H22O2	-1.22579	1.03101	39894.5	10993.1	3.62906	1.8596	Up	0.00978074	0.320023	18333.8	30263.5	47270.2	80255.1	27148.5	36096.1	12969.5	13488.3	6894.24	9930.28	7581.81	15094.4
4.80_259.1785n	260.186	4.80383	pos	O-Hexanoyl-R-Carnitine	8283	http://funmeta.oebiotech.com/network/8283	HMDB0000756	3548	LMFA07070001	84834				3246938	22671-29-0	O=C(O[C@](CC([O-])=O)(C[N+](C)(C)C)[H])CCCCC	VVPRQWTYSNDTEA-LLVKDONJSA-N	Lipids and lipid-like molecules	Fatty Acyls	Fatty acid esters	Level 2	43.1	0	M+H, M+Na, M+H-H2O	C13H25NO4	0.484625	1.03075	57092.1	35417.2	1.61199	0.68884	Up	0.00338257	0.222143	52275.2	53641.5	43099.3	58171.6	69275.2	66089.7	45866.7	33969.2	23233.6	34614.4	26526.2	48293.2
0.83_242.0903n	260.124	0.832617	pos	L-Thymidine	208161	http://funmeta.oebiotech.com/network/208161	HMDB0253921							1134		CC1=CN(C2CC(O)C(CO)O2)C(=O)N=C1O	IQFYYKKMVGJFEH-UHFFFAOYSA-N	Nucleosides, nucleotides, and analogues	Pyrimidine nucleosides	Pyrimidine 2'-deoxyribonucleosides	Level 4	44.3	30.2	M+H-H2O, M+NH4	C10H14N2O5	0.217376	1.02996	30961.6	68423.3	0.4525	-1.14401	Down	0.0410392	0.519811	10170.9	77205.5	19578.8	15467	59788.9	3558.3	88769.7	63597.3	45661.6	50651.9	53050.1	108809
8.44_475.3410m/z	475.341	8.43937	pos	(3beta,17alpha,23s,24s)-17,23-Epoxy-3,24,29-Trihydroxy-27-Norlanost-8-En-15-One	59046	http://funmeta.oebiotech.com/network/59046	HMDB0035144	90480						131751674		CCC(O)C1CC(C)C2(CC(=O)C3(C)C4=C(CCC23C)C2(C)CCC(O)C(C)(CO)C2CC4)O1	FGFZDTLKZFGANR-UHFFFAOYSA-N	Lipids and lipid-like molecules	Prenol lipids	Triterpenoids	Level 1	53.4	47.1	M+H	C29H46O5	-1.70376	1.0271	40497.5	65877.7	0.614737	-0.701959	Down	0.0163731	0.393187	24429.4	58566.9	62538.4	41614.5	32830.9	23004.5	78051	82877.6	49210.6	66306.6	52561.9	66258.6
6.96_288.1357n	271.132	6.95687	pos	Zaluzanin D	255641	http://funmeta.oebiotech.com/network/255641	HMDB0302712							637305		CC(=O)O[C@H]1C[C@H]2[C@@H]([C@H]3OC(=O)C(=C)[C@@H]3CCC2=C)C1=C	GKMFOEIZCLMZDE-QRJUGERDSA-N	Lipids and lipid-like molecules	Prenol lipids	Terpene lactones	Level 4	41.3	12.6	M+H-H2O, M+H	C17H20O4	-1.67689	1.02542	25113.5	234.701	107.002	6.7415	Up	0.00177645	0.187477	18047.4	16532.6	32441.2	50474.6	22829.9	10355.4	81.1438	378.665	344.588	240.236	272.575	90.9961
7.58_475.2664m/z	475.266	7.57773	pos	Sarcoehrendin I	3831	http://funmeta.oebiotech.com/network/3831			LMFA03010230							[C@H]1(/C=C/[C@@H](OC(C)=O)CCCCC)[C@H](OC(=O)C)C[C@H](O)[C@@H]1/C=C\CCCCC(=O)OC	YFKVHMFAMUUTDI-HHNLZXQZSA-N	Lipids and lipid-like molecules	Fatty Acyls	Eicosanoids	Level 3	48.5	49.8	M+Na	C25H40O7	-0.590747	1.02224	25799.1	858.801	30.0408	4.90885	Up	0.0151174	0.378042	25044.4	14239.6	66886.7	11590.5	23153.2	13879.9	2755.29	581.262	301.72	357.666	174.601	982.266
9.65_259.1690m/z	259.169	9.64518	pos	Cicutoxin	6367	http://funmeta.oebiotech.com/network/6367		66945	LMFA05000647	3695	C08402			25265910	505-75-9	O[C@@H](/C=C/C=C/C=C/C#CC#CCCCO)CCC	FQVNSJQTSOVRKZ-JNRDBWBESA-N	Lipids and lipid-like molecules	Fatty Acyls	Fatty alcohols	Level 3	51.8	63.9	M+H	C17H22O2	-0.802245	1.02065	23593	2437.28	9.68006	3.27502	Up	0.000228614	0.0901435	15919.2	32768.6	15668.7	27202.4	34970	15029.2	4340.43	2078.77	1260.67	1934.84	1630.03	3378.95
5.75_331.1299m/z	331.13	5.75343	neg	Cromakalim	205304	http://funmeta.oebiotech.com/network/205304	HMDB0250542				C11819			443423		CC1(C)OC2=C(C=C(C=C2)C#N)C(C1O)N1CCCC1=O	TVZCRIROJQEVOT-UHFFFAOYSA-N	Organoheterocyclic compounds	Benzopyrans	1-benzopyrans	Level 3	52.1	65.9	M+FA-H	C16H18N2O3	-0.166991	1.01494	6911.45	28349.2	0.243797	-2.03625	Down	0.0389199	0.51603	1623.75	5727.29	5489.18	8419.74	9315.86	10892.8	7746.57	61198.4	17789.7	48368.4	25768.8	9223.29
8.27_357.1326m/z	357.133	8.27133	pos	Flowerone	34834	http://funmeta.oebiotech.com/network/34834		53143	LMPK12140666					42608116		C1(O)C(O)=C2O[C@H](C3C=C(C/C=C(\C)/C)C(O)=CC=3)CC(=O)C2=C(O)C=1	WWUVLNPEWUTCEI-KRWDZBQOSA-N	Phenylpropanoids and polyketides	Flavonoids	Flavans	Level 3	52.8	71.2	M+H	C20H20O6	-1.84759	1.01448	13935.2	38406	0.36284	-1.4626	Down	0.00594803	0.26644	22311.1	28831.3	4572.43	25231	2665.62	5.62373e-07	47602.2	42750.8	22328.3	26636.1	40344.2	50774.7
7.25_423.2755m/z	423.276	7.25462	neg	24-Nor Ursodeoxycholic Acid	201069	http://funmeta.oebiotech.com/network/201069	HMDB0245660							14312278		CC(CC(O)=O)C1CCC2C3C(O)CC4CC(O)CCC4(C)C3CCC12C	QYYDXDSPYPOWRO-UHFFFAOYSA-N	Lipids and lipid-like molecules	Steroids and steroid derivatives	Bile acids, alcohols and derivatives	Level 3	48.5	52.1	M+FA-H	C23H38O4	0.845399	1.0068	53620.4	29571.2	1.81326	0.858587	Up	0.0278391	0.462405	37527.4	70975.9	50565.3	41354.7	35895.5	85403.7	45786.7	19053.5	25470.5	18365.4	31349.1	37402.2
5.49_467.2649m/z	467.265	5.49073	neg	2-Hydroxy-5-Methoxy-3-(2r-Acetoxy-Pentadecyl)-1,4-Benzoquinone	35230	http://funmeta.oebiotech.com/network/35230			LMPK15050003					102163922		C1(OC)C(=O)C(C[C@H](OC(C)=O)CCCCCCCCCCCCC)=C(O)C(=O)C=1	UXLMJHNFDRMGPW-LJQANCHMSA-N	Lipids and lipid-like molecules	Fatty Acyls	Fatty alcohol esters	Level 4	46.9	43.9	M+FA-H	C24H38O6	-0.328845	1.00445	19710.7	285.769	68.9744	6.10799	Up	0.000169673	0.0732747	18753.1	16706.7	36010.3	16653.7	16877.1	13263.7	356.59	5.62373e-07	321.183	5.62373e-07	653.156	383.685
10.47_323.1288m/z	323.129	10.4728	neg	(R)-Glabridin	58261	http://funmeta.oebiotech.com/network/58261	HMDB0034188				C10421			4484219	59870-68-7	CC1(C)OC2=C(C=C1)C1=C(CC(CO1)C1=C(O)C=C(O)C=C1)C=C2	LBQIJVLKGVZRIW-UHFFFAOYSA-N	Phenylpropanoids and polyketides	Isoflavonoids	Pyranoisoflavonoids	Level 4	47.3	42	M-H	C20H20O4	-0.174006	1.00233	16251.6	48110	0.337801	-1.56575	Down	0.0108634	0.326715	12012.9	26941.9	18596.9	20431.1	11025.2	8501.81	74473.4	31199.4	44101.8	18264.8	41619.2	79001.4
8.44_282.1616n	283.169	8.43937	pos	Androsta-1,4,6-Triene-3,17-Dione	203503	http://funmeta.oebiotech.com/network/203503	HMDB0248404							624713		CC12CCC3C(C=CC4=CC(=O)C=CC34C)C1CCC2=O	DKVSUQWCZQBWCP-UHFFFAOYSA-N	Lipids and lipid-like molecules	Steroids and steroid derivatives	Androstane steroids	Level 4	47.5	41.4	M+H-H2O, M+H	C19H22O2	-1.32631	1.00066	24430.4	593.419	41.1689	5.36348	Up	0.003017	0.222143	11148	19183.9	41124.2	38649.4	31758.8	4718.07	690.855	830.92	404.199	528.427	270.607	835.507

## Sheet: SV-vs-Mod
ID	m/z	Retention time (min)	Ion mode	Metabolites	cid	cidlink	HMDB	METLIN	Lipidmaps	ChEBI	KEGG	ID Annotation	Annotation	PubChem	CAS	smiles	InChIKey	Super Class	Class	Sub Class	level	Score	Fragmentation Score	Adducts	Formula	Mass Error (ppm)	VIP	Average(SV)	Average(Mod)	FoldChange	log2FoldChange	Regulation	p-value	q-value	SV1	SV2	SV3	SV4	SV5	SV6	Mod1	Mod2	Mod3	Mod4	Mod5	Mod6
2.21_148.0524n	166.086	2.20952	pos	3,4-Dihydro-2h-1-Benzopyran-2-One	60311	http://funmeta.oebiotech.com/network/60311	HMDB0036626	65745		16151	C02274			660	119-84-6	O=C1CCC2=CC=CC=C2O1	VMUXSMXIQBNMGZ-UHFFFAOYSA-N	Phenylpropanoids and polyketides	3,4-dihydrocoumarins	Unclassified	Level 1	61.2	53.6	M+H-H2O, M+H, M+NH4	C9H8O2	-0.422787	25.9331	5.33378e+07	2.37993e+07	2.24114	1.16424	Up	0.00154797	0.0569678	4.80121e+07	3.87061e+07	7.18018e+07	5.61202e+07	3.84684e+07	6.69181e+07	3.3323e+07	2.11583e+07	2.29574e+07	1.21932e+07	3.57153e+07	1.74489e+07
10.25_356.2711n	357.278	10.2509	pos	Tha	1233	http://funmeta.oebiotech.com/network/1233	HMDB0002007	6430	LMFA01030822	77366				11792612	81247-23-6	C(CCCC/C=C\C/C=C\C/C=C\C/C=C\C/C=C\C/C=C\CC)(=O)O	YHGJECVSSKXFCJ-KUBAVDMBSA-N	Lipids and lipid-like molecules	Fatty Acyls	Fatty acids and conjugates	Level 3	57.9	94.6	M+H-H2O, M+H	C24H36O2	-1.33511	25.0599	1.52822e+08	1.15727e+08	1.32054	0.401131	Up	0.0406722	0.226988	1.58886e+08	1.26116e+08	1.29493e+08	1.52967e+08	1.91559e+08	1.57912e+08	1.45579e+08	1.43185e+08	7.60023e+07	1.14373e+08	8.21093e+07	1.33111e+08
8.74_479.3241n	480.331	8.7376	pos	Deoxycholylserine	198889	http://funmeta.oebiotech.com/network/198889	HMDB0242441									CC(CCC(=O)NC(CO)C(O)=O)C1CCC2C3CCC4CC(O)CCC4(C)C3CC(O)C12C	QZPAFDYRAFLSMC-UHFFFAOYSA-N	Unclassified	Unclassified	Unclassified	Level 3	55.5	80.4	M+H, M+Na, M+K, M+H-H2O	C27H45NO6	-1.33045	22.2775	4.88015e+07	7.21066e+07	0.676797	-0.563204	Down	0.0195955	0.165658	4.37088e+07	7.88867e+07	5.85876e+07	4.46736e+07	4.67996e+07	2.01529e+07	7.5306e+07	7.17731e+07	7.59766e+07	6.71722e+07	8.1079e+07	6.13325e+07
1.44_132.1020m/z	132.102	1.43713	pos	L-Leucine	47159	http://funmeta.oebiotech.com/network/47159	HMDB0000687	24		15603	C00123	ocu00280,ocu00290,ocu00970,ocu04150,ocu05230	Valine, leucine and isoleucine degradation|Valine, leucine and isoleucine biosynthesis|Aminoacyl-tRNA biosynthesis|mTOR signaling pathway|Central carbon metabolism in cancer	6106	61-90-5	CC(C)C[C@H](N)C(O)=O	ROHFNLRQFUQHCH-YFKPBYRVSA-N	Organic acids and derivatives	Carboxylic acids and derivatives	Amino acids, peptides, and analogues	Level 1	64.8	93.6	M+H	C6H13NO2	0.431486	22.2309	4.34444e+07	2.02504e+07	2.14536	1.10122	Up	0.00363299	0.0804147	3.65516e+07	2.92333e+07	5.64653e+07	4.19396e+07	3.35302e+07	6.29465e+07	2.91912e+07	1.9689e+07	1.69342e+07	1.14024e+07	2.74362e+07	1.68497e+07
10.75_990.6637n	991.671	10.7529	pos	GM4(d18:1/16:0)	42034	http://funmeta.oebiotech.com/network/42034			LMSP0601AA01					44261964		[C@](CO[C@@H]1O[C@H](CO)[C@H](O)[C@H](O[C@]2(O[C@@]([H])([C@H](O)[C@H](O)CO)[C@H](NC(=O)C)[C@@H](O)C2)C(O)=O)[C@H]1O)([H])(NC(CCCCCCCCCCCCCCC)=O)[C@]([H])(O)/C=C/CCCCCCCCCCCCC	PKLSFJOTJYLMTM-LXKOWMRQSA-N	Lipids and lipid-like molecules	Sphingolipids	Glycosphingolipids	Level 2	42.8	0	M+H, M+K, M+Na	C51H94N2O16	3.43772	19.5472	1.6153e+07	3.8539e+07	0.419134	-1.25452	Down	0.0398314	0.224694	1.10986e+07	1.9601e+07	2.32362e+06	7.51229e+06	4.4636e+06	5.19187e+07	2.45046e+07	4.06523e+07	3.44188e+07	5.61569e+07	5.26835e+07	2.28177e+07
3.69_187.0633n	205.097	3.69353	pos	Indoleacrylic Acid	47188	http://funmeta.oebiotech.com/network/47188	HMDB0000734			132244				5375048	29953-71-7	OC(=O)\C=C\C1=CNC2=C1C=CC=C2	PLVPPLCLBIEYEA-AATRIKPKSA-N	Organoheterocyclic compounds	Indoles and derivatives	Indoles	Level 4	46.1	31.9	M+H, M+NH4, M+H-H2O	C11H9NO2	-0.360401	19.3419	2.96309e+07	1.25435e+07	2.36225	1.24016	Up	0.00232539	0.0659031	2.76362e+07	2.34034e+07	4.42446e+07	3.15587e+07	2.02776e+07	3.06651e+07	1.77044e+07	1.00398e+07	1.26317e+07	5.61759e+06	2.15602e+07	7.70729e+06
9.68_390.2766n	391.284	9.68163	pos	3alpha-Hydroxy-12-Oxo-5beta-Cholan-24-Oic Acid	46017	http://funmeta.oebiotech.com/network/46017	HMDB0000328	84469	LMST04010155	803536				3080612	5130-29-0	C1[C@]2(C)[C@@]3([H])CC(=O)[C@]4(C)[C@@]([H])([C@]([H])(C)CCC(O)=O)CC[C@@]4([H])[C@]3([H])CC[C@]2([H])C[C@H](O)C1	CVNYHSDFZXHMMJ-VPUMZWJWSA-N	Lipids and lipid-like molecules	Steroids and steroid derivatives	Bile acids, alcohols and derivatives	Level 1	62.2	79.4	M+H, M+Na, M+NH4, M+K	C24H38O4	-1.09486	12.4109	2.33793e+07	1.59652e+07	1.46439	0.550297	Up	0.0272967	0.191088	3.12527e+07	2.08025e+07	2.11987e+07	2.92247e+07	2.18359e+07	1.59612e+07	2.3233e+07	1.32121e+07	1.42522e+07	1.2361e+07	1.46878e+07	1.80453e+07
1.20_164.0473n	182.081	1.1973	pos	2-Hydroxycinnamic Acid	47967	http://funmeta.oebiotech.com/network/47967	HMDB0002641	306		18125	C01772	ocu00360	Phenylalanine metabolism	637540	614-60-8	OC(=O)\C=C\C1=C(O)C=CC=C1	PMOWTIHVNWZYFI-AATRIKPKSA-N	Phenylpropanoids and polyketides	Cinnamic acids and derivatives	Hydroxycinnamic acids and derivatives	Level 3	52.5	69.4	M+H, M+NH4, M+H-H2O	C9H8O3	0.00197148	12.2438	1.38678e+07	6.3059e+06	2.19917	1.13696	Up	0.00978151	0.124154	1.06768e+07	9.28357e+06	1.61665e+07	1.32157e+07	1.03066e+07	2.35575e+07	9.01479e+06	5.95442e+06	5.56291e+06	3.35948e+06	9.01322e+06	4.9306e+06
7.28_548.3930n	549.4	7.27695	pos	Deoxycholylarginine	198871	http://funmeta.oebiotech.com/network/198871	HMDB0242418									CC(CCC(=O)NC(CCCNC(N)=N)C(O)=O)C1CCC2C3CCC4CC(O)CCC4(C)C3CC(O)C12C	ODCMYURABUZDRD-UHFFFAOYSA-N	Unclassified	Unclassified	Unclassified	Level 3	49.1	48.5	M+H, M+Na	C30H52N4O5	-1.41401	11.8621	7.77906e+06	1.18835e+06	6.5461	2.71064	Up	0.00853304	0.119889	1.21555e+07	4.58874e+06	1.35609e+07	9.07239e+06	6.88393e+06	412881	2.07449e+06	2.25448e+06	792550	720074	549991	738523
10.26_805.5599m/z	805.56	10.2564	neg	PI(O-18:0/16:0)	24754	http://funmeta.oebiotech.com/network/24754			LMGP06020074					52928488		[C@]([H])(OC(CCCCCCCCCCCCCCC)=O)(COP(=O)(O)O[C@H]1[C@H](O)[C@@H](O)[C@H](O)[C@@H](O)[C@H]1O)COCCCCCCCCCCCCCCCCCC	CUDWRMXPOSPWCB-XQBAERKLSA-N	Lipids and lipid-like molecules	Glycerophospholipids	Glycerophosphoinositols	Level 4	39.2	0.197	M-H2O-H	C43H85O12P	-0.104938	9.98461	1.74683e+07	1.20983e+07	1.44387	0.529938	Up	0.0357306	0.215024	1.91559e+07	1.43878e+07	1.24946e+07	1.93928e+07	2.33979e+07	1.59806e+07	1.39185e+07	1.69162e+07	8.36354e+06	1.23156e+07	7.10855e+06	1.39671e+07
0.75_175.1190m/z	175.119	0.7549	pos	L-Arginine	47071	http://funmeta.oebiotech.com/network/47071	HMDB0000517	13		16467	C00062	ocu00220,ocu00330,ocu00472,ocu00970,ocu02010,ocu04150,ocu04974,ocu05014,ocu05022,ocu05142,ocu05146,ocu05230	Arginine biosynthesis|Arginine and proline metabolism|D-Arginine and D-ornithine metabolism|Aminoacyl-tRNA biosynthesis|ABC transporters|mTOR signaling pathway|Protein digestion and absorption|Amyotrophic lateral sclerosis|Pathways of neurodegeneration - multiple diseases|Chagas disease|Amoebiasis|Central carbon metabolism in cancer	6322	74-79-3	N[C@@H](CCCNC(N)=N)C(O)=O	ODKSFYDXXFIFQN-BYPYZUCNSA-N	Organic acids and derivatives	Carboxylic acids and derivatives	Amino acids, peptides, and analogues	Level 1	73.1	87.8	M+H	C6H14N4O2	0.298723	9.34565	7.32155e+06	3.09201e+06	2.36789	1.2436	Up	0.010314	0.126125	6.10347e+06	4.45764e+06	9.16174e+06	7.99009e+06	4.57588e+06	1.16405e+07	3.68225e+06	2.63699e+06	3.32634e+06	1.48748e+06	5.98885e+06	1.43015e+06
8.59_537.2891m/z	537.289	8.58773	neg	Ulimorelin	212761	http://funmeta.oebiotech.com/network/212761	HMDB0259396							72995075		CC1CNC(C2CC2)C(=O)N(C)C(C)C(=O)NC(CC2=CC=C(F)C=C2)C(=O)NCCCC2=CC=CC=C2O1	WGYPAJVJMXQXTR-UHFFFAOYSA-N	Organic acids and derivatives	Carboxylic acids and derivatives	Amino acids, peptides, and analogues	Level 4	46.3	37.4	M-H	C30H39FN4O4	1.54673	9.32309	8.15611e+06	1.22847e+07	0.663924	-0.590909	Down	0.008402	0.119748	1.01268e+07	9.91172e+06	9.26635e+06	7.4934e+06	8.14475e+06	3.9936e+06	1.59544e+07	1.21897e+07	1.04486e+07	1.17371e+07	1.0285e+07	1.30934e+07
11.38_376.2978n	421.296	11.375	neg	Allolithocholic Acid	47016	http://funmeta.oebiotech.com/network/47016	HMDB0000381	5370						53477689	2276-94-0	C[C@@H](CCC(O)=O)C1CCC2C3CCC4C[C@H](O)CC[C@]4(C)C3CC[C@]12C	SMEROWZSTRWXGI-IBUNROKMSA-N	Lipids and lipid-like molecules	Steroids and steroid derivatives	Bile acids, alcohols and derivatives	Level 4	39.3	2.15	M+FA-H, 2M-H, M-H	C24H40O3	0.0959363	8.50889	6.57815e+06	3.37587e+06	1.94858	0.962422	Up	0.00410514	0.0855273	9.63606e+06	6.32109e+06	4.09443e+06	4.99162e+06	7.9978e+06	6.42794e+06	3.08056e+06	4.10236e+06	3.43947e+06	4.06497e+06	3.29884e+06	2.26905e+06
0.85_164.0474n	182.081	0.84815	pos	4-Hydroxycinnamic Acid	47772	http://funmeta.oebiotech.com/network/47772	HMDB0002035	307		32374	C00811	ocu00130,ocu00350	Ubiquinone and other terpenoid-quinone biosynthesis|Tyrosine metabolism	637542	501-98-4	OC(=O)\C=C\C1=CC=C(O)C=C1	NGSWKAQJJWESNS-ZZXKWVIFSA-N	Phenylpropanoids and polyketides	Cinnamic acids and derivatives	Hydroxycinnamic acids and derivatives	Level 3	53.7	71.6	M+H, M+NH4, M+H-H2O	C9H8O3	0.391871	7.69375	5.77621e+06	2.6073e+06	2.2154	1.14757	Up	0.0192899	0.165167	4.19944e+06	3.42271e+06	6.67824e+06	5.50396e+06	4.1916e+06	1.06613e+07	3.48856e+06	2.70784e+06	2.26071e+06	1.49416e+06	3.65164e+06	2.04087e+06
0.67_146.1055n	147.113	0.67445	pos	L-Lysine	46915	http://funmeta.oebiotech.com/network/46915	HMDB0000182	25		18019	C00047	ocu00310,ocu00780,ocu00970,ocu02010,ocu04974	Lysine degradation|Biotin metabolism|Aminoacyl-tRNA biosynthesis|ABC transporters|Protein digestion and absorption	5962	56-87-1	NCCCC[C@H](N)C(O)=O	KDXKERNSBIXSRK-YFKPBYRVSA-N	Organic acids and derivatives	Carboxylic acids and derivatives	Amino acids, peptides, and analogues	Level 1	57.8	80.3	M+H-H2O, M+H	C6H14N2O2	-0.0773811	7.27135	4.26027e+06	1.60527e+06	2.65392	1.40812	Up	0.0128014	0.138201	3.24268e+06	2.54859e+06	5.3633e+06	4.49084e+06	2.37055e+06	7.54564e+06	2.13567e+06	1.31177e+06	1.72683e+06	739766	2.92205e+06	795566
7.09_301.1296m/z	301.13	7.08752	neg	1-Methoxy-1-(2,4,5-Trimethoxyphenyl)-2-Propanol	56243	http://funmeta.oebiotech.com/network/56243	HMDB0031772	87929		172498				131751190	98205-47-1	COC(C(C)O)C1=CC(OC)=C(OC)C=C1OC	IXNRGYSRFBDZLB-UHFFFAOYSA-N	Benzenoids	Benzene and substituted derivatives	Phenylpropanes	Level 4	45.3	35.8	M+FA-H	C13H20O5	1.24486	6.97751	1.76281e+06	3.70121e+06	0.47628	-1.07012	Down	0.000339081	0.0281949	2.21192e+06	2.38145e+06	2.24353e+06	1.48558e+06	1.47312e+06	781264	4.16991e+06	4.1847e+06	2.87574e+06	4.41049e+06	3.11029e+06	3.45611e+06
10.62_540.3308m/z	540.331	10.6211	neg	PC(0:0/16:0)	19859	http://funmeta.oebiotech.com/network/19859	HMDB0240262	40340	LMGP01050074	76078				15061532	66757-27-5	[C@](COP(=O)([O-])OCC[N+](C)(C)C)([H])(OC(CCCCCCCCCCCCCCC)=O)CO	NEGQHKSYEYVFTD-HSZRJFAPSA-N	Lipids and lipid-like molecules	Glycerophospholipids	Glycerophosphocholines	Level 1	76	98.6	M+FA-H	C24H50NO7P	0.258795	6.41431	2.66381e+06	5.03337e+06	0.52923	-0.918033	Down	0.0289543	0.196253	2.25084e+06	3.12378e+06	967598	1.90654e+06	1.52724e+06	6.20688e+06	3.31631e+06	5.22028e+06	5.1893e+06	6.54791e+06	6.17825e+06	3.7482e+06
11.41_619.2891m/z	619.289	11.4112	neg	PI(20:4(5Z,8Z,11Z,14Z)/0:0)	24873	http://funmeta.oebiotech.com/network/24873	HMDB0061690		LMGP06050006	83053				42607497	1246430-04-5	[C@]([H])(O)(COP(=O)(O)O[C@H]1[C@H](O)[C@@H](O)[C@H](O)[C@@H](O)[C@H]1O)COC(CCC/C=C\C/C=C\C/C=C\C/C=C\CCCCC)=O	LXUGKKVCSTYZFK-HYNUQJCBSA-N	Lipids and lipid-like molecules	Glycerophospholipids	Glycerophosphoinositols	Level 1	62.6	87	M-H	C29H49O12P	0.343526	6.14815	3.54255e+06	1.48001e+06	2.3936	1.25918	Up	0.0317182	0.204929	2.85609e+06	2.00892e+06	6.58751e+06	4.37151e+06	2.40901e+06	3.02223e+06	877952	553658	3.37824e+06	1.01896e+06	2.27504e+06	776188
10.14_494.3236m/z	494.324	10.1438	pos	LysoPC(0:0/16:1)	551150	http://funmeta.oebiotech.com/network/551150								312531180		CCCCCC\C=C/CCCCCCCC(=O)OCC(O)COP([O-])(=O)OCC[N+](C)(C)C	LFUDDCMNKWEORN-KHPPLWFENA-N	Unclassified	Unclassified	Unclassified	Level 1	63.1	85.6	M+H	C24H48NO7P	-1.08218	5.9615	1.07188e+06	2.69587e+06	0.397599	-1.33061	Down	0.00232212	0.0659031	1.09602e+06	1.29486e+06	641006	995427	646640	1.7573e+06	1.82669e+06	2.31524e+06	2.75757e+06	3.71138e+06	3.77717e+06	1.78718e+06
7.44_515.2686m/z	515.269	7.43767	neg	Withaferin A	44807	http://funmeta.oebiotech.com/network/44807		67219	LMST01160017	69120	C08841			265237	5119-48-2	O1[C@@H]2C[C@@]3([H])[C@]4([H])CC[C@]([H])([C@H](C)[C@@]5([H])CC(C)=C(CO)C(=O)O5)[C@@]4(C)CC[C@]3([H])[C@]3(C(C=C[C@@H]([C@]132)O)=O)C	DBRXOUCRJQVYJQ-CKNDUULBSA-N	Lipids and lipid-like molecules	Steroids and steroid derivatives	Steroid lactones	Level 4	37.4	0	M+FA-H	C28H38O6	7.47507	5.45789	1.1327e+06	2.60662e+06	0.434546	-1.20242	Down	0.0119059	0.134969	1.08639e+06	2.00638e+06	1.94106e+06	1.00341e+06	730345	28591.4	3.12334e+06	1.5541e+06	3.68182e+06	1.92465e+06	3.42184e+06	1.93396e+06
7.31_548.3940n	547.387	7.3097	neg	Chenodeoxycholylarginine	198849	http://funmeta.oebiotech.com/network/198849	HMDB0242396									CC(CCC(=O)NC(CCCNC(N)=N)C(O)=O)C1CCC2C3C(O)CC4CC(O)CCC4(C)C3CCC12C	IGVZUMPVFZKTRH-UHFFFAOYSA-N	Lipids and lipid-like molecules	Steroids and steroid derivatives	Bile acids, alcohols and derivatives	Level 3	54.3	74.5	M-H, M+FA-H	C30H52N4O5	0.332317	5.40168	1.51502e+06	224478	6.74907	2.75469	Up	0.00560588	0.0997595	2.40901e+06	1.00687e+06	2.27428e+06	1.97037e+06	1.36867e+06	60920.5	320655	417529	209348	146595	120733	132010
0.67_130.0864m/z	130.086	0.67445	pos	(2r,3r,4r)-2-Amino-4-Hydroxy-3-Methylpentanoic Acid	1912	http://funmeta.oebiotech.com/network/1912	HMDB0029449	86276	LMFA01050440					354197		O=C(C(C(C)C(O)C)N)O	OSCCDBFHNMXNME-UHFFFAOYSA-N	Organic acids and derivatives	Carboxylic acids and derivatives	Amino acids, peptides, and analogues	Level 1	55.4	76.8	M+H-H2O	C6H13NO3	0.684954	5.23744	2.12635e+06	798238	2.66381	1.41349	Up	0.00869481	0.120341	1.63433e+06	1.26577e+06	2.67331e+06	2.26145e+06	1.28622e+06	3.63704e+06	1.00757e+06	654554	863896	403749	1.40804e+06	451615
7.94_300.1218m/z	300.122	7.93972	neg	Gum Arabic	257575	http://funmeta.oebiotech.com/network/257575	HMDB0304829	450130						158788		[Na+].OC(=O)CCCCCCC\N=C(/O)C1=CC=CC=C1[O-]	UOENJXXSKABLJL-UHFFFAOYSA-M	Benzenoids	Benzene and substituted derivatives	Benzoic acids and derivatives	Level 4	37.9	0	M-H	C15H20NNaO4	0.225262	5.09061	996569	2.0553e+06	0.484878	-1.04431	Down	0.00182841	0.059377	1.05606e+06	1.67588e+06	1.41151e+06	763158	696202	376598	1.96069e+06	2.36968e+06	1.73063e+06	2.67078e+06	1.89389e+06	1.70613e+06
8.46_523.3098m/z	523.31	8.45918	neg	24-Methylene-Cholesterol Sulfate	46676	http://funmeta.oebiotech.com/network/46676		57968	LMST05020012					24779661		C1[C@]2(C)[C@@]3([H])CC[C@]4(C)[C@@]([H])([C@]([H])(C)CCC(=C)C(C)C)CC[C@@]4([H])[C@]3([H])CC=C2C[C@@H](OS(=O)(=O)O)C1	AMOPPXJCFANYMU-PXBBAZSNSA-N	Lipids and lipid-like molecules	Steroids and steroid derivatives	Ergostane steroids	Level 4	41.8	14.5	M+FA-H	C28H46O4S	-0.137815	5.06842	1.53681e+06	2.61021e+06	0.588769	-0.764227	Down	0.000862255	0.0441796	1.98239e+06	1.92863e+06	1.96412e+06	1.24881e+06	1.49827e+06	598626	2.69858e+06	2.42294e+06	2.66411e+06	2.72636e+06	2.65943e+06	2.48982e+06
0.74_257.1027n	280.092	0.73845	pos	Glycerophosphocholine	46863	http://funmeta.oebiotech.com/network/46863	HMDB0000086	370		16870	C00670	ocu00564,ocu00565,ocu05231	Glycerophospholipid metabolism|Ether lipid metabolism|Choline metabolism in cancer	657272	28319-77-9	C[N+](C)(C)CCOP([O-])(=O)OC[C@H](O)CO	SUHOQUVVVLNYQR-MRVPVSSYSA-N	Lipids and lipid-like molecules	Glycerophospholipids	Glycerophosphocholines	Level 1	57.2	74.6	M+Na, M+K	C8H20NO6P	-0.397503	4.9876	2.38833e+06	859831	2.77767	1.47388	Up	0.0440625	0.234784	2.6034e+06	1.67957e+06	5.07375e+06	2.85217e+06	1.95438e+06	166707	1.07998e+06	935778	953212	680838	797853	711324
10.26_510.2282n	491.21	10.2564	neg	Deuteroporphyrin Ix	47104	http://funmeta.oebiotech.com/network/47104	HMDB0000579	5561							448-65-7	CC1=C/C2=C/C3=N/C(=C\C4=C(CCC(O)=O)C(C)=C(N4)/C=C4\N=C(C=C4C)\C=C\1/N\2)/C(CCC(O)=O)=C3C	KWKUIRGQJJFUCG-LMKUSPAJSA-N	Organoheterocyclic compounds	Tetrapyrroles and derivatives	Porphyrins	Level 3	51.8	63.8	M-H2O-H, M-H	C30H30N4O4	2.91959	4.46145	3.9759e+06	3.1006e+06	1.2823	0.358735	Up	0.00426417	0.087691	4.02517e+06	3.77616e+06	3.27911e+06	4.31153e+06	4.20847e+06	4.25494e+06	3.23342e+06	3.69669e+06	2.7502e+06	3.12462e+06	2.48112e+06	3.31753e+06
0.69_156.0768m/z	156.077	0.69015	pos	L-Histidine	46913	http://funmeta.oebiotech.com/network/46913	HMDB0000177	21		15971	C00135	ocu00340,ocu00410,ocu00970,ocu02010	Histidine metabolism|beta-Alanine metabolism|Aminoacyl-tRNA biosynthesis|ABC transporters	6274	71-00-1	N[C@@H](CC1=CN=CN1)C(O)=O	HNDVDQJCIGZPNO-YFKPBYRVSA-N	Organic acids and derivatives	Carboxylic acids and derivatives	Amino acids, peptides, and analogues	Level 1	59.5	83.5	M+H	C6H9N3O2	0.328519	4.4067	1.90747e+06	713394	2.67379	1.41889	Up	0.0475555	0.240402	1.1365e+06	889300	2.26678e+06	1.69913e+06	1.19337e+06	4.25973e+06	987155	766090	519829	338999	1.19518e+06	473109
9.41_370.2948m/z	370.295	9.41218	pos	Cis-5-Tetradecenoylcarnitine	8339	http://funmeta.oebiotech.com/network/8339	HMDB0002014	6437	LMFA07070057	73060				22833575	835598-21-5	[N+](C)(C)(C)CC(OC(=O)CCC/C=C\CCCCCCCC)CC(=O)[O-]	NNCBVXBBLABOCB-SEYXRHQNSA-N	Lipids and lipid-like molecules	Fatty Acyls	Fatty acid esters	Level 2	52.3	36.5	M+H	C21H39NO4	-0.969368	4.24909	475391	1.1947e+06	0.397917	-1.32946	Down	0.000910696	0.0457281	410248	517243	766605	331366	317153	509733	1.70617e+06	1.15215e+06	664738	1.15999e+06	1.11881e+06	1.36634e+06
6.52_309.1271m/z	309.127	6.52353	neg	Tiapride	65010	http://funmeta.oebiotech.com/network/65010	HMDB0042039	44330						5467	51012-32-9	CCN(CC)CCN=C(O)C1=C(OC)C=CC(=C1)S(C)(=O)=O	JTVPZMFULRWINT-UHFFFAOYSA-N	Benzenoids	Benzene and substituted derivatives	Benzenesulfonyl compounds	Level 3	46	47.9	M-H2O-H	C15H24N2O4S	-2.26388	4.10289	567415	1.22544e+06	0.463029	-1.11082	Down	2.63671e-05	0.00797077	746779	558574	734443	524949	516044	323700	1.37405e+06	1.30235e+06	1.03797e+06	1.40707e+06	1.10369e+06	1.12751e+06
9.96_535.2736m/z	535.274	9.96008	neg	12-Hydroxy-13-O-D-Glucuronoside-Octadec-9z-Enoate	82104	http://funmeta.oebiotech.com/network/82104	HMDB0060118							131769830		CCCCC[C@H](O)[C@H](C\C=C/CCCCCCCC(O)=O)O[C@H]1O[C@@H]([C@H](O)[C@H](O)[C@@H]1O)C(O)=O	WDJRXGFYLUIKBX-GRIBZEQKSA-N	Lipids and lipid-like molecules	Saccharolipids	Unclassified	Level 4	37.9	2.36	M+FA-H	C24H42O10	-4.88984	4.06201	1.75931e+06	2.5566e+06	0.688144	-0.539218	Down	0.01504	0.149758	2.08992e+06	2.54153e+06	2.03763e+06	1.55562e+06	1.61152e+06	719635	2.54813e+06	2.28674e+06	2.67399e+06	2.74799e+06	2.81947e+06	2.26328e+06
9.54_555.3557n	556.363	9.53663	pos	Deoxycholyltyrosine	198872	http://funmeta.oebiotech.com/network/198872	HMDB0242420							71333008		CC(CCC(=O)NC(CC1=CC=C(O)C=C1)C(O)=O)C1CCC2C3CCC4CC(O)CCC4(C)C3CC(O)C12C	NABZNAJLBCRTJM-UHFFFAOYSA-N	Unclassified	Unclassified	Unclassified	Level 3	50.9	57.1	M+H, M+Na, M+H-H2O	C33H49NO6	-0.547125	4.00975	1.41341e+06	432720	3.26634	1.70767	Up	0.0359171	0.215289	1.59006e+06	838199	3.09849e+06	1.41784e+06	1.24719e+06	288658	971326	557865	246105	222223	264959	333839
1.20_135.0684n	136.076	1.1973	pos	2-Aminoacetophenone	56918	http://funmeta.oebiotech.com/network/56918	HMDB0032628	44663						11952	613-89-8	NCC(=O)C1=CC=CC=C1	HEQOJEGTZCTHCF-UHFFFAOYSA-N	Organic oxygen compounds	Organooxygen compounds	Carbonyl compounds	Level 3	55.4	85.9	M+H-H2O, M+H	C8H9NO	-0.0231433	3.79879	1.30901e+06	607800	2.15368	1.10681	Up	0.00651963	0.107308	1.01932e+06	892114	1.55756e+06	1.30049e+06	1.00058e+06	2.08399e+06	854309	585882	537623	321022	882321	465640
10.50_332.2925n	355.282	10.4986	pos	1-O-(2r-Hydroxy-Hexadecyl)-Sn-Glycerol	10491	http://funmeta.oebiotech.com/network/10491			LMGL01020063					137323864		[C@](CO)([H])(O)COC[C@H](O)CCCCCCCCCCCCCC	TUBKELMMEOOVKO-MOPGFXCFSA-N	Lipids and lipid-like molecules	Fatty Acyls	Fatty alcohols	Level 4	40.1	4.81	M+H-H2O, M+H, M+Na	C19H40O4	-0.516965	3.57902	161380	754851	0.21379	-2.22573	Down	0.00672797	0.108344	163742	224339	180494	61983.5	263967	73754.3	900796	1.14939e+06	261283	832856	220627	1.16415e+06
10.46_505.3767n	506.384	10.4628	pos	Deoxycholylisoleucine	198869	http://funmeta.oebiotech.com/network/198869	HMDB0242416									CCC(C)C(NC(=O)CCC(C)C1CCC2C3CCC4CC(O)CCC4(C)C3CC(O)C12C)C(O)=O	QTMPUVRWTSAYOC-UHFFFAOYSA-N	Unclassified	Unclassified	Unclassified	Level 3	48.4	45.8	M+H, M+Na, M+H-H2O	C30H51NO5	-0.0337372	3.52094	965549	284119	3.3984	1.76486	Up	0.0126516	0.138201	1.00679e+06	743673	1.83499e+06	923897	1.11253e+06	171410	478309	326508	246339	192523	240951	220080
9.96_398.3262m/z	398.326	9.95752	pos	Trans-Hexadec-2-Enoyl Carnitine	8391	http://funmeta.oebiotech.com/network/8391	HMDB0006317	58388	LMFA07070109	86031				53477817		O(C(=O)/C=C/CCCCCCCCCCCCC)C(C[N+](C)(C)C)CC(=O)[O-]	SOYNLLDADLOGAM-ISLYRVAYSA-N	Lipids and lipid-like molecules	Fatty Acyls	Fatty acid esters	Level 1	55.6	59.4	M+H	C23H43NO4	-0.635805	3.50193	417078	917230	0.454715	-1.13697	Down	0.00104491	0.0478281	378511	351463	650633	298456	273161	550243	1.14554e+06	877693	541860	814131	1.0382e+06	1.08595e+06
7.24_356.1569m/z	356.157	7.2358	neg	Vephylline	202480	http://funmeta.oebiotech.com/network/202480	HMDB0247220							156076		CN1C2=C(N(CCN(CCO)CCO)C=N2)C(=O)N(C)C1=O	KRBHNUALJIYPDN-UHFFFAOYSA-N	Organoheterocyclic compounds	Imidazopyrimidines	Purines and purine derivatives	Level 4	40.4	11.9	M+FA-H	C13H21N5O4	-2.03944	3.36576	442274	881562	0.501694	-0.99512	Down	0.000832802	0.0433641	393364	716330	641272	394881	306715	201085	836935	944916	705870	1.04928e+06	862913	889461
8.77_1016.6135m/z	1016.61	8.77328	neg	N-Methyltyrosyl-Glycyl-Glycyl-Phenylalanyl-Leucyl-Arginyl-N-Methyl-Arginyl-Leucyl Ethylamide	206263	http://funmeta.oebiotech.com/network/206263	HMDB0251661							13935824		CCNC(=O)C(CC(C)C)NC(=O)C(CCCN=C(N)N)N(C)C(=O)C(CCCN=C(N)N)NC(=O)C(CC(C)C)NC(=O)C(CC1=CC=CC=C1)NC(=O)CNC(=O)CNC(=O)C(CC1=CC=C(O)C=C1)NC	JENWDDCMEATQSR-UHFFFAOYSA-N	Organic acids and derivatives	Carboxylic acids and derivatives	Amino acids, peptides, and analogues	Level 4	37.6	0.621	M-H2O-H	C50H81N15O9	-2.7629	3.34779	511362	1.11959e+06	0.456738	-1.13056	Down	0.0270823	0.190683	554242	1.14176e+06	618254	402430	314294	37189.6	952542	771139	1.71102e+06	1.01917e+06	1.61269e+06	650997
3.71_348.1765m/z	348.176	3.71042	pos	Thr Asp Leu	265860	http://funmeta.oebiotech.com/network/265860		23371						145457992		CC(C)CC(C(=O)O)NC(=O)C(CC(=O)O)NC(=O)C(C(C)O)N	NLSNVZAREYQMGR-HJGDQZAQSA-N	Unclassified	Unclassified	Unclassified	Level 2	57.2	35.4	M+H	C14H25N3O7	-0.217445	3.32369	1.0559e+06	474497	2.22529	1.154	Up	0.0428327	0.231496	1.51703e+06	979318	1.37498e+06	1.59418e+06	844669	25191.8	418711	455405	644742	348407	734311	245407
9.06_435.3345n	458.324	9.06245	pos	Cay10621	267484	http://funmeta.oebiotech.com/network/267484		45549						11305122	120005-55-2	CCCCCCCCCCCCCC#CC(=O)C1COC(N1C(=O)OC(C)(C)C)(C)C	YGBSGZPIDCXNEH-QFIPXVFZSA-N	Organoheterocyclic compounds	Azolidines	Oxazolidines	Level 4	39.5	0.124	M+H, M+Na, M+H-H2O	C26H45NO4	-0.818064	3.29115	659179	173222	3.80541	1.92805	Up	0.00506352	0.095173	1.15443e+06	368898	990991	438669	538234	463849	233194	155657	182788	134216	230170	103305
8.27_532.3064n	555.296	8.27133	pos	5b-Cyprinol Sulfate	48916	http://funmeta.oebiotech.com/network/48916	HMDB0006888			2149	C05468	ocu00120	Primary bile acid biosynthesis	53477904		CC(CCCC(CO)COS(O)(=O)=O)C1CCC2C3[C@H](O)CC4C[C@H](O)CC[C@]4(C)C3C[C@@H](O)[C@]12C	KAOLEMQCYWHOJQ-UQACNIHJSA-N	Lipids and lipid-like molecules	Steroids and steroid derivatives	Bile acids, alcohols and derivatives	Level 3	52.2	70.3	M+Na, M+K, M+NH4, M+H, M+H-H2O	C27H48O8S	-1.11434	3.09421	1.22084e+06	1.66665e+06	0.732511	-0.449077	Down	0.0391309	0.223334	926216	1.68497e+06	1.7463e+06	876611	870407	1.22052e+06	1.96125e+06	1.83638e+06	1.47624e+06	1.77024e+06	1.53301e+06	1.42277e+06
9.51_929.5799m/z	929.58	9.51305	neg	PI(20:0/20:3(8Z,11Z,14Z)-2OH(5,6))	230107	http://funmeta.oebiotech.com/network/230107	HMDB0277005									[H][C@@](COC(=O)CCCCCCCCCCCCCCCCCCC)(COP(O)(=O)O[C@H]1[C@H](O)[C@@H](O)[C@H](O)[C@@H](O)[C@H]1O)OC(=O)CCCC(O)C(O)C\C=C/C\C=C/C\C=C/CCCCC	KZAFMSRNMNIBAN-XDTATKDZSA-N	Unclassified	Unclassified	Unclassified	Level 4	38.8	4.57	M-H2O-H	C49H89O15P	4.0234	3.05597	713418	262252	2.72036	1.4438	Up	0.016071	0.153418	1.12473e+06	680428	372827	870695	1.04964e+06	182186	388164	223760	211855	288872	202112	258747
7.98_356.1744n	711.342	7.9769	neg	19-Epischolaricine	200291	http://funmeta.oebiotech.com/network/200291	HMDB0244830							14707744		COC(=O)C1=C2NC3=C(O)C=CC=C3C22CCN3CC(C(C)O)C1CC23	GNCUCBQZLQLSOF-UHFFFAOYSA-N	Alkaloids and derivatives	Strychnos alkaloids	Unclassified	Level 4	39.8	3.54	M-H, 2M-H	C20H24N2O4	2.26484	2.98835	540254	971504	0.556101	-0.846582	Down	0.0177255	0.158221	509188	894239	910045	452165	354638	121252	754980	777381	1.14385e+06	986262	1.27607e+06	890487
10.16_538.3149m/z	538.315	10.1643	neg	PC(16:1(9Z)/0:0)	19832	http://funmeta.oebiotech.com/network/19832	HMDB0010383	40288	LMGP01050022	73851	C04230	ocu00564,ocu05231	Glycerophospholipid metabolism|Choline metabolism in cancer	24779461	76790-27-7	[C@](COP(=O)([O-])OCC[N+](C)(C)C)([H])(O)COC(CCCCCCC/C=C\CCCCCC)=O	LFUDDCMNKWEORN-ZXEGGCGDSA-N	Lipids and lipid-like molecules	Glycerophospholipids	Glycerophosphocholines	Level 1	64	92.8	M+FA-H	C24H48NO7P	-0.336208	2.96738	189629	599198	0.316471	-1.65985	Down	0.0034214	0.0793572	185215	286795	126937	174301	95347	269179	302402	462222	705298	864567	882453	378246
10.90_440.3139m/z	440.314	10.8985	pos	PE(O-16:0/0:0)	21237	http://funmeta.oebiotech.com/network/21237		46716	LMGP02060002	78390				42607466		[C@](COP(=O)(O)OCCN)([H])(O)COCCCCCCCCCCCCCCCC	OKXWJISJKQKUTN-OAQYLSRUSA-N	Lipids and lipid-like molecules	Glycerophospholipids	Glycerophosphoethanolamines	Level 2	55.3	0	M+H	C21H46NO6P	0.885109	2.9354	211304	549417	0.384596	-1.37858	Down	8.00464e-05	0.0132051	172888	273382	89107.2	164066	177628	390751	489102	614385	452294	634839	596155	509728
12.78_608.2629n	609.27	12.7802	pos	Harderoporphyrin	47157	http://funmeta.oebiotech.com/network/47157	HMDB0000683	5652		169840					30783-27-8	CC1=C2NC(\C=C3/N=C(/C=C4\N\C(=C/C5=N/C(=C\2)/C(CCC(O)=O)=C5C)C(C=C)=C4C)C(C)=C3CCC(O)=O)=C1CCC(O)=O	KECOXFKVIHSIBO-UJJXFSCMSA-N	Organoheterocyclic compounds	Tetrapyrroles and derivatives	Porphyrins	Level 4	46.8	38.2	M+H, M+Na	C35H36N4O6	-0.951249	2.91917	177223	536317	0.330444	-1.59752	Down	0.00186385	0.0595516	170121	260156	127000	85966.5	306324	113769	780276	711237	281283	432816	421300	590989
12.85_555.2843m/z	555.284	12.851	neg	SQMG(16:0/0:0)	18031	http://funmeta.oebiotech.com/network/18031			LMGL04010021					101560606		[C@](CO[C@@H]1[C@H](O)[C@@H](O)[C@H](O)[C@@H](CS(O)(=O)=O)O1)([H])(O)COC(=O)CCCCCCCCCCCCCCC	PVPLOFLVMFDWJG-BIKTWNJESA-N	Lipids and lipid-like molecules	Glycerolipids	Glycosylglycerols	Level 3	53.9	79.5	M-H	C25H48O11S	-0.27757	2.82226	130387	443605	0.293927	-1.76647	Down	0.000423755	0.0309922	132970	321923	66806	63709.3	161172	35744	265578	523349	368007	533081	483120	488494
3.94_286.1763m/z	286.176	3.9432	pos	Pro Ile Gly	264443	http://funmeta.oebiotech.com/network/264443		21904						9943731		CCC(C)C(C(=O)NCC(=O)O)NC(=O)C1CCCN1	XYHMFGGWNOFUOU-QXEWZRGKSA-N	Unclassified	Unclassified	Unclassified	Level 1	54.2	63.6	M+H	C13H23N3O4	0.628884	2.80356	774939	355043	2.18266	1.12609	Up	0.0417124	0.229237	1.21219e+06	892002	939007	1.03337e+06	544181	28886.4	291680	388011	502724	235813	457958	254072
7.24_308.1193m/z	308.119	7.2358	neg	Pyridone 6	210748	http://funmeta.oebiotech.com/network/210748	HMDB0256971			87103				5494425		CC(C)(C)C1=NC2=C3C=CC(F)=CC3=C3C(=O)NC=CC3=C2N1	VNDWQCSOSCCWIP-UHFFFAOYSA-N	Organoheterocyclic compounds	Isoquinolines and derivatives	Isoquinolones and derivatives	Level 3	46.3	49.6	M-H	C18H16FN3O	-3.82742	2.777	351317	689026	0.509875	-0.971786	Down	0.00119074	0.0494815	419867	335396	521827	359784	314877	156150	628482	795571	606535	902343	685708	515518
4.64_437.2317n	436.224	4.63502	neg	N1,N10-Dicoumaroylspermidine	57699	http://funmeta.oebiotech.com/network/57699	HMDB0033469	89296		85530				15270795	65715-79-9	OC1=CC=C(\C=C\C(=O)NCCCCNCCCNC(=O)\C=C\C2=CC=C(O)C=C2)C=C1	QYBCBMVQSCJMSA-VOMDNODZSA-N	Phenylpropanoids and polyketides	Cinnamic acids and derivatives	Hydroxycinnamic acids and derivatives	Level 1	62.5	92.8	M-H, M+FA-H	C25H31N3O4	0.463824	2.75031	119017	483684	0.246063	-2.0229	Down	0.00745345	0.113539	124132	85691.6	61633.6	45762.9	344710	52169.8	328048	807549	287375	774366	301569	403195
6.84_551.2683m/z	551.268	6.8428	neg	Acetylpterosin C	55511	http://funmeta.oebiotech.com/network/55511	HMDB0030764	87183		168987				5316039		CC1C(O)C2=C(C1=O)C(C)=C(CCOC(C)=O)C(C)=C2	KBPAOKSMUDDOIN-UHFFFAOYSA-N	Benzenoids	Indanes	Indanones	Level 2	48.5	0	2M-H	C16H20O4	5.9109	2.71947	506289	842676	0.600812	-0.735016	Down	0.00365328	0.0804308	537043	637171	672967	510293	431943	248319	1.04547e+06	631091	951834	695933	878176	853552
7.16_459.2975n	460.305	7.16433	pos	(5z)-7-[(1s,5e)-5-[(2e)-Oct-2-En-1-Ylidene]-4-Oxocyclopent-2-En-1-Yl]Hept-5-Enoylcarnitine	198407	http://funmeta.oebiotech.com/network/198407	HMDB0241886									CCCCCC=CC=C1C(CC=CCCCC(=O)OC(CC([O-])=O)C[N+](C)(C)C)C=CC1=O	YJNDLUQGHWGUSL-UHFFFAOYSA-N	Unclassified	Unclassified	Unclassified	Level 4	43.1	20.1	M+H-H2O, M+H	C27H41NO5	-2.09284	2.6817	204179	534045	0.382325	-1.38713	Down	0.0105273	0.126789	126291	553605	282037	126651	109825	26664.4	604716	391997	696148	409052	754862	347493
11.12_465.3224n	466.33	11.1207	pos	PC(P-15:0/0:0)	19919	http://funmeta.oebiotech.com/network/19919		40399	LMGP01070003	137147				24779524		[C@](COP(=O)([O-])OCC[N+](C)(C)C)([H])(O)CO/C=C\CCCCCCCCCCCCC	CORCYSWIDKFRAW-HIVNOOBXSA-N	Lipids and lipid-like molecules	Glycerophospholipids	Glycerophosphocholines	Level 2	45.5	0	M+H, M+Na	C23H48NO6P	1.0094	2.61152	169830	434062	0.391258	-1.35381	Down	0.000167881	0.0188637	136823	246089	105096	111268	143601	276106	415646	339736	389072	433456	589033	437430
8.05_561.3297n	606.328	8.05032	neg	Ibha#28	10373	http://funmeta.oebiotech.com/network/10373			LMFA13040108	79359				86289894		O([C@@H](CCCCCCCCCCC[C@H](O)CC(=O)O)C)[C@H]1[C@H](O)C[C@@H](OC(=O)C2=CNC3C=CC=CC=32)[C@H](C)O1	DVKTXYSVNVCEOI-AQTHURGKSA-N	Lipids and lipid-like molecules	Fatty Acyls	Fatty acids and conjugates	Level 4	44.3	24.4	M-H2O-H, M+FA-H	C31H47NO8	-0.870302	2.60374	625345	255640	2.4462	1.29054	Up	0.0189605	0.163143	593250	613221	344569	757913	908432	534686	727203	64871.3	150906	21189.6	205499	364169
7.96_553.2842m/z	553.284	7.95853	neg	2-O-(Beta-D-Galactopyranosyl-(1->6)-Beta-D-Galactopyranosyl) 2s-Hydroxytridecanoic Acid	10223	http://funmeta.oebiotech.com/network/10223			LMFA13010048					56936282		O([C@H]1[C@H](O)[C@@H](O)[C@@H](O)[C@@H](CO[C@H]2[C@H](O)[C@@H](O)[C@@H](O)[C@@H](CO)O2)O1)[C@@H](CCCCCCCCCCC)C(=O)O	MBOSFCFYOLTTNJ-DOBKLUGSSA-N	Lipids and lipid-like molecules	Fatty Acyls	Fatty acyl glycosides	Level 4	43.9	29.3	M-H	C25H46O13	-4.34563	2.55911	868573	1.17498e+06	0.739224	-0.435917	Down	0.00165395	0.0574704	1.02561e+06	771601	818969	801632	889451	904175	1.46798e+06	1.04997e+06	1.10204e+06	1.10506e+06	1.15146e+06	1.17337e+06
11.60_388.2975n	371.294	11.6028	pos	3-Hydroxy-4r-Methyl-2-(N-Eicos-11'-Yn-19'-Enyl)But-2-Enolide	28232	http://funmeta.oebiotech.com/network/28232			LMPK03000095					155562603		C(CCCCCCCCCC#CCCCCCCC=C)C1=C(O)[C@@H](C)OC1=O	TUMIGHLOHBQEQM-JOCHJYFZSA-N	Unclassified	Unclassified	Unclassified	Level 3	52.1	65.7	M+H-H2O, M+H	C25H40O3	-0.669085	2.55363	995756	598583	1.66352	0.734241	Up	0.019489	0.165538	896455	1.40786e+06	841761	1.2055e+06	1.13873e+06	484230	457185	709567	462361	778535	590565	593288
10.22_459.2729m/z	459.273	10.2199	neg	Hydrocortisone Caproate	45006	http://funmeta.oebiotech.com/network/45006		41882	LMST02030129	31676	C13422			107423		[C@]12(C)C[C@@H]([C@]3([H])[C@@]4(C)CCC(=O)C=C4CC[C@@]3([H])[C@]1([H])CC[C@]2(O)C(=O)COC(=O)CCCCC)O	XZSVYVIYKBHVMV-FOMYWIRZSA-N	Lipids and lipid-like molecules	Steroids and steroid derivatives	Pregnane steroids	Level 2	47.1	0	M-H	C27H40O6	-4.94521	2.55062	1.4398e+06	1.09631e+06	1.31331	0.393208	Up	0.034285	0.211941	1.37041e+06	1.12361e+06	1.12399e+06	1.6449e+06	1.84709e+06	1.5288e+06	1.1826e+06	1.27214e+06	931947	1.01734e+06	865910	1.30795e+06
10.70_631.3490m/z	631.349	10.6971	neg	2(1h)-Pyrimidinone,5-[3-[(1s,2s,4r)-Bicyclo[2.2.1]Hept-2-Yloxy]-4-Methoxyphenyl]Tetrahydro-	200056	http://funmeta.oebiotech.com/network/200056	HMDB0244563							9839925		COC1=C(OC2CC3CCC2C3)C=C(C=C1)C1CNC(=O)NC1	LITNEAPWQHVPOK-UHFFFAOYSA-N	Lipids and lipid-like molecules	Prenol lipids	Monoterpenoids	Level 2	42	0	2M-H	C18H24N2O3	-1.75498	2.53416	158343	405641	0.390353	-1.35715	Down	0.000464521	0.0319147	140172	253483	243568	114781	112298	85755.7	496456	470993	242356	374024	382019	467997
8.01_551.2687m/z	551.269	8.01415	neg	4-Megastigmene-6a,9r-Diol 9-[Apiosyl-(1->6)-Glucoside]	64659	http://funmeta.oebiotech.com/network/64659	HMDB0041580	95960		173281				85227631	177261-74-4	CC(CCC1(O)C(C)=CCCC1(C)C)OC1OC(COC2OCC(O)(CO)C2O)C(O)C(O)C1O	QWCOEYNCDIXGMI-UHFFFAOYSA-N	Lipids and lipid-like molecules	Fatty Acyls	Fatty acyl glycosides	Level 4	39.8	10.8	M+FA-H	C24H42O11	-4.4094	2.53255	240787	482334	0.499213	-1.00227	Down	2.08785e-05	0.00757387	274293	319851	278909	202776	241080	127814	485961	465009	490641	543853	489110	419430
9.02_493.3398n	494.347	9.02475	pos	Deoxycholylthreonine	198893	http://funmeta.oebiotech.com/network/198893	HMDB0242445									CC(O)C(NC(=O)CCC(C)C1CCC2C3CCC4CC(O)CCC4(C)C3CC(O)C12C)C(O)=O	ILNZVSWWWDJWPL-UHFFFAOYSA-N	Unclassified	Unclassified	Unclassified	Level 1	65.2	91	M+H, M+Na	C28H47NO6	-1.13474	2.53161	269841	643269	0.419484	-1.25331	Down	0.0369032	0.218599	220286	486467	363333	176549	212784	159629	551237	378875	1.04767e+06	371933	1.14203e+06	367870
9.68_406.2717n	429.261	9.68163	pos	Annocherin A	57636	http://funmeta.oebiotech.com/network/57636	HMDB0033399	89239						131751014	218281-62-0	CC(=O)OCC1(O)CC23CC1CCC2C1(C)CCCC(C)(COC(C)=O)C1CC3	OQDCKOUFTOKDOD-UHFFFAOYSA-N	Lipids and lipid-like molecules	Prenol lipids	Diterpenoids	Level 4	43.7	23.2	M+NH4, M+Na	C24H38O5	-0.577238	2.52754	397232	119150	3.33387	1.7372	Up	0.000181616	0.0193773	462020	529776	243033	279498	493179	375885	134248	133515	104098	113857	118184	110998
9.61_396.3105m/z	396.31	9.60852	pos	(10z)-12-Hydroxyhexadecenoylcarnitine	198020	http://funmeta.oebiotech.com/network/198020	HMDB0241477									CCCCC(O)C=CCCCCCCCCC(=O)OC(CC([O-])=O)C[N+](C)(C)C	NNIGBOAAXZMMQM-UHFFFAOYSA-N	Unclassified	Unclassified	Unclassified	Level 1	57.5	56.7	M+H-H2O	C23H43NO5	-0.842405	2.51763	278000	579300	0.479889	-1.05923	Down	0.0116334	0.133887	229030	223033	437794	185973	179413	412759	892645	557051	329060	427573	513798	755675
7.18_630.2872m/z	630.287	7.18005	neg	Gliadins	207185	http://funmeta.oebiotech.com/network/207185	HMDB0252744	89966						17787981		NC(CC1=CC=C(O)C=C1)C(=O)N1CCCC1C(O)=NC(CCC(O)=N)C(=O)N1CCCC1C(O)=NC(CCC(O)=N)C(O)=O	HZWWPUTXBJEENE-UHFFFAOYSA-N	Organic acids and derivatives	Carboxylic acids and derivatives	Amino acids, peptides, and analogues	Level 4	38.5	0.567	M-H	C29H41N7O9	-3.39942	2.50459	268220	547721	0.489701	-1.03003	Down	0.0077542	0.114719	227342	601871	325227	233695	188100	33084.2	535443	517197	634613	532211	643580	423283
6.02_553.2843m/z	553.284	6.01668	neg	Glas#20	10366	http://funmeta.oebiotech.com/network/10366			LMFA13040101	79304				86289879		O([C@@H](CCCCCCCCCC(=O)O[C@H]1[C@H](O)[C@@H](O)[C@H](O)[C@@H](CO)O1)C)[C@H]1[C@H](O)C[C@@H](O)[C@H](C)O1	VJWJXLJAPFOFKF-QENFJQAJSA-N	Lipids and lipid-like molecules	Fatty Acyls	Fatty acyl glycosides	Level 3	48.9	57.1	M+FA-H	C24H44O11	-4.51435	2.50001	303500	572139	0.530465	-0.914671	Down	0.00103965	0.0478281	381775	390216	335083	300934	364975	48016.2	557961	603698	559906	678135	544745	488391
7.31_615.3736m/z	615.374	7.3097	neg	DG(8:0/6 keto-PGF1alpha/0:0)	250218	http://funmeta.oebiotech.com/network/250218	HMDB0297119									CCCCCCCC(=O)OC[C@H](CO)OC(=O)CCCCC(=O)C[C@H]1[C@@H](O)C[C@@H](O)[C@@H]1\C=C\[C@@H](O)CCCCC	CPSDCXICHNSJEP-DTSZJMRKSA-N	Unclassified	Unclassified	Unclassified	Level 4	38.6	0.0165	M+FA-H	C31H54O9	-2.38789	2.49575	317240	45750.5	6.93414	2.79372	Up	0.00522599	0.0957632	502924	199590	445205	428339	316600	10784.6	64273.7	94647.8	37186.8	32203.5	20920	25271.2
8.29_551.2686m/z	551.269	8.29242	neg	Geodisterol-O-Sulfite	44296	http://funmeta.oebiotech.com/network/44296		84129	LMST01040193					44254699		C1C2[C@@]3([H])CC[C@]4(C)[C@@]([H])([C@](O)(C)CC/C(=C\C)/C(C)C)[C@@H](O)C[C@@]4([H])[C@]3([H])CCC=2C=C(OS(O)(=O)=O)C=1	BGCSDXFDUOTODX-NMDKGTOKSA-N	Lipids and lipid-like molecules	Steroids and steroid derivatives	Cholestane steroids	Level 4	39.3	7.49	M+FA-H	C28H42O6S	0.442486	2.48737	262779	515954	0.509308	-0.973391	Down	8.67039e-05	0.0133274	339826	289611	295127	237788	292706	121618	512001	433845	593667	514450	576247	465513
3.69_408.1794n	409.187	3.69353	pos	3-O-Methylniveusin A	62395	http://funmeta.oebiotech.com/network/62395	HMDB0039084							131752540		COC12CC(O)C(C)(CC(OC(=O)C(\C)=C/C)C3C(OC(=O)C3=C)\C=C1\CO)O2	MEJPFLKDAHVOFR-OLIGCOFLSA-N	Lipids and lipid-like molecules	Prenol lipids	Terpene lactones	Level 4	39.1	2.42	M+H, M+Na	C21H28O8	2.38819	2.48458	545395	193839	2.81365	1.49245	Up	0.0282034	0.1951	572206	430487	1.06952e+06	641992	233809	324359	268196	98771.3	224606	56704.8	454761	59992.7
12.67_474.2093n	455.191	12.6688	neg	Sildenafil	48471	http://funmeta.oebiotech.com/network/48471	HMDB0005039	44407		9139	C07259			5212	139755-83-2	CCCC1=NN(C)C2=C1NC(=NC2=O)C1=C(OCC)C=CC(=C1)S(=O)(=O)N1CCN(C)CC1	BNRNXUUZRGQAQC-UHFFFAOYSA-N	Benzenoids	Benzene and substituted derivatives	Benzenesulfonamides	Level 4	36.9	0.935	M-H2O-H, M-H	C22H30N6O4S	9.16601	2.47374	740423	368667	2.00838	1.00603	Up	0.0481312	0.241428	543574	488804	687867	638697	541454	1.54214e+06	332035	447945	336645	337449	304162	453768
11.29_598.2790n	599.286	11.2894	pos	Hematoporphyrin	258383	http://funmeta.oebiotech.com/network/258383	HMDB0000668	5638						11103	14459-29-1	CC1=C(C2=CC3=NC(=CC4=NC(=CC5=C(C(=C(N5)C=C1N2)C(C)O)C)C(=C4CCC(=O)O)C)C(=C3C)CCC(=O)O)C(C)O	KFKRXESVMDBTNQ-UHFFFAOYSA-N	Organoheterocyclic compounds	Tetrapyrroles and derivatives	Porphyrins	Level 4	41	8.94	M+H, M+Na	C34H38N4O6	-0.257716	2.47062	307839	637582	0.482822	-1.05044	Down	0.034901	0.21345	323091	382689	69975.5	108330	225027	737922	912110	616426	359658	861059	412715	663524
0.75_176.1223m/z	176.122	0.7549	pos	4-(Dimethylamino)Butyl Carbamimidothioate	201652	http://funmeta.oebiotech.com/network/201652	HMDB0246305							5227		CN(C)CCCCSC(N)=N	UFYJLJINUGVUHO-UHFFFAOYSA-N	Organosulfur compounds	Isothioureas	Unclassified	Level 4	36.5	0.41	M+H	C7H17N3S	3.95293	2.44493	490055	202621	2.41858	1.27416	Up	0.00938422	0.122795	414802	306784	628779	536321	292794	760849	238833	169473	224606	95354	402437	85024.2
1.17_187.0422m/z	187.042	1.17485	neg	Bisazobiphenyl	204243	http://funmeta.oebiotech.com/network/204243	HMDB0249265							129651751		C1=CC=C(C=C1)C1=CC2=C(N=N2)C2=C1N=N2	FBIBGSLAWOOPCO-UHFFFAOYSA-N	Unclassified	Unclassified	Unclassified	Level 4	37.4	3.06	M-H2O-H	C12H6N4	4.00796	2.43998	659082	414687	1.58935	0.668437	Up	0.000711195	0.0402627	617913	485987	695306	690883	611298	853108	406782	417318	395185	438245	380046	450544
8.97_344.2791m/z	344.279	8.96933	pos	Dodecanoylcarnitine	8344	http://funmeta.oebiotech.com/network/8344	HMDB0002250	34490	LMFA07070062	77086				168381	25518-54-1	O(C(CCCCCCCCCCC)=O)[C@H](CC([O-])=O)C[N+](C)(C)C	FUJLYHJROOYKRA-QGZVFWFLSA-N	Lipids and lipid-like molecules	Fatty Acyls	Fatty acid esters	Level 1	59.7	89.3	M+H	C19H37NO4	-1.21057	2.4393	214889	479055	0.448569	-1.1566	Down	0.00883462	0.121396	167255	229893	384388	150541	147811	209449	730379	466742	223683	440688	388631	624207
10.51_453.2856n	452.278	10.5101	neg	PE(16:0/0:0)	21164	http://funmeta.oebiotech.com/network/21164	HMDB0011503	40776	LMGP02050002	73004				9547069	53862-35-4	[C@](COP(=O)(O)OCCN)([H])(O)COC(CCCCCCCCCCCCCCC)=O	YVYMBNSKXOXSKW-HXUWFJFHSA-N	Lipids and lipid-like molecules	Glycerophospholipids	Glycerophosphoethanolamines	Level 1	65.4	96.8	M-H, 2M-H	C21H44NO7P	0.10829	2.42151	294978	640426	0.460597	-1.11842	Down	0.0371238	0.21893	243974	359268	103839	173432	165911	723447	519843	411677	706914	514269	1.15383e+06	536024
10.42_841.6196m/z	841.62	10.4176	neg	16:2-Glc-Campesterol	44106	http://funmeta.oebiotech.com/network/44106			LMST01031132					70699340		O(C[C@@H]1[C@@H](O)[C@H](O)[C@@H](O)[C@H](O[C@@H]2CC3=CC[C@@]4([H])[C@]5([H])CC[C@]([H])([C@@]([H])(CC[C@@H](C)C(C)C)C)[C@@]5(C)CC[C@]4([H])[C@@]3(C)CC2)O1)C(CCCCC/C=C\C/C=C\CCCCC)=O	IPQQCLZMMCTVPF-OBAJMFFISA-N	Lipids and lipid-like molecules	Steroids and steroid derivatives	Steroidal glycosides	Level 4	38.5	0.029	M+FA-H	C50H84O7	-0.429469	2.40562	395052	105547	3.74291	1.90416	Up	0.0241688	0.180603	766015	526566	147970	461721	434852	33187.9	145966	93778.9	135606	96519.4	90418.7	70991.3
10.47_504.3697m/z	504.37	10.4728	neg	Chenodeoxycholylisoleucine	198847	http://funmeta.oebiotech.com/network/198847	HMDB0242394									CCC(C)C(NC(=O)CCC(C)C1CCC2C3C(O)CC4CC(O)CCC4(C)C3CCC12C)C(O)=O	RSENRUOYAHKCHG-UHFFFAOYSA-N	Unclassified	Unclassified	Unclassified	Level 3	52.5	65.4	M-H	C30H51NO5	0.508739	2.40002	445087	144886	3.07198	1.61917	Up	0.00903358	0.121738	502153	424271	766952	447002	462831	67314.9	177838	137469	195705	100736	165983	91586.2
11.36_497.2942m/z	497.294	11.3567	neg	Desmethylnortriptyline	82422	http://funmeta.oebiotech.com/network/82422	HMDB0060531	1610						162558	4444-42-2	NCCC=C1C2=CC=CC=C2CCC2=CC=CC=C12	PTQFRALDEONNOA-UHFFFAOYSA-N	Benzenoids	Dibenzocycloheptenes	Unclassified	Level 4	38.7	0	2M-H	C18H19N	-3.96252	2.38283	249047	511440	0.486953	-1.03815	Down	0.00448893	0.0900667	286245	265555	277437	179202	174289	311554	434174	668152	388989	773888	397997	405438
7.14_350.1747n	349.167	7.14355	neg	5-((2-(Diethylamino)Ethyl)Amino)-8-Hydroxy-6h-Imidazo[4,5,1-De]Acridin-6-One	213423	http://funmeta.oebiotech.com/network/213423	HMDB0260289	424243						132127		CCN(CC)CCNC1=C2C3=C(C=C1)N=CN3C1=C(C=C(O)C=C1)C2=O	CUNDRHORZHFPLY-UHFFFAOYSA-N	Unclassified	Unclassified	Unclassified	Level 4	40.9	13.1	M-H, 2M-H	C20H22N4O2	1.14345	2.38181	114343	330230	0.346254	-1.5301	Down	6.662e-06	0.0037761	158414	129553	173401	109555	87906.9	27229.9	386162	303430	295606	326244	327111	342828
7.57_553.2834m/z	553.283	7.56737	neg	Ganoderic Acid H	59796	http://funmeta.oebiotech.com/network/59796	HMDB0035987	91172						73657194	98665-19-1	CC(CC(=O)CC(C)C(O)=O)C1CC(=O)C2(C)C3=C(C(=O)C(OC(C)=O)C12C)C1(C)CCC(O)C(C)(C)C1CC3=O	YCXUCEXEMJPDRZ-UHFFFAOYSA-N	Lipids and lipid-like molecules	Prenol lipids	Triterpenoids	Level 4	40.7	16.7	M-H2O-H	C32H44O9	4.72956	2.38025	985211	1.33506e+06	0.737954	-0.438398	Down	0.0333271	0.209891	1.33309e+06	1.0064e+06	933908	1.03948e+06	1.14816e+06	450222	1.4803e+06	1.44729e+06	1.15631e+06	1.56045e+06	1.15797e+06	1.20803e+06
6.65_555.2997m/z	555.3	6.65473	neg	2-Phenyl-4-Piperazin-1-Yl-1h-Benzimidazole	211678	http://funmeta.oebiotech.com/network/211678	HMDB0258090							69920610		C1CN(CCN1)C1=CC=CC2=C1N=C(N2)C1=CC=CC=C1	FVARTAHLJZODIS-UHFFFAOYSA-N	Unclassified	Unclassified	Unclassified	Level 3	49.3	56	2M-H	C17H18N4	1.28441	2.37337	164714	389650	0.422722	-1.24222	Down	5.11248e-05	0.0117557	236701	155615	191331	161322	204307	39005.9	459854	362966	340822	411154	354608	408497
8.31_556.3061n	539.303	8.309	pos	Cucurbitacin E	205336	http://funmeta.oebiotech.com/network/205336	HMDB0250581							2887		CC(=O)OC(C)(C)C=CC(=O)C(C)(O)C1C(O)CC2(C)C3CC=C4C(C=C(O)C(=O)C4(C)C)C3(C)C(=O)CC12C	NDYMQXYDSVBNLL-UHFFFAOYSA-N	Lipids and lipid-like molecules	Steroids and steroid derivatives	Cucurbitacins	Level 4	46.3	41.8	M+H-H2O, M+NH4	C32H44O8	4.37478	2.37036	391966	645193	0.607518	-0.719001	Down	0.0100803	0.125255	398959	498351	511538	312244	350413	280291	847662	776253	419074	685486	461697	680982
8.62_406.2722n	451.27	8.62487	neg	3alpha,12alpha-Dihydroxy-7-Oxo-5beta-Cholan-24-Oic Acid	46046	http://funmeta.oebiotech.com/network/46046	HMDB0000391	5380	LMST04010184	16390				188292	911-40-0	C1[C@]2(C)[C@@]3([H])C[C@H](O)[C@]4(C)[C@@]([H])([C@]([H])(C)CCC(O)=O)CC[C@@]4([H])[C@]3([H])C(=O)C[C@]2([H])C[C@H](O)C1	RHCPKKNRWFXMAT-RRWYKFPJSA-N	Lipids and lipid-like molecules	Steroids and steroid derivatives	Bile acids, alcohols and derivatives	Level 3	48.5	49.2	M-H, M+FA-H	C24H38O5	0.681536	2.36836	583881	313176	1.86439	0.898702	Up	0.00103824	0.0478281	600788	796792	437978	494671	592757	580303	448592	244342	293549	239639	299659	353274
1.15_269.1606m/z	269.161	1.1508	pos	Isoleucyl-Histidine	53933	http://funmeta.oebiotech.com/network/53933	HMDB0028909							18218219		CCC(C)C(N)C(=O)NC(CC1=CN=CN1)C(O)=O	QNBYCZTZNOVDMI-UHFFFAOYSA-N	Organic acids and derivatives	Carboxylic acids and derivatives	Amino acids, peptides, and analogues	Level 3	49.2	50	M+H	C12H20N4O3	-0.722107	2.36833	112001	336375	0.332965	-1.58656	Down	5.44423e-05	0.0117557	114583	148676	142951	135752	104170	25874	263926	311253	363641	314543	304769	460117
9.52_418.3451n	441.334	9.51838	pos	16alpha,27-Dihydroxycholesterol	46484	http://funmeta.oebiotech.com/network/46484		84869	LMST04030179					52931519		C1[C@]2(C)[C@@]3([H])CC[C@]4(C)[C@@]([H])([C@]([H])(C)CCC[C@@H](C)CO)[C@H](O)C[C@@]4([H])[C@]3([H])CC=C2C[C@@H](O)C1	NUHIVWGZNPMOCV-MTFAWMJCSA-N	Lipids and lipid-like molecules	Steroids and steroid derivatives	Bile acids, alcohols and derivatives	Level 3	51.9	62.1	M+NH4, M+Na	C27H46O3	0.862056	2.33869	510219	265681	1.92042	0.941424	Up	0.000591056	0.0367143	496341	444123	634366	525426	597069	363991	344248	306335	174055	253593	194572	321281
3.61_344.1817m/z	344.182	3.60713	pos	Ile Pro Asp	259475	http://funmeta.oebiotech.com/network/259475		16685						145456246		CCC(C)C(C(=O)N1CCCC1C(=O)NC(CC(=O)O)C(=O)O)N	OWSWUWDMSNXTNE-GMOBBJLQSA-N	Organic acids and derivatives	Carboxylic acids and derivatives	Amino acids, peptides, and analogues	Level 1	60.6	51.2	M+H	C15H25N3O6	0.299562	2.3092	385053	133139	2.89212	1.53213	Up	0.00885241	0.121456	461192	300908	597962	532944	311782	105528	211273	136002	127571	59068.4	187310	77607.4
10.09_663.4076m/z	663.408	10.0888	pos	Officinoterpenoside C	36322	http://funmeta.oebiotech.com/network/36322			LMPR0106150047							C1[C@@H](O)[C@H](O)[C@@](CO)(C)[C@]2([H])CC[C@@]3(C)[C@]4(C)CC[C@@]5(C(=O)O[C@H]6[C@H](O)[C@@H](O)[C@H](O)[C@@H](CO)O6)CC[C@@](C)(CO)[C@H](C)[C@@]5([H])C4=CC[C@]3([H])[C@@]12C	CYKADGBCIQYFTJ-JTKKEWTBSA-N	Lipids and lipid-like molecules	Prenol lipids	Terpene glycosides	Level 4	40.5	17.4	M+H-H2O	C37H60O11	-3.95786	2.28717	254033	475197	0.534584	-0.903511	Down	0.0011245	0.0487948	189900	127413	393707	187253	255866	370058	564051	457932	405227	446289	477715	499968
9.86_467.3010n	468.308	9.86465	pos	PC(14:0/0:0)	19827	http://funmeta.oebiotech.com/network/19827	HMDB0010379	40278	LMGP01050012	64489				460604	20559-16-4	[C@](COP(=O)([O-])OCC[N+](C)(C)C)([H])(O)COC(CCCCCCCCCCCCC)=O	VXUOFDJKYGDUJI-OAQYLSRUSA-N	Lipids and lipid-like molecules	Glycerophospholipids	Glycerophosphocholines	Level 1	61.2	62.8	M+H, M+Na	C22H46NO7P	-0.332181	2.28092	164226	409343	0.401195	-1.31762	Down	0.00853959	0.119889	133190	283020	105109	112021	65122.9	286896	253224	409127	384590	643546	527597	237971
6.20_469.2807m/z	469.281	6.20397	neg	3a,7b,21-Trihydroxy-5b-Cholanoic Acid	52202	http://funmeta.oebiotech.com/network/52202	HMDB0013192							53481646		C[C@]12CCC3C(C1CCC2[C@H](O)C(O)CCC(O)=O)[C@@H](O)CC1C[C@H](O)CC[C@]31C	JHBLUEHIRYMJOU-ZSFPCQDKSA-N	Lipids and lipid-like molecules	Steroids and steroid derivatives	Androstane steroids	Level 2	45.3	0	M+FA-H	C24H40O6	0.00732371	2.27961	283506	9278.04	30.5566	4.93341	Up	0.0011602	0.0494815	158035	555382	336604	191710	179019	280283	14138	5293.93	9516.33	6392.25	9069.97	11257.8
8.63_445.3186n	446.326	8.62727	pos	1alpha,25-Dihydroxy-24-Oxo-23-Azavitamin D2 / 1alpha,25-Dihydroxy-24-Oxo-23-Azaergocalciferol	45121	http://funmeta.oebiotech.com/network/45121			LMST03010007					9547223		[C@@H]1(O)C(=C)/C(=C\C=C2\[C@]3([H])CC[C@@]([C@@](C)([H])C(=O)N[C@H](C)C(O)(C)C)([H])[C@@]3(C)CCC\2)/C[C@@H](O)C1	ZIGSRBCVYAJTAZ-MGLBYPHHSA-N	Lipids and lipid-like molecules	Steroids and steroid derivatives	Vitamin D and derivatives	Level 3	48.5	48.8	M+H, M+Na, M+H-H2O	C27H43NO4	-1.26922	2.26526	176082	377515	0.466423	-1.10029	Down	0.000445313	0.0314478	165600	272379	250278	143302	149692	75238.1	418740	403361	359915	418183	406819	258069
10.41_450.3340n	468.368	10.4097	pos	3alpha,7alpha,12alpha-Trihydroxy-5beta-Cholestan-26-Oic Acid	46325	http://funmeta.oebiotech.com/network/46325	HMDB0000601	5577	LMST04030001	18402	C04722	ocu00120	Primary bile acid biosynthesis	122312	547-98-8	[C@]12([C@H](O)C[C@]3([H])C[C@H](O)CC[C@]3(C)[C@@]1([H])C[C@H](O)[C@]1(C)[C@@]([H])([C@@](C)([H])CCCC(C)C(=O)O)CC[C@@]21[H])[H]	CNWPIIOQKZNXBB-VCVMUKOKSA-N	Lipids and lipid-like molecules	Steroids and steroid derivatives	Bile acids, alcohols and derivatives	Level 1	64.2	60.4	M+NH4, M+Na	C27H46O5	-1.06964	2.23467	359407	137215	2.6193	1.38918	Up	0.00564282	0.0997595	531093	333551	206091	397570	509946	178193	192667	182842	95702	125104	85757.1	141219
6.17_470.2872n	493.276	6.17208	pos	Ceanothine C	54309	http://funmeta.oebiotech.com/network/54309	HMDB0029340			171986				131750853	18658-42-9	CC(C)CC1NC(=O)C(NC(=O)C2CCCN2C)C(OC2=CC=C(C=C2)\C=C/NC1=O)C(C)C	VAPUILOXKWGXSJ-SEYXRHQNSA-N	Organic acids and derivatives	Carboxylic acids and derivatives	Amino acids, peptides, and analogues	Level 4	40.9	13.2	M+Na, M+K, M+H-H2O	C26H38N4O4	-4.4305	2.21817	265262	7761.85	34.1751	5.09487	Up	0.000925622	0.0457281	119030	436273	401591	157653	167017	310009	10086.7	7850.21	4053.23	10134.7	3873.92	10572.3
3.96_280.1433n	263.14	3.96192	pos	Feruloyl-2-Hydroxyputrescine	57695	http://funmeta.oebiotech.com/network/57695	HMDB0033465	89292		172311				131751430		COC1=CC(\C=C\C(=O)NCC(O)CCN)=CC=C1O	MHXWDKFRPOVGGG-HWKANZROSA-N	Phenylpropanoids and polyketides	Cinnamic acids and derivatives	Hydroxycinnamic acids and derivatives	Level 2	42.6	2.52	M+H-H2O, M+H	C14H20N2O4	3.5354	2.21703	620563	293070	2.11746	1.08233	Up	0.0391011	0.223305	738540	1.02286e+06	908045	536823	307874	209230	273843	296534	429584	197461	353625	207372
9.98_457.2570m/z	457.257	9.97863	neg	N-(3-Hydroxy-Heptanoyl)-Homoserine Lactone	8996	http://funmeta.oebiotech.com/network/8996			LMFA08030034					101683572		[C@@H]1(CCOC1=O)NC(=O)CC(O)CCCC	HKTRVVRDLKOZKT-GKAPJAKFSA-N	Organic acids and derivatives	Carboxylic acids and derivatives	Amino acids, peptides, and analogues	Level 4	41.8	22.8	2M-H	C11H19NO4	3.1835	2.20915	560887	318036	1.76359	0.818519	Up	0.00679707	0.108344	719937	720436	396275	531227	673677	323770	365458	343977	305872	314264	268704	309944
3.20_207.0532n	208.06	3.20157	pos	2-Formaminobenzoylacetate	273941	http://funmeta.oebiotech.com/network/273941		63560			C05835	ocu00380	Tryptophan metabolism	440807		C1=CC=C(C(=C1)C(=O)CC(=O)O)NC=O	ZGQVEYFFYPOUKD-UHFFFAOYSA-N	Organic oxygen compounds	Organooxygen compounds	Carbonyl compounds	Level 2	41.9	0	M+H, M+Na	C10H9NO4	0.0977741	2.20705	338840	87287.4	3.88189	1.95676	Up	0.0255699	0.185961	403907	164894	289676	519536	636557	18470.3	138195	78958.9	31967	73646.7	32172.3	168785
4.48_381.0763m/z	381.076	4.48395	neg	(-)-8-(2-Carboxy-1-Phenylethyl)-3,5,7-Trihydroxyflavone Delta-Lactone	31737	http://funmeta.oebiotech.com/network/31737		50066	LMPK12111648					44258733		C12OC(=O)CC(C3C=CC=CC=3)C=1C1OC(C3C=CC=CC=3)=C(O)C(=O)C=1C(O)=C2	SXMQPTBFMABSHL-UHFFFAOYSA-N	Phenylpropanoids and polyketides	Flavonoids	Pyranoflavonoids	Level 2	40.3	0	M-H2O-H	C24H16O6	-1.29766	2.19645	49382.3	245681	0.201002	-2.31472	Down	0.000782986	0.0425204	42106.7	59812.3	104674	31279.2	42442.8	15979.5	331899	211104	171838	318415	106559	334269
6.09_329.1031m/z	329.103	6.0913	neg	Acetylshikonin	203115	http://funmeta.oebiotech.com/network/203115	HMDB0247936			81069	C17413			32464		CC(C)=CCC(OC(C)=O)C1=CC(=O)C2=C(O)C=CC(O)=C2C1=O	WNFXUXZJJKTDOZ-UHFFFAOYSA-N	Benzenoids	Naphthalenes	Naphthoquinones	Level 2	45.1	0	M-H	C18H18O6	0.0433049	2.19426	406797	145582	2.79429	1.48248	Up	0.0462722	0.237567	542718	298704	228695	653471	714494	2697.95	142455	183282	82681.2	166780	80703.3	217588
3.71_226.0719n	271.07	3.70952	neg	Lysine Phosphoester	208420	http://funmeta.oebiotech.com/network/208420	HMDB0254265							76500745		NCCCCC(N)C(=O)OP(O)(O)=O	UGPVGRMTKQLUNS-UHFFFAOYSA-N	Unclassified	Unclassified	Unclassified	Level 2	52.7	0	M+FA-H, 2M-H, M-H	C6H15N2O5P	0.388435	2.18867	475154	230028	2.06564	1.04659	Up	0.0208575	0.169609	424371	248021	530342	452579	359272	836341	278842	223342	242682	123998	363989	147312
11.09_198.1983n	243.197	11.0918	neg	10e-Tridecen-2s-Ol	6263	http://funmeta.oebiotech.com/network/6263		96996	LMFA05000518					45101655		C[C@H](O)CCCCCCC/C=C/CC	UQVARQDMXOJMSY-IHVVCDCBSA-N	Lipids and lipid-like molecules	Fatty Acyls	Fatty alcohols	Level 4	45.9	31.2	M-H, M+FA-H	C13H26O	-0.113443	2.17631	185475	397613	0.466472	-1.10014	Down	0.00273081	0.0707222	237486	198742	121752	91260.2	220283	243330	371487	523368	262946	453848	268402	505627
9.61_407.2788m/z	407.279	9.60852	pos	3alpha,12beta-Dihydroxy-11-Oxo-5beta-Cholan-24-Oic Acid	46050	http://funmeta.oebiotech.com/network/46050			LMST04010188					248928		C1[C@]2(C)[C@@]3([H])C(=O)[C@@H](O)[C@]4(C)[C@@]([H])([C@]([H])(C)CCC(O)=O)CC[C@@]4([H])[C@]3([H])CC[C@]2([H])C[C@H](O)C1	DBKCKIVBUXCUCX-BOUFHLEDSA-N	Lipids and lipid-like molecules	Steroids and steroid derivatives	Bile acids, alcohols and derivatives	Level 3	51.2	61.8	M+H	C24H38O5	-1.0066	2.16561	295034	81903.7	3.60221	1.84888	Up	0.000245014	0.0234908	288552	410026	188501	186879	323821	372427	93535.7	103162	59584.2	81074.4	73857.9	80208.1
3.96_344.1820m/z	344.182	3.96192	pos	Asp Pro Ile	259709	http://funmeta.oebiotech.com/network/259709		16930						145454536		CCC(C)C(C(=O)O)NC(=O)C1CCCN1C(=O)C(CC(=O)O)N	MVRGBQGZSDJBSM-GMOBBJLQSA-N	Organic acids and derivatives	Carboxylic acids and derivatives	Amino acids, peptides, and analogues	Level 1	61.6	76.5	M+H	C15H25N3O6	0.992233	2.1613	424722	190573	2.22866	1.15618	Up	0.00841768	0.119748	453258	375952	725791	438337	250991	304005	227845	181284	233462	119589	248105	133151
10.46_330.3364m/z	330.336	10.4628	pos	N,N-Dimethyl-Safingol	38998	http://funmeta.oebiotech.com/network/38998		53956	LMSP01080056	137846				42608375		OC[C@]([H])(N(C)C)[C@@]([H])(O)CCCCCCCCCCCCCCC	BYBHBTCYJMUUDZ-PMACEKPBSA-N	Organic nitrogen compounds	Organonitrogen compounds	Amines	Level 2	46.6	0	M+H	C20H43NO2	-0.908836	2.1544	209171	36909.5	5.66714	2.50262	Up	0.000972573	0.0464225	330255	162371	119803	313125	131879	197593	43680.5	38224	41079.5	38411.2	24373.4	35688.2
2.74_219.1107n	218.103	2.74242	neg	Pantothenic Acid	46931	http://funmeta.oebiotech.com/network/46931	HMDB0000210	241		46905	C00864	ocu00410,ocu00770,ocu04977	beta-Alanine metabolism|Pantothenate and CoA biosynthesis|Vitamin digestion and absorption	6613	79-83-4	CC(C)(CO)[C@@H](O)C(=O)NCCC(O)=O	GHOKWGTUZJEAQD-ZETCQYMHSA-N	Organic oxygen compounds	Organooxygen compounds	Alcohols and polyols	Level 1	60.7	76.5	M-H, 2M-H	C9H17NO5	0.256789	2.12544	421322	181530	2.32094	1.21471	Up	0.02664	0.189655	381373	275522	311888	392303	318037	848810	220968	126022	193215	99762.7	300641	148574
6.73_326.1294n	307.112	6.73	neg	Hydroxyhexamide	82490	http://funmeta.oebiotech.com/network/82490	HMDB0060610							18497		CC(O)C1=CC=C(C=C1)S(=O)(=O)NC(=O)NC1CCCCC1	VQDAEOYLIBGCHE-UHFFFAOYSA-N	Benzenoids	Benzene and substituted derivatives	Benzenesulfonamides	Level 3	46.1	52	M-H2O-H, 2M-H	C15H22N2O4S	-2.01474	2.12444	129217	305435	0.42306	-1.24107	Down	0.000289308	0.0262373	157570	191802	179268	91262	88078.3	67324.2	382625	323673	237118	341708	234153	313333
9.72_435.2754m/z	435.275	9.71612	neg	Nutriacholic Acid	47047	http://funmeta.oebiotech.com/network/47047	HMDB0000467	2985						53477693	4651-67-6	[H][C@@]12CCC([C@@H](C)CCC(O)=O)[C@@]1(C)CC[C@@]1([H])[C@@]2([H])C(=O)C[C@]2([H])C[C@H](O)CC[C@]12C	DXOCDBGWDZAYRQ-QPVZPPSOSA-N	Lipids and lipid-like molecules	Steroids and steroid derivatives	Bile acids, alcohols and derivatives	Level 1	56	61.9	M+FA-H	C24H38O4	0.396873	2.1204	469869	255677	1.83775	0.877938	Up	0.0163189	0.154324	718469	592932	318596	525687	396362	267169	288827	194644	329130	195451	296725	229283
5.29_285.1132m/z	285.113	5.29102	neg	Obtustyrene	55443	http://funmeta.oebiotech.com/network/55443	HMDB0030672	87132		489746				6450240	21148-31-2	COC1=C(C\C=C\C2=CC=CC=C2)C=CC(O)=C1	ZAGLUIIUOWEVEN-VMPITWQZSA-N	Phenylpropanoids and polyketides	Linear 1,3-diarylpropanoids	Cinnamylphenols	Level 3	55.5	81.9	M+FA-H	C16H16O2	-0.327655	2.1001	440302	188732	2.33295	1.22215	Up	0.0446791	0.235954	525365	418349	320511	693570	675561	8455.65	213305	226322	87773.9	226660	91780.5	286550
5.29_681.1955m/z	681.195	5.29102	neg	O-Cresolphthalein Complexone	209769	http://funmeta.oebiotech.com/network/209769	HMDB0255845	345808						75485		CC1=C(O)C(CN(CC(O)=O)CC(O)=O)=CC(=C1)C1(OC(=O)C2=CC=CC=C12)C1=CC(C)=C(O)C(CN(CC(O)=O)CC(O)=O)=C1	IYZPEGVSBUNMBE-UHFFFAOYSA-N	Unclassified	Unclassified	Unclassified	Level 4	38.8	0	M+FA-H	C32H32N2O12	2.77351	2.09363	251986	41381.2	6.08937	2.60629	Up	0.0172996	0.156717	322597	193427	111973	449850	429658	4408.67	53206.7	43086.8	10201.6	46761.7	10353.2	84677.3
5.33_187.0977m/z	187.098	5.32812	neg	Azelaic Acid	2867	http://funmeta.oebiotech.com/network/2867	HMDB0000784	5750	LMFA01170054	48131	C08261			2266	123-99-9	C(CCCCCCCC(=O)O)(=O)O	BDJRBEYXGGNYIS-UHFFFAOYSA-N	Lipids and lipid-like molecules	Fatty Acyls	Fatty acids and conjugates	Level 1	72.7	94	M-H	C9H16O4	0.8901	2.08703	396710	195758	2.02654	1.01902	Up	0.0138065	0.143874	458472	320503	251531	582895	560411	206451	181525	252594	152809	201408	156154	230058
3.63_311.1844n	312.192	3.6252	pos	Pro Val Pro	264096	http://funmeta.oebiotech.com/network/264096		21539						145457643		CC(C)C(C(=O)N1CCCC1C(=O)O)NC(=O)C2CCCN2	ZMLRZBWCXPQADC-TUAOUCFPSA-N	Organic acids and derivatives	Carboxylic acids and derivatives	Amino acids, peptides, and analogues	Level 2	47.5	20.5	M+H, M+Na	C15H25N3O4	-0.381724	2.07116	329348	108320	3.04051	1.60431	Up	0.0204295	0.168851	454330	321145	508290	461360	204131	26831.5	172192	109370	88885	35769.6	196631	47071.8
3.66_332.2179m/z	332.218	3.66142	pos	Val Ile Thr	263659	http://funmeta.oebiotech.com/network/263659		21085						145458958		CCC(C)C(C(=O)NC(C(C)O)C(=O)O)NC(=O)C(C(C)C)N	APQIVBCUIUDSMB-OSUNSFLBSA-N	Unclassified	Unclassified	Unclassified	Level 1	57.5	83.1	M+H	C15H29N3O5	-0.173612	2.04917	49864.2	232188	0.214758	-2.21922	Down	0.000276923	0.0253679	59564.1	68806.8	31369.3	71268.8	67230.9	945.432	105764	181973	323886	250073	269096	262338
10.75_1002.6600m/z	1002.66	10.7529	pos	Pe-Nme2(13d5/13d5)	134803	http://funmeta.oebiotech.com/network/134803	HMDB0114700									[H][C@@](COC(=O)CCCCCCCCCCCCC1=C(C)C(C)=C(CCCCC)O1)(COP(O)(=O)OCCN(C)C)OC(=O)CCCCCCCCCCCCC1=C(C)C(C)=C(CCCCC)O1	FVDDCINJXQVWTB-ANFMRNGASA-N	Lipids and lipid-like molecules	Glycerophospholipids	Glycerophosphoethanolamines	Level 4	36.1	0.000495	M+K	C55H98NO10P	4.10959	2.03936	159715	404418	0.394926	-1.34035	Down	0.0342155	0.211941	99850.3	200907	23338.4	87711.1	31439.8	515043	226979	471140	415912	569743	547057	195675
7.88_469.2264m/z	469.226	7.88385	neg	7-Sulfocholic Acid	46701	http://funmeta.oebiotech.com/network/46701	HMDB0002421	84745	LMST05020039					459070	60320-05-0	[C@@]12([H])[C@H](OS(O)(=O)=O)C[C@]3([H])C[C@H](O)CC[C@]3(C)[C@@]1([H])C[C@H](O)[C@]1(C)[C@@]([H])([C@]([H])(C)CCC(=O)O)CC[C@@]21[H]	RRVLNNMINXAIKC-OELDTZBJSA-N	Lipids and lipid-like molecules	Steroids and steroid derivatives	Bile acids, alcohols and derivatives	Level 4	42.2	22.1	M-H2O-H	C24H40O8S	-0.302073	2.02679	601810	399195	1.50756	0.592215	Up	0.0250185	0.183654	632572	393903	472369	603394	618263	890360	497543	285313	436238	317244	446540	412293
8.79_891.6354n	914.625	8.79157	pos	PE(24:0/22:6(5Z,7Z,10Z,13Z,16Z,19Z)-OH(4))	237620	http://funmeta.oebiotech.com/network/237620	HMDB0284518									[H][C@@](COC(=O)CCCCCCCCCCCCCCCCCCCCCCC)(COP(O)(=O)OCCN)OC(=O)CCC(O)\C=C/C=C\C\C=C/C\C=C/C\C=C/C\C=C/CC	JKZCQWPKBNOUCS-FMRUGBHPSA-N	Unclassified	Unclassified	Unclassified	Level 4	37.3	4.85	M+H, M+Na	C51H90NO9P	0.102234	2.00607	270426	433925	0.623208	-0.682214	Down	0.000442589	0.0314478	197299	298781	334814	287855	294140	209664	445238	520476	426808	402487	455123	353419
9.50_953.5752m/z	953.575	9.50012	pos	PI(20:0/22:6(5Z,8E,10Z,13Z,15E,19Z)-2OH(7S, 17S))	230133	http://funmeta.oebiotech.com/network/230133	HMDB0277031									[H][C@@](COC(=O)CCCCCCCCCCCCCCCCCCC)(COP(O)(=O)O[C@H]1[C@H](O)[C@@H](O)[C@H](O)[C@@H](O)[C@H]1O)OC(=O)CCC\C=C/[C@@H](O)\C=C\C=C/C\C=C/C=C/[C@@H](O)C\C=C/CC	DMTKCHJCONABEC-GMVDCFMWSA-N	Unclassified	Unclassified	Unclassified	Level 4	39	0	M+H-H2O	C51H87O15P	0.192663	2.00534	253434	66411.7	3.81611	1.9321	Up	0.0100823	0.125255	414456	208120	131726	288603	401257	76442.7	127313	71991.7	25386.5	63893.1	24226.9	85659.5
9.70_820.5470n	801.529	9.69778	neg	PI(O-16:0/18:2(9Z,12Z))	24760	http://funmeta.oebiotech.com/network/24760			LMGP06020080					52928494		[C@]([H])(OC(CCCCCCC/C=C\C/C=C\CCCCC)=O)(COP(=O)(O)O[C@H]1[C@H](O)[C@@H](O)[C@H](O)[C@@H](O)[C@H]1O)COCCCCCCCCCCCCCCCC	GYGWMZYZPZBMRR-UQCCJAJSSA-N	Lipids and lipid-like molecules	Glycerophospholipids	Glycerophosphoinositols	Level 4	38.3	2.36	M-H2O-H, M-H	C43H81O12P	0.503878	1.98359	413359	216118	1.91265	0.935574	Up	0.0496595	0.243847	678742	432118	310956	614718	321089	122529	282743	139827	276207	145533	237952	214447
11.19_535.3095m/z	535.31	11.1867	neg	Dihydrocelastryl Diacetate	266889	http://funmeta.oebiotech.com/network/266889		44211						6708713		CC1=C2CC=C3C(C2=CC(=C1OC(=O)C)OC(=O)C)(CCC4(C3(CCC5(C4CC(CC5)(C)C(=O)O)C)C)C)C	SAOOBRUHTPONGX-UANCAJPASA-N	Benzenoids	Phenanthrenes and derivatives	Unclassified	Level 4	37.5	3.17	M-H	C33H44O6	5.63895	1.98213	178295	435756	0.409163	-1.28925	Down	0.0421678	0.230651	365761	118037	178037	142799	201691	63447.5	804991	206671	468081	123450	416597	594747
13.28_445.3674m/z	445.367	13.2776	pos	(3beta,22r,23r,24s)-3,22,23-Trihydroxystigmastan-6-One	62970	http://funmeta.oebiotech.com/network/62970	HMDB0039713	94268						73834440	90524-90-6	CCC(C(C)C)C(O)C(O)C(C)C1CCC2C3CC(=O)C4CC(O)CCC4(C)C3CCC12C	DYENWMUXSKPFLC-UHFFFAOYSA-N	Lipids and lipid-like molecules	Steroids and steroid derivatives	Stigmastanes and derivatives	Level 2	53.6	0	M+H-H2O	C29H50O4	-0.526948	1.98043	240450	460247	0.522438	-0.936669	Down	0.0398026	0.224694	251849	194324	162281	127667	388769	317813	556804	568890	218200	447583	230484	739523
10.48_845.5771n	846.584	10.4807	pos	PE(20:1(11Z)/PGF1alpha)	215120	http://funmeta.oebiotech.com/network/215120	HMDB0262018									CCCCCCCC\C=C/CCCCCCCCCC(=O)OC[C@H](COP(O)(=O)OCCN)OC(=O)CCCCCC[C@H]1[C@@H](O)C[C@@H](O)[C@@H]1\C=C\[C@@H](O)CCCCC	WVJDYQZORQKJDV-NZTGRFSDSA-N	Unclassified	Unclassified	Unclassified	Level 4	43.1	22.7	M+H, M+Na	C45H84NO11P	-1.27217	1.97034	113389	281092	0.403387	-1.30976	Down	0.00198197	0.0615563	138622	186059	60302.3	65767.2	75705.5	153875	336309	211074	249169	258461	423132	208404
9.49_406.2720n	405.265	9.49463	neg	3alpha,6alpha-Dihydroxy-7-Oxo-5beta-Cholan-24-Oic Acid	46035	http://funmeta.oebiotech.com/network/46035		84487	LMST04010173					5283943		C1[C@]2(C)[C@@]3([H])CC[C@]4(C)[C@@]([H])([C@]([H])(C)CCC(O)=O)CC[C@@]4([H])[C@]3([H])C(=O)[C@H](O)[C@]2([H])C[C@H](O)C1	NYMYNCFPAHUJJK-XBTSAHOMSA-N	Lipids and lipid-like molecules	Steroids and steroid derivatives	Bile acids, alcohols and derivatives	Level 4	42.6	21.3	M-H, M+FA-H	C24H38O5	0.248929	1.95561	238369	79215.2	3.00913	1.58935	Up	0.00113372	0.0489605	265335	221392	134504	226128	193446	389410	84787.4	77038.9	88139.4	84905.6	83295.9	57124.2
10.50_931.6526n	954.642	10.4986	pos	PC(22:0/6 keto-PGF1alpha)	240891	http://funmeta.oebiotech.com/network/240891	HMDB0287791									CCCCCCCCCCCCCCCCCCCCCC(=O)OC[C@H](COP([O-])(=O)OCC[N+](C)(C)C)OC(=O)CCCCC(=O)C[C@H]1[C@@H](O)C[C@@H](O)[C@@H]1\C=C\[C@@H](O)CCCCC	KBEDSIQQDNJLAR-XAHXGJFASA-N	Unclassified	Unclassified	Unclassified	Level 4	38.1	0	M+H, M+Na	C50H94NO12P	1.35308	1.95503	247691	34965	7.08397	2.82456	Up	0.0232583	0.177355	351545	145815	566028	236103	180434	6220.97	88821.4	44771.2	22169.2	23830.9	20560.5	9636.7
10.27_454.2810m/z	454.281	10.2739	neg	5-(3,4-Dimethyl-5-Pentylfuran-2-Yl)Pentanoylcarnitine	198367	http://funmeta.oebiotech.com/network/198367	HMDB0241845									CCCCCC1=C(C)C(C)=C(CCCCC(=O)OC(CC([O-])=O)C[N+](C)(C)C)O1	WRRXGVCJQHRUIW-UHFFFAOYSA-N	Unclassified	Unclassified	Unclassified	Level 4	39.3	0	M+FA-H	C23H39NO5	0.00417504	1.94538	787296	617462	1.27505	0.350556	Up	0.00828505	0.1187	877285	791128	630296	882865	878494	663709	671491	699827	574230	583114	573057	603052
1.20_123.0442m/z	123.044	1.1973	pos	4-Hydroxybenzaldehyde	51491	http://funmeta.oebiotech.com/network/51491	HMDB0011718	62451		17597	C00633			126	123-08-0	OC1=CC=C(C=O)C=C1	RGHHSNMVTDWUBI-UHFFFAOYSA-N	Organic oxygen compounds	Organooxygen compounds	Carbonyl compounds	Level 3	55.7	80.9	M+H	C7H6O2	1.16682	1.935	320370	140881	2.27405	1.18527	Up	0.00527883	0.0963253	246721	211624	386623	315688	247626	513941	191357	131171	124241	75433.1	207714	115368
8.86_1073.5127m/z	1073.51	8.85948	pos	PIP(20:0/22:6(5Z,7Z,10Z,13Z,16Z,19Z)-OH(4))	232630	http://funmeta.oebiotech.com/network/232630	HMDB0279528									[H][C@@](COC(=O)CCCCCCCCCCCCCCCCCCC)(COP(O)(=O)O[C@H]1C(O)C(O)C(O)[C@@H](OP(O)(O)=O)C1O)OC(=O)CCC(O)\C=C/C=C\C\C=C/C\C=C/C\C=C/C\C=C/CC	PORAEWHHDZTYEI-VQQFNSNRSA-N	Unclassified	Unclassified	Unclassified	Level 4	38.9	0	M+K	C51H88O17P2	-0.0945097	1.92759	45607.9	195035	0.233845	-2.09638	Down	0.000367029	0.0292418	74109.7	49498.5	100922	27487.6	10751.5	10877.6	292777	145735	142017	236988	164047	188646
11.34_359.2941m/z	359.294	11.3436	pos	Lithocholic Acid	45866	http://funmeta.oebiotech.com/network/45866	HMDB0000761	209	LMST04010003	16325	C03990			9903	434-13-9	C1[C@]2(C)[C@@]3([H])CC[C@]4(C)[C@@]([H])([C@]([H])(C)CCC(O)=O)CC[C@@]4([H])[C@]3([H])CC[C@]2([H])C[C@H](O)C1	SMEROWZSTRWXGI-HVATVPOCSA-N	Lipids and lipid-like molecules	Steroids and steroid derivatives	Bile acids, alcohols and derivatives	Level 2	54.2	0	M+H-H2O	C24H40O3	-0.978461	1.91591	293800	130543	2.25059	1.17031	Up	0.0027651	0.0711325	369520	223191	210551	194282	334094	431165	141755	168240	106969	147059	100849	118389
8.53_553.3204m/z	553.32	8.53217	neg	Tazemetostat	257610	http://funmeta.oebiotech.com/network/257610	HMDB0304867									CCN(C1CCOCC1)C1=CC(=CC(C(=O)NCC2=C(C)C=C(C)NC2=O)=C1C)C1=CC=C(CN2CCOCC2)C=C1	NSQSAUGJQHDYNO-UHFFFAOYSA-N	Benzenoids	Benzene and substituted derivatives	Biphenyls and derivatives	Level 4	38	6.27	M-H2O-H	C34H44N4O4	3.50624	1.89242	187634	366645	0.511761	-0.966457	Down	0.00596453	0.101542	218447	167374	177935	120890	162538	278624	450740	207831	448945	233964	440742	417647
3.69_159.0916m/z	159.092	3.69353	pos	Nicotyrine	209552	http://funmeta.oebiotech.com/network/209552	HMDB0255591	68165			C10161			10249	487-19-4	CN1C=CC=C1C1=CN=CC=C1	RYFOJXFXERAMLS-UHFFFAOYSA-N	Organoheterocyclic compounds	Pyridines and derivatives	Unclassified	Level 1	59.8	94.5	M+H	C10H10N2	-0.56422	1.89197	286073	120978	2.36467	1.24164	Up	0.002728	0.0707222	264144	223339	431294	307910	196179	293572	166680	93198.8	122473	54645.6	214831	74040.1
3.68_301.2001n	302.207	3.67747	pos	Leu Val Ala	260206	http://funmeta.oebiotech.com/network/260206		17451						11781595		CC(C)CC(C(=O)NC(C(C)C)C(=O)NC(C)C(=O)O)N	MKBVYCVTDBHWSZ-DCAQKATOSA-N	Organic acids and derivatives	Carboxylic acids and derivatives	Amino acids, peptides, and analogues	Level 1	56.6	67.2	M+H, M+Na	C14H27N3O4	-0.179355	1.87428	36202.7	199562	0.181411	-2.46267	Down	0.00145553	0.0563846	36945.2	56547	12511.2	30532.9	44694.9	35985	69499.8	128545	331550	228438	232083	207254
12.88_568.4698n	591.459	12.8757	pos	TG(10:0/13:0/8:0)	91989	http://funmeta.oebiotech.com/network/91989	HMDB0071165							131777972		[H][C@@](COC(=O)CCCCCCC)(COC(=O)CCCCCCCCC)OC(=O)CCCCCCCCCCCC	BHOBAXXVADYYDE-WJOKGBTCSA-N	Lipids and lipid-like molecules	Glycerolipids	Triradylcglycerols	Level 4	39.3	0.0148	M+H, M+Na	C34H64O6	-0.80921	1.86413	116155	310383	0.374229	-1.41801	Down	0.0369715	0.21886	157488	80244.1	29045.3	9169.84	230670	190311	628802	300396	151721	340739	145666	294977
1.69_188.1161n	189.123	1.6872	pos	Ile Gly	266163	http://funmeta.oebiotech.com/network/266163		23807						6992868		CCC(C)C(C(=O)NCC(=O)[O-])[NH3+]	UCGDDTHMMVWVMV-FSPLSTOPSA-N	Organic acids and derivatives	Carboxylic acids and derivatives	Amino acids, peptides, and analogues	Level 1	55.2	61.5	M+H, M+Na	C8H16N2O3	0.0356662	1.85959	333595	146016	2.28464	1.19197	Up	0.0179779	0.159338	352407	293837	608385	371228	145559	230156	189007	164805	132927	79382.6	167071	142905
11.38_519.2786m/z	519.279	11.375	neg	Fluocortolone Caproate	206845	http://funmeta.oebiotech.com/network/206845	HMDB0252352							631364		CCCCCC(=O)OCC(=O)C1C(C)CC2C3CC(F)C4=CC(=O)C=CC4(C)C3C(O)CC12C	WHZRCUIISKRTJL-UHFFFAOYSA-N	Lipids and lipid-like molecules	Steroids and steroid derivatives	Pregnane steroids	Level 4	43.5	26.9	M+FA-H	C28H39FO5	4.63586	1.84032	126936	254487	0.498791	-1.00349	Down	5.12909e-06	0.00367647	160554	137002	159977	92552.5	85242.5	126289	272868	233241	241236	263929	257244	258408
3.24_303.1430n	304.15	3.2377	pos	Gly Asp Leu	265499	http://funmeta.oebiotech.com/network/265499		22997						145455592		CC(C)CC(C(=O)O)NC(=O)C(CC(=O)O)NC(=O)CN	FZQLXNIMCPJVJE-YUMQZZPRSA-N	Unclassified	Unclassified	Unclassified	Level 1	55.8	61.8	M+H, M+Na	C12H21N3O6	-0.204163	1.83283	275982	96423.4	2.86218	1.51712	Up	0.0322013	0.205948	329956	228022	463310	447549	171597	15454.6	123457	100857	97842.4	55657.6	152939	47786.9
3.71_204.0901n	203.083	3.70952	neg	L-Tryptophan	47303	http://funmeta.oebiotech.com/network/47303	HMDB0000929	33		16828	C00078	ocu00260,ocu00380,ocu00400,ocu00970,ocu04726,ocu05143	Glycine, serine and threonine metabolism|Tryptophan metabolism|Phenylalanine, tyrosine and tryptophan biosynthesis|Aminoacyl-tRNA biosynthesis|Serotonergic synapse|African trypanosomiasis	6305	73-22-3	N[C@@H](CC1=CNC2=C1C=CC=C2)C(O)=O	QIVBCDIJIAJPQS-VIFPVBQESA-N	Organoheterocyclic compounds	Indoles and derivatives	Indolyl carboxylic acids and derivatives	Level 1	54.2	60.6	M-H, M+FA-H, 2M-H	C11H12N2O2	1.27472	1.83143	287742	118282	2.43269	1.28255	Up	0.0183732	0.160734	348291	219247	459177	321604	125532	252599	121146	68360.7	161701	39072.9	278706	40702.3
10.01_596.2630n	597.27	10.0139	pos	Chlorin E6	81967	http://funmeta.oebiotech.com/network/81967	HMDB0059948									CCC1=C(C)C2=N\C\1=C/C1=C(C)C(C(O)=O)=C(N1)\C(CC(O)=O)=C1/N=C(/C=C3\N/C(=C\2)C(C=C)=C3C)C(C)C1CCC(O)=O	VAJLRIOJDADNAT-XORBMCRRSA-N	Organoheterocyclic compounds	Tetrapyrroles and derivatives	Chlorins	Level 4	38.7	0	M+H, M+Na	C34H36N4O6	-0.810846	1.82501	80678.1	229910	0.350911	-1.51082	Down	0.00349709	0.0796863	73990.8	73231.1	39816.2	30816.9	70497.8	195716	212844	300329	122624	328124	181925	233617
9.87_633.3647m/z	633.365	9.86603	neg	25-Hydroxyvitamin D2-25-Glucuronide	50908	http://funmeta.oebiotech.com/network/50908	HMDB0010342	61661			C03033	ocu00040	Pentose and glucuronate interconversions	6444033		C[C@H](\C=C\[C@H](C)C(C)(C)O[C@@H]1O[C@H](C(O)=O)[C@@H](O)[C@H](O)[C@H]1O)[C@@]1([H])CCC2\C(CCC[C@]12C)=C\C=C1\CC(O)CCC1=C	MWEHQOJAQKGFMP-JJVXHKTJSA-N	Lipids and lipid-like molecules	Steroids and steroid derivatives	Vitamin D and derivatives	Level 4	44.9	36.9	M+FA-H	C34H52O8	0.499142	1.81962	199036	333136	0.597463	-0.743079	Down	0.00343286	0.0794036	162339	274568	297413	183865	152744	123287	333811	362805	254253	395817	301528	350599
9.86_302.3051m/z	302.305	9.86465	pos	Sphinganine	38923	http://funmeta.oebiotech.com/network/38923	HMDB0000269	395	LMSP01020001	16566	C00836	ocu00600,ocu04071	Sphingolipid metabolism|Sphingolipid signaling pathway	91486	764-22-7	OC[C@]([H])(N)[C@]([H])(O)CCCCCCCCCCCCCCC	OTKJDMGTUTTYMP-ZWKOTPCHSA-N	Organic nitrogen compounds	Organonitrogen compounds	Amines	Level 1	61.5	96.5	M+H	C18H39NO2	-0.704323	1.81527	315077	132630	2.37562	1.2483	Up	0.032173	0.205912	253239	174809	284031	290974	219807	667602	142543	168928	100633	124374	112692	146608
3.31_591.2985m/z	591.299	3.30987	pos	Dimethylprotoporphyrin Ix Dimethyl Ester	47235	http://funmeta.oebiotech.com/network/47235	HMDB0000810	5774							5522-66-7	COC(=O)CCC1=C2NC(\C=C3/N=C(/C=C4\N\C(=C/C5=N/C(=C\2)/C(CCC(=O)OC)=C5C)C(C)=C4C=C)C(C)=C3C=C)=C1C	WASRLAPXOHTNAX-MFBGAUBSSA-N	Organoheterocyclic compounds	Tetrapyrroles and derivatives	Porphyrins	Level 4	39.7	17	M+H	C36H38N4O4	3.32183	1.80386	232994	67676.3	3.44277	1.78357	Up	0.0331993	0.209875	379046	326067	223334	370516	99002.6	5.62373e-07	50379.4	42651.5	167525	47335.2	74889.2	23277.8
12.52_598.3114n	621.301	12.5209	pos	PI(18:1(9Z)/0:0)	24872	http://funmeta.oebiotech.com/network/24872	HMDB0061693		LMGP06050005	82753				42607496	1114770-15-8	[C@]([H])(O)(COP(=O)(O)O[C@H]1[C@H](O)[C@@H](O)[C@H](O)[C@@H](O)[C@H]1O)COC(CCCCCCC/C=C\CCCCCCCC)=O	UGDOFRYHDCDVHD-FRWBGTIISA-N	Lipids and lipid-like molecules	Glycerophospholipids	Glycerophosphoinositols	Level 3	55	84.7	M+H, M+Na	C27H51O12P	-0.672781	1.79251	216132	57534	3.7566	1.90943	Up	0.0126761	0.138201	166393	96081.4	414181	316753	175624	127761	36438	28145.8	111909	34099.4	94692.6	39918.9
10.85_483.2789m/z	483.279	10.8472	neg	Huperzine A	266851	http://funmeta.oebiotech.com/network/266851		44100						449069	102518-79-6	CC=C1C2CC3=C(C1(CC(=C2)C)N)C=CC(=O)N3	ZRJBHWIHUMBLCN-ZUZCIYMTSA-N	Organoheterocyclic compounds	Quinolines and derivatives	Quinolones and derivatives	Level 4	37.3	0	2M-H	C15H18N2O	4.80851	1.7864	115469	253019	0.456363	-1.13174	Down	0.000247809	0.0234908	164216	83890.7	190291	114497	102394	37523.9	218537	256287	264580	292742	252132	233836
9.68_690.5656m/z	690.566	9.68163	pos	DG(19:0/20:4(6E,8Z,11Z,14Z)+=O(5)/0:0)	249214	http://funmeta.oebiotech.com/network/249214	HMDB0296115									CCCCCCCCCCCCCCCCCCC(=O)OC[C@H](CO)OC(=O)CCCC(=O)\C=C\C=C/C\C=C/C\C=C/CCCCC	LUDKOXWNTQIKED-PHQFKGHBSA-N	Unclassified	Unclassified	Unclassified	Level 4	38.7	0.234	M+NH4	C42H72O6	-1.63127	1.783	269692	86847	3.10537	1.63477	Up	0.0251271	0.184069	161316	134608	470077	258291	119410	474453	120634	46639.8	96584.4	42801.6	154657	59764.3
9.08_480.3318m/z	480.332	9.08397	neg	7-[(1r,2r,3r)-3-Hydroxy-2-[(3s)-3-Hydroxyoctyl]-5-Oxocyclopentyl]Heptanoylcarnitine	198395	http://funmeta.oebiotech.com/network/198395	HMDB0241874									CCCCCC(O)CCC1C(O)CC(=O)C1CCCCCCC(=O)OC(CC([O-])=O)C[N+](C)(C)C	FRBMLOLIVLRWQD-UHFFFAOYSA-N	Unclassified	Unclassified	Unclassified	Level 3	50.9	65.8	M-H2O-H	C27H49NO7	-2.44631	1.76847	184523	44460	4.15032	2.05322	Up	0.0116314	0.133887	381183	98203.3	241452	138446	135960	111894	40206	32612.9	75104.5	26692.7	73259	18884.9
1.15_124.0395m/z	124.039	1.1508	pos	Nicotinic Acid	47609	http://funmeta.oebiotech.com/network/47609	HMDB0001488	240		15940	C00253	ocu00760,ocu05133	Nicotinate and nicotinamide metabolism|Pertussis	938	59-67-6	OC(=O)C1=CN=CC=C1	PVNIIMVLHYAWGP-UHFFFAOYSA-N	Organoheterocyclic compounds	Pyridines and derivatives	Pyridinecarboxylic acids and derivatives	Level 2	47.8	32.1	M+H	C6H5NO2	1.31468	1.75979	507026	329578	1.53841	0.621438	Up	0.0266701	0.189655	459249	335477	567642	582416	696924	400447	470661	296956	207493	258616	311942	431802
9.85_499.3101m/z	499.31	9.84717	neg	Ceanothenic Acid	471259	http://funmeta.oebiotech.com/network/471259	HMDB0036850	91859						71451218		CC(=C)C1CCC2(C1C3CCC4C(C3(CC2)C(=O)O)(CCC5C4(C=CC5(C)C)C)C)C(=O)O	CMDOQXSBVNWCEM-AKDRKZOISA-N	Lipids and lipid-like molecules	Prenol lipids	Triterpenoids	Level 4	39.6	0	M+FA-H	C29H42O4	7.83547	1.75734	270886	428791	0.631742	-0.662593	Down	0.0152813	0.149758	268505	238817	292181	185305	171762	468744	452280	470132	358061	552582	356336	383358
1.46_152.0566m/z	152.057	1.45538	pos	Guanine	46889	http://funmeta.oebiotech.com/network/46889	HMDB0000132	315		16235	C00242	ocu00230	Purine metabolism	764	73-40-5	NC1=NC(=O)C2=C(N1)N=CN2	UYTPUPDQBNUYGX-UHFFFAOYSA-N	Organoheterocyclic compounds	Imidazopyrimidines	Purines and purine derivatives	Level 4	46.5	41.4	M+H	C5H5N5O	-0.898248	1.7472	220455	50530.2	4.36284	2.12527	Up	0.0147333	0.149126	179902	137302	468790	251265	223565	61904.9	90320.3	73385.1	22319.1	26037.2	35595.5	55523.9
10.09_346.3314m/z	346.331	10.0888	pos	20-Hydroxy-Eicosanoic Acid	1702	http://funmeta.oebiotech.com/network/1702		74505	LMFA01050075	79190				5282919		C(CCCCCCCCCCO)CCCCCCCCC(=O)O	JLDIWYKSFMPIDW-UHFFFAOYSA-N	Lipids and lipid-like molecules	Fatty Acyls	Fatty acids and conjugates	Level 3	55.8	83.7	M+NH4	C20H40O3	-0.517042	1.74626	269396	82735.6	3.25611	1.70315	Up	0.0492196	0.243455	177374	120814	425419	210203	84031.1	598537	65059.3	50679.2	157256	59812.6	93951.1	69655.1
2.58_344.1815m/z	344.181	2.58463	pos	Glu Pro Val	261132	http://funmeta.oebiotech.com/network/261132		18433						145455485		CC(C)C(C(=O)O)NC(=O)C1CCCN1C(=O)C(CCC(=O)O)N	NNQDRRUXFJYCCJ-NHCYSSNCSA-N	Organic acids and derivatives	Carboxylic acids and derivatives	Amino acids, peptides, and analogues	Level 1	54.1	58.2	M+H	C15H25N3O6	-0.328393	1.73898	297466	129615	2.295	1.19849	Up	0.0326795	0.208711	381004	288632	420406	415392	262468	16891.4	242270	151005	82545.2	59576.8	146237	96054
13.75_347.2261m/z	347.226	13.7459	neg	9-Thiastearic Acid	267231	http://funmeta.oebiotech.com/network/267231		45061						15775255	106689-24-1	CCCCCCCCCSCCCCCCCC(=O)O	IYDVFMFKIKZKEK-UHFFFAOYSA-N	Unclassified	Unclassified	Unclassified	Level 4	38.3	0	M+FA-H	C17H34O2S	-0.279524	1.73243	220975	64794.9	3.41038	1.76993	Up	0.00379615	0.0819697	262651	365194	133592	177311	284716	102388	94688.3	64764.5	42110.6	45552.1	66550.3	75103.8
3.89_409.2448m/z	409.245	3.88772	pos	Sphingosine Phosphate	211939	http://funmeta.oebiotech.com/network/211939	HMDB0258419									CCCCCCCCCCCCCC=CC(O)C1(N)OP2(=O)OC1(O)O2	SOGWBHKEBPGVDB-UHFFFAOYSA-N	Unclassified	Unclassified	Unclassified	Level 4	38.6	0.15	M+NH4	C18H34NO6P	-3.58945	1.72924	52897.8	233158	0.226876	-2.14003	Down	0.0464027	0.237567	68746.1	92011.7	24808	38023.6	90763.7	3033.74	225529	413855	72466.8	110231	62203.9	514660
9.83_439.3295n	422.326	9.8273	pos	(11e,13z)-10-Hydroxyoctadeca-11,13-Dienoylcarnitine	198085	http://funmeta.oebiotech.com/network/198085	HMDB0241544									CCCCC=CC=CC(O)CCCCCCCCC(=O)OC(CC([O-])=O)C[N+](C)(C)C	PGOWXCBADQKSCL-UHFFFAOYSA-N	Unclassified	Unclassified	Unclassified	Level 4	38.8	40.8	M+H-H2O, M+K	C25H45NO5	-0.619695	1.69419	291580	451218	0.646207	-0.629932	Down	0.0464016	0.237567	251812	245571	361003	176211	174919	539965	533714	526646	265376	451723	507046	422802
1.13_151.0494n	174.039	1.13492	pos	2-Hydroxyadenine	47023	http://funmeta.oebiotech.com/network/47023	HMDB0000403	5392		62462				76900	3373-53-3	NC1=NC(O)=NC2=C1NC=N2	DRAVOWXCEBXPTN-UHFFFAOYSA-N	Organoheterocyclic compounds	Imidazopyrimidines	Purines and purine derivatives	Level 2	41.3	0	M+Na, M+K	C5H5N5O	-0.045822	1.69229	163208	34362.6	4.74959	2.2478	Up	0.00702811	0.110184	249777	115474	207645	228889	171480	5985.15	80345.9	29610.9	18548.8	16415.3	24975.7	36279.2
3.84_260.1373n	259.13	3.8408	neg	Gamma-Glutamylleucine	51189	http://funmeta.oebiotech.com/network/51189	HMDB0011171	23750		68433				151023	2566-39-4	CC(C)C[C@H](NC(=O)CC[C@H](N)C(O)=O)C(O)=O	MYFMARDICOWMQP-YUMQZZPRSA-N	Organic acids and derivatives	Carboxylic acids and derivatives	Amino acids, peptides, and analogues	Level 1	58.7	79.4	M-H, 2M-H, M-H2O-H	C11H20N2O5	0.281038	1.67229	202718	70109.3	2.89145	1.53179	Up	0.0161805	0.154302	250772	90349.8	135922	272137	368202	98922.9	88936.5	74831.3	54048.5	73210.5	54704.5	74924.9
10.03_441.3359m/z	441.336	10.0326	pos	Pfaffic Acid	36397	http://funmeta.oebiotech.com/network/36397		67310	LMPR0106250001	8036	C08965			441936	86432-14-6	O=C([C@]12CC[C@]3(C)C[C@H]1C1=CC[C@]4([H])[C@@]5(C)CC[C@@H](C(C)(C)[C@]5([H])CC[C@@]4(C)[C@]1(C)C[C@]23[H])O)O	AXDBORJNOUXIBC-FZVIGMKHSA-N	Lipids and lipid-like molecules	Prenol lipids	Triterpenoids	Level 3	48.9	50.7	M+H	C29H44O3	-1.06592	1.65957	181803	316288	0.574802	-0.798862	Down	0.0181814	0.160396	172699	166896	246100	130841	228252	146031	428457	346662	193342	258349	223486	447431
11.29_515.3188m/z	515.319	11.2894	pos	Ic202b	8759	http://funmeta.oebiotech.com/network/8759			LMFA08020183	66066				9828474		C(N)CCCCN(O)C(CCC(=O)NCCCCCN(C(=O)CCC(=O)NCCCCC[N+](=O)[O-])O)=O	BHNYEXHOBOECJW-UHFFFAOYSA-N	Lipids and lipid-like molecules	Fatty Acyls	Fatty amides	Level 4	46.5	37.9	M+H-H2O	C23H44N6O8	0.0638694	1.65483	164524	310422	0.53	-0.915934	Down	0.0310496	0.202691	191319	230731	150977	116987	191545	105582	306164	515245	148818	395439	190030	306835
11.36_767.5830m/z	767.583	11.3567	neg	Dg(22:3(10z,13z,16z)/22:4(7z,10z,13z,16z)/0:0)[Iso2]	10805	http://funmeta.oebiotech.com/network/10805		4667	LMGL02010292					9543957		OC[C@]([H])(OC(CCCCC/C=C\C/C=C\C/C=C\C/C=C\CCCCC)=O)COC(CCCCCCCC/C=C\C/C=C\C/C=C\CCCCC)=O	CBHSPJWOHMGFQE-FFAHXRMFSA-N	Lipids and lipid-like molecules	Glycerolipids	Diradylglycerols	Level 4	47.5	41.3	M+FA-H	C47H78O5	-0.228287	1.64322	225802	79263.9	2.84874	1.51033	Up	0.0364849	0.217006	458673	304207	124069	196213	237949	33703.3	82637.6	76389.5	95436.1	89838.8	90221.8	41059.5
12.82_356.2926n	339.289	12.8183	pos	MG(18:1(9Z)/0:0/0:0)	51382	http://funmeta.oebiotech.com/network/51382	HMDB0011567	62349		75757				12178130	129784-87-8	[H][C@](O)(CO)COC(=O)CCCCCCC\C=C/CCCCCCCC	RZRNAYUHWVFMIP-QJRAZLAKSA-N	Lipids and lipid-like molecules	Glycerolipids	Monoradylglycerols	Level 1	59.5	55.9	M+H-H2O, M+H	C21H40O4	-0.270093	1.64294	93139.3	241387	0.385851	-1.37388	Down	0.0354519	0.214236	66386.7	52627.5	51896.9	30415.7	113068	244441	428689	162327	112587	128343	288796	327579
9.30_358.2944m/z	358.294	9.30175	pos	Tridecanoylcarnitine	197853	http://funmeta.oebiotech.com/network/197853	HMDB0241308							3072472		CCCCCCCCCCCCC(=O)OC(CC([O-])=O)C[N+](C)(C)C	OLAOWMDKXPIITQ-UHFFFAOYSA-N	Lipids and lipid-like molecules	Fatty Acyls	Fatty acid esters	Level 1	57.3	48.6	M+H	C20H39NO4	-2.22819	1.638	99267.1	212995	0.466055	-1.10143	Down	0.00703713	0.110184	63806	121787	214034	65713.6	55756.2	74506	294512	218656	125842	216161	187244	235552
11.68_455.3341m/z	455.334	11.6773	pos	Polyglycerol Esters Of Fatty Acids	256148	http://funmeta.oebiotech.com/network/256148	HMDB0303271							9954527		CCCCCCCCCCCCCCCCCC(=O)OCC(O)COCC(O)CO	DUUKZBGYNMHUHO-UHFFFAOYSA-N	Lipids and lipid-like molecules	Glycerolipids	Diradylglycerols	Level 4	39.2	1.13	M+Na	C24H48O6	-0.370684	1.63559	114477	12727	8.9948	3.16909	Up	5.67544e-06	0.00367647	111187	85703.1	131696	134481	145341	78451.9	26106.6	15294.6	5579.34	9914.45	3976.29	15490.6
11.36_475.2159m/z	475.216	11.3567	neg	Loperamide	48442	http://funmeta.oebiotech.com/network/48442	HMDB0004999	1016		6532	C07080			3955	53179-11-6	CN(C)C(=O)C(CCN1CCC(O)(CC1)C1=CC=C(Cl)C=C1)(C1=CC=CC=C1)C1=CC=CC=C1	RDOIQAHITMMDAJ-UHFFFAOYSA-N	Benzenoids	Benzene and substituted derivatives	Diphenylmethanes	Level 4	42.6	37.6	M-H	C29H33ClN2O2	0.148588	1.62576	202564	75189.7	2.69404	1.42977	Up	0.0116024	0.133887	365255	219064	127083	135421	249120	119441	56093.5	70541.8	98182.5	87427.4	114667	24226.4
3.33_334.1607m/z	334.161	3.32838	pos	Asp Ser Ile	259309	http://funmeta.oebiotech.com/network/259309		16513						145454549		CCC(C)C(C(=O)O)NC(=O)C(CO)NC(=O)C(CC(=O)O)N	DRCOAZZDQRCGGP-GHCJXIJMSA-N	Organic acids and derivatives	Carboxylic acids and derivatives	Amino acids, peptides, and analogues	Level 1	51.5	52.1	M+H	C13H23N3O7	-0.47071	1.60479	274377	124861	2.19746	1.13584	Up	0.045356	0.236174	360635	319754	417919	361236	171891	14823.9	85864.1	133174	176852	95683.6	190806	66784.5
0.93_124.0395m/z	124.039	0.930067	pos	Picolinic Acid	47876	http://funmeta.oebiotech.com/network/47876	HMDB0002243	44803		28747	C10164	ocu00380	Tryptophan metabolism	1018	98-98-6	OC(=O)C1=CC=CC=N1	SIOXPEMLGUPBBT-UHFFFAOYSA-N	Organoheterocyclic compounds	Pyridines and derivatives	Pyridinecarboxylic acids and derivatives	Level 1	49.5	46.8	M+H	C6H5NO2	1.56525	1.59863	264884	136656	1.93833	0.954812	Up	0.00935762	0.122636	271418	192342	414530	309346	250988	150681	186394	108505	123887	101616	151714	147821
4.05_358.1975m/z	358.197	4.05483	pos	Pro Glu Leu	265491	http://funmeta.oebiotech.com/network/265491		22988						145457461		CC(C)CC(C(=O)O)NC(=O)C(CCC(=O)O)NC(=O)C1CCCN1	NXEYSLRNNPWCRN-SRVKXCTJSA-N	Unclassified	Unclassified	Unclassified	Level 1	71.3	82.2	M+H	C16H27N3O6	0.657554	1.57585	218013	105379	2.06884	1.04882	Up	0.0160439	0.153322	332277	270524	136448	275497	134324	159005	85223.5	95107.1	158678	82210.4	157248	53807.4
5.70_487.2008m/z	487.201	5.69712	neg	Estriol Succinate	206511	http://funmeta.oebiotech.com/network/206511	HMDB0251979							13066304		CC12CCC3C(CCC4=CC(O)=CC=C34)C1CC(OC(=O)CCC(O)=O)C2OC(=O)CCC(O)=O	VBRVDDFOBZNCPF-UHFFFAOYSA-N	Lipids and lipid-like molecules	Steroids and steroid derivatives	Steroid esters	Level 2	42.2	0	M-H	C26H32O9	7.10352	1.56717	143950	5.62373e-07	2.55969e+11	37.8972	Up	0.00378259	0.0818718	65747.7	272739	256094	84974.9	86505.2	97638	5.62373e-07	5.62373e-07	5.62373e-07	5.62373e-07	5.62373e-07	5.62373e-07
2.16_331.1148m/z	331.115	2.15935	neg	Mytilin A	62314	http://funmeta.oebiotech.com/network/62314	HMDB0039002								73112-73-9	COC1=C(CC(O)(CO)C\C1=N/C(CO)C(O)=O)NCC(O)=O	WXEQFJUHQIGKNG-OVCLIPMQSA-N	Organic acids and derivatives	Carboxylic acids and derivatives	Amino acids, peptides, and analogues	Level 4	40.5	7.26	M-H	C13H20N2O8	0.454952	1.56646	185192	25918.2	7.14526	2.83699	Up	0.0390748	0.223295	129983	154375	480121	238876	107610	190.507	49714.8	25716.4	19586.3	10389	34813.6	15289.3
0.77_111.0435n	112.051	0.77085	pos	Cytosine	47130	http://funmeta.oebiotech.com/network/47130	HMDB0000630	283		16040	C00380	ocu00240	Pyrimidine metabolism	597	71-30-7	NC1=CC=NC(=O)N1	OPTASPLRGRRNAP-UHFFFAOYSA-N	Organoheterocyclic compounds	Diazines	Pyrimidines and pyrimidine derivatives	Level 3	52.6	67.3	M+H, M+Na, M+K	C4H5N3O	2.49615	1.56553	139336	29069.9	4.79312	2.26097	Up	0.00481843	0.0931734	180615	102337	138449	192589	208111	13913.2	62879.1	30258.7	13731.9	15161.2	18218.7	34169.9
4.18_239.9974m/z	239.997	4.18293	neg	2,8-Quinolinediol 8-Sulfate	197274	http://funmeta.oebiotech.com/network/197274	HMDB0240658									OC1=NC2=C(C=CC=C2OS(O)(=O)=O)C=C1	ZLYUIVZAQHFCNP-UHFFFAOYSA-N	Organoheterocyclic compounds	Quinolines and derivatives	Quinolones and derivatives	Level 1	58.6	84.5	M-H	C9H7NO5S	0.932186	1.56254	249807	388455	0.643079	-0.636931	Down	0.0381074	0.22111	261350	223435	475925	260659	224784	52691.5	408919	384422	386421	460323	333657	356986
6.50_567.2993m/z	567.299	6.5048	neg	Ceanothine E	54311	http://funmeta.oebiotech.com/network/54311	HMDB0029342	86203		176071				16058115	23926-98-9	CC(C)CC1\N=C(O)/C(\N=C(/O)C(CC2=CC=CC=C2)N(C)C)C(OC2=CC=C(C=C2)\C=C/N=C1/O)C1=CC=CC=C1	KCFAADIKGBVBFW-VXPUYCOJSA-N	Organic acids and derivatives	Carboxylic acids and derivatives	Amino acids, peptides, and analogues	Level 4	45.4	43.7	M-H	C34H40N4O4	2.92428	1.55825	111663	212560	0.525321	-0.928728	Down	0.000200092	0.0211004	132243	110361	125842	99592	107778	94159.4	276007	161479	226379	175233	213284	222981
8.12_424.2825n	405.265	8.12492	neg	1beta,3alpha,7alpha,12alpha-Tetrahydroxy-5beta-Cholan-24-Oic Acid	45976	http://funmeta.oebiotech.com/network/45976	HMDB0000307	5296	LMST04010114					5283893	80875-94-1	[C@H]1(O)[C@]2(C)[C@@]3([H])C[C@H](O)[C@]4(C)[C@@]([H])([C@]([H])(C)CCC(O)=O)CC[C@@]4([H])[C@]3([H])[C@H](O)C[C@]2([H])C[C@H](O)C1	UYVVLXVBEQAATF-WAIVXGPNSA-N	Lipids and lipid-like molecules	Steroids and steroid derivatives	Bile acids, alcohols and derivatives	Level 3	52.6	68.9	M-H2O-H, M-H	C24H40O6	-0.000795913	1.54998	186981	63265.3	2.95552	1.56341	Up	0.00257977	0.0697475	162005	287172	135151	118703	152950	265908	71867	33842.2	90034.5	36546	95213.3	52088.6
3.69_373.2444m/z	373.244	3.69353	pos	Ile Leu Gln	265363	http://funmeta.oebiotech.com/network/265363		22851						145456188		CCC(C)C(C(=O)NC(CC(C)C)C(=O)NC(CCC(=O)N)C(=O)O)N	YGDWPQCLFJNMOL-MNXVOIDGSA-N	Organic acids and derivatives	Carboxylic acids and derivatives	Amino acids, peptides, and analogues	Level 1	60.3	69.9	M+H	C17H32N4O5	-0.524722	1.53558	30075.5	174008	0.17284	-2.53249	Down	0.024176	0.180603	41232.8	67406.8	2510.29	34866.8	29194.1	5242.4	38942.9	64086	395146	221541	204569	119764
4.05_315.2161n	316.223	4.05483	pos	Val Val Val	265683	http://funmeta.oebiotech.com/network/265683		23186						7020215		CC(C)C(C(=O)NC(C(C)C)C(=O)NC(C(C)C)C(=O)O)N	LSLXWOCIIFUZCQ-SRVKXCTJSA-N	Organic acids and derivatives	Carboxylic acids and derivatives	Amino acids, peptides, and analogues	Level 1	56.8	59.2	M+H, M+Na	C15H29N3O4	0.845784	1.53529	63093.4	202117	0.312163	-1.67963	Down	0.0193147	0.165167	92255.1	111636	19137	88365.4	64972	2195.5	53763.9	115880	352549	235526	301099	153883
10.22_490.2456m/z	490.246	10.2159	pos	Tobramycin	52990	http://funmeta.oebiotech.com/network/52990	HMDB0014822	2863		28864	C00397	ocu00524	Neomycin, kanamycin and gentamicin biosynthesis	36294	32986-56-4	NC[C@H]1O[C@H](O[C@@H]2[C@@H](N)C[C@@H](N)[C@H](O[C@H]3O[C@H](CO)[C@@H](O)[C@H](N)[C@H]3O)[C@H]2O)[C@H](N)C[C@@H]1O	NLVFBUXFDBBNBW-PBSUHMDJSA-N	Organic oxygen compounds	Organooxygen compounds	Carbohydrates and carbohydrate conjugates	Level 1	54.2	57.8	M+Na	C18H37N5O9	-5.81417	1.52999	380561	245692	1.54893	0.631274	Up	0.0389798	0.223098	355933	252877	290438	400136	554616	429364	320239	323400	147141	241080	131258	311037
7.16_521.3235m/z	521.324	7.1618	neg	Cholylasparagine	198831	http://funmeta.oebiotech.com/network/198831	HMDB0242378									CC(CCC(=O)NC(CC(N)=O)C(O)=O)C1CCC2C3C(O)CC4CC(O)CCC4(C)C3CC(O)C12C	HKYRAGBVPCSLII-UHFFFAOYSA-N	Lipids and lipid-like molecules	Steroids and steroid derivatives	Bile acids, alcohols and derivatives	Level 1	56.1	69.1	M-H	C28H46N2O7	0.545352	1.52307	52175.4	166342	0.313664	-1.67271	Down	0.0128052	0.138201	46158.8	101974	67383.5	41421.5	36948.1	19166.8	292918	59532.1	186930	70855.5	200266	187547
3.73_298.0966m/z	298.097	3.72715	pos	5'-Methylthioadenosine	47430	http://funmeta.oebiotech.com/network/47430	HMDB0001173	3425		17509	C00170	ocu00270	Cysteine and methionine metabolism	439176	2457-80-9	CSC[C@H]1O[C@H]([C@H](O)[C@@H]1O)N1C=NC2=C1N=CN=C2N	WUUGFSXJNOTRMR-IOSLPCCCSA-N	Nucleosides, nucleotides, and analogues	5'-deoxyribonucleosides	5'-deoxy-5'-thionucleosides	Level 1	58	63.1	M+H	C11H15N5O3S	-0.67003	1.51693	182076	55967.6	3.25324	1.70188	Up	0.0304784	0.20117	144857	87303.2	126576	163719	145913	424089	81175.8	36375.7	48377	43160	52850.1	73866.9
4.00_209.1055n	210.113	3.99923	pos	5-Methoxy-3,4-Methylenedioxyamphetamine	208884	http://funmeta.oebiotech.com/network/208884	HMDB0254817							26175		COC1=CC(CC(C)N)=CC2=C1OCO2	YQYUWUKDEVZFDB-UHFFFAOYSA-N	Organoheterocyclic compounds	Benzodioxoles	Unclassified	Level 2	42.3	6.29	M+H, M+Na, M+NH4	C11H15NO3	1.27725	1.51692	229903	96339.1	2.38639	1.25483	Up	0.0308878	0.202254	250620	275553	174124	325173	348572	5375.2	117606	88138.3	65848.9	92856.2	61846.8	151739
7.25_408.2876n	453.286	7.25462	neg	Ursocholic Acid	45950	http://funmeta.oebiotech.com/network/45950	HMDB0000917	84408	LMST04010088	81240	C17644			122340	2955-27-3	C1[C@]2(C)[C@@]3([H])C[C@H](O)[C@]4(C)[C@@]([H])([C@]([H])(C)CCC(O)=O)CC[C@@]4([H])[C@]3([H])[C@@H](O)C[C@]2([H])C[C@H](O)C1	BHQCQFFYRZLCQQ-UTLSPDKDSA-N	Lipids and lipid-like molecules	Steroids and steroid derivatives	Bile acids, alcohols and derivatives	Level 1	51.7	48.1	M-H, M+FA-H	C24H40O5	0.177385	1.50426	181790	81379.9	2.23385	1.15953	Up	0.000929758	0.0457281	166504	170115	127255	153347	203602	269920	104079	61725.7	79562.8	58935.4	97128	86848.9
10.42_432.3052n	863.603	10.4176	neg	(20r,24r)-20-Fluoro-1alpha,24-Dihydroxy-26,27-Cyclovitamin D3	45299	http://funmeta.oebiotech.com/network/45299			LMST03020127					9547372		[C@@H]1(O)C(=C)/C(=C\C=C2\[C@]3([H])CC[C@@]([C@@](F)(C)CC[C@@H](O)C4CC4)([H])[C@@]3(C)CCC\2)/C[C@@H](O)C1	HWJFYSSICSOIHQ-GWTSOTSGSA-N	Lipids and lipid-like molecules	Steroids and steroid derivatives	Vitamin D and derivatives	Level 4	37.4	0.494	M-H, 2M-H	C27H41FO3	2.86351	1.50277	150216	48321.1	3.1087	1.63631	Up	0.0108928	0.129983	262388	132642	72886	159731	213445	60203.2	71893.3	48234.9	56085.3	38173.1	35053.9	40486.4
9.79_649.3961m/z	649.396	9.79115	neg	Lucyoside N	64150	http://funmeta.oebiotech.com/network/64150	HMDB0041040	95473		176279				78407206	152845-77-7	CC1(C)CC2C3=CCC4C5(C)CCC(OC6OC(CO)C(O)C(O)C6O)C(C)(CO)C5CCC4(C)C3(C)CCC2(CC1O)C(O)=O	JAJHTUPNVRLALX-UHFFFAOYSA-N	Lipids and lipid-like molecules	Prenol lipids	Terpene glycosides	Level 3	52.3	66.8	M-H	C36H58O10	0.58905	1.4988	94035.7	177191	0.530702	-0.914026	Down	8.44518e-05	0.0132051	85936.8	110337	140582	71210.7	64691.7	91456.3	183539	173326	155390	203776	175601	171514
9.68_819.5304m/z	819.53	9.68163	pos	PA(18:3(9Z,12Z,15Z)/24:1(15Z))	134976	http://funmeta.oebiotech.com/network/134976	HMDB0115026							131821959		[H][C@@](COC(=O)CCCCCCC\C=C/C\C=C/C\C=C/CC)(COP(O)(O)=O)OC(=O)CCCCCCCCCCCCC\C=C/CCCCCCCC	STUFDMBJYHNJLT-PYLRDDBGSA-N	Lipids and lipid-like molecules	Glycerophospholipids	Glycerophosphates	Level 4	38.3	2.86	M+K	C45H81O8P	0.465126	1.49348	202266	76328.2	2.64995	1.40597	Up	0.0193232	0.165167	302422	346252	109388	185623	204670	65240.8	117939	49837.4	79274.3	54323	75560.6	81034.6
6.99_539.2690m/z	539.269	6.9934	neg	Ciproxifan	205086	http://funmeta.oebiotech.com/network/205086	HMDB0250271	444884						6422124		O=C(C1CC1)C1=CC=C(OCCCC2=CN=CN2)C=C1	ACQBHJXEAYTHCY-UHFFFAOYSA-N	Organic oxygen compounds	Organooxygen compounds	Carbonyl compounds	Level 2	40.3	0	2M-H	C16H18N2O2	4.89962	1.48946	106370	192047	0.553873	-0.852372	Down	0.000305419	0.0263795	104168	152950	121654	92510	88475.7	78461.7	239946	154232	194195	195974	182567	185369
7.31_683.3611m/z	683.361	7.3097	neg	7-(4-Hydroxy-3-Methoxyphenyl)-5-Methoxy-1-Phenyl-3-Heptanone	54464	http://funmeta.oebiotech.com/network/54464	HMDB0029525	86320		66032				5319454	83161-95-9	COC(CCC1=CC(OC)=C(O)C=C1)CC(=O)CCC1=CC=CC=C1	XYIISUAVSYEQLI-UHFFFAOYSA-N	Phenylpropanoids and polyketides	Diarylheptanoids	Linear diarylheptanoids	Level 4	37.9	0	2M-H	C21H26O4	3.15216	1.48519	109890	14435	7.61277	2.92842	Up	0.00531468	0.0963977	176490	64976.5	142736	150824	121904	2410.08	21953.3	37720.3	7933.67	8538.2	3493.66	6970.66
12.85_391.2622m/z	391.262	12.851	neg	3-Hydroxy-10'-Apo-B,Y-Carotenal	62331	http://funmeta.oebiotech.com/network/62331	HMDB0039019	93625						87443544	79709-31-2	C\C(\C=C\C=O)=C/C=C/C=C(\C)/C=C/C=C(\C)/C=C/C1=C(C)CC(O)CC1(C)C	HQPQTQQUHPFUOA-JNOJMRGUSA-N	Lipids and lipid-like molecules	Prenol lipids	Sesterterpenoids	Level 4	40	0	M-H	C27H36O2	-5.34352	1.48325	33185.8	138204	0.240122	-2.05816	Down	0.00964813	0.123586	24921.3	28544.1	6244.75	3570.85	41697.2	94136.3	210826	76234.5	74694.2	71800.9	232168	163498
13.54_617.4743m/z	617.474	13.5408	pos	DG(15:0/18:1(12Z)-O(9S,10R)/0:0)	248402	http://funmeta.oebiotech.com/network/248402	HMDB0295303									CCCCCCCCCCCCCCC(=O)OC[C@H](CO)OC(=O)CCCCCCCC1OC1C\C=C/CCCCC	IENVIZSZBZXRLN-JUCVLPFMSA-N	Unclassified	Unclassified	Unclassified	Level 4	45.2	34.4	M+Na	C36H66O6	-1.52885	1.48066	58921.5	169875	0.346852	-1.52761	Down	0.0193147	0.165167	69320	41407.8	18768.8	4223.71	126428	93381.1	313683	162098	82091.5	191320	82359.6	187698
1.21_383.1226m/z	383.123	1.20967	neg	6,8-Bis(Sulfanyl)Octanal	211712	http://funmeta.oebiotech.com/network/211712	HMDB0258126							53825251		SCCC(S)CCCCC=O	ZUQGKRHMJZAOKC-UHFFFAOYSA-N	Unclassified	Unclassified	Unclassified	Level 4	37.3	5.88	2M-H	C8H16OS2	3.46453	1.44485	226728	112318	2.01862	1.01337	Up	0.0406392	0.226988	230387	130351	336594	248373	131110	283553	101213	85134.9	152619	37802.8	263081	34058.5
0.77_312.1054n	335.095	0.77085	pos	Galactose-Beta-1,4-Xylose	51460	http://funmeta.oebiotech.com/network/51460	HMDB0011677	62416		145637				53481024		OC[C@H]1O[C@@H](O[C@@H]2CO[C@@H](O)[C@H](O)[C@H]2O)[C@H](O)[C@@H](O)[C@H]1O	VCTBNHVCBSUQPG-YOUNRWHRSA-N	Organic oxygen compounds	Organooxygen compounds	Carbohydrates and carbohydrate conjugates	Level 4	43.9	25.5	M+Na, M+K	C11H20O10	-0.742583	1.44476	59830.2	148448	0.403039	-1.31101	Down	0.0042271	0.0873248	34146.4	60064.2	137665	35979.8	75993.4	15132.9	156447	175401	106823	156978	96396.2	198642
2.23_165.0792n	164.072	2.23473	neg	L-Phenylalanine	46902	http://funmeta.oebiotech.com/network/46902	HMDB0000159	28		17295	C00079	ocu00360,ocu00400,ocu00970,ocu04974	Phenylalanine metabolism|Phenylalanine, tyrosine and tryptophan biosynthesis|Aminoacyl-tRNA biosynthesis|Protein digestion and absorption	6140	63-91-2	N[C@@H](CC1=CC=CC=C1)C(O)=O	COLNVLDHVKWLRT-QMMMGPOBSA-N	Organic acids and derivatives	Carboxylic acids and derivatives	Amino acids, peptides, and analogues	Level 1	63.1	94	M-H, M+FA-H	C9H11NO2	1.45888	1.43766	196281	92572.1	2.1203	1.08427	Up	0.0140287	0.14507	212356	179724	288332	232216	108462	156595	95739.5	58503.4	124656	40719.8	191409	44404.7
0.81_185.0225m/z	185.023	0.812117	neg	Trimethyl Phosphate	212637	http://funmeta.oebiotech.com/network/212637	HMDB0259237			46324						COP(=O)(OC)OC	WVLBCYQITXONBZ-UHFFFAOYSA-N	Organic acids and derivatives	Organic phosphoric acids and derivatives	Phosphate esters	Level 4	38.9	0.184	M+FA-H	C3H9O4P	3.34854	1.43689	176057	72153.9	2.44002	1.28689	Up	0.0182548	0.160575	159958	135318	126546	176615	107640	350264	75283.4	58779.5	87617.5	57493	95939.8	57810.5
2.14_318.2022m/z	318.202	2.14138	pos	Val Val Thr	262232	http://funmeta.oebiotech.com/network/262232		19584						145459088		CC(C)C(C(=O)NC(C(C)C)C(=O)NC(C(C)O)C(=O)O)N	JVGDAEKKZKKZFO-RCWTZXSCSA-N	Unclassified	Unclassified	Unclassified	Level 1	52.8	54.5	M+H	C14H27N3O5	-0.478195	1.43519	20574.9	105443	0.195127	-2.35751	Down	5.37073e-05	0.0117557	25393.9	33094.4	7152.21	26898.4	30910.2	5.62373e-07	61470.8	88768.6	138204	99688.1	121670	122858
10.27_481.3165m/z	481.317	10.2739	neg	Adouetine X	58285	http://funmeta.oebiotech.com/network/58285	HMDB0034216				C09993			5316533	19542-37-1	CCC(C)C1NC(=O)C(NC(=O)C(CC(C)C)N(C)C)C(OC2=CC=C(C=C2)\C=C/NC1=O)C(C)C	OMVRKRVDDRUXPW-PFONDFGASA-N	Organic acids and derivatives	Carboxylic acids and derivatives	Amino acids, peptides, and analogues	Level 2	56	13.9	M-H2O-H	C28H44N4O4	-3.76575	1.42739	314439	225350	1.39533	0.48061	Up	0.00326159	0.0774628	344133	293046	278969	351834	371919	246731	254447	253248	204565	239336	180947	219558
10.50_420.3236n	438.357	10.4986	pos	Dihomodeoxycholic Acid	46313	http://funmeta.oebiotech.com/network/46313			LMST04020031					101026762		C1[C@]2(C)[C@@]3([H])C[C@H](O)[C@]4(C)[C@@]([H])([C@]([H])(C)CCCCC(O)=O)CC[C@@]4([H])[C@]3([H])CC[C@]2([H])C[C@H](O)C1	WSSHLCNFCRBCOA-VAYUFCLWSA-N	Lipids and lipid-like molecules	Steroids and steroid derivatives	Hydroxysteroids	Level 3	46	45.4	M+H-H2O, M+H, M+NH4, M+Na	C26H44O4	-0.849297	1.42511	415369	290223	1.43121	0.517231	Up	0.0146104	0.148855	413946	493249	557901	377548	372843	276730	316011	327745	266716	272627	311346	246895
13.37_593.2756m/z	593.276	13.3737	pos	2-O-(Beta-D-Galactopyranosyl-(1->6)-Beta-D-Galactopyranosyl) 2s,3r-Dihydroxytridecanoic Acid	10224	http://funmeta.oebiotech.com/network/10224			LMFA13010049					56936283		O([C@H]1[C@H](O)[C@@H](O)[C@@H](O)[C@@H](CO[C@H]2[C@H](O)[C@@H](O)[C@@H](O)[C@@H](CO)O2)O1)[C@@H]([C@H](O)CCCCCCCCCC)C(=O)O	VQTFDTKIJODNDR-YPHASOGJSA-N	Lipids and lipid-like molecules	Fatty Acyls	Fatty acyl glycosides	Level 3	50.5	66.6	M+Na	C25H46O14	-4.17908	1.42385	74551.9	164655	0.452778	-1.14313	Down	0.0119215	0.134976	48773.2	105875	49167	27465	166733	49297.6	197939	195826	83522.2	127892	171063	211685
11.56_257.2123m/z	257.212	11.5627	neg	15-Hydroxy-Pentadecanoic Acid	1757	http://funmeta.oebiotech.com/network/1757		74560	LMFA01050182	79169				78360		C(CCCCCCCCCCCCCCO)(=O)O	BZUNJUAMQZRJIP-UHFFFAOYSA-N	Lipids and lipid-like molecules	Fatty Acyls	Fatty acids and conjugates	Level 3	55.7	81.6	M-H	C15H30O3	0.269641	1.4205	115894	230809	0.502122	-0.993891	Down	0.0304775	0.20117	158097	108346	73318.4	72124.7	129272	154207	222171	345597	107925	276258	105937	326967
8.14_663.3748m/z	663.375	8.14383	neg	Elatoside G	64439	http://funmeta.oebiotech.com/network/64439	HMDB0041347	95753						85149756	171828-77-6	CC1(C)CCC2(C(O)CC3(C)C(=CCC4C5(C)CCC(OC6OC(C(O)C(O)C6O)C(O)=O)C(C)(CO)C5CCC34C)C2C1)C(O)=O	UQWJOPVYLXZYCS-UHFFFAOYSA-N	Lipids and lipid-like molecules	Prenol lipids	Terpene glycosides	Level 3	55	83.4	M-H	C36H56O11	-0.283876	1.41024	86734	176591	0.491157	-1.02574	Down	0.00480259	0.0931719	86020.2	92895.9	164467	86794.7	83053.1	7172.69	199298	128991	173482	141284	199143	217349
3.53_360.2129m/z	360.213	3.5324	pos	Val Ile Glu	264745	http://funmeta.oebiotech.com/network/264745		22210						145458950		CCC(C)C(C(=O)NC(CCC(=O)O)C(=O)O)NC(=O)C(C(C)C)N	VXDSPJJQUQDCKH-UKJIMTQDSA-N	Organic acids and derivatives	Carboxylic acids and derivatives	Amino acids, peptides, and analogues	Level 3	46.3	61.3	M+H	C16H29N3O6	0.0889961	1.40914	107301	223000	0.481172	-1.05538	Down	0.019511	0.165538	151928	196679	34191.4	152073	93461.6	15473.1	147201	147443	297767	181110	293608	270868
3.37_306.1449m/z	306.145	3.36517	pos	Trp Thr	266137	http://funmeta.oebiotech.com/network/266137		23712						145453502		CC(C(C(=O)O)NC(=O)C(CC1=CNC2=CC=CC=C21)N)O	YBRHKUNWEYBZGT-QWRKXWFKSA-N	Organic acids and derivatives	Carboxylic acids and derivatives	Amino acids, peptides, and analogues	Level 1	58.6	84.4	M+H	C15H19N3O4	0.133001	1.40856	19055.8	97169.6	0.196109	-2.35027	Down	3.73677e-06	0.00367647	19024.8	26619	18786.6	24868.3	22477.4	2558.85	74488.8	103559	114836	72314.8	114975	102844
7.18_698.2746m/z	698.275	7.18005	neg	Glucosaminylmuramyl-2-Alanine-D-Isoglutamine	212833	http://funmeta.oebiotech.com/network/212833	HMDB0259500									CC(NC(=O)C(C)OC1C(NC(C)=O)C(O)OC(CO)C1OC1OC(CO)C(O)C(O)C1N)C(=O)NC(CCC(N)=O)C(O)=O	MXMOFDISXOBSJM-UHFFFAOYSA-N	Unclassified	Unclassified	Unclassified	Level 4	39.1	0.758	M+FA-H	C25H43N5O15	1.30043	1.40763	94466.9	180450	0.523506	-0.933721	Down	0.00661492	0.107703	82085.1	195104	114197	90412.5	76858.7	8144.62	176728	198487	174033	186399	179466	167588
7.47_372.1694n	371.162	7.4749	neg	Medroxalol	208530	http://funmeta.oebiotech.com/network/208530	HMDB0254407							41835		CC(CCC1=CC2=C(OCO2)C=C1)NCC(O)C1=CC(C(N)=O)=C(O)C=C1	MPQWSYJGFLADEW-UHFFFAOYSA-N	Benzenoids	Benzene and substituted derivatives	Benzoic acids and derivatives	Level 4	38.8	8.15	M-H, 2M-H	C20H24N2O5	2.45054	1.40484	45145.4	119694	0.377173	-1.4067	Down	4.01639e-05	0.0104049	44024.6	62029.4	73122.8	51029.6	27917.5	12748.8	128916	100810	102962	122095	132293	131089
10.36_797.4327m/z	797.433	10.3635	neg	Cimimanol D	44596	http://funmeta.oebiotech.com/network/44596			LMST01100023							C1C[C@]2([H])[C@@]3(C[C@]43CC[C@H](O[C@@H]3OC[C@@H](O)[C@H](O[C@@H]5OC[C@@H](O)[C@H](O)[C@H]5O)[C@H]3O)C(C)(C)[C@]14[H])[C@@H](O)C[C@@]1(C)[C@@]2(C)C[C@]23O[C@H](C(C)(C)O)[C@]([H])(O2)C[C@@H](C)[C@]13[H]	YJHCWVSFXNOWOT-SLMLVCSASA-N	Lipids and lipid-like molecules	Steroids and steroid derivatives	Steroidal glycosides	Level 4	38.8	0.584	M+FA-H	C40H64O13	-0.310008	1.40282	64732.8	171433	0.377598	-1.40508	Down	0.0272767	0.191088	71193.1	49670.2	121241	48131	13056.4	85104.6	323654	131168	105284	119838	95196.8	253458
3.96_346.2338m/z	346.234	3.96192	pos	Ile Ile Thr	263474	http://funmeta.oebiotech.com/network/263474		20887						145456184		CCC(C)C(C(=O)NC(C(C)CC)C(=O)NC(C(C)O)C(=O)O)N	AXNGDPAKKCEKGY-QPHKQPEJSA-N	Organic acids and derivatives	Carboxylic acids and derivatives	Amino acids, peptides, and analogues	Level 1	62.6	51.9	M+H	C16H31N3O5	0.399355	1.40196	20984.5	111750	0.187782	-2.41287	Down	0.00162602	0.0574704	25498.8	32125.2	21066.4	22385.8	23476.3	1354.65	45561.4	65670.6	179360	154861	107279	117766
2.18_277.0598m/z	277.06	2.1782	neg	Flunixin	206833	http://funmeta.oebiotech.com/network/206833	HMDB0252340	4044		76138				38081		CC1=C(C=CC=C1NC1=C(C=CC=N1)C(O)=O)C(F)(F)F	NOOCSNJCXJYGPE-UHFFFAOYSA-N	Benzenoids	Benzene and substituted derivatives	Trifluoromethylbenzenes	Level 4	38.4	0	M-H2O-H	C14H11F3N2O2	1.14627	1.40155	152673	27088.3	5.63612	2.4947	Up	0.0270432	0.190683	103097	175477	349892	185456	101835	281.065	60264.6	35579.2	14413.6	8736.38	30733.4	12802.7
10.50_384.3025n	385.31	10.4986	pos	26:6(8z,11z,14z,17z,20z,23z)	1249	http://funmeta.oebiotech.com/network/1249		74374	LMFA01030838	77371				52921813		C(CCCCCC/C=C\C/C=C\C/C=C\C/C=C\C/C=C\C/C=C\CC)(=O)O	GLEIIPZRQAMQLG-KUBAVDMBSA-N	Lipids and lipid-like molecules	Fatty Acyls	Fatty acids and conjugates	Level 3	52.5	67.9	M+H, M+K, M+H-H2O	C26H40O2	-0.918794	1.40012	382625	257394	1.48654	0.571955	Up	0.0256443	0.186204	368716	474593	509543	333214	307015	302670	253603	228952	326339	208552	366534	160383
10.05_523.3333n	524.341	10.0515	pos	(-)-Parthenolide	257689	http://funmeta.oebiotech.com/network/257689	HMDB0242219			95124				4692		CC1=CCCC2(C)OC2C2OC(=O)C(=C)C2CC1	KTEXNACQROZXEV-UHFFFAOYSA-N	Lipids and lipid-like molecules	Prenol lipids	Terpene lactones	Level 3	50.6	61.6	M+H-H2O, M+H	C29H49NO5S	0.329186	1.39022	241837	145193	1.66562	0.73606	Up	0.0398402	0.224694	404075	200275	127898	210582	295112	213082	182078	158914	138199	123962	167669	100339
10.43_958.6122m/z	958.612	10.4276	pos	PS(24:0/22:6(5Z,7Z,10Z,13Z,16Z,19Z)-OH(4))	236781	http://funmeta.oebiotech.com/network/236781	HMDB0283679									[H][C@@](COC(=O)CCCCCCCCCCCCCCCCCCCCCCC)(COP(O)(=O)OC[C@H](N)C(O)=O)OC(=O)CCC(O)\C=C/C=C\C\C=C/C\C=C/C\C=C/C\C=C/CC	HDTXRQNYZMISHA-QOLJAUJGSA-N	Unclassified	Unclassified	Unclassified	Level 4	36.4	0	M+Na	C52H90NO11P	-2.27722	1.38757	254002	161226	1.57544	0.655755	Up	0.0238743	0.179831	315557	226625	186307	274972	163654	356898	186139	83116	188764	160780	187424	161134
12.05_469.2573m/z	469.257	12.0513	neg	PG(15:0/0:0)	23696	http://funmeta.oebiotech.com/network/23696		80022	LMGP04050034					52927457		[H][C@](O)(CO)COP(OC[C@]([H])(O)COC(CCCCCCCCCCCCCC)=O)(=O)O	IQCRPCJDPOCRDZ-VQTJNVASSA-N	Lipids and lipid-like molecules	Glycerophospholipids	Glycerophosphoglycerols	Level 3	49.8	55.3	M-H	C21H43O9P	0.272418	1.38534	150185	244215	0.614972	-0.701408	Down	0.0388303	0.222653	147206	269708	177941	110058	127808	68391.1	168199	255086	197990	337318	197568	309127
5.06_364.9974m/z	364.997	5.0611	neg	Kaempferol 3-O-Sulfate	32084	http://funmeta.oebiotech.com/network/32084	HMDB0240539	50413	LMPK12111997					44259052		C1(O)=CC2OC(C3C=CC(O)=CC=3)=C(OS(O)(=O)=O)C(=O)C=2C(O)=C1	VOYLAWHADGDBIE-UHFFFAOYSA-N	Phenylpropanoids and polyketides	Flavonoids	Flavones	Level 3	52.8	70.9	M-H	C15H10O9S	0.296382	1.38444	28004.2	118446	0.236429	-2.08052	Down	0.00461547	0.0910574	31013.4	25356.9	41689.7	4963.08	57635.8	7366.08	68019.5	214764	92069.6	163133	89110.5	83581.7
6.42_493.3032n	494.311	6.42077	pos	Zygadenine	276998	http://funmeta.oebiotech.com/network/276998		68614			C10831			442987	545-45-9	CC1CCC2C(C3C(CN2C1)C4CC56C(C4(C(C3O)O)O)CCC7C5(CCC(C7(O6)O)O)C)(C)O	NPNDUIMQBJIGQS-IDFKWMMPSA-N	Lipids and lipid-like molecules	Steroids and steroid derivatives	Steroidal alkaloids	Level 2	46.1	0	M+H, M+Na	C27H43NO7	-1.46916	1.38193	85455	171451	0.498423	-1.00456	Down	0.00911326	0.121738	63765.5	138916	128714	68220.2	79500.6	33613.8	250088	117056	184347	112528	189643	175042
3.71_497.1420m/z	497.142	3.70952	neg	6-Nitrotryptophan	202376	http://funmeta.oebiotech.com/network/202376	HMDB0247099							600156		NC(CC1=CNC2=C1C=CC(=C2)[N+]([O-])=O)C(O)=O	AWLWPSSHYJQPCH-UHFFFAOYSA-N	Organoheterocyclic compounds	Indoles and derivatives	Indolyl carboxylic acids and derivatives	Level 4	45.9	42	2M-H	C11H11N3O4	-1.24691	1.38127	148304	55813.1	2.65716	1.40988	Up	0.014262	0.146647	142330	68042.1	186727	155170	88820.2	248734	73661.9	39586	63907.4	17018.1	120697	20008.6
8.65_554.3448n	577.334	8.64533	pos	Notoginsenoside R10	62363	http://funmeta.oebiotech.com/network/62363	HMDB0039051	93657						131752529	335157-20-5	CC(=O)C1CCC2(C)C1C(O)CC1C3(C)CCC(O)C(C)(C)C3C(CC21C)OC1OC(CO)C(O)C(O)C1O	MFXYPCMYAZAZDX-UHFFFAOYSA-N	Lipids and lipid-like molecules	Steroids and steroid derivatives	Steroidal glycosides	Level 3	53.7	74.9	M+NH4, M+Na	C30H50O9	-1.24438	1.37678	144114	58800.3	2.45091	1.29332	Up	0.00859276	0.119889	172324	101771	75350.9	197568	225094	92577.3	74914.7	73568.7	32728.4	58778.8	57957.2	54854.3
9.63_416.3289n	417.336	9.62645	pos	(24s)-24,25-Dihydroxyvitamin D3 / (24s)-24,25-Dihydroxycholecalciferol	45444	http://funmeta.oebiotech.com/network/45444		42210	LMST03020274					5283749		C1C(=C)/C(=C\C=C2\[C@]3([H])CC[C@@]([H])([C@@]3(C)CCC\2)[C@]([H])(C)CC[C@H](O)C(O)(C)C)/C[C@@H](O)C1	FCKJYANJHNLEEP-WQUHCOROSA-N	Lipids and lipid-like molecules	Steroids and steroid derivatives	Vitamin D and derivatives	Level 3	51.5	65	M+NH4, M+Na, M+H, M+H-H2O	C27H44O3	-0.286082	1.37367	208329	304209	0.684822	-0.546199	Down	0.0376166	0.219952	167173	228335	229550	140361	181422	303132	415815	315759	217687	286199	222028	367764
5.57_317.1243m/z	317.124	5.56515	neg	Asperitaconic Acid B	2948	http://funmeta.oebiotech.com/network/2948			LMFA01170147					139589570		[C@H](C(=C)C(O)=O)(C(=O)O)CCCCCCOC(=O)C	KGTVAJSWHXHSPP-NSHDSACASA-N	Organic acids and derivatives	Carboxylic acids and derivatives	Tricarboxylic acids and derivatives	Level 4	45.6	38.5	M+FA-H	C13H20O6	0.487753	1.36288	50201.7	126596	0.39655	-1.33442	Down	0.00023709	0.0234908	61632.8	51479	57023.3	50871.1	49736.1	30467.8	126557	156982	97737.9	173049	104783	100467
12.61_331.2840m/z	331.284	12.6127	pos	MG(16:0/0:0/0:0)	10439	http://funmeta.oebiotech.com/network/10439	HMDB0011564	3855	LMGL01010009	75542				3084463	32899-41-5	OC[C@]([H])(O)COC(CCCCCCCCCCCCCCC)=O	QHZLMUACJMDIAE-SFHVURJKSA-N	Lipids and lipid-like molecules	Glycerolipids	Monoradylglycerols	Level 1	71.3	91	M+H	C19H38O4	-0.71879	1.35484	41672.6	128988	0.323073	-1.63007	Down	0.0182418	0.160575	27301	45924.2	7650.02	2210.34	93209.5	73740.7	195866	61030.3	54056.5	96211.3	167685	199082
9.70_869.5166m/z	869.517	9.69778	neg	PA(22:4(7Z,10Z,13Z,16Z)/PGF1alpha)	219060	http://funmeta.oebiotech.com/network/219060	HMDB0265958									CCCCC\C=C/C\C=C/C\C=C/C\C=C/CCCCCC(=O)OC[C@H](COP(O)(O)=O)OC(=O)CCCCCC[C@H]1[C@@H](O)C[C@@H](O)[C@@H]1\C=C\[C@@H](O)CCCCC	KGSCQMWCKJDSSG-LLCLSJSRSA-N	Unclassified	Unclassified	Unclassified	Level 4	40	12.9	M+FA-H	C45H77O11P	-2.39634	1.35009	178711	94711.3	1.8869	0.916018	Up	0.0229946	0.177329	264627	157254	144264	261574	172181	72364.9	127547	69987.6	96343.3	75864.3	92882.1	105643
10.53_930.6472m/z	930.647	10.5285	neg	PE(24:0/20:3(8Z,11Z,14Z)-2OH(5,6))	237586	http://funmeta.oebiotech.com/network/237586	HMDB0284484									[H][C@@](COC(=O)CCCCCCCCCCCCCCCCCCCCCCC)(COP(O)(=O)OCCN)OC(=O)CCCC(O)C(O)C\C=C/C\C=C/C\C=C/CCCCC	DZPMESCYHBCHRK-WSVXBMIQSA-N	Unclassified	Unclassified	Unclassified	Level 4	38.3	0	M+FA-H	C49H92NO10P	3.48866	1.34963	100202	9465.72	10.5858	3.40405	Up	0.00991779	0.124429	152527	82380.7	198070	106098	61979.2	157.093	25927	9475.3	10426.7	3670.53	4966.67	2328.13
10.13_527.2606m/z	527.261	10.1281	neg	Artenolide	61103	http://funmeta.oebiotech.com/network/61103	HMDB0037565	92422						131752206	113807-34-4	C[C@H]1[C@@H]2CC[C@](C)(O)C3=C([C@H]2OC1=O)C1(C)CC3C2(C1)[C@@H]1CCC(C)(O)C3=CC(O)C(C)(O)C3[C@H]1OC2=O	INWDFSUZZFAFBJ-HXCFRXSLSA-N	Organoheterocyclic compounds	Lactones	Gamma butyrolactones	Level 2	44	0	M-H	C30H40O8	-8.48396	1.34723	353317	253483	1.39385	0.479075	Up	0.0319242	0.205333	321998	258056	287662	398104	487103	366980	271543	289504	196187	246603	192511	324550
10.22_884.6029m/z	884.603	10.2199	neg	PE(22:0/20:3(5Z,8Z,11Z)-O(14R,15S))	236812	http://funmeta.oebiotech.com/network/236812	HMDB0283710									[H][C@@](COC(=O)CCCCCCCCCCCCCCCCCCCCC)(COP(O)(=O)OCCN)OC(=O)CCC\C=C/C\C=C/C\C=C/CC1OC1CCCCC	FAGXSALCVUDCRK-NBULQECGSA-N	Unclassified	Unclassified	Unclassified	Level 4	40.5	15.7	M+FA-H	C47H86NO9P	0.814846	1.343	44120.4	151308	0.291592	-1.77797	Down	0.0221251	0.174503	70423.6	77051.4	9617.9	42908.5	8942.96	55777.8	58097.6	96180.6	245964	185069	263107	59431.7
8.75_494.2926m/z	494.293	8.75487	pos	Cholylcysteine	198825	http://funmeta.oebiotech.com/network/198825	HMDB0242372									CC(CCC(=O)NC(CS)C(O)=O)C1CCC2C3C(O)CC4CC(O)CCC4(C)C3CC(O)C12C	OYWYHAQWNNRFLI-UHFFFAOYSA-N	Lipids and lipid-like molecules	Steroids and steroid derivatives	Bile acids, alcohols and derivatives	Level 3	48.6	56.7	M+H-H2O	C27H45NO6S	-1.73069	1.33212	85495.7	7319.12	11.6811	3.54611	Up	0.0224935	0.175378	194909	10310.5	33337	76673.3	53068.2	144676	3831.77	2977.36	9536.55	3262.7	21168.3	3138
9.72_457.2585m/z	457.258	9.71612	neg	Boviquinone 4	54907	http://funmeta.oebiotech.com/network/54907	HMDB0030057	86694		176033				15379535	28129-52-4	CC(C)=CCC\C(C)=C\CC\C(C)=C\CC\C(C)=C\CC1=C(O)C(=O)C=C(O)C1=O	FXIRKSMTDSBFCE-YKBIRWAZSA-N	Lipids and lipid-like molecules	Prenol lipids	Diterpenoids	Level 4	41.5	17.9	M+FA-H	C26H36O4	-2.60772	1.32668	197659	118322	1.67052	0.740297	Up	0.00457182	0.0907681	255777	223779	179257	223569	185961	117609	160001	105622	116594	94476	106676	126560
0.75_175.0958n	198.085	0.7549	pos	Citrulline	47290	http://funmeta.oebiotech.com/network/47290	HMDB0000904	16		16349	C00327	ocu00220	Arginine biosynthesis	9750	372-75-8	N[C@@H](CCCNC(N)=O)C(O)=O	RHGKLRLOHDJJDR-BYPYZUCNSA-N	Organic acids and derivatives	Carboxylic acids and derivatives	Amino acids, peptides, and analogues	Level 1	57.3	52.2	M+H-H2O, M+Na, M+H	C6H13N3O3	0.590916	1.32165	246665	138367	1.78269	0.834053	Up	0.0317038	0.204929	200351	204606	141174	195662	388180	350019	175581	179238	74513.5	114569	128756	157546
10.22_873.5472m/z	873.547	10.2199	neg	PA(22:1(13Z)/PGF2alpha)	218786	http://funmeta.oebiotech.com/network/218786	HMDB0265684									CCCCCCCC\C=C/CCCCCCCCCCCC(=O)OC[C@H](COP(O)(O)=O)OC(=O)CCC\C=C\C[C@H]1[C@@H](O)C[C@@H](O)[C@@H]1\C=C\[C@@H](O)CCCCC	NKWGUWGCNZNXAD-KXJSRNAISA-N	Unclassified	Unclassified	Unclassified	Level 4	37.6	1.03	M+FA-H	C45H81O11P	-3.25856	1.31999	274701	187675	1.46371	0.549631	Up	0.0297796	0.19902	290941	195567	185708	319358	349583	307052	241523	213926	152931	171475	114490	231703
13.41_465.2118m/z	465.212	13.4081	neg	Armillane	59619	http://funmeta.oebiotech.com/network/59619	HMDB0035779	91018		169249				131751864	126006-69-7	CC1=CC(C(=O)OC2CC3(C)C4CC(C)(C)CC4C(O)C(CO)C23O)=C(O)C=C1O	XAJFXYLALLZDAD-UHFFFAOYSA-N	Lipids and lipid-like molecules	Prenol lipids	Diterpenoids	Level 4	38.5	0	M+FA-H	C23H32O7	-2.87316	1.31858	79112	9118.52	8.67597	3.11702	Up	7.82358e-05	0.0132051	72286.3	67711.7	85812.2	65311.7	57656.6	125893	5.62373e-07	11449.1	14873.9	5.62373e-07	25815.3	2572.74
10.20_908.5980m/z	908.598	10.1986	pos	Pc(Dime(11,5)/Pge1)	242201	http://funmeta.oebiotech.com/network/242201	HMDB0289101									CCCCC[C@H](O)\C=C\[C@H]1[C@H](O)CC(=O)[C@@H]1CCCCCCC(=O)O[C@H](COC(=O)CCCCCCCCCCC1=C(C)C(C)=C(CCCCC)O1)COP([O-])(=O)OCC[N+](C)(C)C	ZJNOHSYZJMRVLM-LZZSECIWSA-N	Unclassified	Unclassified	Unclassified	Level 3	44	52.5	M+H-H2O	C50H88NO12P	-3.36417	1.31268	133377	219965	0.606358	-0.721759	Down	0.00766678	0.114359	153455	160393	116693	122637	75394.7	171691	203768	230310	216953	280959	259150	128647
10.35_872.6029m/z	872.603	10.3456	neg	PS(P-18:0/22:2(13Z,16Z))	22393	http://funmeta.oebiotech.com/network/22393		78794	LMGP03030054					52926236		C(O)(=O)[C@@]([H])(N)COP(OC[C@]([H])(OC(CCCCCCCCCCC/C=C\C/C=C\CCCCC)=O)CO/C=C\CCCCCCCCCCCCCCCC)(=O)O	SJPGJRXTKZRWPH-DXEVVIGZSA-N	Lipids and lipid-like molecules	Glycerophospholipids	Glycerophosphoserines	Level 4	38.7	12.1	M+FA-H	C46H86NO9P	0.815942	1.30105	50183.8	137487	0.365007	-1.454	Down	0.0223458	0.175146	79664.7	140437	5.62373e-07	40043.5	38838.3	2119.16	96307	175804	102008	240896	111191	98718.8
8.94_685.1950m/z	685.195	8.93507	neg	7-O-(2,6-Dideoxy-2-Fluoro-Alpha-L-Talopyranosyl)Adriamycinone-14-O-Hemipimelate	208511	http://funmeta.oebiotech.com/network/208511	HMDB0254387							14137503		COC1=CC=CC2=C1C(=O)C1=C(C(O)=C3CC(O)(CC(OC4OC(C)C(O)C(O)C4F)C3=C1O)C(=O)COC(=O)CCCCCC(O)=O)C2=O	PQMIPLRIRFVQJZ-UHFFFAOYSA-N	Unclassified	Unclassified	Unclassified	Level 4	38.5	0	M-H2O-H	C34H37FO15	1.72089	1.29956	101669	198819	0.511365	-0.967574	Down	0.031158	0.202997	114629	48657.2	94987	69294.8	83216.6	199231	204528	248085	107217	288835	98640.4	245611
10.01_328.3207m/z	328.321	10.0139	pos	N,N-Dimethylsphingosine	38944	http://funmeta.oebiotech.com/network/38944	HMDB0013645	34487	LMSP01070001	78759	C13914			5282309	122314-67-4	OC[C@]([H])(N(C)C)[C@]([H])(O)/C=C/CCCCCCCCCCCCC	YRXOQXUDKDCXME-YIVRLKKSSA-N	Organic nitrogen compounds	Organonitrogen compounds	Amines	Level 1	68.8	94.7	M+H	C20H41NO2	-0.979213	1.29149	92829.2	24790.3	3.74458	1.90481	Up	0.000126655	0.0159642	78657.4	88135.3	65642.8	89494.9	89971.7	145073	26546.9	31716.5	19427.6	24264.8	20026.5	26759.3
3.44_288.1918m/z	288.192	3.43948	pos	Ile Val Gly	265901	http://funmeta.oebiotech.com/network/265901		23415						145456330		CCC(C)C(C(=O)NC(C(C)C)C(=O)NCC(=O)O)N	KXUKTDGKLAOCQK-LSJOCFKGSA-N	Organic acids and derivatives	Carboxylic acids and derivatives	Amino acids, peptides, and analogues	Level 1	52.1	54.3	M+H	C13H25N3O4	0.133633	1.28871	18063.4	85508.4	0.211248	-2.24299	Down	6.89456e-05	0.0130264	22813	27429.1	8888.17	26197	23053.4	5.62373e-07	58429.6	73124.7	87167.6	78688.7	89292.1	126348
1.20_136.0526n	119.049	1.1973	pos	2-Methylbenzoic Acid	47915	http://funmeta.oebiotech.com/network/47915	HMDB0002340	6632		36632	C07215			8373	118-90-1	CC1=CC=CC=C1C(O)=O	ZWLPBLYKEWSWPD-UHFFFAOYSA-N	Benzenoids	Benzene and substituted derivatives	Benzoic acids and derivatives	Level 4	44.2	27.6	M+H-H2O, M+H	C8H8O2	1.23669	1.28648	151996	70845.9	2.14544	1.10127	Up	0.00751228	0.113539	112972	99554.1	171309	151843	123827	252469	91876.8	73255.4	60002.7	41785.1	97071.5	61083.7
11.42_641.2671m/z	641.267	11.4165	pos	PI(20:5(5Z,8Z,11Z,14Z,17Z)/0:0)	210365	http://funmeta.oebiotech.com/network/210365	HMDB0256524									CCC=CCC=CCC=CCC=CCC=CCCCC(=O)OCC(O)COP(O)(=O)OC1C(O)C(O)C(O)C(O)C1O	NAVULVNLGJVPQU-UHFFFAOYSA-N	Lipids and lipid-like molecules	Glycerophospholipids	Glycerophosphoinositols	Level 4	45.1	39.5	M+Na	C29H47O12P	-4.2402	1.273	166291	86931.7	1.91289	0.935752	Up	0.0163101	0.154324	142921	81094.7	255523	225629	172241	120334	93960.3	71224.9	111527	69850.7	80194.9	94832.4
0.80_172.0849n	173.092	0.8016	pos	Glycylproline	47179	http://funmeta.oebiotech.com/network/47179	HMDB0000721	23672		70744				3013625	704-15-4	NCC(=O)N1CCC[C@H]1C(O)=O	KZNQNBZMBZJQJO-YFKPBYRVSA-N	Organic acids and derivatives	Carboxylic acids and derivatives	Amino acids, peptides, and analogues	Level 2	47.7	37.1	M+H, M+Na	C7H12N2O3	0.716196	1.26836	136949	61799.5	2.21602	1.14797	Up	0.00555001	0.0994725	138006	95021.9	222219	161328	104072	101048	65877.9	70274.9	60106.4	36428.4	89659	48450.1
8.74_441.3380n	464.327	8.7376	pos	4alpha-Carboxy-4beta-Methyl-5alpha-Cholesta-8,24-Dien-3beta-Ol	257014	http://funmeta.oebiotech.com/network/257014	HMDB0304191							74427964		CC(CCC=C(C)C)C1CCC2C3=C(CCC12C)C1(C)CCC(O)C(C)(C1CC3)C([O-])=O	MYWAIWDQTCHPTH-UHFFFAOYSA-M	Lipids and lipid-like molecules	Prenol lipids	Triterpenoids	Level 4	39.6	18.4	M+Na, M+K	C29H45O3-	2.66196	1.25642	121731	192696	0.631723	-0.662635	Down	0.0103192	0.126125	101189	206586	144837	104912	103250	69610.3	185669	169932	232281	185000	219266	164030
1.39_320.1815m/z	320.181	1.3853	pos	Ile Thr Ser	264710	http://funmeta.oebiotech.com/network/264710		22175						145456287		CCC(C)C(C(=O)NC(C(C)O)C(=O)NC(CO)C(=O)O)N	WCNWGAUZWWSYDG-SVSWQMSJSA-N	Organic acids and derivatives	Carboxylic acids and derivatives	Amino acids, peptides, and analogues	Level 1	57.8	86.8	M+H	C13H25N3O6	-0.489601	1.25537	35598.8	100860	0.352951	-1.50246	Down	6.82666e-05	0.0130264	44694.6	53497.5	20165.4	49385.2	45849.8	5.62373e-07	83947.7	112396	103415	85842.9	108587	110974
7.94_299.1140m/z	299.114	7.93972	neg	Methyl 4-[2-(2-Formyl-Vinyl)-3-Hydroxy-5-Oxo-Cyclopentyl]-Butanoate	1727	http://funmeta.oebiotech.com/network/1727		74530	LMFA01050152					5282976		C1(C(=O)CC(O)C1/C=C/C=O)CCCC(=O)OC	GMLSPPGVFGIUKF-HWKANZROSA-N	Lipids and lipid-like molecules	Fatty Acyls	Fatty acid esters	Level 3	47.8	54.6	M+FA-H	C13H18O5	1.31562	1.25409	70057.6	135087	0.518613	-0.947271	Down	0.00203414	0.0617324	75676.3	117124	89376.9	59427.2	58366.4	20374.7	125487	143362	124558	166406	143333	107373
4.41_429.2711m/z	429.271	4.40743	pos	N-Linolenoyl-Glutamine	4	http://funmeta.oebiotech.com/network/4			LMFA00000004					5470079		C(CCCCCCC/C=C\C/C=C\C/C=C\CC)(=O)N[C@@]([H])(CCC(N)=O)C(O)=O	FEFAAEYMDHYUFL-IWFQAGGASA-N	Organic acids and derivatives	Carboxylic acids and derivatives	Amino acids, peptides, and analogues	Level 4	39.5	6.39	M+Na	C23H38N2O4	-3.23053	1.24686	50050.1	153145	0.326815	-1.61345	Down	0.034384	0.212026	79549.7	78264.8	21057.4	70972.4	48891.5	1564.94	34857.8	98130.3	304319	222859	161390	97314.1
3.76_395.1691n	396.176	3.76267	pos	Phe Glu Thr	264463	http://funmeta.oebiotech.com/network/264463		21924						145457207		CC(C(C(=O)O)NC(=O)C(CCC(=O)O)NC(=O)C(CC1=CC=CC=C1)N)O	BFYHIHGIHGROAT-HTUGSXCWSA-N	Unclassified	Unclassified	Unclassified	Level 1	62.1	90.8	M+H, M+Na	C18H25N3O7	-0.499361	1.24356	164445	274693	0.598649	-0.740217	Down	0.0450225	0.236174	228780	232953	102793	251634	169042	1467.43	305250	249448	346598	182496	342883	221484
0.74_325.0903n	348.079	0.73845	pos	Asparagine-Betaxanthin	257435	http://funmeta.oebiotech.com/network/257435	HMDB0304648									OC(=N)C[C@H](\N=C\C=C1/C[C@H](NC(=C1)C(O)=O)C(O)=O)C(O)=O	ZVEXYBAPQJFYFJ-VEAXHOODSA-N	Unclassified	Unclassified	Unclassified	Level 4	40.9	13.8	M+Na, M+K	C13H15N3O7	-2.25432	1.2394	157287	61792.7	2.5454	1.34789	Up	0.0336221	0.211162	182631	175484	293269	168569	116362	7407	86479.1	57815.6	69787.8	69119.9	38798.3	48755.2
6.42_972.4918n	973.499	6.42077	pos	28-Glucosylarjunolate 3-[Rhamnosyl-(1->3)-Glucuronide]	57796	http://funmeta.oebiotech.com/network/57796	HMDB0033580	89389						131751459	214840-33-2	CC1OC(OC2C(O)C(OC3C(O)CC4(C)C(CCC5(C)C4CC=C4C6CC(C)(C)CCC6(CCC54C)C(=O)OC4OC(CO)C(O)C(O)C4O)C3(C)CO)OC(C2O)C(O)=O)C(O)C(O)C1O	HELVNAROXHFAIE-UHFFFAOYSA-N	Lipids and lipid-like molecules	Prenol lipids	Terpene glycosides	Level 1	57.2	80.1	M+H, M+Na	C48H76O20	-1.21343	1.23875	88220.9	166892	0.52861	-0.919724	Down	0.0451138	0.236174	65681.3	162676	104346	74862.7	120212	1547.3	168280	246572	84990.6	181440	100635	219435
10.97_414.2999m/z	414.3	10.9725	pos	PA(O-16:0/0:0)	26113	http://funmeta.oebiotech.com/network/26113	HMDB0062325	45224	LMGP10060005	63818				11825433	52603-03-9	[C@](COP(=O)(O)O)([H])(O)COCCCCCCCCCCCCCCCC	XLVRFPVHQPHXAA-LJQANCHMSA-N	Lipids and lipid-like molecules	Glycerophospholipids	Glycerophosphates	Level 2	45	0.0114	M+NH4	C19H41O6P	5.0324	1.23548	90864.5	28308.6	3.20979	1.68248	Up	0.00395259	0.0840367	125471	40978.9	44812.9	96824.1	136274	100825	27281.6	20557.4	39613	25632.5	39954.5	16812.6
9.79_579.3543m/z	579.354	9.79115	neg	DG(8:0/PGJ2/0:0)	250226	http://funmeta.oebiotech.com/network/250226	HMDB0297127									CCCCCCCC(=O)OC[C@H](CO)OC(=O)CCC\C=C/C[C@H]1C=CC(=O)[C@@H]1\C=C\[C@@H](O)CCCCC	QROAJQLRSDWPIT-KHLWWLAZSA-N	Unclassified	Unclassified	Unclassified	Level 4	43.4	24.5	M+FA-H	C31H50O7	0.834176	1.23533	40197.1	110525	0.363693	-1.45921	Down	0.0101746	0.125542	42751.1	57072	75383.1	34647	28263.7	3065.73	167583	96793.3	57069.3	105448	66438.3	169817
2.21_118.0653m/z	118.065	2.20952	pos	Benzeneacetonitrile	58246	http://funmeta.oebiotech.com/network/58246	HMDB0034171	63616		25979	C16074			8794	140-29-4	N#CCC1=CC=CC=C1	SUSQOBVLVYHIEX-UHFFFAOYSA-N	Benzenoids	Benzene and substituted derivatives	Benzyl cyanides	Level 1	56.1	60.3	M+H	C8H7N	1.16634	1.22364	109738	45940.8	2.38868	1.25621	Up	0.000703166	0.0402627	95033.2	78044.4	145604	115728	85945.7	138072	62501.5	40123.8	44137.3	24905	68094	35883.3
9.32_412.3052m/z	412.305	9.32005	pos	MG(20:4(5Z,8Z,11Z,14Z)-OH(20)/0:0/0:0)	213578	http://funmeta.oebiotech.com/network/213578	HMDB0260465									OCCCCC\C=C/C\C=C/C\C=C/C\C=C/CCCC(=O)OC[C@@H](O)CO	QIYHEXXPFIFXGE-SVIPNTSOSA-N	Unclassified	Unclassified	Unclassified	Level 4	38.1	8.21	M+NH4	C23H38O5	-1.42958	1.22273	69553.6	137905	0.504359	-0.987478	Down	0.0133304	0.140247	84357.7	96509.1	115770	37803.6	52165.8	30715.3	207533	126486	88902.3	140458	98775.3	165276
[truncated: 69 more rows]

## Sheet: FSV-vs-SV
ID	m/z	Retention time (min)	Ion mode	Metabolites	cid	cidlink	HMDB	METLIN	Lipidmaps	ChEBI	KEGG	ID Annotation	Annotation	PubChem	CAS	smiles	InChIKey	Super Class	Class	Sub Class	level	Score	Fragmentation Score	Adducts	Formula	Mass Error (ppm)	VIP	Average(SFUC)	Average(SV)	FoldChange	log2FoldChange	Regulation	p-value	q-value	FSV1	FSV2	FSV3	FSV4	FSV5	FSV6	SV1	SV2	SV3	SV4	SV5	SV6
[truncated: 231 more rows]

[truncated: 4 more sheets: RAW SV-Mod, RAW FH-Mod, RAW FSV-mod, RAW FSV-SV]
