# Supplementary material for: Fucus vesiculosus fucoidan alone and in combination with simvastatin is associated with both alleviation of atherosclerosis and modulations in the gut microbiota and its metabolites in New Zealand rabbits
Source: Front Microbiol. 2026 Jun 18;17:1768989. doi: 10.3389/fmicb.2026.1768989 (PMC13323129; doi:10.3389/fmicb.2026.1768989)
Supplement: Supplementary file 1 [file Data_Sheet_1.ZIP › Supplementary Material 4.xlsx]

## Sheet: Phylum 
FUC-vs-Mod.correlation.sig.p-va						SFUC-vs-Mod.correlation.sig.p-va						SV-vs-Mod.correlation.sig.p-va						FSV-vs-SV.correlation.sig.p-va
Micro	Met	Correlation	p-value	q-value		Micro	Met	Correlation	p-value	q-value		Micro	Met	Correlation	p-value	q-value		Micro	Met	Correlation	p-value	q-value
Firmicutes	Propiomazine	0.853147	0.000418118	0.0973217		Other	PG(a-15:0/PGE2)	0.867133	0.000259812	0.0462429		Desulfobacterota	Glycylproline	0.951049	2.03842e-06	0.00117802		Proteobacteria	PS(18:4(6Z,9Z,12Z,15Z)/22:6(5Z,7Z,10Z,13Z,16Z,19Z)-OH(4))	-0.902098	5.99786e-05	0.0128845
Firmicutes	Fluocortolone Caproate	0.846154	0.000521134	0.0973217		Deferribacterota	Dg(22:3(10z,13z,16z)/22:4(7z,10z,13z,16z)/0:0)[Iso2]	-0.840413	0.000619568	0.0462429		Desulfobacterota	7-[(1r,2r,3r)-3-Hydroxy-2-[(3s)-3-Hydroxyoctyl]-5-Oxocyclopentyl]Heptanoylcarnitine	0.937063	6.99316e-06	0.00117802		Proteobacteria	3-Hydroxyhexadecanoyl Carnitine	-0.895105	8.36659e-05	0.0128845
Firmicutes	Ser Leu Ala	-0.846154	0.000521134	0.0973217		Deferribacterota	Apna	-0.832092	0.000787114	0.0462429		Desulfobacterota	PI(18:1(9Z)/0:0)	0.937063	6.99316e-06	0.00117802		Proteobacteria	3alpha-Hydroxy-12-Oxo-5beta-Cholan-24-Oic Acid	-0.895105	8.36659e-05	0.0128845
Firmicutes	Vephylline	0.846154	0.000521134	0.0973217		Deferribacterota	Ketoleucine	0.832092	0.000787114	0.0462429		Desulfobacterota	4-Ethynylaniline	0.93007	1.17022e-05	0.00117802		Proteobacteria	PI(16:1(9Z)/20:4(6E,8Z,11Z,14Z)+=O(5))	-0.881119	0.000152674	0.0148593
Firmicutes	Mulberranol	0.811189	0.00136332	0.203679		Deferribacterota	Neoline	0.832092	0.000787114	0.0462429		Desulfobacterota	Benzeneacetonitrile	0.93007	1.17022e-05	0.00117802		Proteobacteria	Deoxycholylphenylalanine	-0.867133	0.000259812	0.0148593
Firmicutes	(25s)-3-Oxo-Cholest-1,4-Dien-26-Oic Acid	-0.79021	0.00222314	0.207585		Deferribacterota	PI(15:0/22:0)	-0.832092	0.000787114	0.0462429		Desulfobacterota	Indoleacetaldehyde	0.93007	1.17022e-05	0.00117802		Proteobacteria	(10z)-Pentadec-10-Enoylcarnitine	-0.86014	0.000331668	0.0148593
Other	1,25-Dihydroxy-24-Oxo-16-Ene-Vitamin D3	0.79021	0.00222314	0.207585		Deferribacterota	PS(15:0/24:1(15Z))	-0.832092	0.000787114	0.0462429		Desulfobacterota	Asp Pro Ile	0.916084	2.8428e-05	0.00190784		Proteobacteria	3alpha,7alpha,12alpha-Trihydroxy-5beta-Cholestan-26-Oic Acid	-0.86014	0.000331668	0.0148593
Other	Dihydrocelastryl Diacetate	0.79021	0.00222314	0.207585		Deferribacterota	Ptilosteroid A	0.832092	0.000787114	0.0462429		Desulfobacterota	Cay10621	0.916084	2.8428e-05	0.00190784		Proteobacteria	4'-Hydroxy-R-Phenprocoumon	-0.86014	0.000331668	0.0148593
Firmicutes	PG(20:5(5Z,8Z,11Z,14Z,17Z)/0:0)	-0.776224	0.00299286	0.245915		Deferribacterota	D-Erythro-L-Galacto-Nonulose	0.81545	0.00122559	0.0523661		Desulfobacterota	PE(O-16:0/0:0)	-0.916084	2.8428e-05	0.00190784		Proteobacteria	Phooa-Pe	-0.86014	0.000331668	0.0148593
Firmicutes	7,8-Dihydrovomifoliol 9-[Rhamnosyl-(1->6)-Glucoside]	0.769231	0.00344645	0.245915		Deferribacterota	Nutriacholic Acid	-0.81545	0.00122559	0.0523661		Desulfobacterota	Chlorin E6	-0.909091	4.19104e-05	0.00253139		Proteobacteria	11z-Hexadecen-7,9-Diynoic Acid	-0.853147	0.000418118	0.0148593
Actinobacteriota	PG(i-22:0/22:6(4Z,7Z,10Z,12E,16Z,19Z)-OH(14))	-0.762238	0.00395045	0.245915		Deferribacterota	PI(20:0/20:3(8Z,11Z,14Z)-2OH(5,6))	-0.81545	0.00122559	0.0523661		Desulfobacterota	3,4-Dihydro-2h-1-Benzopyran-2-One	0.902098	5.99786e-05	0.00301892		Proteobacteria	Cysteine-S-Sulfate	-0.853147	0.000418118	0.0148593
Other	3alpha,7alpha,12alpha,26-Tetrahydroxy-5beta-Cholest-23e-En-27-Oic Acid	0.762238	0.00395045	0.245915		Deferribacterota	Bufotalin	0.802969	0.00166233	0.065108		Desulfobacterota	4-Hydroxybenzaldehyde	0.902098	5.99786e-05	0.00301892		Proteobacteria	Ile Pro Asp	-0.853147	0.000418118	0.0148593
Actinobacteriota	(25s)-3-Oxo-Cholest-1,4-Dien-26-Oic Acid	0.755245	0.00450844	0.252985		Deferribacterota	Telmisartan Glucuronide	-0.790487	0.00220958	0.0756773		Desulfobacterota	10e-Tridecen-2s-Ol	-0.895105	8.36659e-05	0.00360958		Proteobacteria	MGDG(18:1(9Z)/18:1(9Z))	-0.853147	0.000418118	0.0148593
Other	3alpha,6alpha,7alpha,12alpha-Tetrahydroxy-5beta-Cholest-24-En-26-Oic Acid	0.748252	0.00512408	0.252985		Deferribacterota	2(1h)-Pyrimidinone,5-[3-[(1s,2s,4r)-Bicyclo[2.2.1]Hept-2-Yloxy]-4-Methoxyphenyl]Tetrahydro-	-0.786327	0.00241956	0.0756773		Desulfobacterota	Desmethylnortriptyline	-0.895105	8.36659e-05	0.00360958		Proteobacteria	Glycylproline	-0.846154	0.000521134	0.0156308
Firmicutes	PS(22:1(13Z)/PGF1alpha)	-0.734266	0.00654349	0.252985		Deferribacterota	Cochliobolin A	0.77937	0.00280432	0.0756773		Desulfobacterota	2-Aminoacetophenone	0.888112	0.000114134	0.00430854		Deferribacterota	(20r,24r)-20-Fluoro-1alpha,24-Dihydroxy-26,27-Cyclovitamin D3	-0.840413	0.000619568	0.0156308
Other	Hydroxyprolyl-Glutamine	0.727273	0.00735503	0.252985		Other	Taprostene	-0.772592	0.00322233	0.0756773		Desulfobacterota	PA(O-16:0/0:0)	0.888112	0.000114134	0.00430854		Proteobacteria	Deoxycholyltyrosine	-0.839161	0.000642826	0.0156308
Actinobacteriota	Fluocortolone Caproate	-0.713287	0.00920178	0.252985		Deferribacterota	Licoagrochalcone A	-0.769685	0.00341549	0.0756773		Desulfobacterota	2-Methylbenzoic Acid	0.881119	0.000152674	0.0043912		Proteobacteria	Myristoylglycine	-0.839161	0.000642826	0.0156308
Actinobacteriota	Lysylleucine	-0.713287	0.00920178	0.252985		Deferribacterota	Rishitin	0.769685	0.00341549	0.0756773		Desulfobacterota	DG(8:0/15:0/0:0)	-0.881119	0.000152674	0.0043912		Proteobacteria	N-Docosahexaenoyl Methionine	-0.839161	0.000642826	0.0156308
Firmicutes	Lamellosterol A	0.713287	0.00920178	0.252985		Other	Macrophorin D	-0.769231	0.00344645	0.0756773		Desulfobacterota	Indoleacrylic Acid	0.881119	0.000152674	0.0043912		Proteobacteria	PA(22:4(7Z,10Z,13Z,16Z)/PGF1alpha)	-0.839161	0.000642826	0.0156308
Actinobacteriota	Farrerol	0.699301	0.0113742	0.252985		Other	Pyridone 6	0.769231	0.00344645	0.0756773		Desulfobacterota	Nicotyrine	0.881119	0.000152674	0.0043912		Proteobacteria	Indoleacrylic Acid	-0.825175	0.000951363	0.0165783
Other	Megalomicin C2	-0.699301	0.0113742	0.252985		Deferribacterota	PS(24:0/18:1(12Z)-2OH(9,10))	-0.765525	0.00370706	0.0756773		Desulfobacterota	Picolinic Acid	0.881119	0.000152674	0.0043912		Proteobacteria	Nicotyrine	-0.825175	0.000951363	0.0165783
Actinobacteriota	4-Amino-Butanoic Acid	0.692308	0.012593	0.252985		Other	Bisazobiphenyl	-0.762238	0.00395045	0.0756773		Desulfobacterota	2-Hydroxycinnamic Acid	0.874126	0.000200713	0.0052709		Proteobacteria	PI(20:4(5Z,8Z,11Z,14Z)/0:0)	-0.825175	0.000951363	0.0165783
Firmicutes	DG(10:0/PGE2/0:0)	0.692308	0.012593	0.252985		Deferribacterota	25-Hydroxyvitamin D2-25-Glucuronide	-0.757204	0.00434648	0.0756773		Desulfobacterota	L-Leucine	0.874126	0.000200713	0.0052709		Proteobacteria	(20r,24r)-20-Fluoro-1alpha,24-Dihydroxy-26,27-Cyclovitamin D3	-0.818182	0.00114311	0.0165783
Firmicutes	Dihydrocelastryl Diacetate	-0.692308	0.012593	0.252985		Deferribacterota	Glu Ile Asp	-0.757204	0.00434648	0.0756773		Desulfobacterota	H-Phe-D-Met-Arg-Phe-Nh2	-0.867133	0.000259812	0.00627705		Proteobacteria	Guanine	-0.818182	0.00114311	0.0165783
Firmicutes	Endoxifen O-Glucuronide	0.692308	0.012593	0.252985		Deferribacterota	PA(24:0/PGE2)	-0.757204	0.00434648	0.0756773		Desulfobacterota	N2-(1-Carboxyethyl)-2'-Deoxyguanosine	-0.867133	0.000259812	0.00627705		Proteobacteria	LysoPC(0:0/16:1)	0.818182	0.00114311	0.0165783
Firmicutes	Lamellosterol B	0.692308	0.012593	0.252985		Other	4'-Hydroxy-R-Phenprocoumon	0.755245	0.00450844	0.0756773		Desulfobacterota	(2r,3r,4r)-2-Amino-4-Hydroxy-3-Methylpentanoic Acid	0.86014	0.000331668	0.00690785		Proteobacteria	PC(16:1(9Z)/0:0)	0.818182	0.00114311	0.0165783
Other	(11e,13z)-10-Hydroxyoctadeca-11,13-Dienoylcarnitine	0.692308	0.012593	0.252985		Other	Desmethylnortriptyline	0.755245	0.00450844	0.0756773		Desulfobacterota	1-Methoxy-1-(2,4,5-Trimethoxyphenyl)-2-Propanol	-0.86014	0.000331668	0.00690785		Proteobacteria	Phenylalanylphenylalanine	-0.818182	0.00114311	0.0165783
Other	PS(O-16:0/13:0)	-0.692308	0.012593	0.252985		Other	Ophthalmic Acid	0.755245	0.00450844	0.0756773		Desulfobacterota	4-Hydroxycinnamic Acid	0.86014	0.000331668	0.00690785		Deferribacterota	Boviquinone 4	-0.81545	0.00122559	0.0165783
Actinobacteriota	Octadec-9-Enoic Acid	0.685315	0.013906	0.252985		Deferribacterota	(3b,16a,20r)-25-Acetoxy-3,16,20,22-Tetrahydroxy-5-Cucurbiten-11-One 3-Glucoside	0.753043	0.00469586	0.0761054		Other	PI(15:0/0:0)	-0.86014	0.000331668	0.00690785		Deferribacterota	LysoPC(0:0/16:1)	0.81545	0.00122559	0.0165783
Actinobacteriota	PGP(16:0/22:4(7Z,10Z,13Z,16Z))	0.685315	0.013906	0.252985		Deferribacterota	Estriol Succinate	0.750541	0.00491601	0.0770174		Desulfobacterota	L-Arginine	0.853147	0.000418118	0.00789198		Deferribacterota	Nutriacholic Acid	-0.81545	0.00122559	0.0165783
Actinobacteriota	Propiomazine	-0.685315	0.013906	0.252985		Other	(1s,3r,4r)-8,10-Dihydroxyfenchone 10-O-B-D-Glucoside	0.748252	0.00512408	0.0776877		Desulfobacterota	PI(20:5(5Z,8Z,11Z,14Z,17Z)/0:0)	0.853147	0.000418118	0.00789198		Deferribacterota	PI(20:0/20:3(8Z,11Z,14Z)-2OH(5,6))	-0.81545	0.00122559	0.0165783
Firmicutes	Threonylleucine	0.685315	0.013906	0.252985		Deferribacterota	4-O-Alpha-D-Galactopyranosylcalystegine B2	-0.744722	0.00545789	0.0801628		Desulfobacterota	Stoloniferone G	0.853147	0.000418118	0.00789198		Proteobacteria	Adouetine X	-0.811189	0.00136332	0.0165783
Actinobacteriota	Hydroxyprolyl-Glutamine	0.678322	0.0153173	0.252985		Other	Aleprylic Acid	0.741259	0.00580115	0.0826224		Desulfobacterota	Pantothenic Acid	0.846154	0.000521134	0.00902946		Proteobacteria	Chenodeoxycholylarginine	-0.811189	0.00136332	0.0165783
Actinobacteriota	Sorbitan Laurate	0.678322	0.0153173	0.252985		Deferribacterota	6e,8e,12e,14e-Hexadecatetraen-10-Ynoic Acid	0.732683	0.00672101	0.0929081		Other	3-Hydroxy-10'-Apo-B,Y-Carotenal	0.846154	0.000521134	0.00902946		Proteobacteria	DG(19:0/PGF2alpha/0:0)	-0.811189	0.00136332	0.0165783
Other	7-(3-Methyl-5-Pentylfuran-2-Yl)Heptanoylcarnitine	-0.678322	0.0153173	0.252985		Deferribacterota	Resolvin T2	0.728335	0.00722711	0.0952452		Desulfobacterota	6-Nitrotryptophan	0.839161	0.000642826	0.00902946		Proteobacteria	DG(8:0/6 keto-PGF1alpha/0:0)	-0.811189	0.00136332	0.0165783
Actinobacteriota	Isoonopordopicrin	-0.671329	0.0168315	0.252985		Other	Cavipetin A	-0.727273	0.00735503	0.0952452		Desulfobacterota	6s,9r-Dihydroxy-4,7e-Megastigmadien-3-One 9-[Apiosyl-(1->6)-Glucoside]	-0.839161	0.000642826	0.00902946		Proteobacteria	Tha	-0.811189	0.00136332	0.0165783
Firmicutes	(3beta,22e,24r)-Ergosta-4,6,8(14),22-Tetraen-3-Ol	0.671329	0.0168315	0.252985		Deferribacterota	Esculentoside E	-0.72392	0.00776983	0.0952452		Desulfobacterota	Hydroxyhexamide	-0.839161	0.000642826	0.00902946		Deferribacterota	16-Glutaryloxy-1alpha,25-Dihydroxyvitamin D3	0.807129	0.0015053	0.0165783
Other	(25s)-3-Oxo-Cholest-1,4-Dien-26-Oic Acid	0.671329	0.0168315	0.252985		Deferribacterota	Flowerone	-0.72392	0.00776983	0.0952452		Desulfobacterota	Ile Pro Asp	0.839161	0.000642826	0.00902946		Deferribacterota	PC(14:0/0:0)	0.807129	0.0015053	0.0165783
Other	2-Formaminobenzoylacetate	0.671329	0.0168315	0.252985		Deferribacterota	Ophthalmic Acid	-0.719759	0.00830862	0.0952452		Desulfobacterota	Lysine Phosphoester	0.839161	0.000642826	0.00902946		Proteobacteria	1-(2,6,6-Trimethyl-2-Cyclohexen-1-Yl)-1,6-Heptadien-3-One	-0.804196	0.00161477	0.0165783
Other	Lysylleucine	-0.671329	0.0168315	0.252985		Deferribacterota	PE(22:0/20:3(6,8,11)-OH(5))	-0.719759	0.00830862	0.0952452		Desulfobacterota	PC(16:1(9Z)/0:0)	-0.839161	0.000642826	0.00902946		Proteobacteria	15-Keto Latanoprost	-0.804196	0.00161477	0.0165783
Other	Propiomazine	-0.671329	0.0168315	0.252985		Deferribacterota	Pravastatin Lactone	0.719759	0.00830862	0.0952452		Desulfobacterota	PC(P-15:0/0:0)	-0.839161	0.000642826	0.00902946		Proteobacteria	2-Acetyl-1,5,6,7-Tetrahydro-6-Hydroxy-7-(Hydroxymethyl)-4h-Azepine-4-One	-0.804196	0.00161477	0.0165783
Actinobacteriota	L-Thymidine	0.664336	0.0184527	0.252985		Other	Isopropylmaleic Acid	0.713287	0.00920178	0.100439		Desulfobacterota	SQMG(16:0/0:0)	-0.839161	0.000642826	0.00902946		Proteobacteria	6-Nitrotryptophan	-0.804196	0.00161477	0.0165783
Actinobacteriota	Megalomicin C2	-0.664336	0.0184527	0.252985		Deferribacterota	11-F4-Neurop	0.707501	0.010059	0.100439		Desulfobacterota	Vephylline	-0.839161	0.000642826	0.00902946		Proteobacteria	Cay10621	-0.804196	0.00161477	0.0165783
Firmicutes	1,25-Dihydroxy-24-Oxo-16-Ene-Vitamin D3	-0.664336	0.0184527	0.252985		Deferribacterota	(25s)-3-Oxo-Cholest-1,4-Dien-26-Oic Acid	-0.707278	0.0100932	0.100439		Desulfobacterota	(R)-1-O-[B-D-Apiofuranosyl-(1->2)-B-D-Glucopyranoside]-1,3-Octanediol	-0.832168	0.000785442	0.0100811		Proteobacteria	Deoxyuridine	-0.804196	0.00161477	0.0165783
Firmicutes	12-Oxo-20-Trihydroxy-Leukotriene B4	-0.664336	0.0184527	0.252985		Deferribacterota	Capsicoside A1	0.703118	0.0107471	0.100439		Desulfobacterota	Cholylcysteine	0.832168	0.000785442	0.0100811		Proteobacteria	PI(20:0/20:3(8Z,11Z,14Z)-2OH(5,6))	-0.804196	0.00161477	0.0165783
Other	S-(2-Carboxypropyl)-Cysteamine	0.664336	0.0184527	0.252985		Deferribacterota	Ferene Triazine	0.703118	0.0107471	0.100439		Desulfobacterota	Glas#20	-0.832168	0.000785442	0.0100811		Deferribacterota	Dg(22:3(10z,13z,16z)/22:4(7z,10z,13z,16z)/0:0)[Iso2]	-0.802969	0.00166233	0.0166956
Actinobacteriota	(11e,13z)-10-Hydroxyoctadeca-11,13-Dienoylcarnitine	0.657343	0.0201855	0.252985		Deferribacterota	Lomefloxacin	-0.703118	0.0107471	0.100439		Desulfobacterota	L-Lysine	0.832168	0.000785442	0.0100811		Proteobacteria	7-(4-Hydroxy-3-Methoxyphenyl)-5-Methoxy-1-Phenyl-3-Heptanone	-0.797203	0.00190037	0.0175594
Actinobacteriota	Dihydrocelastryl Diacetate	0.657343	0.0201855	0.252985		Deferribacterota	PC(24:0/22:6(5Z,7Z,10Z,13Z,16Z,19Z)-OH(4))	-0.703118	0.0107471	0.100439		Desulfobacterota	21-Oxo-Docosanoic Acid	0.825175	0.000951363	0.0100811		Proteobacteria	Deoxycholic Acid	-0.797203	0.00190037	0.0175594
Actinobacteriota	Vephylline	-0.657343	0.0201855	0.252985		Deferribacterota	Ent-3alpha-Acetoxy-16beta,17,18-Trihydroxyatisane	0.701689	0.0109788	0.100439		Desulfobacterota	4-(Dimethylamino)Butyl Carbamimidothioate	0.825175	0.000951363	0.0100811		Proteobacteria	PI(15:0/0:0)	-0.797203	0.00190037	0.0175594
Other	3-Dehydroecdysone	0.657343	0.0201855	0.252985		Other	Saxitoxin	0.699301	0.0113742	0.100439		Desulfobacterota	L-Phenylalanine	0.825175	0.000951363	0.0100811		Proteobacteria	Ser Glu Ala	-0.797203	0.00190037	0.0175594
Other	PGP(16:0/22:4(7Z,10Z,13Z,16Z))	0.657343	0.0201855	0.252985		Deferribacterota	MGMG(16:3(7Z,10Z,13Z)/0:0)	0.698957	0.0114319	0.100439		Desulfobacterota	L-Tryptophan	0.825175	0.000951363	0.0100811		Deferribacterota	N-(3-Hydroxy-Heptanoyl)-Homoserine Lactone	-0.790487	0.00220958	0.0197517
Other	PS(22:1(13Z)/PGF1alpha)	0.657343	0.0201855	0.252985		Deferribacterota	Ozolinone	0.694797	0.0121486	0.100439		Desulfobacterota	Loperamide	0.825175	0.000951363	0.0100811		Proteobacteria	6-[5]-Ladderane-1-Hexanol	-0.79021	0.00222314	0.0197517
Actinobacteriota	2-Formaminobenzoylacetate	0.65035	0.0220342	0.252985		Deferribacterota	PE(20:1(11Z)/PGF1alpha)	-0.694797	0.0121486	0.100439		Desulfobacterota	LysoPC(0:0/16:1)	-0.825175	0.000951363	0.0100811		Proteobacteria	PI(20:5(5Z,8Z,11Z,14Z,17Z)/0:0)	-0.783217	0.00258621	0.022544
Actinobacteriota	Vicriviroc	-0.65035	0.0220342	0.252985		Other	Pc(Dime(11,5)/Pge1)	0.692308	0.012593	0.100439		Desulfobacterota	Tiapride	-0.825175	0.000951363	0.0100811		Proteobacteria	Deoxycholylarginine	-0.776224	0.00299286	0.0246911
Firmicutes	Arginylleucine	0.65035	0.0220342	0.252985		Deferribacterota	2-Methoxyestriol	0.690636	0.0128981	0.100439		Desulfobacterota	Tyrosyl-Valine	-0.825175	0.000951363	0.0100811		Proteobacteria	Glutamylserine	-0.776224	0.00299286	0.0246911
Other	(5z,8z,10e,14z,17z)-12-Hydroxyicosa-5,8,10,14,17-Pentaenoylcarnitine	0.65035	0.0220342	0.252985		Deferribacterota	Ceanothine C	0.690636	0.0128981	0.100439		Desulfobacterota	Ulimorelin	-0.825175	0.000951363	0.0100811		Proteobacteria	PI(20:0/22:6(5Z,8E,10Z,13Z,15E,19Z)-2OH(7S, 17S))	-0.776224	0.00299286	0.0246911
Other	Am-PE(16:0/20:5(5Z,8Z,11Z,14Z,17Z))	-0.65035	0.0220342	0.252985		Deferribacterota	N-Arachidonoyl Lysine	-0.690636	0.0128981	0.100439		Other	(S)-Argpyrimidine	0.825175	0.000951363	0.0100811		Deferribacterota	Ozolinone	0.769685	0.00341549	0.0261026
Other	PC(22:4(7Z,10Z,13Z,16Z)/LTE4)	-0.65035	0.0220342	0.252985		Deferribacterota	N-Arachidonoyl Gaba	0.686476	0.0136813	0.100439		Desulfobacterota	17s-Hpdha	0.823119	0.00100495	0.0102879		Proteobacteria	(3a,5b,7a)-23-Carboxy-7-Hydroxy-24-Norcholan-3-Yl-B-D-Glucopyranosiduronic Acid	-0.769231	0.00344645	0.0261026
Other	PIP(18:0/20:3(6,8,11)-OH(5))	-0.65035	0.0220342	0.252985		Deferribacterota	PS(18:1(9Z)/0:0)	0.686476	0.0136813	0.100439		Desulfobacterota	Armillane	0.823119	0.00100495	0.0102879		Proteobacteria	12-Oxo-5e,8e,10z-Heptadecatrienoic Acid	-0.769231	0.00344645	0.0261026
Actinobacteriota	Cis-Gondoic Acid	0.643357	0.0240032	0.252985		Other	Hydroxyhexamide	0.685315	0.013906	0.100439		Desulfobacterota	16alpha,27-Dihydroxycholesterol	0.818182	0.00114311	0.0107881		Proteobacteria	Berkeleylactone L	-0.769231	0.00344645	0.0261026
Other	3-O-Alpha-L-Rhamnopyranosyl-3-Hydroxyundecanoyl-3-Hydroxydecanoic Acid	0.643357	0.0240032	0.252985		Deferribacterota	Stearidonic Acid	0.683511	0.0142603	0.100439		Desulfobacterota	Diclazuril	-0.818182	0.00114311	0.0107881		Proteobacteria	PC(2:0/18:1(12Z)-O(9S,10R))	-0.769231	0.00344645	0.0261026
Other	Acaciabiuronic Acid	0.643357	0.0240032	0.252985		Other	Resolvin T2	-0.683017	0.0143587	0.100439		Desulfobacterota	Ile Ile Thr	-0.818182	0.00114311	0.0107881		Proteobacteria	5-(3,4-Dimethyl-5-Pentylfuran-2-Yl)Pentanoylcarnitine	-0.762238	0.00395045	0.0280786
Other	Indoramin	0.643357	0.0240032	0.252985		Deferribacterota	5-Deoxykievitone Hydrate	-0.682315	0.014499	0.100439		Desulfobacterota	L-Histidine	0.818182	0.00114311	0.0107881		Proteobacteria	7-[(1r,2r,3r)-3-Hydroxy-2-[(3s)-3-Hydroxyoctyl]-5-Oxocyclopentyl]Heptanoylcarnitine	-0.762238	0.00395045	0.0280786
Other	Isoleucyl-Prolyl-Arginine-4-Nitroanilide	-0.643357	0.0240032	0.252985		Deferribacterota	Phytocassane B	0.682315	0.014499	0.100439		Other	Asparagine-Betaxanthin	-0.818182	0.00114311	0.0107881		Proteobacteria	PI(16:1(9Z)/0:0)	-0.762238	0.00395045	0.0280786
Other	Solacetal B	-0.643357	0.0240032	0.252985		Deferribacterota	1a,1b-Dihomo-Pgj2	0.681617	0.0146397	0.100439		Desulfobacterota	Chromomycin A3	-0.816113	0.00120515	0.0111276		Proteobacteria	PI(O-16:0/18:2(9Z,12Z))	-0.762238	0.00395045	0.0280786
Actinobacteriota	Decahydro-6-(Phosphonomethyl)-3-Isoquinolinecarboxylic Acid	0.636364	0.0260969	0.252985		Deferribacterota	Pinoresinol Diglucoside	0.681617	0.0146397	0.100439		Desulfobacterota	(9z,12z,15z)-17-Hydroxyoctadeca-9,12,15-Trienoylcarnitine	-0.811189	0.00136332	0.0111276		Proteobacteria	4-Ethynylaniline	-0.755245	0.00450844	0.0306308
Actinobacteriota	Deoxysappanone B 7,3'-Dimethyl Ether	0.636364	0.0260969	0.252985		Other	3-(4-Carboxybenzylidene)-6-Hydroxycamphor	-0.681607	0.0146417	0.100439		Desulfobacterota	3-O-Methylniveusin A	0.811189	0.00136332	0.0111276		Proteobacteria	PA(18:3(9Z,12Z,15Z)/24:1(15Z))	-0.755245	0.00450844	0.0306308
Firmicutes	Benzoporphyrin	0.636364	0.0260969	0.252985		Other	Patulolide C	0.678322	0.0153173	0.100439		Desulfobacterota	Fluocortolone Caproate	-0.811189	0.00136332	0.0111276		Proteobacteria	Ret-P-Man	-0.755245	0.00450844	0.0306308
Other	Coenzyme Q4	-0.636364	0.0260969	0.252985		Deferribacterota	Dihydrocelastryl Diacetate	-0.678155	0.0153522	0.100439		Desulfobacterota	Gum Arabic	-0.811189	0.00136332	0.0111276		Deferribacterota	(3b,16a,20r)-25-Acetoxy-3,16,20,22-Tetrahydroxy-5-Cucurbiten-11-One 3-Glucoside	0.753043	0.00469586	0.0314419
Actinobacteriota	Aleprylic Acid	0.629371	0.0283197	0.252985		Deferribacterota	Licoflavanone	-0.678155	0.0153522	0.100439		Desulfobacterota	Hematoporphyrin	-0.811189	0.00136332	0.0111276		Deferribacterota	PI(O-16:0/18:2(9Z,12Z))	-0.748883	0.00506607	0.0324291
Actinobacteriota	PG(20:5(5Z,8Z,11Z,14Z,17Z)/0:0)	0.629371	0.0283197	0.252985		Deferribacterota	Pseudouridine	-0.678155	0.0153522	0.100439		Desulfobacterota	Isoleucyl-Histidine	-0.811189	0.00136332	0.0111276		Deferribacterota	Ptilosteroid A	0.748883	0.00506607	0.0324291
Firmicutes	3alpha,6alpha,7alpha,12alpha-Tetrahydroxy-5beta-Cholest-24-En-26-Oic Acid	-0.629371	0.0283197	0.252985		Deferribacterota	PS(24:0/20:4(6E,8Z,11Z,14Z)+=O(5))	-0.673994	0.0162419	0.100439		Desulfobacterota	Lucyoside N	-0.811189	0.00136332	0.0111276		Proteobacteria	Avocadienofuran	-0.748252	0.00512408	0.0324291
Firmicutes	Licoflavanone	-0.629371	0.0283197	0.252985		Other	PS(22:0/18:1(12Z)-2OH(9,10))	0.671329	0.0168315	0.100439		Desulfobacterota	Trimethyl Phosphate	0.811189	0.00136332	0.0111276		Proteobacteria	Cholylarginine	-0.748252	0.00512408	0.0324291
Firmicutes	Nutriacholic Acid	-0.629371	0.0283197	0.252985		Deferribacterota	2-Hydroxy-3-Methylbutyric Acid	0.669834	0.0171688	0.100439		Other	MG(18:1(9Z)/0:0/0:0)	0.811189	0.00136332	0.0111276		Proteobacteria	Cytosine	-0.741259	0.00580115	0.0339116
Other	2-Hydroxy-4-Octenoylcarnitine	0.629371	0.0283197	0.252985		Deferribacterota	7alpha-Hydroxy-3-Oxocholest-4-En-27-Oic Acid	0.669834	0.0171688	0.100439		Desulfobacterota	Asperitaconic Acid B	-0.804196	0.00161477	0.0126665		Proteobacteria	L-Tryptophan	-0.741259	0.00580115	0.0339116
Actinobacteriota	5-O-Methylleridol	0.622378	0.0306759	0.252985		Deferribacterota	Androsta-1,4,6-Triene-3,17-Dione	0.665674	0.0181341	0.100439		Desulfobacterota	Dapholosericin A	-0.804196	0.00161477	0.0126665		Proteobacteria	PC(14:0/0:0)	0.741259	0.00580115	0.0339116
Actinobacteriota	PS(22:1(13Z)/PGF1alpha)	0.622378	0.0306759	0.252985		Other	At-Resolvin D1	-0.665586	0.0181548	0.100439		Desulfobacterota	PE(20:1(11Z)/PGF1alpha)	-0.804196	0.00161477	0.0126665		Proteobacteria	PS(22:0/18:1(12Z)-2OH(9,10))	-0.741259	0.00580115	0.0339116
Firmicutes	Dg(22:3(10z,13z,16z)/22:4(7z,10z,13z,16z)/0:0)[Iso2]	-0.622378	0.0306759	0.252985		Other	8-Butanoylneosolaniol	-0.664336	0.0184527	0.100439		Desulfobacterota	(-)-8-(2-Carboxy-1-Phenylethyl)-3,5,7-Trihydroxyflavone Delta-Lactone	-0.797203	0.00190037	0.0139978		Proteobacteria	Perylene-1,2-Dione	-0.741259	0.00580115	0.0339116
Firmicutes	Dimethylprotoporphyrin Ix Dimethyl Ester	-0.622378	0.0306759	0.252985		Other	Aspartylglycosamine	0.664336	0.0184527	0.100439		Desulfobacterota	5s-Hete	0.797203	0.00190037	0.0139978		Deferribacterota	MGDG(18:1(9Z)/18:1(9Z))	-0.740562	0.00587214	0.0339116
Other	Gly Glu Tyr	0.622378	0.0306759	0.252985		Other	Firibastat	0.664336	0.0184527	0.100439		Desulfobacterota	Methiuron	-0.797203	0.00190037	0.0139978		Deferribacterota	PA(22:4(7Z,10Z,13Z,16Z)/PGF1alpha)	-0.740562	0.00587214	0.0339116
Other	Niazirin	0.622378	0.0306759	0.252985		Other	Solacetal D	-0.664336	0.0184527	0.100439		Desulfobacterota	PS(P-18:0/22:2(13Z,16Z))	-0.797203	0.00190037	0.0139978		Proteobacteria	DG(19:0/20:4(6E,8Z,11Z,14Z)+=O(5)/0:0)	-0.734266	0.00654349	0.0347482
Other	Vicriviroc	-0.622378	0.0306759	0.252985		Deferribacterota	Oryzalide B	0.661998	0.0190193	0.100439		Other	Obtustyrene	-0.797203	0.00190037	0.0139978		Proteobacteria	Deoxycholylisoleucine	-0.734266	0.00654349	0.0347482
Actinobacteriota	1beta-Butyl-1alpha,25-Dihydroxyvitamin D3 / 1beta-Butyl-1alpha,25-Dihydroxycholecalciferol	-0.615385	0.0331699	0.252985		Other	Pinoresinol Diglucoside	-0.659854	0.0195502	0.100439		Desulfobacterota	5'-Methylthioadenosine	0.79021	0.00222314	0.0147558		Proteobacteria	Glu Pro Val	-0.734266	0.00654349	0.0347482
Actinobacteriota	Enterodiol Sulfate	0.615385	0.0331699	0.252985		Deferribacterota	17s-Hpdha	0.658505	0.0198896	0.100439		Desulfobacterota	Ciproxifan	-0.79021	0.00222314	0.0147558		Proteobacteria	PI(18:3(6Z,9Z,12Z)/0:0)	-0.734266	0.00654349	0.0347482
Actinobacteriota	Ser Leu Ala	0.615385	0.0331699	0.252985		Deferribacterota	(-)-Salvisyriacolide	0.657353	0.020183	0.100439		Desulfobacterota	Cis-5-Tetradecenoylcarnitine	-0.79021	0.00222314	0.0147558		Proteobacteria	Pro Asp	-0.734266	0.00654349	0.0347482
Actinobacteriota	Solacetal B	-0.615385	0.0331699	0.252985		Deferribacterota	6-Dehydrotestosterone 17-Glucosiduronic Acid	0.657353	0.020183	0.100439		Desulfobacterota	Guanine	0.79021	0.00222314	0.0147558		Proteobacteria	Retosiban	0.734266	0.00654349	0.0347482
Actinobacteriota	Tricoumaroyl Spermidine	-0.615385	0.0331699	0.252985		Deferribacterota	8-Butanoylneosolaniol	0.657353	0.020183	0.100439		Desulfobacterota	Ile Thr Ser	-0.79021	0.00222314	0.0147558		Proteobacteria	Tetradecan-7,9-Diynoic Acid	-0.734266	0.00654349	0.0347482
Firmicutes	Gly Glu Tyr	-0.615385	0.0331699	0.252985		Deferribacterota	D8'-Merulinic Acid A	0.657353	0.020183	0.100439		Desulfobacterota	PI(15:0/0:0)	0.79021	0.00222314	0.0147558		Proteobacteria	(3b,16a,20r)-25-Acetoxy-3,16,20,22-Tetrahydroxy-5-Cucurbiten-11-One 3-Glucoside	0.727273	0.00735503	0.0365379
Firmicutes	Pentalinonsterol	0.615385	0.0331699	0.252985		Deferribacterota	Panaquinquecol 2	0.657353	0.020183	0.100439		Desulfobacterota	PIP(20:0/22:6(5Z,7Z,10Z,13Z,16Z,19Z)-OH(4))	-0.79021	0.00222314	0.0147558		Proteobacteria	3-Methyl-4-(2,6,6-Trimethyl-2-Cyclohexen-1-Yl)-3-Buten-2-One	-0.727273	0.00735503	0.0365379
Other	1beta-Butyl-1alpha,25-Dihydroxyvitamin D3 / 1beta-Butyl-1alpha,25-Dihydroxycholecalciferol	-0.615385	0.0331699	0.252985		Deferribacterota	Physangulide	0.657353	0.020183	0.100439		Desulfobacterota	Polyglycerol Esters Of Fatty Acids	0.79021	0.00222314	0.0147558		Proteobacteria	Bis(Diaminomethylideneamino) Butanedioate	-0.727273	0.00735503	0.0365379
Other	Aleprylic Acid	0.615385	0.0331699	0.252985		Deferribacterota	Retosiban	0.657353	0.020183	0.100439		Other	(11e,13z)-10-Hydroxyoctadeca-11,13-Dienoylcarnitine	0.79021	0.00222314	0.0147558		Proteobacteria	N,N-Dimethyl-Safingol	-0.727273	0.00735503	0.0365379
Other	Cytidine	-0.615385	0.0331699	0.252985		Deferribacterota	Ser Glu Ala	-0.657353	0.020183	0.100439		Desulfobacterota	6,8-Bis(Sulfanyl)Octanal	0.783217	0.00258621	0.0159395		Proteobacteria	PA(22:0/PGE2)	-0.727273	0.00735503	0.0365379
Other	Pro Pro Val	0.615385	0.0331699	0.252985		Deferribacterota	Zaluzanin D	0.657353	0.020183	0.100439		Desulfobacterota	Gamma-Glutamylleucine	0.783217	0.00258621	0.0159395		Proteobacteria	Prolyl-Glutamine	-0.727273	0.00735503	0.0365379
Firmicutes	PS(24:0/20:3(6,8,11)-OH(5))	-0.609096	0.0355341	0.252985		Other	PC(24:0/22:6(5Z,7Z,10Z,13Z,16Z,19Z)-OH(4))	0.657343	0.0201855	0.100439		Desulfobacterota	Leu Val Ala	-0.783217	0.00258621	0.0159395		Proteobacteria	2-Hydroxyadenine	-0.72028	0.00823977	0.0380058
Actinobacteriota	2-Hydroxy-4-Octenoylcarnitine	0.608392	0.035806	0.252985		Other	Omadacycline	-0.65689	0.0203016	0.100439		Desulfobacterota	PI(20:4(5Z,8Z,11Z,14Z)/0:0)	0.783217	0.00258621	0.0159395		Proteobacteria	Chenodeoxycholylisoleucine	-0.72028	0.00823977	0.0380058
Actinobacteriota	Ophthalmic Acid	0.608392	0.035806	0.252985		Other	17,18-Dehydro-Clavulone I	-0.654946	0.0208059	0.101862		Desulfobacterota	Pyrophaeophorbide A	-0.783217	0.00258621	0.0159395		Proteobacteria	Pga1	-0.72028	0.00823977	0.0380058
Firmicutes	9(11)-Dehydroglycyrrhetic Acid	0.608392	0.035806	0.252985		Deferribacterota	Glycerophosphoinositol	0.653192	0.0212685	0.103053		Other	O-Cresolphthalein Complexone	-0.783217	0.00258621	0.0159395		Proteobacteria	Vorapaxar	-0.72028	0.00823977	0.0380058
Actinobacteriota	3-Cyclohexyl-1-Propylsulfonic Acid	0.601399	0.0385885	0.252985		Other	Nicansteroidin A	-0.65035	0.0220342	0.104607		Other	PA(22:4(7Z,10Z,13Z,16Z)/PGF1alpha)	-0.783217	0.00258621	0.0159395		Deferribacterota	Capsicoside A1	0.719759	0.00830862	0.0380058
Actinobacteriota	Coenzyme Q4	-0.601399	0.0385885	0.252985		Other	PI(18:1(9Z)/0:0)	-0.65035	0.0220342	0.104607		Desulfobacterota	Estriol Succinate	0.780057	0.00276436	0.0168654		Deferribacterota	Harderoporphyrin	0.719759	0.00830862	0.0380058
Actinobacteriota	Endoxifen O-Glucuronide	-0.601399	0.0385885	0.252985		Deferribacterota	Arvenin I	-0.649032	0.022396	0.105261		Desulfobacterota	7-O-(2,6-Dideoxy-2-Fluoro-Alpha-L-Talopyranosyl)Adriamycinone-14-O-Hemipimelate	-0.776224	0.00299286	0.0170537		Deferribacterota	N-Eicosapentaenoyl Glutamic Acid	-0.719759	0.00830862	0.0380058
Actinobacteriota	Isoleucyl-Prolyl-Arginine-4-Nitroanilide	-0.601399	0.0385885	0.252985		Deferribacterota	Assamsaponin A	-0.645239	0.0234612	0.107159		Desulfobacterota	Ceanothenic Acid	-0.776224	0.00299286	0.0170537		Deferribacterota	Ophthalmic Acid	-0.719759	0.00830862	0.0380058
Actinobacteriota	Mulberranol	-0.601399	0.0385885	0.252985		Other	Fluocortolone Caproate	0.643357	0.0240032	0.107159		Desulfobacterota	DG(19:0/20:4(6E,8Z,11Z,14Z)+=O(5)/0:0)	0.776224	0.00299286	0.0170537		Proteobacteria	16alpha,27-Dihydroxycholesterol	-0.713287	0.00920178	0.0408771
Actinobacteriota	S-(2-Carboxypropyl)-Cysteamine	0.601399	0.0385885	0.252985		Other	PG(a-13:0/5-iso PGF2VI)	0.643357	0.0240032	0.107159		Desulfobacterota	Ile Val Gly	-0.776224	0.00299286	0.0170537		Proteobacteria	3-(N-N-Octadecylcarbamoyloxy)-2-Methoxypropyl-2-Thiazolinium Ethyl Phosphate	0.713287	0.00920178	0.0408771
Firmicutes	3-Dehydroecdysone	-0.601399	0.0385885	0.252985		Other	PS(20:0/20:3(8Z,11Z,14Z)-2OH(5,6))	0.643357	0.0240032	0.107159		Other	10e-Tridecen-2s-Ol	0.776224	0.00299286	0.0170537		Proteobacteria	Dg(22:3(10z,13z,16z)/22:4(7z,10z,13z,16z)/0:0)[Iso2]	-0.713287	0.00920178	0.0408771
Actinobacteriota	2-Methyl-Hexadecanedioic Acid	0.594406	0.0415215	0.252985		Other	Ser Glu Ala	0.643357	0.0240032	0.107159		Other	3-Hydroxy-4r-Methyl-2-(N-Eicos-11'-Yn-19'-Enyl)But-2-Enolide	-0.776224	0.00299286	0.0170537		Proteobacteria	Tyrosyl-Glutamate	-0.711034	0.00952876	0.0419265
Actinobacteriota	Gly Glu Tyr	0.594406	0.0415215	0.252985		Deferribacterota	PA(14:0/0:0)	0.642791	0.0241679	0.107159		Other	5-Methoxy-3,4-Methylenedioxyamphetamine	-0.776224	0.00299286	0.0170537		Proteobacteria	Deuteroporphyrin Ix	-0.706294	0.0102452	0.0430298
Actinobacteriota	PC(22:4(7Z,10Z,13Z,16Z)/LTE4)	-0.594406	0.0415215	0.252985		Deferribacterota	PG(O-16:0/20:2(11Z,14Z))	-0.640711	0.0247805	0.108545		Other	1-[(2r,4r,5r)-5-(Aminomethyl)-4-Hydroxyoxolan-2-Yl]-5-Methylpyrimidine-2,4-Dione	0.774667	0.00308965	0.0174407		Proteobacteria	Nutriacholic Acid	-0.706294	0.0102452	0.0430298
Actinobacteriota	Sulfamethoxazole N1-Glucuronide	0.594406	0.0415215	0.252985		Other	PA(14:0/0:0)	-0.6381	0.0255651	0.108545		Desulfobacterota	25-Hydroxyvitamin D2-25-Glucuronide	-0.769231	0.00344645	0.0187537		Proteobacteria	PE(24:0/20:3(8Z,11Z,14Z)-2OH(5,6))	-0.706294	0.0102452	0.0430298
Firmicutes	3alpha,7alpha,12alpha,26-Tetrahydroxy-5beta-Cholest-23e-En-27-Oic Acid	-0.594406	0.0415215	0.252985		Deferribacterota	SQMG(16:0/0:0)	-0.63655	0.0260393	0.108545		Other	DG(21:0/18:1(12Z)-O(9S,10R)/0:0)	0.769231	0.00344645	0.0187537		Proteobacteria	PI(16:0/0:0)	-0.706294	0.0102452	0.0430298
Firmicutes	Glu Val Thr	-0.594406	0.0415215	0.252985		Other	(11e,13z)-10-Hydroxyoctadeca-11,13-Dienoylcarnitine	0.636364	0.0260969	0.108545		Other	Dimethylprotoporphyrin Ix Dimethyl Ester	-0.769231	0.00344645	0.0187537		Proteobacteria	PS(15:0/24:1(15Z))	-0.706294	0.0102452	0.0430298
Firmicutes	Sulfoglycolithocholate(2-)	0.594406	0.0415215	0.252985		Other	2-Deoxy-20-Hydroxy-5alpha-Ecdysone 3-Acetate	-0.636364	0.0260969	0.108545		Other	PI(O-16:0/18:2(9Z,12Z))	-0.769231	0.00344645	0.0187537		Deferribacterota	PA(18:3(9Z,12Z,15Z)/24:1(15Z))	-0.703118	0.0107471	0.0443318
Firmicutes	Tiapride	0.594406	0.0415215	0.252985		Other	Dihydrocelastryl Diacetate	0.636364	0.0260969	0.108545		Desulfobacterota	2-Phenyl-4-Piperazin-1-Yl-1h-Benzimidazole	-0.762238	0.00395045	0.0198839		Deferribacterota	PI(20:0/22:6(5Z,8E,10Z,13Z,15E,19Z)-2OH(7S, 17S))	-0.703118	0.0107471	0.0443318
Other	Deoxysappanone B 7,3'-Dimethyl Ether	0.594406	0.0415215	0.252985		Other	Glu Ile Asp	0.636364	0.0260969	0.108545		Desulfobacterota	4'-Hydroxy-R-Phenprocoumon	0.762238	0.00395045	0.0198839		Proteobacteria	3-O-Methylniveusin A	-0.699301	0.0113742	0.0449135
Other	Ile Thr Ser	0.594406	0.0415215	0.252985		Other	Meosuc-Ala-Ala-Pro-Val-Pna	-0.633976	0.0268409	0.11066		Desulfobacterota	Dodecanoylcarnitine	-0.762238	0.00395045	0.0198839		Proteobacteria	Gly Asp Leu	-0.699301	0.0113742	0.0449135
Other	Patulolide C	0.594406	0.0415215	0.252985		Deferribacterota	(9z,12z,15z)-17-Hydroxyoctadeca-9,12,15-Trienoylcarnitine	-0.63239	0.0273439	0.11097		Desulfobacterota	Harderoporphyrin	-0.762238	0.00395045	0.0198839		Proteobacteria	PI(17:0/0:0)	-0.699301	0.0113742	0.0449135
Actinobacteriota	Imidazooxazole	0.587413	0.0446093	0.252985		Deferribacterota	At-Resolvin D1	0.631039	0.0277775	0.11097		Desulfobacterota	Methyl 4-[2-(2-Formyl-Vinyl)-3-Hydroxy-5-Oxo-Cyclopentyl]-Butanoate	-0.762238	0.00395045	0.0198839		Proteobacteria	Polyglycerol Esters Of Fatty Acids	-0.699301	0.0113742	0.0449135
Firmicutes	Aleprylic Acid	-0.587413	0.0446093	0.252985		Other	(13z)-Octadec-13-Enoylcarnitine	0.629371	0.0283197	0.11097		Desulfobacterota	Ursocholic Acid	0.762238	0.00395045	0.0198839		Proteobacteria	Pretyrosine	-0.699301	0.0113742	0.0449135
Firmicutes	Glu Glu Ile	-0.587413	0.0446093	0.252985		Other	Asperitaconic Acid B	0.629371	0.0283197	0.11097		Other	Asp Ser Ile	-0.762238	0.00395045	0.0198839		Deferribacterota	PI(20:4(5Z,8Z,11Z,14Z)/0:0)	-0.694797	0.0121486	0.0471653
Other	Dg(22:3(10z,13z,16z)/22:4(7z,10z,13z,16z)/0:0)[Iso2]	0.587413	0.0446093	0.252985		Other	Rishitin	-0.629371	0.0283197	0.11097		Other	Dg(22:3(10z,13z,16z)/22:4(7z,10z,13z,16z)/0:0)[Iso2]	-0.762238	0.00395045	0.0198839		Deferribacterota	PS(15:0/24:1(15Z))	-0.694797	0.0121486	0.0471653
Other	N-(3-Hydroxy-Heptanoyl)-Homoserine Lactone	0.587413	0.0446093	0.252985		Deferribacterota	Gluten Exorphin B5	0.629331	0.0283328	0.11097		Other	MG(0:0/18:1(11Z)/0:0)	0.762238	0.00395045	0.0198839		Proteobacteria	9-Thiastearic Acid	-0.692308	0.012593	0.0480825
Other	Octadec-9-Enoic Acid	0.587413	0.0446093	0.252985		Deferribacterota	Dapholosericin A	-0.628229	0.028695	0.11146		Desulfobacterota	(20r,24r)-20-Fluoro-1alpha,24-Dihydroxy-26,27-Cyclovitamin D3	0.755245	0.00450844	0.0212742		Proteobacteria	Boviquinone 4	-0.692308	0.012593	0.0480825
Actinobacteriota	12-Hydroxy-13-O-D-Glucuronoside-Octadec-9z-Enoate	-0.58042	0.047856	0.252985		Other	Gluten Exorphin B5	-0.623469	0.0302994	0.116342		Desulfobacterota	1beta,3alpha,7alpha,12alpha-Tetrahydroxy-5beta-Cholan-24-Oic Acid	0.755245	0.00450844	0.0212742		Proteobacteria	Dihydrocelastryl Diacetate	-0.685315	0.013906	0.0513965
Firmicutes	(22alpha)-Hydroxy-Cholestanol	0.58042	0.047856	0.252985		Deferribacterota	Taprostene	0.62175	0.0308942	0.116342		Desulfobacterota	26:6(8z,11z,14z,17z,20z,23z)	0.755245	0.00450844	0.0212742		Proteobacteria	Gamma-Glutamylleucine	-0.685315	0.013906	0.0513965
Firmicutes	(24s)-24,25-Dihydroxyvitamin D3 / (24s)-24,25-Dihydroxycholecalciferol	0.58042	0.047856	0.252985		Deferribacterota	Canesceol	0.619908	0.0315405	0.116342		Desulfobacterota	Chenodeoxycholylisoleucine	0.755245	0.00450844	0.0212742		Proteobacteria	Ganoderic Acid G	-0.685315	0.013906	0.0513965
Firmicutes	Hydroxyhexamide	0.58042	0.047856	0.252985		Deferribacterota	Dolutegravir	-0.619908	0.0315405	0.116342		Desulfobacterota	H-Val-Pro-Asn-Leu-Pro-Gln-Arg-Phe-Nh2	-0.755245	0.00450844	0.0212742		Proteobacteria	PS(18:2(9Z,12Z)/22:6(5Z,7Z,10Z,13Z,16Z,19Z)-OH(4))	-0.685315	0.013906	0.0513965
Firmicutes	Methyl 4-[2-(2-Formyl-Vinyl)-3-Hydroxy-5-Oxo-Cyclopentyl]-Butanoate	0.58042	0.047856	0.252985		Other	11-F4-Neurop	-0.616347	0.0328184	0.116342		Desulfobacterota	Val Val Thr	-0.755245	0.00450844	0.0212742		Proteobacteria	(5z,8z,10e,14z,17z)-12-Hydroxyicosa-5,8,10,14,17-Pentaenoylcarnitine	-0.678322	0.0153173	0.054143
Firmicutes	S-(2-Carboxypropyl)-Cysteamine	-0.58042	0.047856	0.252985		Deferribacterota	(5z,8z,10e,14z,17z)-12-Hydroxyicosa-5,8,10,14,17-Pentaenoylcarnitine	-0.615748	0.0330368	0.116342		Other	Gly Asp Leu	-0.755245	0.00450844	0.0212742		Proteobacteria	26,26,26,27,27,27-Hexafluoro-1alpha,25-Dihydroxy-16,17,23,23,24,24-Hexadehydrovitamin D3	-0.678322	0.0153173	0.054143
Firmicutes	Valylleucine	0.58042	0.047856	0.252985		Deferribacterota	(R)-Glabridin	-0.615748	0.0330368	0.116342		Other	Thr Asp Leu	-0.755245	0.00450844	0.0212742		Proteobacteria	Diflufenican	-0.678322	0.0153173	0.054143
Other	(3a,5b,7a)-23-Carboxy-7-Hydroxy-24-Norcholan-3-Yl-B-D-Glucopyranosiduronic Acid	0.58042	0.047856	0.252985		Deferribacterota	Diclazuril	-0.615748	0.0330368	0.116342		Desulfobacterota	(S)-Argpyrimidine	-0.748252	0.00512408	0.0217954		Proteobacteria	Pro Val Pro	-0.678322	0.0153173	0.054143
Other	2'-(E)-Feruloyl-3-(Arabinosylxylose)	-0.58042	0.047856	0.252985		Deferribacterota	N-[4-[2-(6-Cyano-3,4-Dihydro-1h-Isoquinolin-2-Yl)Ethyl]Cyclohexyl]Quinoline-4-Carboxamide	-0.615748	0.0330368	0.116342		Desulfobacterota	20-Hydroxy-Eicosanoic Acid	0.748252	0.00512408	0.0217954		Deferribacterota	Adouetine X	-0.678155	0.0153522	0.054143
Other	5-O-Methylleridol	0.58042	0.047856	0.252985		Deferribacterota	Phenethylamine Glucuronide	0.615748	0.0330368	0.116342		Desulfobacterota	24-Methylene-Cholesterol Sulfate	-0.748252	0.00512408	0.0217954		Deferribacterota	PC(16:1(9Z)/0:0)	0.678155	0.0153522	0.054143
Other	7,8-Dihydrovomifoliol 9-[Rhamnosyl-(1->6)-Glucoside]	-0.58042	0.047856	0.252985		Deferribacterota	Pyrophaeophorbide A	-0.615748	0.0330368	0.116342		Desulfobacterota	3a,7b,21-Trihydroxy-5b-Cholanoic Acid	0.748252	0.00512408	0.0217954		Deferribacterota	L-Tryptophan	-0.673994	0.0162419	0.0568465
Other	Arginylleucine	-0.58042	0.047856	0.252985		Other	Acaciabiuronic Acid	0.615385	0.0331699	0.116342		Desulfobacterota	4-Megastigmene-6a,9r-Diol 9-[Apiosyl-(1->6)-Glucoside]	-0.748252	0.00512408	0.0217954		Proteobacteria	16-Glutaryloxy-1alpha,25-Dihydroxyvitamin D3	0.671329	0.0168315	0.057601
Other	Tazemetostat	0.58042	0.047856	0.252985		Other	S-(2-Carboxypropyl)-Cysteamine	0.615385	0.0331699	0.116342		Desulfobacterota	GM4(d18:1/16:0)	-0.748252	0.00512408	0.0217954		Proteobacteria	Mk 0457	-0.671329	0.0168315	0.057601
						Deferribacterota	Ibha#28	0.611588	0.0345833	0.120401		Desulfobacterota	PC(0:0/16:0)	-0.748252	0.00512408	0.0217954		Proteobacteria	PI(20:2(11Z,14Z)/22:6(5Z,7Z,10Z,13Z,16Z,19Z)-OH(4))	-0.671329	0.0168315	0.057601
						Other	PG(15:0/0:0)	0.608392	0.035806	0.123741		Desulfobacterota	Sphingosine Phosphate	-0.748252	0.00512408	0.0217954		Deferribacterota	16:2-Glc-Campesterol	-0.665674	0.0181341	0.0604621
						Deferribacterota	DGMG(16:0/0:0)	-0.607427	0.036181	0.124125		Other	Chenodeoxycholylisoleucine	-0.748252	0.00512408	0.0217954		Deferribacterota	26,26,26,27,27,27-Hexafluoro-1alpha,25-Dihydroxy-16,17,23,23,24,24-Hexadehydrovitamin D3	-0.665674	0.0181341	0.0604621
						Other	Cochliobolin A	-0.605955	0.0367585	0.125192		Other	Chlorin E6	0.748252	0.00512408	0.0217954		Proteobacteria	(-)-Parthenolide	-0.664336	0.0184527	0.0604621
						Deferribacterota	3-Hydroxyhexadecanoyl Carnitine	-0.603267	0.0378306	0.127003		Other	Mytilin A	-0.748252	0.00512408	0.0217954		Proteobacteria	25-Deoxyecdysone	-0.664336	0.0184527	0.0604621
						Deferribacterota	Fluocortolone Caproate	-0.603267	0.0378306	0.127003		Other	PE(16:0/0:0)	0.748252	0.00512408	0.0217954		Proteobacteria	DGMG(16:0/0:0)	-0.664336	0.0184527	0.0604621
						Other	Phenylbutyrylglutamine	-0.601399	0.0385885	0.128628		Other	PE(24:0/20:3(8Z,11Z,14Z)-2OH(5,6))	-0.748252	0.00512408	0.0217954		Proteobacteria	N-(3-Hydroxy-Heptanoyl)-Homoserine Lactone	-0.664336	0.0184527	0.0604621
						Deferribacterota	Paliperidone	0.599651	0.0393073	0.130102		Other	Pro Val Pro	-0.748252	0.00512408	0.0217954		Deferribacterota	Glu Ile Asp	-0.657353	0.020183	0.0621713
						Deferribacterota	Hydroxyprolyl-Glutamine	-0.594946	0.0412895	0.130794		Desulfobacterota	2-O-(Beta-D-Galactopyranosyl-(1->6)-Beta-D-Galactopyranosyl) 2s-Hydroxytridecanoic Acid	-0.741259	0.00580115	0.0229013		Deferribacterota	L-Thymidine	-0.657353	0.020183	0.0621713
						Other	(5z,8z,10e,14z,17z)-12-Hydroxyicosa-5,8,10,14,17-Pentaenoylcarnitine	0.594406	0.0415215	0.130794		Desulfobacterota	Ile Leu Gln	-0.741259	0.00580115	0.0229013		Deferribacterota	PI(16:1(9Z)/20:4(6E,8Z,11Z,14Z)+=O(5))	-0.657353	0.020183	0.0621713
						Other	5-(3,4-Dimethyl-5-Pentylfuran-2-Yl)Pentanoylcarnitine	0.594406	0.0415215	0.130794		Desulfobacterota	Notoginsenoside R10	0.741259	0.00580115	0.0229013		Deferribacterota	PS(18:4(6Z,9Z,12Z,15Z)/22:6(5Z,7Z,10Z,13Z,16Z,19Z)-OH(4))	-0.657353	0.020183	0.0621713
						Other	Cromakalim	0.594406	0.0415215	0.130794		Desulfobacterota	PC(14:0/0:0)	-0.741259	0.00580115	0.0229013		Deferribacterota	Val Glu Val	-0.657353	0.020183	0.0621713
						Other	Panaquinquecol 2	-0.594406	0.0415215	0.130794		Desulfobacterota	Pc(Dime(11,5)/Pge1)	-0.741259	0.00580115	0.0229013		Proteobacteria	Asn Asp Phe	-0.657343	0.0201855	0.0621713
						Deferribacterota	(E)-Arachidin Ii	-0.590785	0.0431005	0.130794		Desulfobacterota	Phenethylamine Glucuronide	0.741259	0.00580115	0.0229013		Proteobacteria	PGP(a-25:0/18:1(12Z)-2OH(9,10))	-0.657343	0.0201855	0.0621713
						Deferribacterota	5-[(4-Hydroxypheny)Ethenyl]-2-(3-Methyl-1-Butenyl)-1,3-Benzenediol	-0.590785	0.0431005	0.130794		Other	Acetylshikonin	-0.741259	0.00580115	0.0229013		Proteobacteria	PS(20:0/20:3(8Z,11Z,14Z)-2OH(5,6))	-0.657343	0.0201855	0.0621713
						Deferribacterota	Macrophorin D	0.590785	0.0431005	0.130794		Other	GM4(d18:1/16:0)	0.741259	0.00580115	0.0229013		Proteobacteria	Stoloniferone G	-0.657343	0.0201855	0.0621713
						Deferribacterota	Aminomethyl Fluorescein	-0.589737	0.0435655	0.130794		Other	Glycerophosphocholine	-0.741259	0.00580115	0.0229013		Proteobacteria	3alpha,7alpha,12alpha-Trihydroxy-24-Methyl-5beta-Cholest-23-En-26-Oic Acid	-0.65035	0.0220342	0.065904
						Other	Canesceol	-0.587413	0.0446093	0.130794		Other	PC(22:0/6 keto-PGF1alpha)	-0.741259	0.00580115	0.0229013		Proteobacteria	Artenolide	-0.65035	0.0220342	0.065904
						Other	D8'-Merulinic Acid A	-0.587413	0.0446093	0.130794		Other	Pro Ile Gly	-0.741259	0.00580115	0.0229013		Proteobacteria	Flunixin	-0.65035	0.0220342	0.065904
						Other	1a,1b-Dihomo-Pgj2	-0.587342	0.0446412	0.130794		Other	Chromomycin A3	0.739055	0.00602782	0.0236416		Deferribacterota	3-Hydroxyhexadecanoyl Carnitine	-0.649032	0.022396	0.065904
						Deferribacterota	(R)-1-O-[B-D-Apiofuranosyl-(1->2)-B-D-Glucopyranoside]-1,3-Octanediol	-0.586625	0.044967	0.130794		Desulfobacterota	(24r)-1alpha,24,25-Trihydroxyvitamin D2 / (24r)-1alpha,24,25-Trihydroxyergocalciferol	0.734266	0.00654349	0.0238088		Deferribacterota	3alpha,7alpha,12alpha-Trihydroxy-5beta-Cholestan-26-Oic Acid	-0.649032	0.022396	0.065904
						Deferribacterota	DG(19:0/PGF2alpha/0:0)	-0.586625	0.044967	0.130794		Desulfobacterota	1-O-(2r-Hydroxy-Hexadecyl)-Sn-Glycerol	-0.734266	0.00654349	0.0238088		Deferribacterota	7-[(1r,2r,3r)-3-Hydroxy-2-[(3s)-3-Hydroxyoctyl]-5-Oxocyclopentyl]Heptanoylcarnitine	-0.649032	0.022396	0.065904
						Deferribacterota	Geodisterol-O-Sulfite	-0.586625	0.044967	0.130794		Desulfobacterota	DG(15:0/18:1(12Z)-O(9S,10R)/0:0)	-0.734266	0.00654349	0.0238088		Deferribacterota	Eurysterol B Sulfonic Acid	-0.649032	0.022396	0.065904
						Deferribacterota	Lyngbic Acid	-0.586625	0.044967	0.130794		Desulfobacterota	Deoxycholylisoleucine	0.734266	0.00654349	0.0238088		Deferribacterota	Asp Pro Ile	-0.644871	0.0235663	0.0688787
						Deferribacterota	Meosuc-Ala-Ala-Pro-Val-Pna	0.583485	0.0464128	0.130794		Desulfobacterota	Deoxycholyltyrosine	0.734266	0.00654349	0.0238088		Proteobacteria	Antibiotic Sb 202742	-0.643357	0.0240032	0.0688787
						Deferribacterota	3a,7b,21-Trihydroxy-5b-Cholanoic Acid	0.582464	0.04689	0.130794		Desulfobacterota	Glycerophosphocholine	0.734266	0.00654349	0.0238088		Proteobacteria	PG(a-15:0/PGE2)	-0.643357	0.0240032	0.0688787
						Deferribacterota	L-Thymidine	-0.582464	0.04689	0.130794		Desulfobacterota	Ile Ala Thr	-0.734266	0.00654349	0.0238088		Proteobacteria	Val Glu Val	-0.643357	0.0240032	0.0688787
						Deferribacterota	PS(22:0/18:1(12Z)-2OH(9,10))	-0.582464	0.04689	0.130794		Desulfobacterota	PG(15:0/0:0)	-0.734266	0.00654349	0.0238088		Deferribacterota	PE(24:0/20:3(8Z,11Z,14Z)-2OH(5,6))	-0.640711	0.0247805	0.0702367
						Other	2-Hydroxy-5-Methoxy-3-(2r-Acetoxy-Pentadecyl)-1,4-Benzoquinone	-0.581437	0.0473736	0.130794		Desulfobacterota	Pro Val Pro	0.734266	0.00654349	0.0238088		Deferribacterota	PG(O-16:0/20:2(11Z,14Z))	-0.640711	0.0247805	0.0702367
						Other	(-)-Parthenolide	0.58042	0.047856	0.130794		Other	16:2-Glc-Campesterol	-0.734266	0.00654349	0.0238088		Proteobacteria	4-Amino-1-[(2r,3s,4s,5r)-3,4-Dihydroxy-5-(Hydroxymethyl)Oxolan-2-Yl]Oxypyrimidin-2-One	-0.636364	0.0260969	0.0726311
						Other	CDP-DG(18:0/22:3(10Z,13Z,16Z))	0.58042	0.047856	0.130794		Other	Hematoporphyrin	0.734266	0.00654349	0.0238088		Proteobacteria	N-(3-Oxo-Heptanoyl)-Homoserine Thiolactone	-0.636364	0.0260969	0.0726311
						Other	Geodisterol-O-Sulfite	0.58042	0.047856	0.130794		Other	PC(0:0/16:0)	0.734266	0.00654349	0.0238088		Proteobacteria	Ursodeoxycholic Acid	-0.636364	0.0260969	0.0726311
						Other	L-Thymidine	0.58042	0.047856	0.130794		Desulfobacterota	5-((2-(Diethylamino)Ethyl)Amino)-8-Hydroxy-6h-Imidazo[4,5,1-De]Acridin-6-One	-0.727273	0.00735503	0.0248181		Deferribacterota	Cysteine-S-Sulfate	-0.63239	0.0273439	0.0756459
						Other	SQMG(16:0/0:0)	0.58042	0.047856	0.130794		Desulfobacterota	9-Thiastearic Acid	0.727273	0.00735503	0.0248181		Proteobacteria	2-Formaminobenzoylacetate	-0.629371	0.0283197	0.0757547
						Other	Thapsic Acid	0.58042	0.047856	0.130794		Desulfobacterota	Dihomodeoxycholic Acid	0.727273	0.00735503	0.0248181		Proteobacteria	3-[2-[(2r)-2-Phenyl-4-[(4-Pyridin-4-Ylphenyl)Methyl]Morpholin-2-Yl]Ethyl]-1h-Quinazoline-2,4-Dione	-0.629371	0.0283197	0.0757547
						Other	Zaluzanin D	-0.58042	0.047856	0.130794		Desulfobacterota	Gamma-Glutamylvaline	0.727273	0.00735503	0.0248181		Proteobacteria	Dolichosterone	-0.629371	0.0283197	0.0757547
						Other	6e,8e,12e,14e-Hexadecatetraen-10-Ynoic Acid	-0.580163	0.0479782	0.130794		Desulfobacterota	Ganoderic Acid H	-0.727273	0.00735503	0.0248181		Proteobacteria	Eurysterol B Sulfonic Acid	-0.629371	0.0283197	0.0757547
						Deferribacterota	Hydroxygaleon	-0.578304	0.0488702	0.130794		Desulfobacterota	Gly Asp Leu	0.727273	0.00735503	0.0248181		Proteobacteria	Pc(Dime(13,5)/Pge2)	-0.629371	0.0283197	0.0757547
						Deferribacterota	Kushenol C	0.578304	0.0488702	0.130794		Desulfobacterota	Ile Gly	0.727273	0.00735503	0.0248181		Deferribacterota	Azelaic Acid	-0.628229	0.028695	0.0757547
						Deferribacterota	Mulberranol	0.578304	0.0488702	0.130794		Desulfobacterota	Tridecanoylcarnitine	-0.727273	0.00735503	0.0248181		Deferribacterota	Diflufenican	-0.628229	0.028695	0.0757547
						Deferribacterota	PS(14:0/20:4(6E,8Z,11Z,14Z)+=O(5))	-0.578304	0.0488702	0.130794		Other	3-Cyclohexyl-1-Propylsulfonic Acid	-0.727273	0.00735503	0.0248181		Deferribacterota	Prolyl-Glutamine	-0.628229	0.028695	0.0757547
						Deferribacterota	3-(4-Carboxybenzylidene)-6-Hydroxycamphor	0.57808	0.0489781	0.130794		Other	4-Amino-1-[(2r,3s,4s,5r)-3,4-Dihydroxy-5-(Hydroxymethyl)Oxolan-2-Yl]Oxypyrimidin-2-One	-0.727273	0.00735503	0.0248181		Deferribacterota	[6]-Gingerdiol 5-O-Beta-D-Glucopyranoside	-0.627247	0.029021	0.0761801
												Other	Flunixin	-0.727273	0.00735503	0.0248181		Deferribacterota	Cimimanol D	0.624069	0.0300936	0.0774441
												Other	Glu Pro Val	-0.727273	0.00735503	0.0248181		Proteobacteria	(1s,3r,4r)-8,10-Dihydroxyfenchone 10-O-B-D-Glucoside	-0.622378	0.0306759	0.0774441
												Other	PE(O-16:0/0:0)	0.727273	0.00735503	0.0248181		Proteobacteria	16:2-Glc-Campesterol	-0.622378	0.0306759	0.0774441
												Desulfobacterota	1alpha,25-Dihydroxy-24-Oxo-23-Azavitamin D2 / 1alpha,25-Dihydroxy-24-Oxo-23-Azaergocalciferol	-0.72028	0.00823977	0.0267571		Proteobacteria	Erythro-9-Hydroxy-Nonyl-Adenine	-0.622378	0.0306759	0.0774441
												Desulfobacterota	Beta-Muricholic Acid	0.72028	0.00823977	0.0267571		Proteobacteria	L-Thymidine	-0.622378	0.0306759	0.0774441
												Desulfobacterota	Kaempferol 3-O-Sulfate	-0.72028	0.00823977	0.0267571		Proteobacteria	Saxitoxin	-0.622378	0.0306759	0.0774441
												Desulfobacterota	PC(2:0/18:1(12Z)-O(9S,10R))	0.72028	0.00823977	0.0267571		Proteobacteria	Tyr-Gly-Gly-Trp-Leu	-0.622378	0.0306759	0.0774441
												Other	2-Hydroxyadenine	-0.72028	0.00823977	0.0267571		Deferribacterota	Glycylproline	-0.619908	0.0315405	0.0787661
												Other	Deoxycholylarginine	-0.72028	0.00823977	0.0267571		Deferribacterota	Vorapaxar	-0.619908	0.0315405	0.0787661
												Other	Picolinic Acid	-0.72028	0.00823977	0.0267571		Proteobacteria	Asp Pro Ile	-0.615385	0.0331699	0.0811041
												Desulfobacterota	15-Hydroxy-Pentadecanoic Acid	-0.713287	0.00920178	0.0286488		Proteobacteria	Cholylcysteine	-0.615385	0.0331699	0.0811041
												Desulfobacterota	2(1h)-Pyrimidinone,5-[3-[(1s,2s,4r)-Bicyclo[2.2.1]Hept-2-Yloxy]-4-Methoxyphenyl]Tetrahydro-	-0.713287	0.00920178	0.0286488		Proteobacteria	Gamma-Glutamylvaline	-0.615385	0.0331699	0.0811041
												Desulfobacterota	N1,N10-Dicoumaroylspermidine	-0.713287	0.00920178	0.0286488		Deferribacterota	2-Acetyl-1,5,6,7-Tetrahydro-6-Hydroxy-7-(Hydroxymethyl)-4h-Azepine-4-One	-0.611588	0.0345833	0.0811041
												Desulfobacterota	Pe-Nme2(13d5/13d5)	-0.713287	0.00920178	0.0286488		Deferribacterota	2-Aminoflubendazole	0.611588	0.0345833	0.0811041
												Desulfobacterota	Val Ile Thr	-0.713287	0.00920178	0.0286488		Deferribacterota	3alpha,7alpha-Dihydroxy-12-Oxo-5beta-Cholan-24-Oic Acid	-0.611588	0.0345833	0.0811041
												Other	7-(4-Hydroxy-3-Methoxyphenyl)-5-Methoxy-1-Phenyl-3-Heptanone	-0.713287	0.00920178	0.0286488		Deferribacterota	7-(4-Hydroxy-3-Methoxyphenyl)-5-Methoxy-1-Phenyl-3-Heptanone	-0.611588	0.0345833	0.0811041
												Other	Ceanothenic Acid	0.713287	0.00920178	0.0286488		Deferribacterota	Chenodeoxycholylarginine	-0.611588	0.0345833	0.0811041
												Other	Pe-Nme2(13d5/13d5)	0.713287	0.00920178	0.0286488		Deferribacterota	DG(8:0/6 keto-PGF1alpha/0:0)	-0.611588	0.0345833	0.0811041
												Desulfobacterota	DG(8:0/PGJ2/0:0)	-0.706294	0.0102452	0.0304832		Deferribacterota	Indoleacrylic Acid	-0.611588	0.0345833	0.0811041
												Desulfobacterota	Mytilin A	0.706294	0.0102452	0.0304832		Deferribacterota	Nicotyrine	-0.611588	0.0345833	0.0811041
												Desulfobacterota	N-Alpha-Acetyl-L-Lysine	0.706294	0.0102452	0.0304832		Deferribacterota	PI(20:0/20:4(6Z,8E,10E,14Z)-2OH(5S,12R))	-0.611588	0.0345833	0.0811041
												Desulfobacterota	Sphinganine	0.706294	0.0102452	0.0304832		Proteobacteria	5,5'-(4-Tetradecene-1,4-Diyl)Bis[1,3-Benzenediol]	-0.608392	0.035806	0.0818929
												Desulfobacterota	Thr Asp Leu	0.706294	0.0102452	0.0304832		Proteobacteria	5-O-Methylleridol	-0.608392	0.035806	0.0818929
												Other	2-Formaminobenzoylacetate	-0.706294	0.0102452	0.0304832		Proteobacteria	Cimimanol D	0.608392	0.035806	0.0818929
												Other	Chenodeoxycholylarginine	-0.706294	0.0102452	0.0304832		Proteobacteria	PI(O-18:0/16:0)	-0.608392	0.035806	0.0818929
												Other	DG(8:0/15:0/0:0)	0.706294	0.0102452	0.0304832		Proteobacteria	Vibegron	-0.608392	0.035806	0.0818929
												Other	DG(8:0/6 keto-PGF1alpha/0:0)	-0.706294	0.0102452	0.0304832		Deferribacterota	3alpha-Hydroxy-12-Oxo-5beta-Cholan-24-Oic Acid	-0.603267	0.0378306	0.0840937
												Desulfobacterota	3alpha,6alpha-Dihydroxy-7-Oxo-5beta-Cholan-24-Oic Acid	0.699301	0.0113742	0.0325593		Deferribacterota	4'-Hydroxy-R-Phenprocoumon	-0.603267	0.0378306	0.0840937
												Desulfobacterota	Arvenin I	-0.699301	0.0113742	0.0325593		Deferribacterota	Erythro-9-Hydroxy-Nonyl-Adenine	-0.603267	0.0378306	0.0840937
												Desulfobacterota	Huperzine A	-0.699301	0.0113742	0.0325593		Deferribacterota	Mk 0457	-0.603267	0.0378306	0.0840937
												Desulfobacterota	Nicotinic Acid	0.699301	0.0113742	0.0325593		Deferribacterota	Thr Asp Leu	-0.603267	0.0378306	0.0840937
												Desulfobacterota	Nutriacholic Acid	0.699301	0.0113742	0.0325593		Proteobacteria	Cay10633	-0.601399	0.0385885	0.0840937
												Desulfobacterota	Pedunculoside	-0.699301	0.0113742	0.0325593		Proteobacteria	Deoxysappanone B 7,3'-Dimethyl Ether	-0.601399	0.0385885	0.0840937
												Desulfobacterota	Pro Ile Gly	0.699301	0.0113742	0.0325593		Proteobacteria	N,N-Dimethylsphingosine	-0.601399	0.0385885	0.0840937
												Other	PC(19:1(9Z)/0:0)	0.699301	0.0113742	0.0325593		Proteobacteria	Raddeanin A	-0.601399	0.0385885	0.0840937
												Desulfobacterota	7-Sulfocholic Acid	0.692308	0.012593	0.0348908		Proteobacteria	Thr Asp Leu	-0.601399	0.0385885	0.0840937
												Desulfobacterota	Annocherin A	0.692308	0.012593	0.0348908		Deferribacterota	Deoxysappanone B 7,3'-Dimethyl Ether	-0.594946	0.0412895	0.0875933
												Desulfobacterota	Medroxalol	-0.692308	0.012593	0.0348908		Deferribacterota	Hydroxyprolyl-Glutamine	-0.594946	0.0412895	0.0875933
												Desulfobacterota	PC(19:1(9Z)/0:0)	-0.692308	0.012593	0.0348908		Deferribacterota	Retosiban	0.594946	0.0412895	0.0875933
												Desulfobacterota	PE(24:0/20:3(8Z,11Z,14Z)-2OH(5,6))	0.692308	0.012593	0.0348908		Proteobacteria	25-Acetylvulgaroside	-0.594406	0.0415215	0.0875933
												Desulfobacterota	Sildenafil	0.692308	0.012593	0.0348908		Proteobacteria	Ganoderic Acid Alpha	-0.594406	0.0415215	0.0875933
												Other	N-Alpha-Acetyl-L-Lysine	-0.692308	0.012593	0.0348908		Proteobacteria	N-Eicosapentaenoyl Glutamic Acid	-0.594406	0.0415215	0.0875933
												Desulfobacterota	(3beta,22r,23r,24s)-3,22,23-Trihydroxystigmastan-6-One	-0.685315	0.013906	0.0363602		Proteobacteria	PE(22:0/20:3(5Z,8Z,11Z)-O(14R,15S))	0.594406	0.0415215	0.0875933
												Desulfobacterota	Boviquinone 4	0.685315	0.013906	0.0363602		Deferribacterota	Antibiotic Sb 202742	-0.590785	0.0431005	0.090511
												Desulfobacterota	Ceanothine E	-0.685315	0.013906	0.0363602		Proteobacteria	PGP(i-12:0/20:3(6,8,11)-OH(5))	0.589708	0.0435783	0.0911004
												Desulfobacterota	Flunixin	0.685315	0.013906	0.0363602		Proteobacteria	4-Trimethylammoniobutanoic Acid	-0.587413	0.0446093	0.0911174
												Desulfobacterota	Galactose-Beta-1,4-Xylose	-0.685315	0.013906	0.0363602		Proteobacteria	Capsicoside A1	0.587413	0.0446093	0.0911174
												Desulfobacterota	MG(20:4(5Z,8Z,11Z,14Z)-OH(20)/0:0/0:0)	-0.685315	0.013906	0.0363602		Proteobacteria	PC(22:0/6 keto-PGF1alpha)	-0.587413	0.0446093	0.0911174
												Desulfobacterota	N,N-Dimethyl-Safingol	0.685315	0.013906	0.0363602		Proteobacteria	Picolinic Acid	-0.587413	0.0446093	0.0911174
												Desulfobacterota	TG(10:0/13:0/8:0)	-0.685315	0.013906	0.0363602		Deferribacterota	(3a,5b,7a)-23-Carboxy-7-Hydroxy-24-Norcholan-3-Yl-B-D-Glucopyranosiduronic Acid	-0.586625	0.044967	0.0911174
												Desulfobacterota	Trp Thr	-0.685315	0.013906	0.0363602		Deferribacterota	Ganoderic Acid G	-0.586625	0.044967	0.0911174
												Other	LysoPC(0:0/16:1)	0.685315	0.013906	0.0363602		Deferribacterota	Phooa-Pe	-0.586625	0.044967	0.0911174
												Other	PC(2:0/18:1(12Z)-O(9S,10R))	-0.685315	0.013906	0.0363602		Deferribacterota	Ile Pro Asp	-0.582464	0.04689	0.0937799
												Other	PI(18:1(9Z)/0:0)	-0.685315	0.013906	0.0363602		Deferribacterota	N,N-Dimethylsphingosine	-0.582464	0.04689	0.0937799
												Other	PI(20:0/20:3(8Z,11Z,14Z)-2OH(5,6))	-0.685315	0.013906	0.0363602		Deferribacterota	Pretyrosine	-0.582464	0.04689	0.0937799
												Desulfobacterota	2-O-(Beta-D-Galactopyranosyl-(1->6)-Beta-D-Galactopyranosyl) 2s,3r-Dihydroxytridecanoic Acid	-0.678322	0.0153173	0.0380727		Deferribacterota	3alpha,6alpha-Dihydroxy-7-Oxo-5beta-Cholan-24-Oic Acid	-0.578304	0.0488702	0.0969014
												Desulfobacterota	4-Amino-1-[(2r,3s,4s,5r)-3,4-Dihydroxy-5-(Hydroxymethyl)Oxolan-2-Yl]Oxypyrimidin-2-One	0.678322	0.0153173	0.0380727		Deferribacterota	Hydroxyhexamide	0.578304	0.0488702	0.0969014
												Desulfobacterota	Feruloyl-2-Hydroxyputrescine	0.678322	0.0153173	0.0380727
												Desulfobacterota	Glu Pro Val	0.678322	0.0153173	0.0380727
												Desulfobacterota	Ketoleucine	0.678322	0.0153173	0.0380727
												Desulfobacterota	Officinoterpenoside C	-0.678322	0.0153173	0.0380727
												Desulfobacterota	Trans-Hexadec-2-Enoyl Carnitine	-0.678322	0.0153173	0.0380727
												Other	Boviquinone 4	-0.678322	0.0153173	0.0380727
												Other	DG(15:0/18:1(12Z)-O(9S,10R)/0:0)	0.678322	0.0153173	0.0380727
												Other	Nutriacholic Acid	-0.678322	0.0153173	0.0380727
												Other	PA(18:3(9Z,12Z,15Z)/24:1(15Z))	-0.678322	0.0153173	0.0380727
												Other	PE(20:1(11Z)/PGF1alpha)	0.678322	0.0153173	0.0380727
												Desulfobacterota	Adouetine X	0.671329	0.0168315	0.0403421
												Desulfobacterota	Bisazobiphenyl	0.671329	0.0168315	0.0403421
												Desulfobacterota	Firibastat	-0.671329	0.0168315	0.0403421
												Desulfobacterota	Ic202b	-0.671329	0.0168315	0.0403421
												Desulfobacterota	Tropicamide	-0.671329	0.0168315	0.0403421
												Other	16alpha,27-Dihydroxycholesterol	-0.671329	0.0168315	0.0403421
												Other	Cytosine	-0.671329	0.0168315	0.0403421
												Other	Deoxycholylisoleucine	-0.671329	0.0168315	0.0403421
												Other	Desmethylnortriptyline	0.671329	0.0168315	0.0403421
												Desulfobacterota	12-Hydroxy-13-O-D-Glucuronoside-Octadec-9z-Enoate	-0.664336	0.0184527	0.0431994
												Desulfobacterota	Cucurbitacin E	-0.664336	0.0184527	0.0431994
												Desulfobacterota	N5-Formyl-N5-Hydroxy-L-Ornithine	0.664336	0.0184527	0.0431994
												Desulfobacterota	PE(22:0/20:3(5Z,8Z,11Z)-O(14R,15S))	-0.664336	0.0184527	0.0431994
												Desulfobacterota	Stizolamine	0.664336	0.0184527	0.0431994
												Other	Ile Pro Asp	-0.664336	0.0184527	0.0431994
												Desulfobacterota	1-[(2r,4r,5r)-5-(Aminomethyl)-4-Hydroxyoxolan-2-Yl]-5-Methylpyrimidine-2,4-Dione	-0.661988	0.0190217	0.0443595
												Desulfobacterota	3alpha,12alpha-Dihydroxy-7-Oxo-5beta-Cholan-24-Oic Acid	0.657343	0.0201855	0.0451557
												Desulfobacterota	3alpha,7alpha,12alpha-Trihydroxy-5beta-Cholestan-26-Oic Acid	0.657343	0.0201855	0.0451557
												Desulfobacterota	Glucosaminylmuramyl-2-Alanine-D-Isoglutamine	-0.657343	0.0201855	0.0451557
												Desulfobacterota	MG(0:0/18:1(11Z)/0:0)	-0.657343	0.0201855	0.0451557
												Desulfobacterota	MG(16:0/0:0/0:0)	-0.657343	0.0201855	0.0451557
												Desulfobacterota	Panaquinquecol 2	0.657343	0.0201855	0.0451557
												Desulfobacterota	Penicisteroid F	-0.657343	0.0201855	0.0451557
												Desulfobacterota	Pyridone 6	-0.657343	0.0201855	0.0451557
												Other	(3beta,22r,23r,24s)-3,22,23-Trihydroxystigmastan-6-One	0.657343	0.0201855	0.0451557
												Other	Digoxigenin Monodigitoxoside	-0.657343	0.0201855	0.0451557
												Other	PC(P-15:0/0:0)	0.657343	0.0201855	0.0451557
												Desulfobacterota	3alpha-Hydroxy-12-Oxo-5beta-Cholan-24-Oic Acid	0.65035	0.0220342	0.0485717
												Desulfobacterota	N,N-Dimethylsphingosine	0.65035	0.0220342	0.0485717
												Other	PI(20:2(11Z,14Z)/22:6(5Z,7Z,10Z,13Z,16Z,19Z)-OH(4))	-0.65035	0.0220342	0.0485717
												Other	Tazemetostat	0.65035	0.0220342	0.0485717
												Desulfobacterota	28-Glucosylarjunolate 3-[Rhamnosyl-(1->3)-Glucuronide]	-0.643357	0.0240032	0.0496504
												Desulfobacterota	Asp Ser Ile	0.643357	0.0240032	0.0496504
												Desulfobacterota	Chenodeoxycholylthreonine	-0.643357	0.0240032	0.0496504
												Desulfobacterota	Cimimanol D	-0.643357	0.0240032	0.0496504
												Desulfobacterota	Cytosine	0.643357	0.0240032	0.0496504
												Desulfobacterota	Deoxycholylarginine	0.643357	0.0240032	0.0496504
												Desulfobacterota	MG(18:1(9Z)/0:0/0:0)	-0.643357	0.0240032	0.0496504
												Desulfobacterota	MG(20:4(8Z,11Z,14Z,17Z)-2OH(5S,6R)/0:0/0:0)	-0.643357	0.0240032	0.0496504
												Desulfobacterota	PC(22:0/6 keto-PGF1alpha)	0.643357	0.0240032	0.0496504
												Desulfobacterota	PE(24:0/22:6(5Z,7Z,10Z,13Z,16Z,19Z)-OH(4))	-0.643357	0.0240032	0.0496504
												Desulfobacterota	PI(20:0/22:6(5Z,8E,10Z,13Z,15E,19Z)-2OH(7S, 17S))	0.643357	0.0240032	0.0496504
												Other	4-Pyridoxic Acid	-0.643357	0.0240032	0.0496504
												Other	7-O-(2,6-Dideoxy-2-Fluoro-Alpha-L-Talopyranosyl)Adriamycinone-14-O-Hemipimelate	0.643357	0.0240032	0.0496504
												Other	Feruloyl-2-Hydroxyputrescine	-0.643357	0.0240032	0.0496504
												Other	Officinoterpenoside C	0.643357	0.0240032	0.0496504
												Other	Pc(Dime(11,5)/Pge1)	0.643357	0.0240032	0.0496504
												Other	Polyglycerol Esters Of Fatty Acids	-0.643357	0.0240032	0.0496504
												Other	TG(10:0/13:0/8:0)	0.643357	0.0240032	0.0496504
												Other	17s-Hpdha	-0.640982	0.0247	0.0509175
												Desulfobacterota	Allolithocholic Acid	0.636364	0.0260969	0.0523672
												Desulfobacterota	Geodisterol-O-Sulfite	-0.636364	0.0260969	0.0523672
												Desulfobacterota	N-Myristoyl Glutamic Acid	-0.636364	0.0260969	0.0523672
												Desulfobacterota	PA(22:4(7Z,10Z,13Z,16Z)/PGF1alpha)	0.636364	0.0260969	0.0523672
												Other	2-O-(Beta-D-Galactopyranosyl-(1->6)-Beta-D-Galactopyranosyl) 2s-Hydroxytridecanoic Acid	0.636364	0.0260969	0.0523672
												Other	Asp Pro Ile	-0.636364	0.0260969	0.0523672
												Other	Guanine	-0.636364	0.0260969	0.0523672
												Other	PI(20:0/22:6(5Z,8E,10Z,13Z,15E,19Z)-2OH(7S, 17S))	-0.636364	0.0260969	0.0523672
												Desulfobacterota	(24s)-24,25-Dihydroxyvitamin D3 / (24s)-24,25-Dihydroxycholecalciferol	-0.629371	0.0283197	0.0551777
												Desulfobacterota	2-Hydroxyadenine	0.629371	0.0283197	0.0551777
												Desulfobacterota	3-Hydroxy-10'-Apo-B,Y-Carotenal	-0.629371	0.0283197	0.0551777
												Desulfobacterota	3-O-Alpha-L-Rhamnopyranosyl-3-Hydroxyoctanoyl-3-Hydroxydecanoic Acid	-0.629371	0.0283197	0.0551777
												Desulfobacterota	MGMG(16:3(7Z,10Z,13Z)/0:0)	0.629371	0.0283197	0.0551777
												Desulfobacterota	N-Linolenoyl-Glutamine	-0.629371	0.0283197	0.0551777
												Desulfobacterota	Pro Glu Leu	0.629371	0.0283197	0.0551777
												Other	Dihomodeoxycholic Acid	-0.629371	0.0283197	0.0551777
												Other	Loperamide	-0.629371	0.0283197	0.0551777
												Desulfobacterota	(10z)-12-Hydroxyhexadecenoylcarnitine	-0.622378	0.0306759	0.0588198
												Desulfobacterota	Ceanothine C	0.622378	0.0306759	0.0588198
												Desulfobacterota	PI(O-16:0/18:2(9Z,12Z))	0.622378	0.0306759	0.0588198
												Other	26:6(8z,11z,14z,17z,20z,23z)	-0.622378	0.0306759	0.0588198
												Other	PC(14:0/0:0)	0.622378	0.0306759	0.0588198
												Desulfobacterota	Chenodeoxycholylarginine	0.615385	0.0331699	0.0622193
												Desulfobacterota	DG(8:0/6 keto-PGF1alpha/0:0)	0.615385	0.0331699	0.0622193
												Desulfobacterota	Lithocholic Acid	0.615385	0.0331699	0.0622193
												Desulfobacterota	Taxine B	0.615385	0.0331699	0.0622193
												Desulfobacterota	Val Val Val	-0.615385	0.0331699	0.0622193
												Other	Ceanothine C	-0.615385	0.0331699	0.0622193
												Other	MG(16:0/0:0/0:0)	0.615385	0.0331699	0.0622193
												Desulfobacterota	(-)-Parthenolide	0.608392	0.035806	0.0655358
												Desulfobacterota	3alpha,12beta-Dihydroxy-11-Oxo-5beta-Cholan-24-Oic Acid	0.608392	0.035806	0.0655358
												Desulfobacterota	DG(21:0/18:1(12Z)-O(9S,10R)/0:0)	-0.608392	0.035806	0.0655358
												Desulfobacterota	Dg(22:3(10z,13z,16z)/22:4(7z,10z,13z,16z)/0:0)[Iso2]	0.608392	0.035806	0.0655358
												Desulfobacterota	Dimethylprotoporphyrin Ix Dimethyl Ester	0.608392	0.035806	0.0655358
												Desulfobacterota	Esculentoside E	-0.608392	0.035806	0.0655358
												Desulfobacterota	PE(16:0/0:0)	-0.608392	0.035806	0.0655358
												Other	Stoloniferone G	-0.608392	0.035806	0.0655358
												Other	3a,7b,21-Trihydroxy-5b-Cholanoic Acid	-0.601399	0.0385885	0.0699923
												Other	7-[(1r,2r,3r)-3-Hydroxy-2-[(3s)-3-Hydroxyoctyl]-5-Oxocyclopentyl]Heptanoylcarnitine	-0.601399	0.0385885	0.0699923
												Other	9-Thiastearic Acid	-0.601399	0.0385885	0.0699923
												Desulfobacterota	4-Pyridoxic Acid	0.594406	0.0415215	0.0737617
												Desulfobacterota	Asparagine-Betaxanthin	0.594406	0.0415215	0.0737617
												Desulfobacterota	Carnosine	0.594406	0.0415215	0.0737617
												Desulfobacterota	O-(13-Carboxytridecanoyl)Carnitine	-0.594406	0.0415215	0.0737617
												Desulfobacterota	Tazemetostat	-0.594406	0.0415215	0.0737617
												Other	2-O-(Beta-D-Galactopyranosyl-(1->6)-Beta-D-Galactopyranosyl) 2s,3r-Dihydroxytridecanoic Acid	0.594406	0.0415215	0.0737617
												Other	Deoxycholyltyrosine	-0.594406	0.0415215	0.0737617
												Other	Estriol Succinate	-0.589708	0.0435783	0.0771886
												Desulfobacterota	Ibha#28	0.587413	0.0446093	0.0780986
												Desulfobacterota	N-(3-Hydroxy-Heptanoyl)-Homoserine Lactone	0.587413	0.0446093	0.0780986
												Other	(24s)-24,25-Dihydroxyvitamin D3 / (24s)-24,25-Dihydroxycholecalciferol	0.587413	0.0446093	0.0780986
												Other	N-(3-Hydroxy-Heptanoyl)-Homoserine Lactone	-0.587413	0.0446093	0.0780986
												Desulfobacterota	Pfaffic Acid	-0.58042	0.047856	0.0825857
												Other	(20r,24r)-20-Fluoro-1alpha,24-Dihydroxy-26,27-Cyclovitamin D3	-0.58042	0.047856	0.0825857
												Other	Adouetine X	-0.58042	0.047856	0.0825857
												Other	PC(16:1(9Z)/0:0)	0.58042	0.047856	0.0825857
												Other	Trans-Hexadec-2-Enoyl Carnitine	0.58042	0.047856	0.0825857

## Sheet: Order
FUC-vs-Mod.correlation.sig.p-va						SFUC-vs-Mod.correlation.sig.p-va						SV-vs-Mod.correlation.sig.p-va						FSV-vs-SV.correlation.sig.p-va
Micro	Met	Correlation	p-value	q-value		Micro	Met	Correlation	p-value	q-value		Micro	Met	Correlation	p-value	q-value		Micro	Met	Correlation	p-value	q-value
Eubacteriales	Dihydrocelastryl Diacetate	0.902098	5.99786e-05	0.0658726		Lachnospirales	Bufotalin	0.972028	1.28681e-07	0.000241921		Clostridia_UCG-014	LysoPC(0:0/16:1)	-0.951049	2.03842e-06	0.00255239		RF39	Deoxycholylisoleucine	0.936815	7.12897e-06	0.0198918
Micrococcales	N-[(3a,5b,7a,12a)-3,7-Dihydroxy-24-Oxo-12-(Sulfooxy)Cholan-24-Yl]-Glycine	-0.892027	9.61669e-05	0.0658726		Lactobacillales	2-Hydroxy-3-Methylbutyric Acid	0.944056	3.92726e-06	0.00369163		Desulfovibrionales	Glycylproline	0.951049	2.03842e-06	0.00255239		RF39	Chenodeoxycholylisoleucine	0.92935	1.23017e-05	0.0198918
Pasteurellales	Isoonopordopicrin	-0.880304	0.000157757	0.0658726		Pasteurellales	Gluten Exorphin B5	-0.934167	8.71415e-06	0.00440004		Erysipelotrichales	Deoxycholyltyrosine	-0.944056	3.92726e-06	0.00255239		RF39	PC(22:0/6 keto-PGF1alpha)	0.914421	3.12689e-05	0.0216651
Micrococcales	Val Pro Phe	0.877098	0.00017904	0.0658726		Enterobacterales	2-Hydroxy-3-Methylbutyric Acid	0.93007	1.17022e-05	0.00440004		Monoglobales	PC(0:0/16:0)	-0.939651	5.69411e-06	0.00255239		RF39	PI(17:0/0:0)	0.914421	3.12689e-05	0.0216651
Pasteurellales	Lamellosterol B	-0.859176	0.000342671	0.0658726		Lactobacillales	PE(20:1(11Z)/PGF1alpha)	-0.93007	1.17022e-05	0.00440004		Clostridia_UCG-014	PC(16:1(9Z)/0:0)	-0.937063	6.99316e-06	0.00255239		Lachnospirales	16alpha,27-Dihydroxycholesterol	0.909091	4.19104e-05	0.0216651
Pasteurellales	Sulfamethoxazole N1-Glucuronide	0.859176	0.000342671	0.0658726		Lactobacillales	(R)-1-O-[B-D-Apiofuranosyl-(1->2)-B-D-Glucopyranoside]-1,3-Octanediol	-0.923077	1.8622e-05	0.00583488		Desulfovibrionales	7-[(1r,2r,3r)-3-Hydroxy-2-[(3s)-3-Hydroxyoctyl]-5-Oxocyclopentyl]Heptanoylcarnitine	0.937063	6.99316e-06	0.00255239		RF39	PI(15:0/0:0)	0.906956	4.68941e-05	0.0216651
Rhizobiales	Ophthalmic Acid	-0.853147	0.000418118	0.0658726		Pasteurellales	2-Hydroxy-5-Methoxy-3-(2r-Acetoxy-Pentadecyl)-1,4-Benzoquinone	-0.919904	2.26682e-05	0.00608802		Desulfovibrionales	PI(18:1(9Z)/0:0)	0.937063	6.99316e-06	0.00255239		RF39	Prolyl-Glutamine	0.906956	4.68941e-05	0.0216651
Pasteurellales	12-Hydroxy-13-O-D-Glucuronoside-Octadec-9z-Enoate	-0.852134	0.000431967	0.0658726		Enterobacterales	MGMG(16:3(7Z,10Z,13Z)/0:0)	0.916084	2.8428e-05	0.00668059		Erysipelotrichales	Ile Pro Asp	-0.937063	6.99316e-06	0.00255239		RF39	4'-Hydroxy-R-Phenprocoumon	0.903224	5.67179e-05	0.0222709
Pasteurellales	Enterodiol Sulfate	0.845091	0.000538366	0.0658726		Lachnospirales	PE(22:0/20:3(6,8,11)-OH(5))	-0.909091	4.19104e-05	0.00749009		Monoglobales	GM4(d18:1/16:0)	-0.932532	9.82355e-06	0.00255239		Monoglobales	Deoxycholylisoleucine	0.901431	6.19784e-05	0.0222709
Pasteurellales	PG(i-22:0/22:6(4Z,7Z,10Z,12E,16Z,19Z)-OH(14))	-0.845091	0.000538366	0.0658726		Pasteurellales	8-Butanoylneosolaniol	-0.904058	5.4395e-05	0.00749009		Monoglobales	PA(22:4(7Z,10Z,13Z,16Z)/PGF1alpha)	0.932532	9.82355e-06	0.00255239		Monoglobales	Chenodeoxycholylisoleucine	0.894388	8.64551e-05	0.0227056
Pasteurellales	Dolutegravir	0.838049	0.000664043	0.0658726		Lachnospirales	Rishitin	0.902098	5.99786e-05	0.00749009		Clostridia_UCG-014	16alpha,27-Dihydroxycholesterol	0.93007	1.17022e-05	0.00255239		Pasteurellales	5-O-Methylleridol	0.89189	9.67559e-05	0.0227056
Eubacteriales	(25s)-3-Oxo-Cholest-1,4-Dien-26-Oic Acid	0.832168	0.000785442	0.0658726		Lachnospirales	SQMG(16:0/0:0)	-0.902098	5.99786e-05	0.00749009		Clostridia_UCG-014	PE(O-16:0/0:0)	-0.93007	1.17022e-05	0.00255239		RF39	Tyrosyl-Glutamate	0.886113	0.000124267	0.0227056
Peptostreptococcales-Tissierellales	10e-Tridecen-2s-Ol	-0.832168	0.000785442	0.0658726		Lachnospirales	Cochliobolin A	0.896674	7.78046e-05	0.00749009		Desulfovibrionales	4-Ethynylaniline	0.93007	1.17022e-05	0.00255239		Pasteurellales	PC(2:0/18:1(12Z)-O(9S,10R))	0.884639	0.00013218	0.0227056
Pasteurellales	(3beta,22e,24r)-Ergosta-4,6,8(14),22-Tetraen-3-Ol	-0.831007	0.000811316	0.0658726		Pasteurellales	17,18-Dehydro-Clavulone I	-0.896109	7.98758e-05	0.00749009		Desulfovibrionales	Benzeneacetonitrile	0.93007	1.17022e-05	0.00255239		RF39	(1s,3r,4r)-8,10-Dihydroxyfenchone 10-O-B-D-Glucoside	0.884562	0.000132601	0.0227056
Peptostreptococcales-Tissierellales	Endoxifen O-Glucuronide	0.825175	0.000951363	0.0658726		Lachnospirales	24-Nor Ursodeoxycholic Acid	0.895105	8.36659e-05	0.00749009		Desulfovibrionales	Indoleacetaldehyde	0.93007	1.17022e-05	0.00255239		RF39	Asn Asp Phe	0.884562	0.000132601	0.0227056
Peptostreptococcales-Tissierellales	Propiomazine	0.825175	0.000951363	0.0658726		Lachnospirales	Dg(22:3(10z,13z,16z)/22:4(7z,10z,13z,16z)/0:0)[Iso2]	-0.895105	8.36659e-05	0.00749009		Erysipelotrichales	Guanine	-0.93007	1.17022e-05	0.00255239		RF39	Gly Asp Leu	0.884562	0.000132601	0.0227056
Micrococcales	Stearic Acid	0.824845	0.000959803	0.0658726		Lachnospirales	PS(24:0/20:4(6E,8Z,11Z,14Z)+=O(5))	-0.895105	8.36659e-05	0.00749009		Lachnospirales	N-Alpha-Acetyl-L-Lysine	0.93007	1.17022e-05	0.00255239		RF39	Saxitoxin	0.884562	0.000132601	0.0227056
Pasteurellales	L-Dopa N-Butyl Ester	0.823964	0.000982639	0.0658726		Lachnospirales	Petrosaspongiolide M	0.895105	8.36659e-05	0.00749009		Oscillospirales	N-Alpha-Acetyl-L-Lysine	0.93007	1.17022e-05	0.00255239		uncultured	Deoxysappanone B 7,3'-Dimethyl Ether	0.881174	0.000152337	0.0227056
Peptostreptococcales-Tissierellales	3-O-Alpha-L-Rhamnopyranosyl-3-Hydroxyundecanoyl-3-Hydroxydecanoic Acid	-0.818182	0.00114311	0.0658726		Lactobacillales	4-Megastigmene-6a,9r-Diol 9-[Apiosyl-(1->6)-Glucoside]	-0.895105	8.36659e-05	0.00749009		Christensenellales	PE(O-16:0/0:0)	-0.925413	1.60246e-05	0.00314563		uncultured	L-Thymidine	0.881174	0.000152337	0.0227056
Pasteurellales	3-Cyclohexyl-1-Propylsulfonic Acid	0.816922	0.00118061	0.0658726		Lactobacillales	CDP-DG(18:0/22:3(10Z,13Z,16Z))	-0.895105	8.36659e-05	0.00749009		Monoglobales	2-Hydroxyadenine	0.925413	1.60246e-05	0.00314563		Enterobacterales	Eurysterol B Sulfonic Acid	-0.881119	0.000152674	0.0227056
Pasteurellales	Aminomethyl Fluorescein	0.816922	0.00118061	0.0658726		Other	PG(a-15:0/PGE2)	0.895105	8.36659e-05	0.00749009		Erysipelotrichales	Picolinic Acid	-0.923077	1.8622e-05	0.00332317		Lactobacillales	PI(20:4(5Z,8Z,11Z,14Z)/0:0)	-0.881119	0.000152674	0.0227056
Micrococcales	PS(24:0/20:3(6,8,11)-OH(5))	0.816591	0.00119059	0.0658726		Enterobacterales	Ceanothine C	0.888112	0.000114134	0.00975323		Oscillospirales	Boviquinone 4	0.923077	1.8622e-05	0.00332317		RF39	Ile Pro Asp	0.88083	0.00015446	0.0227056
Peptostreptococcales-Tissierellales	Coenzyme Q4	0.811189	0.00136332	0.0658726		Pasteurellales	Ent-3alpha-Acetoxy-16beta,17,18-Trihydroxyatisane	-0.881448	0.00015066	0.0101984		Monoglobales	Pe-Nme2(13d5/13d5)	-0.918295	2.49701e-05	0.00413365		RF39	2-Hydroxyadenine	0.877098	0.00017904	0.0230366
Micrococcales	4-Ethynylaniline	-0.809916	0.00140668	0.0658726		Pasteurellales	Taprostene	-0.881448	0.00015066	0.0101984		Clostridia_UCG-014	Polyglycerol Esters Of Fatty Acids	0.916084	2.8428e-05	0.00413365		RF39	PI(16:1(9Z)/0:0)	0.877098	0.00017904	0.0230366
Pasteurellales	5-O-Methylleridol	0.809879	0.00140794	0.0658726		Lactobacillales	PA(24:0/PGE2)	-0.881119	0.000152674	0.0101984		Desulfovibrionales	Asp Pro Ile	0.916084	2.8428e-05	0.00413365		Veillonellales-Selenomonadales	Cay10633	-0.877098	0.00017904	0.0230366
Pasteurellales	Decahydro-6-(Phosphonomethyl)-3-Isoquinolinecarboxylic Acid	0.809879	0.00140794	0.0658726		Pasteurellales	At-Resolvin D1	-0.880435	0.00015693	0.0101984		Desulfovibrionales	Cay10621	0.916084	2.8428e-05	0.00413365		Lactobacillales	Cay10633	-0.874126	0.000200713	0.0230366
Micrococcales	10e-Tridecen-2s-Ol	0.806183	0.00153995	0.0658726		Pasteurellales	(-)-Salvisyriacolide	-0.879143	0.000165221	0.0101984		Desulfovibrionales	PE(O-16:0/0:0)	-0.916084	2.8428e-05	0.00413365		uncultured	PI(20:2(11Z,14Z)/22:6(5Z,7Z,10Z,13Z,16Z,19Z)-OH(4))	0.873376	0.000206495	0.0230366
Other	Dihydrocelastryl Diacetate	0.804196	0.00161477	0.0658726		Veillonellales-Selenomonadales	2-Hydroxy-3-Methylbutyric Acid	0.877388	0.000177028	0.0101984		Clostridia_UCG-014	PI(15:0/0:0)	0.909091	4.19104e-05	0.00530776		RF39	5-O-Methylleridol	0.873365	0.000206575	0.0230366
Peptostreptococcales-Tissierellales	7-(3-Methyl-5-Pentylfuran-2-Yl)Heptanoylcarnitine	0.804196	0.00161477	0.0658726		Pasteurellales	5-(3,4-Dimethyl-5-Pentylfuran-2-Yl)Pentanoylcarnitine	0.875583	0.000189842	0.0101984		Desulfovibrionales	Chlorin E6	-0.909091	4.19104e-05	0.00530776		RF39	Erythro-9-Hydroxy-Nonyl-Adenine	0.873365	0.000206575	0.0230366
Peptostreptococcales-Tissierellales	Cis-Gondoic Acid	-0.804196	0.00161477	0.0658726		Pasteurellales	Macrophorin D	-0.875583	0.000189842	0.0101984		Erysipelotrichales	Glycylproline	-0.909091	4.19104e-05	0.00530776		RF39	N-(3-Oxo-Heptanoyl)-Homoserine Thiolactone	0.869633	0.000237308	0.0231411
Peptostreptococcales-Tissierellales	Gly Glu Tyr	-0.804196	0.00161477	0.0658726		Enterobacterales	4-Megastigmene-6a,9r-Diol 9-[Apiosyl-(1->6)-Glucoside]	-0.874126	0.000200713	0.0101984		Lachnospirales	9-Thiastearic Acid	0.909091	4.19104e-05	0.00530776		RF39	Pretyrosine	0.869633	0.000237308	0.0231411
Pasteurellales	PS(24:0/20:3(6,8,11)-OH(5))	0.803262	0.00165086	0.0658726		Enterobacterales	7alpha-Hydroxy-3-Oxocholest-4-En-27-Oic Acid	0.874126	0.000200713	0.0101984		Desulfovibrionales	3,4-Dihydro-2h-1-Benzopyran-2-One	0.902098	5.99786e-05	0.00672788		Veillonellales-Selenomonadales	Vibegron	-0.869633	0.000237308	0.0231411
Pasteurellales	Demethoxycurcumin	0.802837	0.00166751	0.0658726		Enterobacterales	Geodisterol-O-Sulfite	-0.874126	0.000200713	0.0101984		Desulfovibrionales	4-Hydroxybenzaldehyde	0.902098	5.99786e-05	0.00672788		Lactobacillales	6-Nitrotryptophan	-0.867133	0.000259812	0.0231411
Pasteurellales	N-(3-Hydroxy-Heptanoyl)-Homoserine Lactone	0.802837	0.00166751	0.0658726		Enterobacterales	PE(20:1(11Z)/PGF1alpha)	-0.874126	0.000200713	0.0101984		Erysipelotrichales	Cay10621	-0.902098	5.99786e-05	0.00672788		Lactobacillales	Batrachotoxinin A 20-Alpha-Benzoate	-0.867133	0.000259812	0.0231411
Micrococcales	D-Erythro-Sphingosine C-17	-0.798719	0.0018354	0.0658726		Lachnospirales	CDP-DG(18:0/22:3(10Z,13Z,16Z))	-0.874126	0.000200713	0.0101984		Erysipelotrichales	PC(2:0/18:1(12Z)-O(9S,10R))	-0.902098	5.99786e-05	0.00672788		Lactobacillales	Cysteine-S-Sulfate	-0.867133	0.000259812	0.0231411
Burkholderiales	PG(20:5(5Z,8Z,11Z,14Z,17Z)/0:0)	0.797203	0.00190037	0.0658726		Lachnospirales	PA(24:0/PGE2)	-0.874126	0.000200713	0.0101984		Clostridia_UCG-014	(24r)-1alpha,24,25-Trihydroxyvitamin D2 / (24r)-1alpha,24,25-Trihydroxyergocalciferol	0.895105	8.36659e-05	0.00749248		Monoglobales	PI(18:3(6Z,9Z,12Z)/0:0)	0.866219	0.000268443	0.0231411
Coriobacteriales	Fluocortolone Caproate	-0.797203	0.00190037	0.0658726		Lactobacillales	Geodisterol-O-Sulfite	-0.874126	0.000200713	0.0101984		Desulfovibrionales	10e-Tridecen-2s-Ol	-0.895105	8.36659e-05	0.00749248		Veillonellales-Selenomonadales	Batrachotoxinin A 20-Alpha-Benzoate	-0.865901	0.000271496	0.0231411
Eubacteriales	Hydroxyprolyl-Glutamine	0.797203	0.00190037	0.0658726		Pasteurellales	Paliperidone	-0.870997	0.000225691	0.0108544		Desulfovibrionales	Desmethylnortriptyline	-0.895105	8.36659e-05	0.00749248		uncultured	N-(3-Oxo-Heptanoyl)-Homoserine Thiolactone	0.865578	0.000274627	0.0231411
Peptostreptococcales-Tissierellales	Cis-P-Coumaric Acid 4-[Apiosyl-(1->2)-Glucoside]	0.797203	0.00190037	0.0658726		Lachnospirales	Estriol Succinate	0.869633	0.000237308	0.0108544		Lachnospirales	16alpha,27-Dihydroxycholesterol	0.895105	8.36659e-05	0.00749248		RF39	Deoxycholylarginine	0.862168	0.000309405	0.0231411
Pasteurellales	Deoxysappanone B 7,3'-Dimethyl Ether	0.795794	0.00196229	0.0658726		Lachnospirales	6e,8e,12e,14e-Hexadecatetraen-10-Ynoic Acid	0.868465	0.000247625	0.0108544		Lachnospirales	LysoPC(0:0/16:1)	-0.895105	8.36659e-05	0.00749248		RF39	Deoxycholyltyrosine	0.862168	0.000309405	0.0231411
Pasteurellales	Lamellosterol A	-0.795794	0.00196229	0.0658726		Enterobacterales	6-Oxopiperidine-2-Carboxylic Acid	0.867133	0.000259812	0.0108544		Oscillospirales	GM4(d18:1/16:0)	-0.895105	8.36659e-05	0.00749248		RF39	Ser Glu Ala	0.862168	0.000309405	0.0231411
Pasteurellales	Ophthalmic Acid	0.795794	0.00196229	0.0658726		Enterobacterales	PA(24:0/PGE2)	-0.867133	0.000259812	0.0108544		Oscillospirales	PA(18:3(9Z,12Z,15Z)/24:1(15Z))	0.895105	8.36659e-05	0.00749248		Erysipelotrichales	Gamma-Glutamylvaline	-0.86014	0.000331668	0.0231411
Micrococcales	Pro Pro Val	0.794986	0.00199849	0.0658726		Enterobacterales	PE(22:0/20:3(6,8,11)-OH(5))	-0.867133	0.000259812	0.0108544		Christensenellales	7-[(1r,2r,3r)-3-Hydroxy-2-[(3s)-3-Hydroxyoctyl]-5-Oxocyclopentyl]Heptanoylcarnitine	0.89338	9.05039e-05	0.00749248		RF39	Cholylarginine	0.858436	0.000351313	0.0231411
Micrococcales	3-Hydroxyoctanoyl Carnitine	0.791254	0.00217245	0.0658726		Lachnospirales	PE(20:1(11Z)/PGF1alpha)	-0.867133	0.000259812	0.0108544		Monoglobales	Boviquinone 4	0.89338	9.05039e-05	0.00749248		RF39	Deoxysappanone B 7,3'-Dimethyl Ether	0.858436	0.000351313	0.0231411
Other	Megalomicin C2	-0.79021	0.00222314	0.0658726		Lachnospirales	Ptilosteroid A	0.867133	0.000259812	0.0108544		RF39	Deoxycholylisoleucine	0.89189	9.67559e-05	0.00749248		RF39	Glu Pro Val	0.858436	0.000351313	0.0231411
Peptostreptococcales-Tissierellales	1,25-Dihydroxy-24-Oxo-16-Ene-Vitamin D3	-0.79021	0.00222314	0.0658726		Lachnospirales	Gluten Exorphin B5	0.86515	0.000278812	0.0113949		Christensenellales	PI(15:0/0:0)	0.889821	0.000105995	0.00749248		RF39	L-Thymidine	0.858436	0.000351313	0.0231411
Peptostreptococcales-Tissierellales	Mulberranol	0.79021	0.00222314	0.0658726		Veillonellales-Selenomonadales	CDP-DG(18:0/22:3(10Z,13Z,16Z))	-0.862885	0.000301821	0.0119911		Monoglobales	Asparagine-Betaxanthin	0.889821	0.000105995	0.00749248		Veillonellales-Selenomonadales	PI(20:4(5Z,8Z,11Z,14Z)/0:0)	-0.858436	0.000351313	0.0231411
Rhizobiales	Glu Val Thr	-0.79021	0.00222314	0.0658726		Pasteurellales	Panaquinquecol 2	-0.861346	0.000318283	0.0119911		Monoglobales	Glycerophosphocholine	0.889821	0.000105995	0.00749248		RF39	2-Acetyl-1,5,6,7-Tetrahydro-6-Hydroxy-7-(Hydroxymethyl)-4h-Azepine-4-One	0.854704	0.000397509	0.0231411
Pasteurellales	(24s)-24,25-Dihydroxyvitamin D3 / (24s)-24,25-Dihydroxycholecalciferol	-0.788752	0.00229539	0.0658726		Enterobacterales	CDP-DG(18:0/22:3(10Z,13Z,16Z))	-0.86014	0.000331668	0.0119911		Micrococcales	6s,9r-Dihydroxy-4,7e-Megastigmadien-3-One 9-[Apiosyl-(1->6)-Glucoside]	0.888972	0.00010998	0.00749248		RF39	Dihydrocelastryl Diacetate	0.854704	0.000397509	0.0231411
Pasteurellales	2'-(E)-Feruloyl-3-(Arabinosylxylose)	-0.788752	0.00229539	0.0658726		Lachnospirales	2-Hydroxy-3-Methylbutyric Acid	0.86014	0.000331668	0.0119911		Clostridia_UCG-014	(20r,24r)-20-Fluoro-1alpha,24-Dihydroxy-26,27-Cyclovitamin D3	0.888112	0.000114134	0.00749248		RF39	PI(18:3(6Z,9Z,12Z)/0:0)	0.854704	0.000397509	0.0231411
Pasteurellales	Acaciabiuronic Acid	0.788752	0.00229539	0.0658726		Lachnospirales	PS(24:0/18:1(12Z)-2OH(9,10))	-0.86014	0.000331668	0.0119911		Desulfovibrionales	2-Aminoacetophenone	0.888112	0.000114134	0.00749248		RF39	Pro Val Pro	0.854704	0.000397509	0.0231411
Pasteurellales	Imidazooxazole	0.788752	0.00229539	0.0658726		Lactobacillales	PS(20:0/20:3(8Z,11Z,14Z)-2OH(5,6))	-0.86014	0.000331668	0.0119911		Desulfovibrionales	PA(O-16:0/0:0)	0.888112	0.000114134	0.00749248		Veillonellales-Selenomonadales	(10z)-Pentadec-10-Enoylcarnitine	-0.854704	0.000397509	0.0231411
Pasteurellales	PC(22:4(7Z,10Z,13Z,16Z)/LTE4)	-0.788752	0.00229539	0.0658726		Bifidobacteriales	Macrophorin D	0.859176	0.000342671	0.0121551		Lachnospirales	Panaquinquecol 2	0.888112	0.000114134	0.00749248		Lachnospirales	Cay10621	0.853147	0.000418118	0.0231411
Pasteurellales	Saxitoxin	0.788752	0.00229539	0.0658726		Lachnospirales	11-F4-Neurop	0.855634	0.000385575	0.013101		Oscillospirales	PC(0:0/16:0)	-0.888112	0.000114134	0.00749248		Lachnospirales	Polyglycerol Esters Of Fatty Acids	0.853147	0.000418118	0.0231411
Other	1,25-Dihydroxy-24-Oxo-16-Ene-Vitamin D3	0.783217	0.00258621	0.0658726		Enterobacterales	2-Methoxyestriol	0.853147	0.000418118	0.013101		Monoglobales	Deoxycholylarginine	0.886261	0.000123491	0.00749248		Lactobacillales	Deuteroporphyrin Ix	-0.853147	0.000418118	0.0231411
Peptostreptococcales-Tissierellales	2'-(E)-Feruloyl-3-(Arabinosylxylose)	0.783217	0.00258621	0.0658726		Lachnospirales	3a,7b,21-Trihydroxy-5b-Cholanoic Acid	0.853147	0.000418118	0.013101		Monoglobales	Deoxycholylisoleucine	0.886261	0.000123491	0.00749248		Monoglobales	Cholylarginine	0.852134	0.000431967	0.0231411
Peptostreptococcales-Tissierellales	Hydroxyprolyl-Glutamine	-0.783217	0.00258621	0.0658726		Lachnospirales	D-Erythro-L-Galacto-Nonulose	0.853147	0.000418118	0.013101		Monoglobales	PC(14:0/0:0)	-0.886261	0.000123491	0.00749248		Monoglobales	PI(16:1(9Z)/0:0)	0.852134	0.000431967	0.0231411
Rhizobiales	Boviquinone 4	-0.783217	0.00258621	0.0658726		Lachnospirales	PS(20:0/20:3(8Z,11Z,14Z)-2OH(5,6))	-0.853147	0.000418118	0.013101		Monoglobales	PC(2:0/18:1(12Z)-O(9S,10R))	0.886261	0.000123491	0.00749248		RF39	4-Amino-1-[(2r,3s,4s,5r)-3,4-Dihydroxy-5-(Hydroxymethyl)Oxolan-2-Yl]Oxypyrimidin-2-One	0.850971	0.000448294	0.0231411
Rhizobiales	Gly Glu Tyr	-0.783217	0.00258621	0.0658726		Lactobacillales	Fluocortolone Caproate	-0.853147	0.000418118	0.013101		Monoglobales	PI(15:0/0:0)	0.886261	0.000123491	0.00749248		RF39	Mk 0457	0.850971	0.000448294	0.0231411
Rhizobiales	Imidazooxazole	-0.783217	0.00258621	0.0658726		Lactobacillales	MGMG(16:3(7Z,10Z,13Z)/0:0)	0.853147	0.000418118	0.013101		Monoglobales	PI(20:0/22:6(5Z,8E,10Z,13Z,15E,19Z)-2OH(7S, 17S))	0.886261	0.000123491	0.00749248		uncultured	Ophthalmic Acid	0.849982	0.00046257	0.0231411
Peptostreptococcales-Tissierellales	PS(24:0/20:3(6,8,11)-OH(5))	-0.783123	0.00259138	0.0658726		Pasteurellales	(5z,8z,10e,14z,17z)-12-Hydroxyicosa-5,8,10,14,17-Pentaenoylcarnitine	0.850668	0.000452626	0.0137248		Monoglobales	PI(O-16:0/18:2(9Z,12Z))	0.886261	0.000123491	0.00749248		RF39	Chenodeoxycholylarginine	0.847239	0.000503977	0.0231411
Pasteurellales	1beta-Butyl-1alpha,25-Dihydroxyvitamin D3 / 1beta-Butyl-1alpha,25-Dihydroxycholecalciferol	-0.78171	0.00267007	0.0658726		Pasteurellales	Phenethylamine Glucuronide	-0.850668	0.000452626	0.0137248		Christensenellales	Asp Pro Ile	0.882702	0.00014317	0.00749248		RF39	DG(8:0/6 keto-PGF1alpha/0:0)	0.847239	0.000503977	0.0231411
Pasteurellales	2-Methyl-Hexadecanedioic Acid	0.78171	0.00267007	0.0658726		Pasteurellales	Pinoresinol Diglucoside	-0.848853	0.000479278	0.013799		Monoglobales	Deoxycholyltyrosine	0.882702	0.00014317	0.00749248		RF39	Glycylproline	0.847239	0.000503977	0.0231411
Pasteurellales	5-Methoxy-3,4-Methylenedioxyamphetamine	0.78171	0.00267007	0.0658726		Lachnospirales	Stearidonic Acid	0.847637	0.000497797	0.013799		Enterobacterales	Armillane	-0.882663	0.000143397	0.00749248		Veillonellales-Selenomonadales	5-(3,4-Dimethyl-5-Pentylfuran-2-Yl)Pentanoylcarnitine	-0.847239	0.000503977	0.0231411
Pasteurellales	Ac-Pro-Gly-Pro-Oh	0.78171	0.00267007	0.0658726		Lachnospirales	Resolvin T2	0.847239	0.000503977	0.013799		Micrococcales	Phenethylamine Glucuronide	-0.881174	0.000152337	0.00749248		Veillonellales-Selenomonadales	DG(19:0/20:4(6E,8Z,11Z,14Z)+=O(5)/0:0)	-0.847239	0.000503977	0.0231411
Pasteurellales	Arginylleucine	-0.78171	0.00267007	0.0658726		Pasteurellales	Retosiban	-0.847109	0.000506007	0.013799		Micrococcales	SQMG(16:0/0:0)	0.881174	0.000152337	0.00749248		Veillonellales-Selenomonadales	Deuteroporphyrin Ix	-0.847239	0.000503977	0.0231411
Pasteurellales	L-Thymidine	0.78171	0.00267007	0.0658726		Enterobacterales	Cicutoxin	0.846154	0.000521134	0.013799		Micrococcales	Ursocholic Acid	-0.881174	0.000152337	0.00749248		Monoglobales	Tyrosyl-Glutamate	0.846573	0.000514459	0.0231411
Pasteurellales	Lomefloxacin	0.78171	0.00267007	0.0658726		Enterobacterales	Dg(22:3(10z,13z,16z)/22:4(7z,10z,13z,16z)/0:0)[Iso2]	-0.846154	0.000521134	0.013799		Clostridia_UCG-014	Gamma-Glutamylleucine	0.881119	0.000152674	0.00749248		Monoglobales	2-Hydroxyadenine	0.845091	0.000538366	0.0231411
Pasteurellales	Methyl 4-[2-(2-Formyl-Vinyl)-3-Hydroxy-5-Oxo-Cyclopentyl]-Butanoate	-0.78171	0.00267007	0.0658726		Enterobacterales	Sarcoehrendin I	0.846154	0.000521134	0.013799		Clostridia_UCG-014	PC(14:0/0:0)	-0.881119	0.000152674	0.00749248		Monoglobales	PC(22:0/6 keto-PGF1alpha)	0.845091	0.000538366	0.0231411
Pasteurellales	N-Eicosapentaenoyl Isoleucine	-0.78171	0.00267007	0.0658726		Lachnospirales	(-)-Salvisyriacolide	0.846154	0.000521134	0.013799		Clostridia_UCG-014	PC(2:0/18:1(12Z)-O(9S,10R))	0.881119	0.000152674	0.00749248		RF39	Flunixin	0.843507	0.000564883	0.0231411
Micrococcales	Rimegepant	0.780057	0.00276436	0.0658726		Lachnospirales	Neoline	0.846154	0.000521134	0.013799		Clostridia_UCG-014	PI(20:0/22:6(5Z,8E,10Z,13Z,15E,19Z)-2OH(7S, 17S))	0.881119	0.000152674	0.00749248		uncultured	Antibiotic Sb 202742	0.842184	0.00058779	0.0231411
Micrococcales	Chenodeoxycholylmethionine	-0.776325	0.00298666	0.0658726		Pasteurellales	1a,1b-Dihomo-Pgj2	-0.845162	0.000537201	0.0140269		Desulfovibrionales	2-Methylbenzoic Acid	0.881119	0.000152674	0.00749248		uncultured	Cholylarginine	0.842184	0.00058779	0.0231411
Micrococcales	Glycyl-Tryptophan	-0.776325	0.00298666	0.0658726		Veillonellales-Selenomonadales	Ceanothine C	0.841132	0.000606506	0.0140931		Desulfovibrionales	DG(8:0/15:0/0:0)	-0.881119	0.000152674	0.00749248		uncultured	Hydroxyprolyl-Glutamine	0.842184	0.00058779	0.0231411
Burkholderiales	Vephylline	-0.776224	0.00299286	0.0658726		Lachnospirales	2-Hydroxy-5-Methoxy-3-(2r-Acetoxy-Pentadecyl)-1,4-Benzoquinone	0.840632	0.000615569	0.0140931		Desulfovibrionales	Indoleacrylic Acid	0.881119	0.000152674	0.00749248		uncultured	N-(3-Hydroxy-Heptanoyl)-Homoserine Lactone	0.842184	0.00058779	0.0231411
Eubacteriales	S-(2-Carboxypropyl)-Cysteamine	0.776224	0.00299286	0.0658726		Deferribacterales	Dg(22:3(10z,13z,16z)/22:4(7z,10z,13z,16z)/0:0)[Iso2]	-0.840413	0.000619568	0.0140931		Desulfovibrionales	Nicotyrine	0.881119	0.000152674	0.00749248		uncultured	PA(18:3(9Z,12Z,15Z)/24:1(15Z))	0.842184	0.00058779	0.0231411
Peptostreptococcales-Tissierellales	Octadec-9-Enoic Acid	-0.776224	0.00299286	0.0658726		Lachnospirales	At-Resolvin D1	0.839991	0.000627337	0.0140931		Desulfovibrionales	Picolinic Acid	0.881119	0.000152674	0.00749248		uncultured	Patulolide C	0.842184	0.00058779	0.0231411
Rhizobiales	Berkeleylactone B	0.776224	0.00299286	0.0658726		Lactobacillales	Estriol Succinate	0.839774	0.000631345	0.0140931		Lachnospirales	3a,7b,21-Trihydroxy-5b-Cholanoic Acid	0.881119	0.000152674	0.00749248		Bifidobacteriales	Cytosine	-0.841132	0.000606506	0.0231411
Rhizobiales	Phe Ala Phe	-0.776224	0.00299286	0.0658726		Lachnospirales	Pc(Dime(11,5)/Pge1)	-0.839161	0.000642826	0.0140931		Other	3-Hydroxy-10'-Apo-B,Y-Carotenal	0.881119	0.000152674	0.00749248		Deferribacterales	(20r,24r)-20-Fluoro-1alpha,24-Dihydroxy-26,27-Cyclovitamin D3	-0.840413	0.000619568	0.0231411
Pasteurellales	12-Oxo-20-Trihydroxy-Leukotriene B4	0.774667	0.00308965	0.0658726		Lactobacillales	Aspartylglycosamine	-0.839161	0.000642826	0.0140931		Peptostreptococcales-Tissierellales	Ile Thr Ser	-0.881119	0.000152674	0.00749248		Rhodospirillales	N-(3-Oxo-Heptanoyl)-Homoserine Thiolactone	0.840413	0.000619568	0.0231411
Pasteurellales	Bhas#20	0.774667	0.00308965	0.0658726		Lactobacillales	Ceanothine C	0.839161	0.000642826	0.0140931		Peptostreptococcales-Tissierellales	Trp Thr	-0.881119	0.000152674	0.00749248		RF39	7-[(1r,2r,3r)-3-Hydroxy-2-[(3s)-3-Hydroxyoctyl]-5-Oxocyclopentyl]Heptanoylcarnitine	0.839774	0.000631345	0.0231411
Pasteurellales	Coenzyme Q4	-0.774667	0.00308965	0.0658726		Lactobacillales	MG(0:0/18:1(11Z)/0:0)	-0.839161	0.000642826	0.0140931		Monoglobales	Chenodeoxycholylisoleucine	0.879143	0.000165221	0.00800814		RF39	PE(24:0/20:3(8Z,11Z,14Z)-2OH(5,6))	0.839774	0.000631345	0.0231411
Pasteurellales	Mulberranol	-0.774667	0.00308965	0.0658726		Bifidobacteriales	Italidipyrone	-0.838049	0.000664043	0.0140931		RF39	Dihomodeoxycholic Acid	0.877388	0.000177028	0.00810698		RF39	PI(20:2(11Z,14Z)/22:6(5Z,7Z,10Z,13Z,16Z,19Z)-OH(4))	0.839774	0.000631345	0.0231411
Pasteurellales	PI(20:0/20:3(8Z,11Z,14Z)-2OH(5,6))	0.774667	0.00308965	0.0658726		Pasteurellales	6e,8e,12e,14e-Hexadecatetraen-10-Ynoic Acid	-0.836957	0.000685413	0.0140931		RF39	Gly Asp Leu	0.877388	0.000177028	0.00810698		Veillonellales-Selenomonadales	MGDG(18:1(9Z)/18:1(9Z))	-0.839774	0.000631345	0.0231411
Micrococcales	Isoleucyl-Lysine	-0.772592	0.00322233	0.0658726		Pasteurellales	Resolvin T2	-0.835856	0.000707482	0.0140931		RF39	Ile Pro Asp	0.877388	0.000177028	0.00810698		Christensenellales	16alpha,27-Dihydroxycholesterol	0.839161	0.000642826	0.0231411
Burkholderiales	(25s)-3-Oxo-Cholest-1,4-Dien-26-Oic Acid	0.769231	0.00344645	0.0658726		Lachnospirales	PA(14:0/0:0)	0.833881	0.000748445	0.0140931		RF39	Pro Val Pro	0.877388	0.000177028	0.00810698		Enterobacterales	PI(20:4(5Z,8Z,11Z,14Z)/0:0)	-0.839161	0.000642826	0.0231411
Coriobacteriales	Vephylline	-0.769231	0.00344645	0.0658726		Veillonellales-Selenomonadales	PE(20:1(11Z)/PGF1alpha)	-0.833881	0.000748445	0.0140931		Christensenellales	PC(P-15:0/0:0)	-0.875583	0.000189842	0.00810698		Enterobacterales	PS(20:0/20:3(8Z,11Z,14Z)-2OH(5,6))	-0.839161	0.000642826	0.0231411
Eubacteriales	PS(O-16:0/13:0)	-0.769231	0.00344645	0.0658726		Pasteurellales	DG(19:0/PGF2alpha/0:0)	0.832872	0.000770065	0.0140931		Clostridia_UCG-014	GM4(d18:1/16:0)	-0.874126	0.000200713	0.00810698		Erysipelotrichales	Picolinic Acid	-0.839161	0.000642826	0.0231411
Other	3alpha,7alpha,12alpha,26-Tetrahydroxy-5beta-Cholest-23e-En-27-Oic Acid	0.769231	0.00344645	0.0658726		Bifidobacteriales	2-Hydroxy-5-Methoxy-3-(2r-Acetoxy-Pentadecyl)-1,4-Benzoquinone	0.832463	0.000778965	0.0140931		Clostridia_UCG-014	PC(P-15:0/0:0)	-0.874126	0.000200713	0.00810698		Lactobacillales	Vibegron	-0.839161	0.000642826	0.0231411
Other	Hydroxyprolyl-Glutamine	0.769231	0.00344645	0.0658726		Bifidobacteriales	Gluten Exorphin B5	0.832463	0.000778965	0.0140931		Clostridia_UCG-014	PE(20:1(11Z)/PGF1alpha)	-0.874126	0.000200713	0.00810698		Monoglobales	Myristoylglycine	0.838049	0.000664043	0.0231411
Peptostreptococcales-Tissierellales	Dihydrocelastryl Diacetate	-0.769231	0.00344645	0.0658726		Enterobacterales	O-Hexanoyl-R-Carnitine	0.832168	0.000785442	0.0140931		Desulfovibrionales	2-Hydroxycinnamic Acid	0.874126	0.000200713	0.00810698		Monoglobales	Prolyl-Glutamine	0.838049	0.000664043	0.0231411
Peptostreptococcales-Tissierellales	Ile Thr Ser	-0.769231	0.00344645	0.0658726		Enterobacterales	Solacetal D	0.832168	0.000785442	0.0140931		Desulfovibrionales	L-Leucine	0.874126	0.000200713	0.00810698		uncultured	4-Amino-1-[(2r,3s,4s,5r)-3,4-Dihydroxy-5-(Hydroxymethyl)Oxolan-2-Yl]Oxypyrimidin-2-One	0.834386	0.000737803	0.0231411
Rhizobiales	Isoleucyl-Prolyl-Arginine-4-Nitroanilide	0.769231	0.00344645	0.0658726		Lachnospirales	6-Dehydrotestosterone 17-Glucosiduronic Acid	0.832168	0.000785442	0.0140931		Erysipelotrichales	16alpha,27-Dihydroxycholesterol	-0.874126	0.000200713	0.00810698		Pasteurellales	Picolinic Acid	0.833881	0.000748445	0.0231411
Pasteurellales	9-(4-Fluoro-3-(Hydroxymethyl)Butyl)Guanine	-0.767625	0.00355762	0.0658726		Lachnospirales	Androsta-1,4,6-Triene-3,17-Dione	0.832168	0.000785442	0.0140931		Erysipelotrichales	PE(O-16:0/0:0)	0.874126	0.000200713	0.00810698		Pasteurellales	Polyglycerol Esters Of Fatty Acids	0.833881	0.000748445	0.0231411
Pasteurellales	Aleprylic Acid	0.767625	0.00355762	0.0658726		Lachnospirales	Ceanothine C	0.832168	0.000785442	0.0140931		Lachnospirales	Picolinic Acid	0.874126	0.000200713	0.00810698		RF39	Cytosine	0.83231	0.000782324	0.0231411
Pasteurellales	Leu Asn Ser	0.767625	0.00355762	0.0658726		Lachnospirales	Isopropylmaleic Acid	-0.832168	0.000785442	0.0140931		Oscillospirales	PI(20:2(11Z,14Z)/22:6(5Z,7Z,10Z,13Z,16Z,19Z)-OH(4))	0.874126	0.000200713	0.00810698		RF39	PA(22:0/PGE2)	0.83231	0.000782324	0.0231411
Pasteurellales	Neotigogenin Acetate	-0.767625	0.00355762	0.0658726		Lachnospirales	Pravastatin Lactone	0.832168	0.000785442	0.0140931		Other	MG(18:1(9Z)/0:0/0:0)	0.874126	0.000200713	0.00810698		RF39	PS(18:2(9Z,12Z)/22:6(5Z,7Z,10Z,13Z,16Z,19Z)-OH(4))	0.83231	0.000782324	0.0231411
Pasteurellales	Teleocidin B 2	-0.767625	0.00355762	0.0658726		Lachnospirales	Sarcoehrendin I	0.832168	0.000785442	0.0140931		Other	PI(15:0/0:0)	-0.874126	0.000200713	0.00810698		Veillonellales-Selenomonadales	4'-Hydroxy-R-Phenprocoumon	-0.83231	0.000782324	0.0231411
Micrococcales	Leu Leu Thr	0.765128	0.00373582	0.0658726		Lactobacillales	Diclazuril	-0.832168	0.000785442	0.0140931		Micrococcales	5'-Methylthioadenosine	-0.873376	0.000206495	0.00810698		Veillonellales-Selenomonadales	Cysteine-S-Sulfate	-0.83231	0.000782324	0.0231411
Micrococcales	Phytosphingosine	-0.765128	0.00373582	0.0658726		Lactobacillales	PS(22:0/18:1(12Z)-2OH(9,10))	-0.832168	0.000785442	0.0140931		Micrococcales	Diclazuril	0.873376	0.000206495	0.00810698		Veillonellales-Selenomonadales	N,N-Dimethyl-Safingol	-0.83231	0.000782324	0.0231411
Micrococcales	SQMG(16:0/0:0)	0.765128	0.00373582	0.0658726		Deferribacterales	Apna	-0.832092	0.000787114	0.0140931		Micrococcales	Kaempferol 3-O-Sulfate	0.873376	0.000206495	0.00810698		Christensenellales	Cay10621	0.832168	0.000785442	0.0231411
Coriobacteriales	(25s)-3-Oxo-Cholest-1,4-Dien-26-Oic Acid	0.762238	0.00395045	0.0658726		Deferribacterales	Ketoleucine	0.832092	0.000787114	0.0140931		Erysipelotrichales	17s-Hpdha	-0.872155	0.000216175	0.00836152		Christensenellales	Myristoylglycine	0.832168	0.000785442	0.0231411
Coriobacteriales	4-Amino-Butanoic Acid	0.762238	0.00395045	0.0658726		Deferribacterales	Neoline	0.832092	0.000787114	0.0140931		Monoglobales	PE(24:0/20:3(8Z,11Z,14Z)-2OH(5,6))	0.872024	0.000217238	0.00836152		Clostridia_UCG-014	PC(22:0/6 keto-PGF1alpha)	0.832168	0.000785442	0.0231411
Coriobacteriales	Lysylleucine	-0.762238	0.00395045	0.0658726		Deferribacterales	PI(15:0/22:0)	-0.832092	0.000787114	0.0140931		Lachnospirales	17s-Hpdha	0.868653	0.000245942	0.00886975		Enterobacterales	Batrachotoxinin A 20-Alpha-Benzoate	-0.832168	0.000785442	0.0231411
Coriobacteriales	PG(i-22:0/22:6(4Z,7Z,10Z,12E,16Z,19Z)-OH(14))	-0.762238	0.00395045	0.0658726		Deferribacterales	PS(15:0/24:1(15Z))	-0.832092	0.000787114	0.0140931		Christensenellales	DG(8:0/15:0/0:0)	-0.868465	0.000247625	0.00886975		Enterobacterales	Indoleacrylic Acid	-0.832168	0.000785442	0.0231411
Coriobacteriales	Sorbitan Laurate	0.762238	0.00395045	0.0658726		Deferribacterales	Ptilosteroid A	0.832092	0.000787114	0.0140931		Monoglobales	Chenodeoxycholylarginine	0.868465	0.000247625	0.00886975		Enterobacterales	Nicotyrine	-0.832168	0.000785442	0.0231411
Eubacteriales	2-Formaminobenzoylacetate	0.762238	0.00395045	0.0658726		Veillonellales-Selenomonadales	MGMG(16:3(7Z,10Z,13Z)/0:0)	0.82663	0.000914801	0.0151573		Monoglobales	DG(8:0/6 keto-PGF1alpha/0:0)	0.868465	0.000247625	0.00886975		Erysipelotrichales	Pro Asp	-0.832168	0.000785442	0.0231411
Peptostreptococcales-Tissierellales	3alpha,7alpha,12alpha,26-Tetrahydroxy-5beta-Cholest-23e-En-27-Oic Acid	-0.762238	0.00395045	0.0658726		Veillonellales-Selenomonadales	PS(22:0/18:1(12Z)-2OH(9,10))	-0.82663	0.000914801	0.0151573		Clostridia_UCG-014	Gamma-Glutamylvaline	0.867133	0.000259812	0.00886975		Rhodospirillales	4-Amino-1-[(2r,3s,4s,5r)-3,4-Dihydroxy-5-(Hydroxymethyl)Oxolan-2-Yl]Oxypyrimidin-2-One	0.832092	0.000787114	0.0231411
Peptostreptococcales-Tissierellales	PS(22:1(13Z)/PGF1alpha)	-0.762238	0.00395045	0.0658726		Enterobacterales	3a,7b,21-Trihydroxy-5b-Cholanoic Acid	0.825175	0.000951363	0.0151573		Desulfovibrionales	H-Phe-D-Met-Arg-Phe-Nh2	-0.867133	0.000259812	0.00886975		Rhodospirillales	Deoxysappanone B 7,3'-Dimethyl Ether	0.832092	0.000787114	0.0231411
Rhizobiales	1-(2-Methoxy-13-Methyl-Tetradecanyl)-Sn-Glycero-3-Phosphoethanolamine	0.762238	0.00395045	0.0658726		Enterobacterales	Bisazobiphenyl	0.825175	0.000951363	0.0151573		Desulfovibrionales	N2-(1-Carboxyethyl)-2'-Deoxyguanosine	-0.867133	0.000259812	0.00886975		Rhodospirillales	Hydroxyprolyl-Glutamine	0.832092	0.000787114	0.0231411
Rhizobiales	12-Hydroxy-13-O-D-Glucuronoside-Octadec-9z-Enoate	0.762238	0.00395045	0.0658726		Enterobacterales	Bufotalin	0.825175	0.000951363	0.0151573		Enterobacterales	7-[(1r,2r,3r)-3-Hydroxy-2-[(3s)-3-Hydroxyoctyl]-5-Oxocyclopentyl]Heptanoylcarnitine	-0.867133	0.000259812	0.00886975		Rhodospirillales	L-Thymidine	0.832092	0.000787114	0.0231411
Rhizobiales	9-(4-Fluoro-3-(Hydroxymethyl)Butyl)Guanine	0.762238	0.00395045	0.0658726		Enterobacterales	PS(20:0/20:3(8Z,11Z,14Z)-2OH(5,6))	-0.825175	0.000951363	0.0151573		Enterobacterales	Asp Pro Ile	-0.867133	0.000259812	0.00886975		RF39	Deoxycholylphenylalanine	0.828577	0.000867564	0.0237153
Micrococcales	3alpha,7alpha,12alpha,26-Tetrahydroxy-5beta-Cholest-23e-En-27-Oic Acid	0.761395	0.00401473	0.0658726		Enterobacterales	PS(22:0/18:1(12Z)-2OH(9,10))	-0.825175	0.000951363	0.0151573		Erysipelotrichales	7-[(1r,2r,3r)-3-Hydroxy-2-[(3s)-3-Hydroxyoctyl]-5-Oxocyclopentyl]Heptanoylcarnitine	-0.867133	0.000259812	0.00886975		Bifidobacteriales	Myristoylglycine	-0.82663	0.000914801	0.0237153
Pasteurellales	(1s,3r,4r)-8,10-Dihydroxyfenchone 10-O-B-D-Glucoside	0.760582	0.00407753	0.0658726		Lachnospirales	4-Megastigmene-6a,9r-Diol 9-[Apiosyl-(1->6)-Glucoside]	-0.825175	0.000951363	0.0151573		Erysipelotrichales	Dihomodeoxycholic Acid	-0.867133	0.000259812	0.00886975		Pasteurellales	16alpha,27-Dihydroxycholesterol	0.82663	0.000914801	0.0237153
Pasteurellales	7,8-Dihydrovomifoliol 9-[Rhamnosyl-(1->6)-Glucoside]	-0.760582	0.00407753	0.0658726		Lachnospirales	Geodisterol-O-Sulfite	-0.825175	0.000951363	0.0151573		Erysipelotrichales	PC(P-15:0/0:0)	0.867133	0.000259812	0.00886975		Pasteurellales	Erythro-9-Hydroxy-Nonyl-Adenine	0.82663	0.000914801	0.0237153
Pasteurellales	Berkeleylactone B	-0.760582	0.00407753	0.0658726		Lachnospirales	Panaquinquecol 2	0.825175	0.000951363	0.0151573		Lachnospirales	Boviquinone 4	0.867133	0.000259812	0.00886975		Pasteurellales	PS(18:2(9Z,12Z)/22:6(5Z,7Z,10Z,13Z,16Z,19Z)-OH(4))	0.82663	0.000914801	0.0237153
Pasteurellales	Demethylphylloquinone	-0.760582	0.00407753	0.0658726		Lactobacillales	Bufotalin	0.825175	0.000951363	0.0151573		Micrococcales	3a,7b,21-Trihydroxy-5b-Cholanoic Acid	-0.865578	0.000274627	0.00913716		uncultured	Flunixin	0.826588	0.000915842	0.0237153
Pasteurellales	Domesticoside	-0.760582	0.00407753	0.0658726		Lactobacillales	Cavipetin A	0.825175	0.000951363	0.0151573		Micrococcales	3alpha,12alpha-Dihydroxy-7-Oxo-5beta-Cholan-24-Oic Acid	-0.865578	0.000274627	0.00913716		uncultured	Pretyrosine	0.826588	0.000915842	0.0237153
Pasteurellales	Glu Val Thr	0.760582	0.00407753	0.0658726		Lactobacillales	Dg(22:3(10z,13z,16z)/22:4(7z,10z,13z,16z)/0:0)[Iso2]	-0.825175	0.000951363	0.0151573		Micrococcales	Cay10621	-0.865578	0.000274627	0.00913716		Christensenellales	Loperamide	0.825175	0.000951363	0.0237153
Micrococcales	24-Methylene-Cholest-5-En-3beta,17alpha,22s-Triol	-0.757663	0.00430913	0.0658726		Lachnospirales	Oryzalide B	0.823964	0.000982639	0.0155241		Christensenellales	10e-Tridecen-2s-Ol	-0.864906	0.000281229	0.00920086		Enterobacterales	Phenylalanylphenylalanine	-0.825175	0.000951363	0.0237153
Burkholderiales	Lamellosterol A	-0.755245	0.00450844	0.0658726		Veillonellales-Selenomonadales	4-Megastigmene-6a,9r-Diol 9-[Apiosyl-(1->6)-Glucoside]	-0.819379	0.00110835	0.0169216		Monoglobales	(20r,24r)-20-Fluoro-1alpha,24-Dihydroxy-26,27-Cyclovitamin D3	0.864906	0.000281229	0.00920086		Erysipelotrichales	PI(16:1(9Z)/0:0)	-0.825175	0.000951363	0.0237153
Coriobacteriales	Isoonopordopicrin	-0.755245	0.00450844	0.0658726		Pasteurellales	PA(14:0/0:0)	-0.819328	0.00110981	0.0169216		RF39	Glu Pro Val	0.862885	0.000301821	0.00957448		Lachnospirales	Antibiotic Sb 202742	0.825175	0.000951363	0.0237153
Eubacteriales	7-(3-Methyl-5-Pentylfuran-2-Yl)Heptanoylcarnitine	-0.755245	0.00450844	0.0658726		Pasteurellales	6-Dehydrotestosterone 17-Glucosiduronic Acid	-0.818635	0.00112985	0.0169216		Lachnospirales	Estriol Succinate	0.862168	0.000309405	0.00957448		Lactobacillales	Amosulalol	-0.825175	0.000951363	0.0237153
Peptostreptococcales-Tissierellales	3alpha,6alpha,7alpha,12alpha-Tetrahydroxy-5beta-Cholest-24-En-26-Oic Acid	-0.755245	0.00450844	0.0658726		Enterobacterales	(3b,16a,20r)-25-Acetoxy-3,16,20,22-Tetrahydroxy-5-Cucurbiten-11-One 3-Glucoside	0.818182	0.00114311	0.0169216		Christensenellales	(20r,24r)-20-Fluoro-1alpha,24-Dihydroxy-26,27-Cyclovitamin D3	0.861346	0.000318283	0.00957448		Lactobacillales	DG(19:0/20:4(6E,8Z,11Z,14Z)+=O(5)/0:0)	-0.825175	0.000951363	0.0237153
Peptostreptococcales-Tissierellales	5beta,6beta-Epoxygorgostan-1alpha,3beta,11alpha,12beta-Tetrol 11-Acetate	0.755245	0.00450844	0.0658726		Lachnospirales	2-Deoxy-20-Hydroxy-5alpha-Ecdysone 3-Acetate	0.818182	0.00114311	0.0169216		Monoglobales	3alpha-Hydroxy-12-Oxo-5beta-Cholan-24-Oic Acid	0.861346	0.000318283	0.00957448		Lactobacillales	Triglutamate Folate	-0.825175	0.000951363	0.0237153
Peptostreptococcales-Tissierellales	Glu Val Thr	-0.755245	0.00450844	0.0658726		Lactobacillales	2-Methoxyestriol	0.818182	0.00114311	0.0169216		Monoglobales	PA(18:3(9Z,12Z,15Z)/24:1(15Z))	0.861346	0.000318283	0.00957448		RF39	2-Formaminobenzoylacetate	0.824845	0.000959803	0.0237153
Peptostreptococcales-Tissierellales	S-(2-Carboxypropyl)-Cysteamine	-0.755245	0.00450844	0.0658726		Lactobacillales	3a,7b,21-Trihydroxy-5b-Cholanoic Acid	0.818182	0.00114311	0.0169216		Monoglobales	Picolinic Acid	0.861346	0.000318283	0.00957448		RF39	7-(4-Hydroxy-3-Methoxyphenyl)-5-Methoxy-1-Phenyl-3-Heptanone	0.824845	0.000959803	0.0237153
Peptostreptococcales-Tissierellales	Solacetal B	0.755245	0.00450844	0.0658726		Lactobacillales	6-Oxopiperidine-2-Carboxylic Acid	0.818182	0.00114311	0.0169216		Clostridia_UCG-014	Pc(Dime(11,5)/Pge1)	-0.86014	0.000331668	0.00957448		Veillonellales-Selenomonadales	Deoxycholic Acid	-0.824845	0.000959803	0.0237153
Peptostreptococcales-Tissierellales	Sulfoglycolithocholate(2-)	0.755245	0.00450844	0.0658726		Lachnospirales	Taprostene	0.81738	0.00116685	0.017138		Desulfovibrionales	(2r,3r,4r)-2-Amino-4-Hydroxy-3-Methylpentanoic Acid	0.86014	0.000331668	0.00957448		Veillonellales-Selenomonadales	Myristoylglycine	-0.824845	0.000959803	0.0237153
Rhizobiales	2'-(E)-Feruloyl-3-(Arabinosylxylose)	0.755245	0.00450844	0.0658726		Bifidobacteriales	Taprostene	0.81564	0.00121972	0.0174554		Desulfovibrionales	1-Methoxy-1-(2,4,5-Trimethoxyphenyl)-2-Propanol	-0.86014	0.000331668	0.00957448		Monoglobales	4'-Hydroxy-R-Phenprocoumon	0.823964	0.000982639	0.0237153
Micrococcales	1-Pentyl-3-(4-Methoxybenzoyl)Indole	-0.753931	0.0046196	0.0658726		Deferribacterales	D-Erythro-L-Galacto-Nonulose	0.81545	0.00122559	0.0174554		Desulfovibrionales	4-Hydroxycinnamic Acid	0.86014	0.000331668	0.00957448		Monoglobales	Asn Asp Phe	0.823964	0.000982639	0.0237153
Pasteurellales	2-O-P-Coumaroyl-D-Glucose	-0.75354	0.00465308	0.0658726		Deferribacterales	Nutriacholic Acid	-0.81545	0.00122559	0.0174554		Erysipelotrichales	Asp Pro Ile	-0.86014	0.000331668	0.00957448		Monoglobales	Cytosine	0.823964	0.000982639	0.0237153
Pasteurellales	3alpha,7alpha,12alpha,26-Tetrahydroxy-5beta-Cholest-23e-En-27-Oic Acid	0.75354	0.00465308	0.0658726		Deferribacterales	PI(20:0/20:3(8Z,11Z,14Z)-2OH(5,6))	-0.81545	0.00122559	0.0174554		Erysipelotrichales	Deoxycholylisoleucine	-0.86014	0.000331668	0.00957448		Monoglobales	Ile Pro Asp	0.823964	0.000982639	0.0237153
Pasteurellales	Cytidine	-0.75354	0.00465308	0.0658726		Pasteurellales	3a,7b,21-Trihydroxy-5b-Cholanoic Acid	-0.815076	0.00123724	0.0174888		Erysipelotrichales	Glu Pro Val	-0.86014	0.000331668	0.00957448		Monoglobales	Mk 0457	0.823964	0.000982639	0.0237153
Pasteurellales	Dimethylprotoporphyrin Ix Dimethyl Ester	0.75354	0.00465308	0.0658726		Enterobacterales	Estriol Succinate	0.813648	0.00128246	0.0179927		Erysipelotrichales	Glycerophosphocholine	-0.86014	0.000331668	0.00957448		Monoglobales	PE(24:0/20:3(8Z,11Z,14Z)-2OH(5,6))	0.823964	0.000982639	0.0237153
Pasteurellales	Erythro-9-Hydroxy-Nonyl-Adenine	0.75354	0.00465308	0.0658726		Pasteurellales	Estriol Succinate	-0.81306	0.00130146	0.018124		Lachnospirales	PE(O-16:0/0:0)	-0.86014	0.000331668	0.00957448		Veillonellales-Selenomonadales	Indoleacrylic Acid	-0.821113	0.00105943	0.0240914
Pasteurellales	Fluocortolone Caproate	-0.75354	0.00465308	0.0658726		Lachnospirales	1a,1b-Dihomo-Pgj2	0.812127	0.001332	0.0181775		Peptostreptococcales-Tissierellales	Ceanothine C	0.86014	0.000331668	0.00957448		Veillonellales-Selenomonadales	Nicotyrine	-0.821113	0.00105943	0.0240914
Pasteurellales	Propiomazine	-0.75354	0.00465308	0.0658726		Pasteurellales	D8'-Merulinic Acid A	-0.811516	0.00135232	0.0181775		Christensenellales	Cay10621	0.857787	0.00035903	0.0102887		Bifidobacteriales	Deoxycholylisoleucine	-0.819379	0.00110835	0.0240914
Micrococcales	N-Ethyl-7h-Purine-6-Sulfonamide	-0.750198	0.00494669	0.0658726		Enterobacterales	Diclazuril	-0.811189	0.00136332	0.0181775		RF39	4-Amino-1-[(2r,3s,4s,5r)-3,4-Dihydroxy-5-(Hydroxymethyl)Oxolan-2-Yl]Oxypyrimidin-2-One	0.855634	0.000385575	0.0104556		Pasteurellales	Deoxysappanone B 7,3'-Dimethyl Ether	0.819379	0.00110835	0.0240914
Micrococcales	Propafenone	0.750198	0.00494669	0.0658726		Lachnospirales	Ferene Triazine	0.811189	0.00136332	0.0181775		RF39	Deoxycholylarginine	0.855634	0.000385575	0.0104556		Pasteurellales	PC(22:0/6 keto-PGF1alpha)	0.819379	0.00110835	0.0240914
Burkholderiales	12-Oxo-20-Trihydroxy-Leukotriene B4	0.748252	0.00512408	0.0658726		Lachnospirales	MGMG(16:3(7Z,10Z,13Z)/0:0)	0.811189	0.00136332	0.0181775		Christensenellales	Asparagine-Betaxanthin	0.854228	0.000403724	0.0104556		Pasteurellales	Pretyrosine	0.819379	0.00110835	0.0240914
Burkholderiales	Benzoporphyrin	-0.748252	0.00512408	0.0658726		Lachnospirales	Phenethylamine Glucuronide	0.811189	0.00136332	0.0181775		Christensenellales	Chenodeoxycholylisoleucine	0.854228	0.000403724	0.0104556		uncultured	5-O-Methylleridol	0.81879	0.00112535	0.0240914
Eubacteriales	2-Hydroxy-4-Octenoylcarnitine	0.748252	0.00512408	0.0658726		Lachnospirales	Ent-3alpha-Acetoxy-16beta,17,18-Trihydroxyatisane	0.809916	0.00140668	0.0183815		Monoglobales	Cytosine	0.854228	0.000403724	0.0104556		uncultured	Deoxycholylisoleucine	0.81879	0.00112535	0.0240914
Peptostreptococcales-Tissierellales	Berkeleylactone B	0.748252	0.00512408	0.0658726		Bifidobacteriales	4-Dodecylbenzenesulfonic Acid	-0.809879	0.00140794	0.0183815		Clostridia_UCG-014	Boviquinone 4	0.853147	0.000418118	0.0104556		uncultured	Dg(22:3(10z,13z,16z)/22:4(7z,10z,13z,16z)/0:0)[Iso2]	0.81879	0.00112535	0.0240914
Peptostreptococcales-Tissierellales	Isoleucyl-Prolyl-Arginine-4-Nitroanilide	0.748252	0.00512408	0.0658726		Bifidobacteriales	Norethindrone Acetate	-0.809879	0.00140794	0.0183815		Clostridia_UCG-014	Cay10621	0.853147	0.000418118	0.0104556		uncultured	Erythro-9-Hydroxy-Nonyl-Adenine	0.81879	0.00112535	0.0240914
Rhizobiales	Methyl 4-[2-(2-Formyl-Vinyl)-3-Hydroxy-5-Oxo-Cyclopentyl]-Butanoate	0.748252	0.00512408	0.0658726		Pasteurellales	(3b,16a,20r)-25-Acetoxy-3,16,20,22-Tetrahydroxy-5-Cucurbiten-11-One 3-Glucoside	-0.804398	0.00160704	0.0197128		Clostridia_UCG-014	Leu Val Ala	-0.853147	0.000418118	0.0104556		Christensenellales	PI(20:0/22:6(5Z,8E,10Z,13Z,15E,19Z)-2OH(7S, 17S))	0.818182	0.00114311	0.0240914
Rhizobiales	Sulfamethoxazole N1-Glucuronide	-0.748252	0.00512408	0.0658726		Pasteurellales	Officinoterpenoside C	0.804398	0.00160704	0.0197128		Clostridia_UCG-014	Pe-Nme2(13d5/13d5)	-0.853147	0.000418118	0.0104556		Enterobacterales	4'-Hydroxy-R-Phenprocoumon	-0.818182	0.00114311	0.0240914
Pasteurellales	3-Dehydroecdysone	0.746497	0.00528802	0.0658726		Lachnospirales	D8'-Merulinic Acid A	0.804196	0.00161477	0.0197128		Clostridia_UCG-014	Picolinic Acid	0.853147	0.000418118	0.0104556		Erysipelotrichales	Gamma-Glutamylleucine	-0.818182	0.00114311	0.0240914
Pasteurellales	3beta-Hydroxy-7-Oxochol-5-En-24-Oyl-Glycine	-0.746497	0.00528802	0.0658726		Lachnospirales	Ozolinone	0.804196	0.00161477	0.0197128		Desulfovibrionales	L-Arginine	0.853147	0.000418118	0.0104556		Lactobacillales	Indoleacrylic Acid	-0.818182	0.00114311	0.0240914
Pasteurellales	5-Amino-2,3-Dihydro-6-(3-Hydroxy-4-Methoxy-1-Oxobutyl)-2,2-Dimethyl-4h-1-Benzopyran-4-One	0.746497	0.00528802	0.0658726		Lachnospirales	PS(22:0/18:1(12Z)-2OH(9,10))	-0.804196	0.00161477	0.0197128		Desulfovibrionales	PI(20:5(5Z,8Z,11Z,14Z,17Z)/0:0)	0.853147	0.000418118	0.0104556		Lactobacillales	Nicotyrine	-0.818182	0.00114311	0.0240914
Pasteurellales	5beta,6beta-Epoxygorgostan-1alpha,3beta,11alpha,12beta-Tetrol 11-Acetate	-0.746497	0.00528802	0.0658726		Lachnospirales	Solacetal D	0.804196	0.00161477	0.0197128		Desulfovibrionales	Stoloniferone G	0.853147	0.000418118	0.0104556		Lactobacillales	PS(20:0/20:3(8Z,11Z,14Z)-2OH(5,6))	-0.818182	0.00114311	0.0240914
Pasteurellales	Boviquinone 4	0.746497	0.00528802	0.0658726		Lactobacillales	Bisazobiphenyl	0.804196	0.00161477	0.0197128		Erysipelotrichales	(20r,24r)-20-Fluoro-1alpha,24-Dihydroxy-26,27-Cyclovitamin D3	-0.853147	0.000418118	0.0104556		RF39	Ophthalmic Acid	0.81738	0.00116685	0.0240914
Pasteurellales	Cis-P-Coumaric Acid 4-[Apiosyl-(1->2)-Glucoside]	-0.746497	0.00528802	0.0658726		Lactobacillales	Cicutoxin	0.804196	0.00161477	0.0197128		Erysipelotrichales	Gamma-Glutamylvaline	-0.853147	0.000418118	0.0104556		RF39	PG(a-15:0/PGE2)	0.81738	0.00116685	0.0240914
Pasteurellales	Hydroxyprolyl-Glutamine	0.746497	0.00528802	0.0658726		Lactobacillales	Sarcoehrendin I	0.804196	0.00161477	0.0197128		Erysipelotrichales	Ile Gly	-0.853147	0.000418118	0.0104556		Veillonellales-Selenomonadales	Phenylalanylphenylalanine	-0.81738	0.00116685	0.0240914
Pasteurellales	Niazirin	0.746497	0.00528802	0.0658726		Lactobacillales	Solacetal D	0.804196	0.00161477	0.0197128		Erysipelotrichales	Leu Val Ala	0.853147	0.000418118	0.0104556		Monoglobales	2-Acetyl-1,5,6,7-Tetrahydro-6-Hydroxy-7-(Hydroxymethyl)-4h-Azepine-4-One	0.816922	0.00118061	0.0240914
Pasteurellales	Nutriacholic Acid	0.746497	0.00528802	0.0658726		Deferribacterales	Bufotalin	0.802969	0.00166233	0.0200956		Erysipelotrichales	PC(16:1(9Z)/0:0)	0.853147	0.000418118	0.0104556		Deferribacterales	Boviquinone 4	-0.81545	0.00122559	0.0240914
Pasteurellales	PG(20:5(5Z,8Z,11Z,14Z,17Z)/0:0)	0.746497	0.00528802	0.0658726		Bifidobacteriales	5-(3,4-Dimethyl-5-Pentylfuran-2-Yl)Pentanoylcarnitine	-0.802837	0.00166751	0.0200956		Oscillospirales	PC(2:0/18:1(12Z)-O(9S,10R))	0.853147	0.000418118	0.0104556		Deferribacterales	LysoPC(0:0/16:1)	0.81545	0.00122559	0.0240914
Pasteurellales	Solacetal B	-0.746497	0.00528802	0.0658726		Enterobacterales	Cochliobolin A	0.802103	0.00169653	0.0203152		Oscillospirales	Pe-Nme2(13d5/13d5)	-0.853147	0.000418118	0.0104556		Deferribacterales	Nutriacholic Acid	-0.81545	0.00122559	0.0240914
Micrococcales	3,4-Bis(Carboxymethyl)-3,4-Dihydroxyhexanedioic Acid	-0.746466	0.00529097	0.0658726		Bifidobacteriales	17,18-Dehydro-Clavulone I	0.801418	0.00172394	0.0204154		Peptostreptococcales-Tissierellales	Estriol Succinate	0.850971	0.000448294	0.0109692		Deferribacterales	PI(20:0/20:3(8Z,11Z,14Z)-2OH(5,6))	-0.81545	0.00122559	0.0240914
Micrococcales	3beta-Hydroxy-7-Oxochol-5-En-24-Oyl-Glycine	-0.746466	0.00529097	0.0658726		Pasteurellales	11-F4-Neurop	-0.800874	0.00174598	0.0204154		Monoglobales	2-Formaminobenzoylacetate	0.850668	0.000452626	0.0109692		Rhodospirillales	5-O-Methylleridol	0.81545	0.00122559	0.0240914
Micrococcales	Cytidine	-0.746466	0.00529097	0.0658726		Pasteurellales	(11e,13z)-10-Hydroxyoctadeca-11,13-Dienoylcarnitine	0.800839	0.00174744	0.0204154		Monoglobales	PC(22:0/6 keto-PGF1alpha)	0.850668	0.000452626	0.0109692		Rhodospirillales	Erythro-9-Hydroxy-Nonyl-Adenine	0.81545	0.00122559	0.0240914
Micrococcales	N-Eicosapentaenoyl Isoleucine	-0.742734	0.00565303	0.0658816		Pasteurellales	17s-Hpdha	-0.798677	0.00183718	0.0204154		Monoglobales	PE(O-16:0/0:0)	-0.850668	0.000452626	0.0109692		Rhodospirillales	Ophthalmic Acid	0.81545	0.00122559	0.0240914
Coriobacteriales	Endoxifen O-Glucuronide	-0.741259	0.00580115	0.0658816		Veillonellales-Selenomonadales	2-Methoxyestriol	0.797625	0.00188209	0.0204154		Monoglobales	PI(20:0/20:3(8Z,11Z,14Z)-2OH(5,6))	0.850668	0.000452626	0.0109692		Pasteurellales	Boviquinone 4	0.812127	0.001332	0.0240914
Coriobacteriales	Farrerol	0.741259	0.00580115	0.0658816		Veillonellales-Selenomonadales	O-Hexanoyl-R-Carnitine	0.797625	0.00188209	0.0204154		Micrococcales	2-Hydroxycinnamic Acid	-0.849982	0.00046257	0.0110064		Pasteurellales	N-(3-Hydroxy-Heptanoyl)-Homoserine Lactone	0.812127	0.001332	0.0240914
Coriobacteriales	Propiomazine	-0.741259	0.00580115	0.0658816		Pasteurellales	10e-Tridecen-2s-Ol	0.797279	0.00189705	0.0204154		Micrococcales	L-Leucine	-0.849982	0.00046257	0.0110064		Pasteurellales	Nutriacholic Acid	0.812127	0.001332	0.0240914
Coriobacteriales	Ser Leu Ala	0.741259	0.00580115	0.0658816		Enterobacterales	Cavipetin A	0.797203	0.00190037	0.0204154		Micrococcales	Picolinic Acid	-0.849982	0.00046257	0.0110064		Pasteurellales	PE(24:0/20:3(8Z,11Z,14Z)-2OH(5,6))	0.812127	0.001332	0.0240914
Eubacteriales	Megalomicin C2	-0.741259	0.00580115	0.0658816		Enterobacterales	PS(24:0/20:4(6E,8Z,11Z,14Z)+=O(5))	-0.797203	0.00190037	0.0204154		RF39	(S)-Argpyrimidine	-0.848383	0.000486369	0.0111017		Pasteurellales	Perylene-1,2-Dione	0.812127	0.001332	0.0240914
Other	(11e,13z)-10-Hydroxyoctadeca-11,13-Dienoylcarnitine	0.741259	0.00580115	0.0658816		Enterobacterales	Rishitin	0.797203	0.00190037	0.0204154		RF39	Chenodeoxycholylisoleucine	0.848383	0.000486369	0.0111017		Christensenellales	Ganoderic Acid Alpha	0.811189	0.00136332	0.0240914
Other	3alpha,6alpha,7alpha,12alpha-Tetrahydroxy-5beta-Cholest-24-En-26-Oic Acid	0.741259	0.00580115	0.0658816		Lachnospirales	Firibastat	-0.797203	0.00190037	0.0204154		RF39	Flunixin	0.848383	0.000486369	0.0111017		Enterobacterales	7-[(1r,2r,3r)-3-Hydroxy-2-[(3s)-3-Hydroxyoctyl]-5-Oxocyclopentyl]Heptanoylcarnitine	-0.811189	0.00136332	0.0240914
Peptostreptococcales-Tissierellales	(3beta,22e,24r)-Ergosta-4,6,8(14),22-Tetraen-3-Ol	0.741259	0.00580115	0.0658816		Lachnospirales	Ibha#28	0.797203	0.00190037	0.0204154		RF39	Guanine	0.848383	0.000486369	0.0111017		Enterobacterales	PI(15:0/0:0)	-0.811189	0.00136332	0.0240914
Peptostreptococcales-Tissierellales	N-[(3a,5b,7a,12a)-3,7-Dihydroxy-24-Oxo-12-(Sulfooxy)Cholan-24-Yl]-Glycine	0.741259	0.00580115	0.0658816		Lachnospirales	N-Arachidonoyl Gaba	0.797203	0.00190037	0.0204154		RF39	Hematoporphyrin	-0.848383	0.000486369	0.0111017		Lachnospirales	(3b,16a,20r)-25-Acetoxy-3,16,20,22-Tetrahydroxy-5-Cucurbiten-11-One 3-Glucoside	-0.811189	0.00136332	0.0240914
Peptostreptococcales-Tissierellales	PC(22:4(7Z,10Z,13Z,16Z)/LTE4)	0.741259	0.00580115	0.0658816		Lachnospirales	Nicansteroidin A	0.797203	0.00190037	0.0204154		RF39	PC(22:0/6 keto-PGF1alpha)	0.848383	0.000486369	0.0111017		Lachnospirales	Eurysterol B Sulfonic Acid	0.811189	0.00136332	0.0240914
Peptostreptococcales-Tissierellales	Rimegepant	-0.741259	0.00580115	0.0658816		Lactobacillales	(11e,13z)-10-Hydroxyoctadeca-11,13-Dienoylcarnitine	-0.797203	0.00190037	0.0204154		RF39	PE(16:0/0:0)	-0.848383	0.000486369	0.0111017		Lachnospirales	Ganoderic Acid Alpha	0.811189	0.00136332	0.0240914
Rhizobiales	Coenzyme Q4	0.741259	0.00580115	0.0658816		Lactobacillales	7alpha-Hydroxy-3-Oxocholest-4-En-27-Oic Acid	0.797203	0.00190037	0.0204154		Christensenellales	Stoloniferone G	0.847109	0.000506007	0.0111194		Lactobacillales	12-Oxo-5e,8e,10z-Heptadecatrienoic Acid	-0.811189	0.00136332	0.0240914
Pasteurellales	1,25-Dihydroxy-24-Oxo-16-Ene-Vitamin D3	0.739455	0.00598623	0.0658816		Lactobacillales	PE(22:0/20:3(6,8,11)-OH(5))	-0.797203	0.00190037	0.0204154		Monoglobales	Glu Pro Val	0.847109	0.000506007	0.0111194		uncultured	(3b,16a,20r)-25-Acetoxy-3,16,20,22-Tetrahydroxy-5-Cucurbiten-11-One 3-Glucoside	-0.810992	0.00136996	0.0240914
Pasteurellales	2-Formaminobenzoylacetate	0.739455	0.00598623	0.0658816		Lactobacillales	Rishitin	0.797203	0.00190037	0.0204154		Clostridia_UCG-014	Deoxycholyltyrosine	0.846154	0.000521134	0.0111194		uncultured	16alpha,27-Dihydroxycholesterol	0.810992	0.00136996	0.0240914
Pasteurellales	2-Hydroxy-4-Octenoylcarnitine	0.739455	0.00598623	0.0658816		Lactobacillales	Assamsaponin A	-0.795794	0.00196229	0.0209608		Clostridia_UCG-014	Guanine	0.846154	0.000521134	0.0111194		uncultured	4'-Hydroxy-R-Phenprocoumon	0.810992	0.00136996	0.0240914
Pasteurellales	9(11)-Dehydroglycyrrhetic Acid	-0.739455	0.00598623	0.0658816		Pasteurellales	Androsta-1,4,6-Triene-3,17-Dione	-0.79372	0.00205628	0.021718		Clostridia_UCG-014	PI(20:5(5Z,8Z,11Z,14Z,17Z)/0:0)	0.846154	0.000521134	0.0111194		uncultured	Chenodeoxycholylisoleucine	0.810992	0.00136996	0.0240914
Pasteurellales	PS(24:0/18:1(12Z)-2OH(9,10))	0.739455	0.00598623	0.0658816		Pasteurellales	N-Arachidonoyl Lysine	0.79372	0.00205628	0.021718		Desulfovibrionales	Pantothenic Acid	0.846154	0.000521134	0.0111194		uncultured	LysoPC(0:0/16:1)	-0.810992	0.00136996	0.0240914
Pasteurellales	Patulolide C	0.739455	0.00598623	0.0658816		Deferribacterales	Telmisartan Glucuronide	-0.790487	0.00220958	0.0222554		Enterobacterales	Loperamide	-0.846154	0.000521134	0.0111194		uncultured	PE(24:0/20:3(8Z,11Z,14Z)-2OH(5,6))	0.810992	0.00136996	0.0240914
Pasteurellales	Pentalinonsterol	-0.739455	0.00598623	0.0658816		Enterobacterales	(R)-1-O-[B-D-Apiofuranosyl-(1->2)-B-D-Glucopyranoside]-1,3-Octanediol	-0.79021	0.00222314	0.0222554		Erysipelotrichales	PE(24:0/20:3(8Z,11Z,14Z)-2OH(5,6))	-0.846154	0.000521134	0.0111194		uncultured	PG(a-15:0/PGE2)	0.810992	0.00136996	0.0240914
Pasteurellales	Vicriviroc	-0.739455	0.00598623	0.0658816		Lachnospirales	(3b,16a,20r)-25-Acetoxy-3,16,20,22-Tetrahydroxy-5-Cucurbiten-11-One 3-Glucoside	0.79021	0.00222314	0.0222554		Lachnospirales	Asp Pro Ile	0.846154	0.000521134	0.0111194		Pasteurellales	[6]-Gingerdiol 5-O-Beta-D-Glucopyranoside	0.809919	0.00140657	0.0240914
Micrococcales	3-O-Alpha-L-Rhamnopyranosyl-3-Hydroxyundecanoyl-3-Hydroxydecanoic Acid	0.739001	0.00603345	0.0660364		Lachnospirales	(R)-1-O-[B-D-Apiofuranosyl-(1->2)-B-D-Glucopyranoside]-1,3-Octanediol	-0.79021	0.00222314	0.0222554		Lachnospirales	Guanine	0.846154	0.000521134	0.0111194		RF39	Hydroxyprolyl-Glutamine	0.809916	0.00140668	0.0240914
Micrococcales	(22alpha)-Hydroxy-Cholestanol	-0.735269	0.00643281	0.0668443		Lachnospirales	25-Hydroxyvitamin D2-25-Glucuronide	-0.79021	0.00222314	0.0222554		Oscillospirales	Asparagine-Betaxanthin	0.846154	0.000521134	0.0111194		RF39	Patulolide C	0.809916	0.00140668	0.0240914
Micrococcales	Vitamin D3 Glucosiduronate	-0.735269	0.00643281	0.0668443		Lachnospirales	Retosiban	0.79021	0.00222314	0.0222554		Other	DG(21:0/18:1(12Z)-O(9S,10R)/0:0)	0.846154	0.000521134	0.0111194		RF39	Phooa-Pe	0.809916	0.00140668	0.0240914
Eubacteriales	Niazirin	0.734266	0.00654349	0.0668443		Lactobacillales	12-Hydroxy-13-O-D-Glucuronoside-Octadec-9z-Enoate	-0.79021	0.00222314	0.0222554		Micrococcales	3,4-Dihydro-2h-1-Benzopyran-2-One	-0.842184	0.00058779	0.0112166		Veillonellales-Selenomonadales	3-Hydroxyhexadecanoyl Carnitine	-0.809916	0.00140668	0.0240914
Eubacteriales	PIP(18:0/20:3(6,8,11)-OH(5))	-0.734266	0.00654349	0.0668443		Lactobacillales	Androsta-1,4,6-Triene-3,17-Dione	0.79021	0.00222314	0.0222554		Micrococcales	4-Ethynylaniline	-0.842184	0.00058779	0.0112166		Veillonellales-Selenomonadales	3alpha,7alpha,12alpha-Trihydroxy-5beta-Cholestan-26-Oic Acid	-0.809916	0.00140668	0.0240914
Other	(5z,8z,10e,14z,17z)-12-Hydroxyicosa-5,8,10,14,17-Pentaenoylcarnitine	0.734266	0.00654349	0.0668443		Other	(1s,3r,4r)-8,10-Dihydroxyfenchone 10-O-B-D-Glucoside	0.79021	0.00222314	0.0222554		Micrococcales	Benzeneacetonitrile	-0.842184	0.00058779	0.0112166		Veillonellales-Selenomonadales	PS(20:0/20:3(8Z,11Z,14Z)-2OH(5,6))	-0.809916	0.00140668	0.0240914
Other	2-Formaminobenzoylacetate	0.734266	0.00654349	0.0668443		Pasteurellales	Zaluzanin D	-0.790161	0.00222554	0.0222554		Micrococcales	Huperzine A	0.842184	0.00058779	0.0112166		Monoglobales	Gly Asp Leu	0.809879	0.00140794	0.0240914
Other	PS(O-16:0/13:0)	-0.734266	0.00654349	0.0668443		Pasteurellales	DGMG(16:0/0:0)	0.786601	0.00240525	0.0230196		Micrococcales	Ile Thr Ser	0.842184	0.00058779	0.0112166		Monoglobales	Pro Val Pro	0.809879	0.00140794	0.0240914
Peptostreptococcales-Tissierellales	2-Formaminobenzoylacetate	-0.734266	0.00654349	0.0668443		Pasteurellales	Kushenol C	-0.786601	0.00240525	0.0230196		Micrococcales	Indoleacetaldehyde	-0.842184	0.00058779	0.0112166		Deferribacterales	16-Glutaryloxy-1alpha,25-Dihydroxyvitamin D3	0.807129	0.0015053	0.0246239
Peptostreptococcales-Tissierellales	Glycochenodeoxycholate-3-Sulfate	0.734266	0.00654349	0.0668443		Pasteurellales	Mulberranol	-0.786601	0.00240525	0.0230196		Rhodospirillales	17s-Hpdha	0.841886	0.000593043	0.0112166		Deferribacterales	PC(14:0/0:0)	0.807129	0.0015053	0.0246239
Peptostreptococcales-Tissierellales	Lysylleucine	0.734266	0.00654349	0.0668443		Pasteurellales	Telmisartan Glucuronide	0.786601	0.00240525	0.0230196		RF39	Chenodeoxycholylarginine	0.841132	0.000606506	0.0112166		Bifidobacteriales	4-Amino-1-[(2r,3s,4s,5r)-3,4-Dihydroxy-5-(Hydroxymethyl)Oxolan-2-Yl]Oxypyrimidin-2-One	-0.804876	0.00158885	0.0246239
Peptostreptococcales-Tissierellales	Propafenone	-0.734266	0.00654349	0.0668443		Deferribacterales	2(1h)-Pyrimidinone,5-[3-[(1s,2s,4r)-Bicyclo[2.2.1]Hept-2-Yloxy]-4-Methoxyphenyl]Tetrahydro-	-0.786327	0.00241956	0.0230196		RF39	DG(8:0/6 keto-PGF1alpha/0:0)	0.841132	0.000606506	0.0112166		Bifidobacteriales	Flunixin	-0.804876	0.00158885	0.0246239
Rhizobiales	Aminomethyl Fluorescein	-0.734266	0.00654349	0.0668443		Pasteurellales	Oryzalide B	-0.784992	0.00249007	0.0230196		RF39	Glycylproline	0.841132	0.000606506	0.0112166		Bifidobacteriales	PG(a-15:0/PGE2)	-0.804876	0.00158885	0.0246239
Rhizobiales	Palmitic Acid	-0.734266	0.00654349	0.0668443		Lactobacillales	Cochliobolin A	0.78459	0.0025116	0.0230196		RF39	Mytilin A	0.841132	0.000606506	0.0112166		Bifidobacteriales	PI(16:1(9Z)/0:0)	-0.804876	0.00158885	0.0246239
Pasteurellales	Isoleucyl-Prolyl-Arginine-4-Nitroanilide	-0.732413	0.00675165	0.0672465		Lachnospirales	2-Methoxyestriol	0.783217	0.00258621	0.0230196		RF39	N5-Formyl-N5-Hydroxy-L-Ornithine	0.841132	0.000606506	0.0112166		Bifidobacteriales	PI(17:0/0:0)	-0.804876	0.00158885	0.0246239
Pasteurellales	N-Docosahexaenoyl Gaba	-0.732413	0.00675165	0.0672465		Lachnospirales	7alpha-Hydroxy-3-Oxocholest-4-En-27-Oic Acid	0.783217	0.00258621	0.0230196		RF39	Thr Asp Leu	0.841132	0.000606506	0.0112166		Bifidobacteriales	Patulolide C	-0.804876	0.00158885	0.0246239
Pasteurellales	Nep-In-2	0.732413	0.00675165	0.0672465		Lachnospirales	Bisazobiphenyl	0.783217	0.00258621	0.0230196		Christensenellales	Chlorin E6	-0.839991	0.000627337	0.0112166		Pasteurellales	Antibiotic Sb 202742	0.804876	0.00158885	0.0246239
Pasteurellales	PI(22:3(10Z,13Z,16Z)/5-iso PGF2VI)	-0.732413	0.00675165	0.0672465		Lachnospirales	Canesceol	0.783217	0.00258621	0.0230196		Christensenellales	PE(24:0/20:3(8Z,11Z,14Z)-2OH(5,6))	0.839991	0.000627337	0.0112166		Pasteurellales	Deoxycholylarginine	0.804876	0.00158885	0.0246239
Pasteurellales	Tricoumaroyl Spermidine	-0.732413	0.00675165	0.0672465		Lachnospirales	Cavipetin A	0.783217	0.00258621	0.0230196		Monoglobales	LysoPC(0:0/16:1)	-0.839991	0.000627337	0.0112166		Pasteurellales	Gamma-Glutamylvaline	0.804876	0.00158885	0.0246239
Micrococcales	Rifaximin	0.72908	0.00713842	0.0687851		Lachnospirales	Diclazuril	-0.783217	0.00258621	0.0230196		Clostridia_UCG-014	3alpha,7alpha,12alpha-Trihydroxy-5beta-Cholestan-26-Oic Acid	0.839161	0.000642826	0.0112166		Pasteurellales	Hydroxyprolyl-Glutamine	0.804876	0.00158885	0.0246239
Micrococcales	Ile Pro Thr	0.727804	0.0072908	0.0687851		Lachnospirales	Glu Ile Asp	-0.783217	0.00258621	0.0230196		Clostridia_UCG-014	PC(0:0/16:0)	-0.839161	0.000642826	0.0112166		Pasteurellales	Pro Asp	0.804876	0.00158885	0.0246239
Burkholderiales	PC(18:1(11Z)/20:3(6,8,11)-OH(5))	0.727273	0.00735503	0.0687851		Lachnospirales	Ketoleucine	0.783217	0.00258621	0.0230196		Clostridia_UCG-014	Trp Thr	-0.839161	0.000642826	0.0112166		uncultured	Tyrosyl-Glutamate	0.804602	0.00159927	0.0246239
Coriobacteriales	Decahydro-6-(Phosphonomethyl)-3-Isoquinolinecarboxylic Acid	0.727273	0.00735503	0.0687851		Lachnospirales	Pyridone 6	-0.783217	0.00258621	0.0230196		Desulfovibrionales	6-Nitrotryptophan	0.839161	0.000642826	0.0112166		Christensenellales	Cay10633	0.804196	0.00161477	0.0246239
Eubacteriales	Acaciabiuronic Acid	0.727273	0.00735503	0.0687851		Lactobacillales	Isopropylmaleic Acid	-0.783217	0.00258621	0.0230196		Desulfovibrionales	6s,9r-Dihydroxy-4,7e-Megastigmadien-3-One 9-[Apiosyl-(1->6)-Glucoside]	-0.839161	0.000642826	0.0112166		Christensenellales	Pro Asp	0.804196	0.00161477	0.0246239
Eubacteriales	Indoramin	0.727273	0.00735503	0.0687851		Other	Macrophorin D	-0.783217	0.00258621	0.0230196		Desulfovibrionales	Hydroxyhexamide	-0.839161	0.000642826	0.0112166		Clostridia_UCG-014	Asn Asp Phe	0.804196	0.00161477	0.0246239
Eubacteriales	PC(22:4(7Z,10Z,13Z,16Z)/LTE4)	-0.727273	0.00735503	0.0687851		Other	Ophthalmic Acid	0.783217	0.00258621	0.0230196		Desulfovibrionales	Ile Pro Asp	0.839161	0.000642826	0.0112166		Erysipelotrichales	5-O-Methylleridol	-0.804196	0.00161477	0.0246239
Eubacteriales	Patulolide C	0.727273	0.00735503	0.0687851		Veillonellales-Selenomonadales	3a,7b,21-Trihydroxy-5b-Cholanoic Acid	0.783123	0.00259138	0.0230196		Desulfovibrionales	Lysine Phosphoester	0.839161	0.000642826	0.0112166		Erysipelotrichales	PG(a-15:0/PGE2)	-0.804196	0.00161477	0.0246239
Peptostreptococcales-Tissierellales	(1s,3r,4r)-8,10-Dihydroxyfenchone 10-O-B-D-Glucoside	-0.727273	0.00735503	0.0687851		Veillonellales-Selenomonadales	Aspartylglycosamine	-0.783123	0.00259138	0.0230196		Desulfovibrionales	PC(16:1(9Z)/0:0)	-0.839161	0.000642826	0.0112166		Lachnospirales	PI(20:0/22:6(5Z,8E,10Z,13Z,15E,19Z)-2OH(7S, 17S))	0.804196	0.00161477	0.0246239
Peptostreptococcales-Tissierellales	1beta-Butyl-1alpha,25-Dihydroxyvitamin D3 / 1beta-Butyl-1alpha,25-Dihydroxycholecalciferol	0.727273	0.00735503	0.0687851		Pasteurellales	9s-Hotre	0.783042	0.00259583	0.0230196		Desulfovibrionales	PC(P-15:0/0:0)	-0.839161	0.000642826	0.0112166		uncultured	Asn Asp Phe	0.803194	0.00165353	0.0246239
Peptostreptococcales-Tissierellales	9(11)-Dehydroglycyrrhetic Acid	0.727273	0.00735503	0.0687851		Pasteurellales	Dapholosericin A	0.783042	0.00259583	0.0230196		Desulfovibrionales	SQMG(16:0/0:0)	-0.839161	0.000642826	0.0112166		uncultured	Boviquinone 4	0.803194	0.00165353	0.0246239
Peptostreptococcales-Tissierellales	Malyngamide H	0.727273	0.00735503	0.0687851		Pasteurellales	PS(15:0/24:1(15Z))	0.783042	0.00259583	0.0230196		Desulfovibrionales	Vephylline	-0.839161	0.000642826	0.0112166		uncultured	Eurysterol B Sulfonic Acid	0.803194	0.00165353	0.0246239
Peptostreptococcales-Tissierellales	PG(i-22:0/22:6(4Z,7Z,10Z,12E,16Z,19Z)-OH(14))	0.727273	0.00735503	0.0687851		Deferribacterales	Cochliobolin A	0.77937	0.00280432	0.024534		Erysipelotrichales	3alpha,7alpha,12alpha-Trihydroxy-5beta-Cholestan-26-Oic Acid	-0.839161	0.000642826	0.0112166		uncultured	Glu Pro Val	0.803194	0.00165353	0.0246239
Pasteurellales	Gly Glu Tyr	0.72537	0.00758833	0.0704447		Enterobacterales	Androsta-1,4,6-Triene-3,17-Dione	0.776224	0.00299286	0.024534		Erysipelotrichales	Flunixin	-0.839161	0.000642826	0.0112166		uncultured	Gly Asp Leu	0.803194	0.00165353	0.0246239
Micrococcales	5alpha-Cholest-22e-En-3beta-Ol	-0.72034	0.00823184	0.0704447		Enterobacterales	Ptilosteroid A	0.776224	0.00299286	0.024534		Erysipelotrichales	LysoPC(0:0/16:1)	0.839161	0.000642826	0.0112166		uncultured	Nutriacholic Acid	0.803194	0.00165353	0.0246239
Micrococcales	Mulberranol	-0.72034	0.00823184	0.0704447		Lachnospirales	Fluocortolone Caproate	-0.776224	0.00299286	0.024534		Erysipelotrichales	PC(22:0/6 keto-PGF1alpha)	-0.839161	0.000642826	0.0112166		Deferribacterales	Dg(22:3(10z,13z,16z)/22:4(7z,10z,13z,16z)/0:0)[Iso2]	-0.802969	0.00166233	0.0246239
Burkholderiales	Propiomazine	-0.72028	0.00823977	0.0704447		Lactobacillales	3-Hydroxy-10'-Apo-B,Y-Carotenal	-0.776224	0.00299286	0.024534		Lachnospirales	Ceanothine C	0.839161	0.000642826	0.0112166		Monoglobales	PG(a-15:0/PGE2)	0.802837	0.00166751	0.0246239
Coriobacteriales	L-Thymidine	0.72028	0.00823977	0.0704447		Lactobacillales	4-O-Alpha-D-Galactopyranosylcalystegine B2	-0.776224	0.00299286	0.024534		Lachnospirales	PC(16:1(9Z)/0:0)	-0.839161	0.000642826	0.0112166		Monoglobales	Vorapaxar	0.802837	0.00166751	0.0246239
Coriobacteriales	PS(22:1(13Z)/PGF1alpha)	0.72028	0.00823977	0.0704447		Lactobacillales	D-Erythro-L-Galacto-Nonulose	0.776224	0.00299286	0.024534		Oscillospirales	(20r,24r)-20-Fluoro-1alpha,24-Dihydroxy-26,27-Cyclovitamin D3	0.839161	0.000642826	0.0112166		Bifidobacteriales	Tyrosyl-Glutamate	-0.802655	0.00167465	0.0246239
Eubacteriales	Coenzyme Q4	-0.72028	0.00823977	0.0704447		Pasteurellales	Ceanothine C	-0.775924	0.00301135	0.024534		Oscillospirales	9-Thiastearic Acid	0.839161	0.000642826	0.0112166		RF39	26,26,26,27,27,27-Hexafluoro-1alpha,25-Dihydroxy-16,17,23,23,24,24-Hexadehydrovitamin D3	0.802451	0.00168271	0.0246239
Eubacteriales	Isoleucyl-Prolyl-Arginine-4-Nitroanilide	-0.72028	0.00823977	0.0704447		Pasteurellales	Dihydrocelastryl Diacetate	0.775924	0.00301135	0.024534		Oscillospirales	LysoPC(0:0/16:1)	-0.839161	0.000642826	0.0112166		RF39	Myristoylglycine	0.802451	0.00168271	0.0246239
Peptostreptococcales-Tissierellales	2-O-P-Coumaroyl-D-Glucose	0.72028	0.00823977	0.0704447		Pasteurellales	PC(24:0/22:6(5Z,7Z,10Z,13Z,16Z,19Z)-OH(4))	0.775924	0.00301135	0.024534		Oscillospirales	PE(O-16:0/0:0)	-0.839161	0.000642826	0.0112166		RF39	16alpha,27-Dihydroxycholesterol	0.798719	0.0018354	0.0252913
Peptostreptococcales-Tissierellales	9-(4-Fluoro-3-(Hydroxymethyl)Butyl)Guanine	0.72028	0.00823977	0.0704447		Pasteurellales	Pravastatin Lactone	-0.775924	0.00301135	0.024534		Oscillospirales	PI(20:0/22:6(5Z,8E,10Z,13Z,15E,19Z)-2OH(7S, 17S))	0.839161	0.000642826	0.0112166		RF39	3-Hydroxyhexadecanoyl Carnitine	0.798719	0.0018354	0.0252913
Peptostreptococcales-Tissierellales	Acaciabiuronic Acid	-0.72028	0.00823977	0.0704447		Pasteurellales	Pseudouridine	0.775924	0.00301135	0.024534		Other	(S)-Argpyrimidine	0.839161	0.000642826	0.0112166		RF39	LysoPC(0:0/16:1)	-0.798719	0.0018354	0.0252913
Peptostreptococcales-Tissierellales	Deoxysappanone B 7,3'-Dimethyl Ether	-0.72028	0.00823977	0.0704447		Pasteurellales	Sarcoehrendin I	-0.775924	0.00301135	0.024534		Peptostreptococcales-Tissierellales	Tryptophyl-Glutamate	-0.839161	0.000642826	0.0112166		RF39	Val Glu Val	0.798719	0.0018354	0.0252913
Peptostreptococcales-Tissierellales	Dimethylprotoporphyrin Ix Dimethyl Ester	-0.72028	0.00823977	0.0704447		Veillonellales-Selenomonadales	7alpha-Hydroxy-3-Oxocholest-4-En-27-Oic Acid	0.775872	0.00301455	0.024534		Monoglobales	3alpha,7alpha,12alpha-Trihydroxy-5beta-Cholestan-26-Oic Acid	0.836431	0.000695873	0.0119824		Veillonellales-Selenomonadales	(-)-Parthenolide	-0.798719	0.0018354	0.0252913
Peptostreptococcales-Tissierellales	PI(22:3(10Z,13Z,16Z)/5-iso PGF2VI)	0.72028	0.00823977	0.0704447		Veillonellales-Selenomonadales	Cicutoxin	0.775872	0.00301455	0.024534		Monoglobales	7-(4-Hydroxy-3-Methoxyphenyl)-5-Methoxy-1-Phenyl-3-Heptanone	0.836431	0.000695873	0.0119824		Veillonellales-Selenomonadales	6-Nitrotryptophan	-0.798719	0.0018354	0.0252913
Peptostreptococcales-Tissierellales	Pro Pro Val	-0.72028	0.00823977	0.0704447		Veillonellales-Selenomonadales	Dg(16:1(9z)/20:2(11z,14z)/0:0)[Iso2]	-0.775872	0.00301455	0.024534		Monoglobales	O-Cresolphthalein Complexone	0.836431	0.000695873	0.0119824		Veillonellales-Selenomonadales	Phooa-Pe	-0.798719	0.0018354	0.0252913
Peptostreptococcales-Tissierellales	Stearic Acid	-0.72028	0.00823977	0.0704447		Veillonellales-Selenomonadales	PE(22:0/20:3(6,8,11)-OH(5))	-0.775872	0.00301455	0.024534		RF39	Glycerophosphocholine	0.833881	0.000748445	0.0121662		Veillonellales-Selenomonadales	Tha	-0.798719	0.0018354	0.0252913
Rhizobiales	Ac-Pro-Gly-Pro-Oh	-0.72028	0.00823977	0.0704447		Veillonellales-Selenomonadales	PS(20:0/20:3(8Z,11Z,14Z)-2OH(5,6))	-0.775872	0.00301455	0.024534		Monoglobales	5-Methoxy-3,4-Methylenedioxyamphetamine	0.832872	0.000770065	0.0121662		Bifidobacteriales	Gly Asp Leu	-0.797625	0.00188209	0.0252913
Rhizobiales	Domesticoside	0.72028	0.00823977	0.0704447		Veillonellales-Selenomonadales	Thiodicarb	0.775872	0.00301455	0.024534		Clostridia_UCG-014	7-[(1r,2r,3r)-3-Hydroxy-2-[(3s)-3-Hydroxyoctyl]-5-Oxocyclopentyl]Heptanoylcarnitine	0.832168	0.000785442	0.0121662		Bifidobacteriales	PI(18:3(6Z,9Z,12Z)/0:0)	-0.797625	0.00188209	0.0252913
Rhizobiales	Gum Arabic	0.72028	0.00823977	0.0704447		Pasteurellales	Assamsaponin A	0.774238	0.00311673	0.0252562		Clostridia_UCG-014	Ile Thr Ser	-0.832168	0.000785442	0.0121662		Pasteurellales	7-(4-Hydroxy-3-Methoxyphenyl)-5-Methoxy-1-Phenyl-3-Heptanone	0.797625	0.00188209	0.0252913
Rhizobiales	L-Dopa N-Butyl Ester	-0.72028	0.00823977	0.0704447		Lactobacillales	Ent-3alpha-Acetoxy-16beta,17,18-Trihydroxyatisane	0.772592	0.00322233	0.0254191		Desulfovibrionales	(R)-1-O-[B-D-Apiofuranosyl-(1->2)-B-D-Glucopyranoside]-1,3-Octanediol	-0.832168	0.000785442	0.0121662		Pasteurellales	Deoxycholyltyrosine	0.797625	0.00188209	0.0252913
Pasteurellales	3alpha,6alpha,7alpha,12alpha-Tetrahydroxy-5beta-Cholest-24-En-26-Oic Acid	0.718328	0.00850036	0.0720541		Lactobacillales	Resolvin T2	0.772592	0.00322233	0.0254191		Desulfovibrionales	Cholylcysteine	0.832168	0.000785442	0.0121662		Pasteurellales	L-Thymidine	0.797625	0.00188209	0.0252913
Pasteurellales	4-Amino-Butanoic Acid	0.718328	0.00850036	0.0720541		Other	Taprostene	-0.772592	0.00322233	0.0254191		Desulfovibrionales	Glas#20	-0.832168	0.000785442	0.0121662		Pasteurellales	Ophthalmic Acid	0.797625	0.00188209	0.0252913
Micrococcales	1,25-Dihydroxy-24-Oxo-16-Ene-Vitamin D3	0.716608	0.00873505	0.0734968		Pasteurellales	Cicutoxin	-0.772364	0.00323718	0.0254191		Desulfovibrionales	L-Lysine	0.832168	0.000785442	0.0121662		Pasteurellales	PI(20:0/22:6(5Z,8E,10Z,13Z,15E,19Z)-2OH(7S, 17S))	0.797625	0.00188209	0.0252913
Coriobacteriales	Dihydrocelastryl Diacetate	0.713287	0.00920178	0.0734968		Lachnospirales	17s-Hpdha	0.770579	0.00335518	0.0254191		Enterobacterales	1beta,3alpha,7alpha,12alpha-Tetrahydroxy-5beta-Cholan-24-Oic Acid	-0.832168	0.000785442	0.0121662		Christensenellales	Polyglycerol Esters Of Fatty Acids	0.797203	0.00190037	0.0252913
Coriobacteriales	Gly Glu Tyr	0.713287	0.00920178	0.0734968		Deferribacterales	Licoagrochalcone A	-0.769685	0.00341549	0.0254191		Enterobacterales	Cay10621	-0.832168	0.000785442	0.0121662		Clostridia_UCG-014	Mk 0457	0.797203	0.00190037	0.0252913
Coriobacteriales	Tricoumaroyl Spermidine	-0.713287	0.00920178	0.0734968		Deferribacterales	Rishitin	0.769685	0.00341549	0.0254191		Erysipelotrichales	2-Hydroxycinnamic Acid	-0.832168	0.000785442	0.0121662		Enterobacterales	3-Hydroxyhexadecanoyl Carnitine	-0.797203	0.00190037	0.0252913
Eubacteriales	Aleprylic Acid	0.713287	0.00920178	0.0734968		Enterobacterales	24-Nor Ursodeoxycholic Acid	0.769231	0.00344645	0.0254191		Erysipelotrichales	3alpha-Hydroxy-12-Oxo-5beta-Cholan-24-Oic Acid	-0.832168	0.000785442	0.0121662		Enterobacterales	Glycylproline	-0.797203	0.00190037	0.0252913
Eubacteriales	Lysylleucine	-0.713287	0.00920178	0.0734968		Enterobacterales	Petrosaspongiolide M	0.769231	0.00344645	0.0254191		Erysipelotrichales	4-Ethynylaniline	-0.832168	0.000785442	0.0121662		Lachnospirales	Deoxysappanone B 7,3'-Dimethyl Ether	0.797203	0.00190037	0.0252913
Peptostreptococcales-Tissierellales	Aminomethyl Fluorescein	-0.713287	0.00920178	0.0734968		Lachnospirales	8-Butanoylneosolaniol	0.769231	0.00344645	0.0254191		Erysipelotrichales	Benzeneacetonitrile	-0.832168	0.000785442	0.0121662		Lachnospirales	PC(2:0/18:1(12Z)-O(9S,10R))	0.797203	0.00190037	0.0252913
Peptostreptococcales-Tissierellales	Cytidine	0.713287	0.00920178	0.0734968		Lachnospirales	Desmethylnortriptyline	-0.769231	0.00344645	0.0254191		Erysipelotrichales	Indoleacetaldehyde	-0.832168	0.000785442	0.0121662		Lactobacillales	Tetradecan-7,9-Diynoic Acid	-0.797203	0.00190037	0.0252913
Peptostreptococcales-Tissierellales	Demethylphylloquinone	0.713287	0.00920178	0.0734968		Lachnospirales	PS(15:0/24:1(15Z))	-0.769231	0.00344645	0.0254191		Erysipelotrichales	L-Leucine	-0.832168	0.000785442	0.0121662		Monoglobales	PI(20:2(11Z,14Z)/22:6(5Z,7Z,10Z,13Z,16Z,19Z)-OH(4))	0.795794	0.00196229	0.0255124
Peptostreptococcales-Tissierellales	Patulolide C	-0.713287	0.00920178	0.0734968		Lactobacillales	Ganoderic Acid H	-0.769231	0.00344645	0.0254191		Erysipelotrichales	Mytilin A	-0.832168	0.000785442	0.0121662		uncultured	Deoxycholylarginine	0.795396	0.00198009	0.0255124
Peptostreptococcales-Tissierellales	Vicriviroc	0.713287	0.00920178	0.0734968		Lactobacillales	Lucyoside N	-0.769231	0.00344645	0.0254191		Erysipelotrichales	PC(0:0/16:0)	0.832168	0.000785442	0.0121662		uncultured	Deoxycholyltyrosine	0.795396	0.00198009	0.0255124
Rhizobiales	Apna	-0.713287	0.00920178	0.0734968		Lactobacillales	N-[4-[2-(6-Cyano-3,4-Dihydro-1h-Isoquinolin-2-Yl)Ethyl]Cyclohexyl]Quinoline-4-Carboxamide	-0.769231	0.00344645	0.0254191		Erysipelotrichales	Polyglycerol Esters Of Fatty Acids	-0.832168	0.000785442	0.0121662		uncultured	Mk 0457	0.795396	0.00198009	0.0255124
Rhizobiales	Phe Glu Thr	-0.713287	0.00920178	0.0734968		Lactobacillales	Pc(Dime(11,5)/Pge1)	-0.769231	0.00344645	0.0254191		Erysipelotrichales	Pro Val Pro	-0.832168	0.000785442	0.0121662		uncultured	PC(22:0/6 keto-PGF1alpha)	0.795396	0.00198009	0.0255124
Rhizobiales	Sulfoglycolithocholate(2-)	0.713287	0.00920178	0.0734968		Lactobacillales	SQMG(16:0/0:0)	-0.769231	0.00344645	0.0254191		Lachnospirales	Polyglycerol Esters Of Fatty Acids	0.832168	0.000785442	0.0121662		uncultured	PI(17:0/0:0)	0.795396	0.00198009	0.0255124
Micrococcales	DG(8:0/22:6(5Z,7Z,10Z,13Z,16Z,19Z)-OH(4)/0:0)	-0.712875	0.00926089	0.0734968		Lactobacillales	Trans-Hexadec-2-Enoyl Carnitine	-0.769231	0.00344645	0.0254191		Oscillospirales	PA(22:4(7Z,10Z,13Z,16Z)/PGF1alpha)	0.832168	0.000785442	0.0121662		uncultured	Phooa-Pe	0.795396	0.00198009	0.0255124
Micrococcales	Glycyl-Phenylalanine	-0.712875	0.00926089	0.0734968		Other	4'-Hydroxy-R-Phenprocoumon	0.769231	0.00344645	0.0254191		Oscillospirales	PI(15:0/0:0)	0.832168	0.000785442	0.0121662		uncultured	Ser Glu Ala	0.795396	0.00198009	0.0255124
Pasteurellales	Farrerol	0.711285	0.00949192	0.0739436		Other	Desmethylnortriptyline	0.769231	0.00344645	0.0254191		Peptostreptococcales-Tissierellales	MGMG(16:3(7Z,10Z,13Z)/0:0)	0.832168	0.000785442	0.0121662		Rhodospirillales	Flunixin	0.794648	0.00201382	0.0257419
Pasteurellales	Ile Pro Thr	0.711285	0.00949192	0.0739436		Pasteurellales	Bufotalin	-0.768805	0.00347566	0.0254191		Rhodospirillales	4-Amino-1-[(2r,3s,4s,5r)-3,4-Dihydroxy-5-(Hydroxymethyl)Oxolan-2-Yl]Oxypyrimidin-2-One	0.832092	0.000787114	0.0121662		Rhodospirillales	Pretyrosine	0.794648	0.00201382	0.0257419
Pasteurellales	SQMG(16:0/0:0)	0.711285	0.00949192	0.0739436		Pasteurellales	Dg(16:1(9z)/20:2(11z,14z)/0:0)[Iso2]	0.768805	0.00347566	0.0254191		Rhodospirillales	N-Alpha-Acetyl-L-Lysine	0.832092	0.000787114	0.0121662		RF39	3alpha-Hydroxy-12-Oxo-5beta-Cholan-24-Oic Acid	0.791254	0.00217245	0.0261441
Micrococcales	3alpha,6alpha,7alpha,12alpha-Tetrahydroxy-5beta-Cholest-24-En-26-Oic Acid	0.709143	0.00980999	0.0739436		Pasteurellales	Rishitin	-0.768805	0.00347566	0.0254191		Monoglobales	16:2-Glc-Campesterol	0.829313	0.000850228	0.0130141		RF39	Pro Asp	0.791254	0.00217245	0.0261441
Micrococcales	Ile Thr Ser	0.709143	0.00980999	0.0739436		Veillonellales-Selenomonadales	6-Oxopiperidine-2-Carboxylic Acid	0.768621	0.00348837	0.0254191		Monoglobales	Ile Pro Asp	0.829313	0.000850228	0.0130141		Veillonellales-Selenomonadales	PS(18:4(6Z,9Z,12Z,15Z)/22:6(5Z,7Z,10Z,13Z,16Z,19Z)-OH(4))	-0.791254	0.00217245	0.0261441
Burkholderiales	Mulberranol	-0.706294	0.0102452	0.0739436		Veillonellales-Selenomonadales	Dg(22:3(10z,13z,16z)/22:4(7z,10z,13z,16z)/0:0)[Iso2]	-0.768621	0.00348837	0.0254191		RF39	Pro Ile Gly	0.82663	0.000914801	0.0130141		Deferribacterales	N-(3-Hydroxy-Heptanoyl)-Homoserine Lactone	-0.790487	0.00220958	0.0261441
Coriobacteriales	2-Formaminobenzoylacetate	0.706294	0.0102452	0.0739436		Veillonellales-Selenomonadales	PS(24:0/20:4(6E,8Z,11Z,14Z)+=O(5))	-0.768621	0.00348837	0.0254191		Micrococcales	1beta,3alpha,7alpha,12alpha-Tetrahydroxy-5beta-Cholan-24-Oic Acid	-0.826588	0.000915842	0.0130141		Rhodospirillales	Patulolide C	0.790487	0.00220958	0.0261441
Coriobacteriales	PG(20:5(5Z,8Z,11Z,14Z,17Z)/0:0)	0.706294	0.0102452	0.0739436		Bifidobacteriales	Chlorin E6	-0.767625	0.00355762	0.0257243		Micrococcales	9-Thiastearic Acid	-0.826588	0.000915842	0.0130141		Bifidobacteriales	2-Hydroxyadenine	-0.790374	0.00221511	0.0261441
Coriobacteriales	PGP(16:0/22:4(7Z,10Z,13Z,16Z))	0.706294	0.0102452	0.0739436		Lachnospirales	Assamsaponin A	-0.767625	0.00355762	0.0257243		Micrococcales	Isoleucyl-Histidine	0.826588	0.000915842	0.0130141		Bifidobacteriales	PC(22:0/6 keto-PGF1alpha)	-0.790374	0.00221511	0.0261441
Eubacteriales	4-Amino-Butanoic Acid	0.706294	0.0102452	0.0739436		Enterobacterales	Stearidonic Acid	0.767076	0.00359618	0.0258046		Micrococcales	PE(O-16:0/0:0)	0.826588	0.000915842	0.0130141		Pasteurellales	Chenodeoxycholylarginine	0.790374	0.00221511	0.0261441
Eubacteriales	Am-PE(16:0/20:5(5Z,8Z,11Z,14Z,17Z))	-0.706294	0.0102452	0.0739436		Lachnospirales	Meosuc-Ala-Ala-Pro-Val-Pna	0.767076	0.00359618	0.0258046		Micrococcales	Pantothenic Acid	-0.826588	0.000915842	0.0130141		Pasteurellales	DG(8:0/6 keto-PGF1alpha/0:0)	0.790374	0.00221511	0.0261441
Other	Am-PE(16:0/20:5(5Z,8Z,11Z,14Z,17Z))	-0.706294	0.0102452	0.0739436		Deferribacterales	PS(24:0/18:1(12Z)-2OH(9,10))	-0.765525	0.00370706	0.0264991		Christensenellales	PI(18:1(9Z)/0:0)	0.825754	0.000936688	0.0130141		Pasteurellales	Deoxycholylphenylalanine	0.790374	0.00221511	0.0261441
Other	PIP(18:0/20:3(6,8,11)-OH(5))	-0.706294	0.0102452	0.0739436		Lactobacillales	Stearidonic Acid	0.763574	0.00385009	0.0269694		Monoglobales	3-Cyclohexyl-1-Propylsulfonic Acid	0.825754	0.000936688	0.0130141		Pasteurellales	Guanine	0.790374	0.00221511	0.0261441
Peptostreptococcales-Tissierellales	3,4,7-Trihydroxy-5-Methoxy-8-Prenylflavan 7-O-Beta-D-Glucopyranoside	0.706294	0.0102452	0.0739436		Enterobacterales	Aspartylglycosamine	-0.762238	0.00395045	0.0269694		Clostridia_UCG-014	N-Alpha-Acetyl-L-Lysine	0.825175	0.000951363	0.0130141		Pasteurellales	LysoPC(0:0/16:1)	-0.790374	0.00221511	0.0261441
Peptostreptococcales-Tissierellales	3-Dehydroecdysone	-0.706294	0.0102452	0.0739436		Enterobacterales	Isopropylmaleic Acid	-0.762238	0.00395045	0.0269694		Clostridia_UCG-014	PI(18:1(9Z)/0:0)	0.825175	0.000951363	0.0130141		Pasteurellales	PG(a-15:0/PGE2)	0.790374	0.00221511	0.0261441
Peptostreptococcales-Tissierellales	Nep-In-2	-0.706294	0.0102452	0.0739436		Lachnospirales	Aspartylglycosamine	-0.762238	0.00395045	0.0269694		Desulfovibrionales	21-Oxo-Docosanoic Acid	0.825175	0.000951363	0.0130141		Pasteurellales	Ser Glu Ala	0.790374	0.00221511	0.0261441
Peptostreptococcales-Tissierellales	Palmitic Acid	-0.706294	0.0102452	0.0739436		Lactobacillales	(13z)-Octadec-13-Enoylcarnitine	-0.762238	0.00395045	0.0269694		Desulfovibrionales	4-(Dimethylamino)Butyl Carbamimidothioate	0.825175	0.000951363	0.0130141		Christensenellales	Eurysterol B Sulfonic Acid	0.79021	0.00222314	0.0261441
Rhizobiales	2-O-P-Coumaroyl-D-Glucose	0.706294	0.0102452	0.0739436		Lactobacillales	Ketoleucine	0.762238	0.00395045	0.0269694		Desulfovibrionales	L-Phenylalanine	0.825175	0.000951363	0.0130141		Enterobacterales	Cay10633	-0.79021	0.00222314	0.0261441
Rhizobiales	5-Amino-2,3-Dihydro-6-(3-Hydroxy-4-Methoxy-1-Oxobutyl)-2,2-Dimethyl-4h-1-Benzopyran-4-One	-0.706294	0.0102452	0.0739436		Lactobacillales	PS(15:0/24:1(15Z))	-0.762238	0.00395045	0.0269694		Desulfovibrionales	L-Tryptophan	0.825175	0.000951363	0.0130141		Enterobacterales	DG(19:0/20:4(6E,8Z,11Z,14Z)+=O(5)/0:0)	-0.79021	0.00222314	0.0261441
Rhizobiales	Acaciabiuronic Acid	-0.706294	0.0102452	0.0739436		Lactobacillales	Ptilosteroid A	0.762238	0.00395045	0.0269694		Desulfovibrionales	Loperamide	0.825175	0.000951363	0.0130141		Enterobacterales	Myristoylglycine	-0.79021	0.00222314	0.0261441
Rhizobiales	Hydroxyzine	-0.706294	0.0102452	0.0739436		Lactobacillales	TG(10:0/13:0/8:0)	-0.762238	0.00395045	0.0269694		Desulfovibrionales	LysoPC(0:0/16:1)	-0.825175	0.000951363	0.0130141		Erysipelotrichales	PC(22:0/6 keto-PGF1alpha)	-0.79021	0.00222314	0.0261441
Rhizobiales	Iclaprim	-0.706294	0.0102452	0.0739436		Other	Aleprylic Acid	0.762238	0.00395045	0.0269694		Desulfovibrionales	Tiapride	-0.825175	0.000951363	0.0130141		Lachnospirales	Annocherin A	0.79021	0.00222314	0.0261441
Rhizobiales	L-Thymidine	-0.706294	0.0102452	0.0739436		Other	Pyridone 6	0.762238	0.00395045	0.0269694		Desulfovibrionales	Tyrosyl-Valine	-0.825175	0.000951363	0.0130141		Lachnospirales	Pro Asp	0.79021	0.00222314	0.0261441
Rhizobiales	PI(22:3(10Z,13Z,16Z)/5-iso PGF2VI)	0.706294	0.0102452	0.0739436		Pasteurellales	25-Hydroxyvitamin D2-25-Glucuronide	0.761686	0.00399243	0.0269694		Desulfovibrionales	Ulimorelin	-0.825175	0.000951363	0.0130141		Lactobacillales	(10z)-Pentadec-10-Enoylcarnitine	-0.79021	0.00222314	0.0261441
Rhizobiales	Petromyzonol Sulfate	-0.706294	0.0102452	0.0739436		Veillonellales-Selenomonadales	(11e,13z)-10-Hydroxyoctadeca-11,13-Dienoylcarnitine	-0.761369	0.00401672	0.0269694		Enterobacterales	26:6(8z,11z,14z,17z,20z,23z)	-0.825175	0.000951363	0.0130141		Monoglobales	Glu Pro Val	0.788752	0.00229539	0.0262027
Micrococcales	Creatine	-0.705411	0.010383	0.0741322		Veillonellales-Selenomonadales	(R)-1-O-[B-D-Apiofuranosyl-(1->2)-B-D-Glucopyranoside]-1,3-Octanediol	-0.761369	0.00401672	0.0269694		Erysipelotrichales	2-Hydroxyadenine	-0.825175	0.000951363	0.0130141		Monoglobales	PI(15:0/0:0)	0.788752	0.00229539	0.0262027
Micrococcales	DG(10:0/PGE2/0:0)	-0.705411	0.010383	0.0741322		Veillonellales-Selenomonadales	Diclazuril	-0.761369	0.00401672	0.0269694		Erysipelotrichales	Deoxycholylarginine	-0.825175	0.000951363	0.0130141		Monoglobales	Val Glu Val	0.788752	0.00229539	0.0262027
Micrococcales	PS(22:1(13Z)/PGF1alpha)	0.705411	0.010383	0.0741322		Veillonellales-Selenomonadales	Geodisterol-O-Sulfite	-0.761369	0.00401672	0.0269694		Erysipelotrichales	Gamma-Glutamylleucine	-0.825175	0.000951363	0.0130141		uncultured	2-Acetyl-1,5,6,7-Tetrahydro-6-Hydroxy-7-(Hydroxymethyl)-4h-Azepine-4-One	0.787598	0.00235387	0.0262027
Pasteurellales	3-Hydroxyoctanoyl Carnitine	0.704243	0.0105672	0.0743815		Veillonellales-Selenomonadales	PA(24:0/PGE2)	-0.761369	0.00401672	0.0269694		Erysipelotrichales	Gly Asp Leu	-0.825175	0.000951363	0.0130141		uncultured	3alpha,7alpha-Dihydroxy-12-Oxo-5beta-Cholan-24-Oic Acid	0.787598	0.00235387	0.0262027
Pasteurellales	Hematoporphyrin	0.704243	0.0105672	0.0743815		Bifidobacteriales	(-)-Salvisyriacolide	0.760582	0.00407753	0.0272803		Lachnospirales	3alpha,12alpha-Dihydroxy-7-Oxo-5beta-Cholan-24-Oic Acid	0.825175	0.000951363	0.0130141		uncultured	Deoxycholylphenylalanine	0.787598	0.00235387	0.0262027
Pasteurellales	Lysylleucine	-0.704243	0.0105672	0.0743815		Pasteurellales	Aspartylglycosamine	0.758127	0.00427167	0.0277768		Lachnospirales	Deoxycholyltyrosine	0.825175	0.000951363	0.0130141		uncultured	Dihydrocelastryl Diacetate	0.787598	0.00235387	0.0262027
Pasteurellales	N-[(3a,5b,7a,12a)-3,7-Dihydroxy-24-Oxo-12-(Sulfooxy)Cholan-24-Yl]-Glycine	-0.704243	0.0105672	0.0743815		Pasteurellales	Casopitant	0.758127	0.00427167	0.0277768		Lachnospirales	GM4(d18:1/16:0)	-0.825175	0.000951363	0.0130141		uncultured	Glu Ile Asp	0.787598	0.00235387	0.0262027
Micrococcales	Arginylleucine	-0.701678	0.0109805	0.0750245		Pasteurellales	Hematoporphyrin	0.758127	0.00427167	0.0277768		Lachnospirales	MGMG(16:3(7Z,10Z,13Z)/0:0)	0.825175	0.000951363	0.0130141		uncultured	Ile Pro Asp	0.787598	0.00235387	0.0262027
Burkholderiales	Am-PE(16:0/22:6(4Z,7Z,10Z,13Z,16Z,19Z))	-0.699301	0.0113742	0.0750245		Pasteurellales	Neocucurbitacin E	0.758127	0.00427167	0.0277768		Lachnospirales	Phenethylamine Glucuronide	0.825175	0.000951363	0.0130141		uncultured	Myristoylglycine	0.787598	0.00235387	0.0262027
Coriobacteriales	2-Methyl-Hexadecanedioic Acid	0.699301	0.0113742	0.0750245		Pasteurellales	Physangulide	-0.758127	0.00427167	0.0277768		Oscillospirales	N-(3-Hydroxy-Heptanoyl)-Homoserine Lactone	0.825175	0.000951363	0.0130141		uncultured	PC(2:0/18:1(12Z)-O(9S,10R))	0.787598	0.00235387	0.0262027
Coriobacteriales	Mulberranol	-0.699301	0.0113742	0.0750245		Deferribacterales	25-Hydroxyvitamin D2-25-Glucuronide	-0.757204	0.00434648	0.0277768		Other	10e-Tridecen-2s-Ol	0.825175	0.000951363	0.0130141		uncultured	PI(15:0/0:0)	0.787598	0.00235387	0.0262027
Eubacteriales	Deoxysappanone B 7,3'-Dimethyl Ether	0.699301	0.0113742	0.0750245		Deferribacterales	Glu Ile Asp	-0.757204	0.00434648	0.0277768		Desulfovibrionales	17s-Hpdha	0.823119	0.00100495	0.013652		uncultured	PS(22:0/18:1(12Z)-2OH(9,10))	0.787598	0.00235387	0.0262027
Eubacteriales	Solacetal B	-0.699301	0.0113742	0.0750245		Deferribacterales	PA(24:0/PGE2)	-0.757204	0.00434648	0.0277768		Desulfovibrionales	Armillane	0.823119	0.00100495	0.013652		uncultured	Prolyl-Glutamine	0.787598	0.00235387	0.0262027
Other	7-(3-Methyl-5-Pentylfuran-2-Yl)Heptanoylcarnitine	-0.699301	0.0113742	0.0750245		Bifidobacteriales	Resolvin T2	0.7555	0.00448705	0.0277768		Christensenellales	LysoPC(0:0/16:1)	-0.822194	0.00102978	0.0138456		Veillonellales-Selenomonadales	(3b,16a,20r)-25-Acetoxy-3,16,20,22-Tetrahydroxy-5-Cucurbiten-11-One 3-Glucoside	0.787522	0.00235775	0.0262027
Other	Isoleucyl-Prolyl-Arginine-4-Nitroanilide	-0.699301	0.0113742	0.0750245		Enterobacterales	Glu Ile Asp	-0.755245	0.00450844	0.0277768		Monoglobales	Gamma-Glutamylvaline	0.822194	0.00102978	0.0138456		Veillonellales-Selenomonadales	Glycylproline	-0.787522	0.00235775	0.0262027
Other	PGP(16:0/22:4(7Z,10Z,13Z,16Z))	0.699301	0.0113742	0.0750245		Enterobacterales	MG(0:0/18:1(11Z)/0:0)	-0.755245	0.00450844	0.0277768		Monoglobales	PC(19:1(9Z)/0:0)	-0.822194	0.00102978	0.0138456		RF39	3alpha,7alpha,12alpha-Trihydroxy-24-Methyl-5beta-Cholest-23-En-26-Oic Acid	0.783789	0.00255489	0.0268606
Peptostreptococcales-Tissierellales	3-Hydroxyoctanoyl Carnitine	-0.699301	0.0113742	0.0750245		Enterobacterales	Pravastatin Lactone	0.755245	0.00450844	0.0277768		RF39	7-(4-Hydroxy-3-Methoxyphenyl)-5-Methoxy-1-Phenyl-3-Heptanone	0.819379	0.00110835	0.0141127		RF39	PI(16:1(9Z)/20:4(6E,8Z,11Z,14Z)+=O(5))	0.783789	0.00255489	0.0268606
Peptostreptococcales-Tissierellales	7,8-Dihydrovomifoliol 9-[Rhamnosyl-(1->6)-Glucoside]	0.699301	0.0113742	0.0750245		Enterobacterales	Thiodicarb	0.755245	0.00450844	0.0277768		RF39	PE(24:0/20:3(8Z,11Z,14Z)-2OH(5,6))	0.819379	0.00110835	0.0141127		RF39	PS(18:4(6Z,9Z,12Z,15Z)/22:6(5Z,7Z,10Z,13Z,16Z,19Z)-OH(4))	0.783789	0.00255489	0.0268606
Peptostreptococcales-Tissierellales	Aleprylic Acid	-0.699301	0.0113742	0.0750245		Lachnospirales	Kushenol C	0.755245	0.00450844	0.0277768		Micrococcales	2-Aminoacetophenone	-0.81879	0.00112535	0.0141127		Veillonellales-Selenomonadales	12-Oxo-5e,8e,10z-Heptadecatrienoic Acid	-0.783789	0.00255489	0.0268606
Peptostreptococcales-Tissierellales	Arginylleucine	0.699301	0.0113742	0.0750245		Lachnospirales	Macrophorin D	0.755245	0.00450844	0.0277768		Micrococcales	3alpha-Hydroxy-12-Oxo-5beta-Cholan-24-Oic Acid	-0.81879	0.00112535	0.0141127		Veillonellales-Selenomonadales	3alpha-Hydroxy-12-Oxo-5beta-Cholan-24-Oic Acid	-0.783789	0.00255489	0.0268606
Peptostreptococcales-Tissierellales	Imidazooxazole	-0.699301	0.0113742	0.0750245		Lachnospirales	Mulberranol	0.755245	0.00450844	0.0277768		Micrococcales	4-Hydroxybenzaldehyde	-0.81879	0.00112535	0.0141127		Veillonellales-Selenomonadales	PI(15:0/0:0)	-0.783789	0.00255489	0.0268606
Peptostreptococcales-Tissierellales	Ser Leu Ala	-0.699301	0.0113742	0.0750245		Lactobacillales	(3b,16a,20r)-25-Acetoxy-3,16,20,22-Tetrahydroxy-5-Cucurbiten-11-One 3-Glucoside	0.755245	0.00450844	0.0277768		Micrococcales	Firibastat	0.81879	0.00112535	0.0141127		Christensenellales	(10z)-Pentadec-10-Enoylcarnitine	0.783217	0.00258621	0.0268606
Peptostreptococcales-Tissierellales	Sulfamethoxazole N1-Glucuronide	-0.699301	0.0113742	0.0750245		Lactobacillales	DG(15:0/18:1(12Z)-O(9S,10R)/0:0)	-0.755245	0.00450844	0.0277768		Micrococcales	Ibha#28	-0.81879	0.00112535	0.0141127		Christensenellales	1-O-(2-Methoxy-4z-Hexadecenyl)-Sn-Glycero-3-Phosphocholine	-0.783217	0.00258621	0.0268606
Rhizobiales	(1s,3r,4r)-8,10-Dihydroxyfenchone 10-O-B-D-Glucoside	-0.699301	0.0113742	0.0750245		Lactobacillales	Dg(16:1(9z)/20:2(11z,14z)/0:0)[Iso2]	-0.755245	0.00450844	0.0277768		Christensenellales	Boviquinone 4	0.818635	0.00112985	0.0141127		Enterobacterales	Cysteine-S-Sulfate	-0.783217	0.00258621	0.0268606
Rhizobiales	3-Cyclohexyl-1-Propylsulfonic Acid	-0.699301	0.0113742	0.0750245		Lactobacillales	O-Hexanoyl-R-Carnitine	0.755245	0.00450844	0.0277768		Christensenellales	Nutriacholic Acid	0.818635	0.00112985	0.0141127		Enterobacterales	L-Tryptophan	-0.783217	0.00258621	0.0268606
Rhizobiales	5-O-Methylleridol	-0.699301	0.0113742	0.0750245		Lactobacillales	PS(24:0/20:4(6E,8Z,11Z,14Z)+=O(5))	-0.755245	0.00450844	0.0277768		Monoglobales	Pc(Dime(11,5)/Pge1)	-0.818635	0.00112985	0.0141127		Enterobacterales	MGDG(18:1(9Z)/18:1(9Z))	-0.783217	0.00258621	0.0268606
Micrococcales	DG(10:0/PGD2/0:0)	-0.697946	0.0116032	0.0760314		Lactobacillales	Pentadecanoylcarnitine	-0.755245	0.00450844	0.0277768		Clostridia_UCG-014	3a,7b,21-Trihydroxy-5b-Cholanoic Acid	0.818182	0.00114311	0.0141127		Lachnospirales	Phooa-Pe	0.783217	0.00258621	0.0268606
Micrococcales	Endoxifen O-Glucuronide	-0.697946	0.0116032	0.0760314		Lactobacillales	S-(2-Carboxypropyl)-Cysteamine	-0.755245	0.00450844	0.0277768		Clostridia_UCG-014	PC(19:1(9Z)/0:0)	-0.818182	0.00114311	0.0141127		Lactobacillales	4'-Hydroxy-R-Phenprocoumon	-0.783217	0.00258621	0.0268606
Pasteurellales	Valylleucine	-0.6972	0.0117306	0.0766145		Enterobacterales	6e,8e,12e,14e-Hexadecatetraen-10-Ynoic Acid	0.754568	0.00456545	0.0277768		Desulfovibrionales	16alpha,27-Dihydroxycholesterol	0.818182	0.00114311	0.0141127		Bifidobacteriales	Asn Asp Phe	-0.783123	0.00259138	0.0268606
Micrococcales	Leu Asn Ser	0.694214	0.0122517	0.0783916		Lactobacillales	6e,8e,12e,14e-Hexadecatetraen-10-Ynoic Acid	0.754568	0.00456545	0.0277768		Desulfovibrionales	Diclazuril	-0.818182	0.00114311	0.0141127		Bifidobacteriales	Glu Pro Val	-0.783123	0.00259138	0.0268606
Burkholderiales	5alpha-Cholestan-3alpha,12alpha,16alpha-Triol	-0.692308	0.012593	0.0783916		Pasteurellales	2-Methoxyestriol	-0.754568	0.00456545	0.0277768		Desulfovibrionales	Ile Ile Thr	-0.818182	0.00114311	0.0141127		Pasteurellales	(5z,8z,10e,14z,17z)-12-Hydroxyicosa-5,8,10,14,17-Pentaenoylcarnitine	0.783123	0.00259138	0.0268606
Burkholderiales	Dg(22:3(10z,13z,16z)/22:4(7z,10z,13z,16z)/0:0)[Iso2]	0.692308	0.012593	0.0783916		Pasteurellales	Cay10621	0.754568	0.00456545	0.0277768		Desulfovibrionales	L-Histidine	0.818182	0.00114311	0.0141127		Pasteurellales	Cytosine	0.783123	0.00259138	0.0268606
Coriobacteriales	2-Hydroxy-4-Octenoylcarnitine	0.692308	0.012593	0.0783916		Pasteurellales	Ser Glu Ala	0.754568	0.00456545	0.0277768		Erysipelotrichales	3,4-Dihydro-2h-1-Benzopyran-2-One	-0.818182	0.00114311	0.0141127		Pasteurellales	Flunixin	0.783123	0.00259138	0.0268606
Eubacteriales	3alpha,7alpha,12alpha,26-Tetrahydroxy-5beta-Cholest-23e-En-27-Oic Acid	0.692308	0.012593	0.0783916		Bifidobacteriales	Casopitant	-0.75354	0.00465308	0.0280378		Erysipelotrichales	4-Amino-1-[(2r,3s,4s,5r)-3,4-Dihydroxy-5-(Hydroxymethyl)Oxolan-2-Yl]Oxypyrimidin-2-One	-0.818182	0.00114311	0.0141127		Pasteurellales	PA(22:0/PGE2)	0.783123	0.00259138	0.0268606
Eubacteriales	Pro Pro Val	0.692308	0.012593	0.0783916		Bifidobacteriales	Hematoporphyrin	-0.75354	0.00465308	0.0280378		Lachnospirales	Glycylproline	0.818182	0.00114311	0.0141127		Pasteurellales	PGP(a-25:0/18:1(12Z)-2OH(9,10))	0.783123	0.00259138	0.0268606
Other	S-(2-Carboxypropyl)-Cysteamine	0.692308	0.012593	0.0783916		Bifidobacteriales	Ile Gly	0.75354	0.00465308	0.0280378		Lachnospirales	PC(2:0/18:1(12Z)-O(9S,10R))	0.818182	0.00114311	0.0141127		Pasteurellales	PI(O-16:0/18:2(9Z,12Z))	0.783123	0.00259138	0.0268606
Other	Vicriviroc	-0.692308	0.012593	0.0783916		Deferribacterales	(3b,16a,20r)-25-Acetoxy-3,16,20,22-Tetrahydroxy-5-Cucurbiten-11-One 3-Glucoside	0.753043	0.00469586	0.0281918		Lachnospirales	Pc(Dime(11,5)/Pge1)	-0.818182	0.00114311	0.0141127		Monoglobales	Chenodeoxycholylarginine	0.78171	0.00267007	0.0275
Peptostreptococcales-Tissierellales	5-Amino-2,3-Dihydro-6-(3-Hydroxy-4-Methoxy-1-Oxobutyl)-2,2-Dimethyl-4h-1-Benzopyran-4-One	-0.692308	0.012593	0.0783916		Pasteurellales	3-(4-Carboxybenzylidene)-6-Hydroxycamphor	-0.752896	0.00470863	0.0281918		Oscillospirales	2-Hydroxyadenine	0.818182	0.00114311	0.0141127		Monoglobales	DG(8:0/6 keto-PGF1alpha/0:0)	0.78171	0.00267007	0.0275
Peptostreptococcales-Tissierellales	5-Methoxy-3,4-Methylenedioxyamphetamine	-0.692308	0.012593	0.0783916		Pasteurellales	Norethindrone Acetate	0.751009	0.00487425	0.0290908		Oscillospirales	3-Cyclohexyl-1-Propylsulfonic Acid	0.818182	0.00114311	0.0141127		RF39	Dolichosterone	0.780057	0.00276436	0.0278271
Peptostreptococcales-Tissierellales	5-O-Methylleridol	-0.692308	0.012593	0.0783916		Deferribacterales	Estriol Succinate	0.750541	0.00491601	0.0292471		Oscillospirales	Deoxycholyltyrosine	0.818182	0.00114311	0.0141127		Veillonellales-Selenomonadales	7-[(1r,2r,3r)-3-Hydroxy-2-[(3s)-3-Hydroxyoctyl]-5-Oxocyclopentyl]Heptanoylcarnitine	-0.780057	0.00276436	0.0278271
Peptostreptococcales-Tissierellales	Boviquinone 4	-0.692308	0.012593	0.0783916		Pasteurellales	Omadacycline	-0.748471	0.00510389	0.0298244		Oscillospirales	Picolinic Acid	0.818182	0.00114311	0.0141127		Veillonellales-Selenomonadales	Eurysterol B Sulfonic Acid	-0.780057	0.00276436	0.0278271
Peptostreptococcales-Tissierellales	Medroxalol	-0.692308	0.012593	0.0783916		Enterobacterales	Ketoleucine	0.748252	0.00512408	0.0298244		Peptostreptococcales-Tissierellales	Bisazobiphenyl	0.818182	0.00114311	0.0141127		uncultured	3alpha,7alpha,12alpha-Trihydroxy-24-Methyl-5beta-Cholest-23-En-26-Oic Acid	0.7798	0.00277927	0.0278271
Rhizobiales	Aleprylic Acid	-0.692308	0.012593	0.0783916		Enterobacterales	Nicansteroidin A	0.748252	0.00512408	0.0298244		Desulfovibrionales	Chromomycin A3	-0.816113	0.00120515	0.0146154		uncultured	Chenodeoxycholylarginine	0.7798	0.00277927	0.0278271
Rhizobiales	Ser Leu Ala	-0.692308	0.012593	0.0783916		Lachnospirales	Cicutoxin	0.748252	0.00512408	0.0298244		Rhodospirillales	10e-Tridecen-2s-Ol	-0.81545	0.00122559	0.0146154		uncultured	DG(8:0/6 keto-PGF1alpha/0:0)	0.7798	0.00277927	0.0278271
Pasteurellales	10e-Tridecen-2s-Ol	0.690158	0.0129864	0.0795997		Lachnospirales	DG(19:0/PGF2alpha/0:0)	-0.748252	0.00512408	0.0298244		Rhodospirillales	2-O-(Beta-D-Galactopyranosyl-(1->6)-Beta-D-Galactopyranosyl) 2s-Hydroxytridecanoic Acid	-0.81545	0.00122559	0.0146154		uncultured	Perylene-1,2-Dione	0.7798	0.00277927	0.0278271
Pasteurellales	Arabinosylhypoxanthine	-0.690158	0.0129864	0.0795997		Lachnospirales	Phenylbutyrylglutamine	0.748252	0.00512408	0.0298244		Christensenellales	Picolinic Acid	0.815076	0.00123724	0.0146154		uncultured	Polyglycerol Esters Of Fatty Acids	0.7798	0.00277927	0.0278271
Pasteurellales	Gamma-Glutamylleucine	0.690158	0.0129864	0.0795997		Lactobacillales	Squamostatin D	-0.748252	0.00512408	0.0298244		Enterobacterales	Estriol Succinate	-0.813648	0.00128246	0.0146154		uncultured	Val Glu Val	0.7798	0.00277927	0.0278271
Pasteurellales	Octadec-9-Enoic Acid	0.690158	0.0129864	0.0795997		Pasteurellales	Diclazuril	0.747449	0.00519858	0.0301646		RF39	Cytosine	0.812127	0.001332	0.0146154		RF39	(20r,24r)-20-Fluoro-1alpha,24-Dihydroxy-26,27-Cyclovitamin D3	0.776325	0.00298666	0.0279342
Micrococcales	7-(3-Methyl-5-Pentylfuran-2-Yl)Heptanoylcarnitine	-0.686749	0.0136288	0.0795997		Bifidobacteriales	Hydroxyhexamide	-0.746497	0.00528802	0.0303094		RF39	Deoxycholyltyrosine	0.812127	0.001332	0.0146154		RF39	(5z,8z,10e,14z,17z)-12-Hydroxyicosa-5,8,10,14,17-Pentaenoylcarnitine	0.776325	0.00298666	0.0279342
Micrococcales	Propiomazine	-0.686749	0.0136288	0.0795997		Bifidobacteriales	Nicansteroidin A	0.746497	0.00528802	0.0303094		Christensenellales	Desmethylnortriptyline	-0.811516	0.00135232	0.0146154		RF39	3alpha,7alpha,12alpha-Trihydroxy-5beta-Cholestan-26-Oic Acid	0.776325	0.00298666	0.0279342
Burkholderiales	Am-PE(P-16:0/22:6(4Z,7Z,10Z,13Z,16Z,19Z))	0.685315	0.013906	0.0795997		Lachnospirales	17,18-Dehydro-Clavulone I	0.746497	0.00528802	0.0303094		Christensenellales	Glycerophosphocholine	0.811516	0.00135232	0.0146154		RF39	Adouetine X	0.776325	0.00298666	0.0279342
Burkholderiales	PI(15:0/22:0)	0.685315	0.013906	0.0795997		Lactobacillales	Oryzalide B	0.746497	0.00528802	0.0303094		Christensenellales	Loperamide	0.811516	0.00135232	0.0146154		RF39	Guanine	0.776325	0.00298666	0.0279342
Eubacteriales	1beta-Butyl-1alpha,25-Dihydroxyvitamin D3 / 1beta-Butyl-1alpha,25-Dihydroxycholecalciferol	-0.685315	0.013906	0.0795997		Deferribacterales	4-O-Alpha-D-Galactopyranosylcalystegine B2	-0.744722	0.00545789	0.031188		Monoglobales	16alpha,27-Dihydroxycholesterol	0.811516	0.00135232	0.0146154		RF39	PGP(a-25:0/18:1(12Z)-2OH(9,10))	0.776325	0.00298666	0.0279342
Eubacteriales	Decahydro-6-(Phosphonomethyl)-3-Isoquinolinecarboxylic Acid	0.685315	0.013906	0.0795997		Pasteurellales	Chlorin E6	0.74389	0.00553894	0.0313651		Monoglobales	Flunixin	0.811516	0.00135232	0.0146154		Veillonellales-Selenomonadales	9-Thiastearic Acid	-0.776325	0.00298666	0.0279342
Eubacteriales	Octadec-9-Enoic Acid	0.685315	0.013906	0.0795997		Pasteurellales	MGMG(16:3(7Z,10Z,13Z)/0:0)	-0.74389	0.00553894	0.0313651		Monoglobales	Guanine	0.811516	0.00135232	0.0146154		Veillonellales-Selenomonadales	Ganoderic Acid Alpha	-0.776325	0.00298666	0.0279342
Other	(25s)-3-Oxo-Cholest-1,4-Dien-26-Oic Acid	0.685315	0.013906	0.0795997		Pasteurellales	Nicansteroidin A	-0.74389	0.00553894	0.0313651		Monoglobales	Mytilin A	0.811516	0.00135232	0.0146154		Christensenellales	DG(19:0/20:4(6E,8Z,11Z,14Z)+=O(5)/0:0)	0.776224	0.00299286	0.0279342
Other	2-Hydroxy-4-Octenoylcarnitine	0.685315	0.013906	0.0795997		Enterobacterales	12-Hydroxy-13-O-D-Glucuronoside-Octadec-9z-Enoate	-0.741259	0.00580115	0.031704		Monoglobales	Pro Ile Gly	0.811516	0.00135232	0.0146154		Clostridia_UCG-014	7-[(1r,2r,3r)-3-Hydroxy-2-[(3s)-3-Hydroxyoctyl]-5-Oxocyclopentyl]Heptanoylcarnitine	0.776224	0.00299286	0.0279342
Other	3-Dehydroecdysone	0.685315	0.013906	0.0795997		Enterobacterales	2-Deoxy-20-Hydroxy-5alpha-Ecdysone 3-Acetate	0.741259	0.00580115	0.031704		Clostridia_UCG-014	9-Thiastearic Acid	0.811189	0.00136332	0.0146154		Clostridia_UCG-014	Chenodeoxycholylisoleucine	0.776224	0.00299286	0.0279342
Other	Acaciabiuronic Acid	0.685315	0.013906	0.0795997		Enterobacterales	Dg(16:1(9z)/20:2(11z,14z)/0:0)[Iso2]	-0.741259	0.00580115	0.031704		Clostridia_UCG-014	Stizolamine	0.811189	0.00136332	0.0146154		Clostridia_UCG-014	Gly Asp Leu	0.776224	0.00299286	0.0279342
Other	Solacetal B	-0.685315	0.013906	0.0795997		Enterobacterales	PS(15:0/24:1(15Z))	-0.741259	0.00580115	0.031704		Desulfovibrionales	(9z,12z,15z)-17-Hydroxyoctadeca-9,12,15-Trienoylcarnitine	-0.811189	0.00136332	0.0146154		Clostridia_UCG-014	Myristoylglycine	0.776224	0.00299286	0.0279342
Peptostreptococcales-Tissierellales	(22alpha)-Hydroxy-Cholestanol	0.685315	0.013906	0.0795997		Enterobacterales	Panaquinquecol 2	0.741259	0.00580115	0.031704		Desulfovibrionales	3-O-Methylniveusin A	0.811189	0.00136332	0.0146154		Clostridia_UCG-014	PI(15:0/0:0)	0.776224	0.00299286	0.0279342
Peptostreptococcales-Tissierellales	2-Hydroxy-4-Octenoylcarnitine	-0.685315	0.013906	0.0795997		Enterobacterales	Retosiban	0.741259	0.00580115	0.031704		Desulfovibrionales	Fluocortolone Caproate	-0.811189	0.00136332	0.0146154		Enterobacterales	6-Nitrotryptophan	-0.776224	0.00299286	0.0279342
Peptostreptococcales-Tissierellales	5alpha-Cholestan-3alpha,12alpha,16alpha-Triol	0.685315	0.013906	0.0795997		Lachnospirales	(5z,8z,10e,14z,17z)-12-Hydroxyicosa-5,8,10,14,17-Pentaenoylcarnitine	-0.741259	0.00580115	0.031704		Desulfovibrionales	Gum Arabic	-0.811189	0.00136332	0.0146154		Enterobacterales	Ganoderic Acid Alpha	-0.776224	0.00299286	0.0279342
Peptostreptococcales-Tissierellales	Decahydro-6-(Phosphonomethyl)-3-Isoquinolinecarboxylic Acid	-0.685315	0.013906	0.0795997		Lactobacillales	10e-Tridecen-2s-Ol	-0.741259	0.00580115	0.031704		Desulfovibrionales	Hematoporphyrin	-0.811189	0.00136332	0.0146154		Enterobacterales	Phooa-Pe	-0.776224	0.00299286	0.0279342
Peptostreptococcales-Tissierellales	L-Thymidine	-0.685315	0.013906	0.0795997		Lactobacillales	6-Dehydrotestosterone 17-Glucosiduronic Acid	0.741259	0.00580115	0.031704		Desulfovibrionales	Isoleucyl-Histidine	-0.811189	0.00136332	0.0146154		Lachnospirales	Deoxycholylphenylalanine	0.776224	0.00299286	0.0279342
Peptostreptococcales-Tissierellales	Perfluorotributylamine	0.685315	0.013906	0.0795997		Lactobacillales	DG(19:0/PGF2alpha/0:0)	-0.741259	0.00580115	0.031704		Desulfovibrionales	Lucyoside N	-0.811189	0.00136332	0.0146154		Lachnospirales	L-Thymidine	0.776224	0.00299286	0.0279342
Peptostreptococcales-Tissierellales	Teleocidin B 2	0.685315	0.013906	0.0795997		Lactobacillales	Petrosaspongiolide M	0.741259	0.00580115	0.031704		Desulfovibrionales	Trimethyl Phosphate	0.811189	0.00136332	0.0146154		Lactobacillales	5-(3,4-Dimethyl-5-Pentylfuran-2-Yl)Pentanoylcarnitine	-0.776224	0.00299286	0.0279342
Peptostreptococcales-Tissierellales	Tricoumaroyl Spermidine	0.685315	0.013906	0.0795997		Lactobacillales	Pravastatin Lactone	0.741259	0.00580115	0.031704		Enterobacterales	(9z,12z,15z)-17-Hydroxyoctadeca-9,12,15-Trienoylcarnitine	0.811189	0.00136332	0.0146154		Lactobacillales	N,N-Dimethyl-Safingol	-0.776224	0.00299286	0.0279342
Rhizobiales	Cis-P-Coumaric Acid 4-[Apiosyl-(1->2)-Glucoside]	0.685315	0.013906	0.0795997		Pasteurellales	3-Hydroxyhexadecanoyl Carnitine	0.740331	0.00589582	0.0320351		Erysipelotrichales	3-O-Methylniveusin A	-0.811189	0.00136332	0.0146154		Lactobacillales	Phenylalanylphenylalanine	-0.776224	0.00299286	0.0279342
Rhizobiales	Deoxysappanone B 7,3'-Dimethyl Ether	-0.685315	0.013906	0.0795997		Pasteurellales	Italidipyrone	0.740331	0.00589582	0.0320351		Erysipelotrichales	Adouetine X	-0.811189	0.00136332	0.0146154		Bifidobacteriales	Cholylarginine	-0.775872	0.00301455	0.0279342
Rhizobiales	Octadec-9-Enoic Acid	-0.685315	0.013906	0.0795997		Lactobacillales	11-F4-Neurop	0.739616	0.00596952	0.0323421		Erysipelotrichales	Chenodeoxycholylarginine	-0.811189	0.00136332	0.0146154		Pasteurellales	4-Amino-1-[(2r,3s,4s,5r)-3,4-Dihydroxy-5-(Hydroxymethyl)Oxolan-2-Yl]Oxypyrimidin-2-One	0.775872	0.00301455	0.0279342
Rhizobiales	PC(22:4(7Z,10Z,13Z,16Z)/LTE4)	0.685315	0.013906	0.0795997		Pasteurellales	Cochliobolin A	-0.738063	0.00613207	0.0330324		Erysipelotrichales	Chenodeoxycholylisoleucine	-0.811189	0.00136332	0.0146154		Pasteurellales	Bis(Diaminomethylideneamino) Butanedioate	0.775872	0.00301455	0.0279342
Pasteurellales	Palmitic Acid	0.683116	0.014339	0.0807982		Pasteurellales	Stearidonic Acid	-0.738063	0.00613207	0.0330324		Erysipelotrichales	DG(8:0/6 keto-PGF1alpha/0:0)	-0.811189	0.00136332	0.0146154		Pasteurellales	Deoxycholylisoleucine	0.775872	0.00301455	0.0279342
Pasteurellales	Rimegepant	0.683116	0.014339	0.0807982		Pasteurellales	PS(20:0/20:3(8Z,11Z,14Z)-2OH(5,6))	0.736771	0.00626975	0.0336775		Erysipelotrichales	Indoleacrylic Acid	-0.811189	0.00136332	0.0146154		Monoglobales	26,26,26,27,27,27-Hexafluoro-1alpha,25-Dihydroxy-16,17,23,23,24,24-Hexadehydrovitamin D3	0.774667	0.00308965	0.0283058
Pasteurellales	S-(2-Carboxypropyl)-Cysteamine	0.683116	0.014339	0.0807982		Lactobacillales	2-Hydroxy-5-Methoxy-3-(2r-Acetoxy-Pentadecyl)-1,4-Benzoquinone	0.735553	0.00640178	0.0337853		Erysipelotrichales	Nicotyrine	-0.811189	0.00136332	0.0146154		Monoglobales	Gamma-Glutamylleucine	0.774667	0.00308965	0.0283058
Pasteurellales	Ser Leu Ala	0.683116	0.014339	0.0807982		Enterobacterales	3-Hydroxy-10'-Apo-B,Y-Carotenal	-0.734266	0.00654349	0.0337853		Lachnospirales	4-Pyridoxic Acid	0.811189	0.00136332	0.0146154		Monoglobales	PI(17:0/0:0)	0.774667	0.00308965	0.0283058
Pasteurellales	Threonylisoleucine	-0.683116	0.014339	0.0807982		Enterobacterales	N-[4-[2-(6-Cyano-3,4-Dihydro-1h-Isoquinolin-2-Yl)Ethyl]Cyclohexyl]Quinoline-4-Carboxamide	-0.734266	0.00654349	0.0337853		Lachnospirales	Leu Val Ala	-0.811189	0.00136332	0.0146154		Monoglobales	PS(18:2(9Z,12Z)/22:6(5Z,7Z,10Z,13Z,16Z,19Z)-OH(4))	0.774667	0.00308965	0.0283058
Micrococcales	Threonyllysine	-0.683017	0.0143587	0.0807982		Enterobacterales	Pc(Dime(11,5)/Pge1)	-0.734266	0.00654349	0.0337853		Lachnospirales	PI(20:0/22:6(5Z,8E,10Z,13Z,15E,19Z)-2OH(7S, 17S))	0.811189	0.00136332	0.0146154		RF39	3alpha,7alpha-Dihydroxy-12-Oxo-5beta-Cholan-24-Oic Acid	0.772592	0.00322233	0.0283487
Micrococcales	Val Ser Val	0.679284	0.0151171	0.0818019		Enterobacterales	Telmisartan Glucuronide	-0.734266	0.00654349	0.0337853		Oscillospirales	4-Amino-1-[(2r,3s,4s,5r)-3,4-Dihydroxy-5-(Hydroxymethyl)Oxolan-2-Yl]Oxypyrimidin-2-One	0.811189	0.00136332	0.0146154		RF39	Dg(22:3(10z,13z,16z)/22:4(7z,10z,13z,16z)/0:0)[Iso2]	0.772592	0.00322233	0.0283487
Burkholderiales	Nutriacholic Acid	0.678322	0.0153173	0.0818019		Lachnospirales	4-Hydroxy-2-Nonenal-Glutathione Conjugate	0.734266	0.00654349	0.0337853		Oscillospirales	Deoxycholylisoleucine	0.811189	0.00136332	0.0146154		RF39	Gamma-Glutamylvaline	0.772592	0.00322233	0.0283487
Coriobacteriales	3-Cyclohexyl-1-Propylsulfonic Acid	0.678322	0.0153173	0.0818019		Lachnospirales	Phytocassane B	0.734266	0.00654349	0.0337853		Oscillospirales	Flunixin	0.811189	0.00136332	0.0146154		RF39	Vorapaxar	0.772592	0.00322233	0.0283487
Coriobacteriales	7,8-Dihydrovomifoliol 9-[Rhamnosyl-(1->6)-Glucoside]	-0.678322	0.0153173	0.0818019		Lactobacillales	(5z,8z,10e,14z,17z)-12-Hydroxyicosa-5,8,10,14,17-Pentaenoylcarnitine	-0.734266	0.00654349	0.0337853		Oscillospirales	Glycerophosphocholine	0.811189	0.00136332	0.0146154		Veillonellales-Selenomonadales	1-(2,6,6-Trimethyl-2-Cyclohexen-1-Yl)-1,6-Heptadien-3-One	-0.772592	0.00322233	0.0283487
Coriobacteriales	Vicriviroc	-0.678322	0.0153173	0.0818019		Lactobacillales	1alpha-Hydroxy-26,27-Dimethylvitamin D3 / 1alpha-Hydroxy-26,27-Dimethylcholecalciferol	-0.734266	0.00654349	0.0337853		Oscillospirales	PE(24:0/20:3(8Z,11Z,14Z)-2OH(5,6))	0.811189	0.00136332	0.0146154		Veillonellales-Selenomonadales	11z-Hexadecen-7,9-Diynoic Acid	-0.772592	0.00322233	0.0283487
Eubacteriales	Elatoside G	0.678322	0.0153173	0.0818019		Lactobacillales	N-Arachidonoyl Lysine	-0.734266	0.00654349	0.0337853		Oscillospirales	PI(O-16:0/18:2(9Z,12Z))	0.811189	0.00136332	0.0146154		Veillonellales-Selenomonadales	6-[5]-Ladderane-1-Hexanol	-0.772592	0.00322233	0.0283487
Eubacteriales	Vicriviroc	-0.678322	0.0153173	0.0818019		Lactobacillales	Nicansteroidin A	0.734266	0.00654349	0.0337853		Peptostreptococcales-Tissierellales	(9z,12z,15z)-17-Hydroxyoctadeca-9,12,15-Trienoylcarnitine	-0.811189	0.00136332	0.0146154		Veillonellales-Selenomonadales	Avocadienofuran	-0.772592	0.00322233	0.0283487
Other	Niazirin	0.678322	0.0153173	0.0818019		Other	Bisazobiphenyl	-0.734266	0.00654349	0.0337853		Peptostreptococcales-Tissierellales	3alpha,6alpha-Dihydroxy-7-Oxo-5beta-Cholan-24-Oic Acid	0.811189	0.00136332	0.0146154		Veillonellales-Selenomonadales	DG(19:0/PGF2alpha/0:0)	-0.772592	0.00322233	0.0283487
Other	PC(22:4(7Z,10Z,13Z,16Z)/LTE4)	-0.678322	0.0153173	0.0818019		Other	Saxitoxin	0.734266	0.00654349	0.0337853		Micrococcales	10e-Tridecen-2s-Ol	0.810992	0.00136996	0.0146154		Veillonellales-Selenomonadales	PI(20:0/22:6(5Z,8E,10Z,13Z,15E,19Z)-2OH(7S, 17S))	-0.772592	0.00322233	0.0283487
Peptostreptococcales-Tissierellales	3-Cyclohexyl-1-Propylsulfonic Acid	-0.678322	0.0153173	0.0818019		Pasteurellales	Canesceol	-0.733212	0.00666123	0.0337853		Micrococcales	2-Methylbenzoic Acid	-0.810992	0.00136996	0.0146154		Veillonellales-Selenomonadales	Tetradecan-7,9-Diynoic Acid	-0.772592	0.00322233	0.0283487
Peptostreptococcales-Tissierellales	4-Amino-Butanoic Acid	-0.678322	0.0153173	0.0818019		Pasteurellales	D-Erythro-L-Galacto-Nonulose	-0.733212	0.00666123	0.0337853		Micrococcales	Boviquinone 4	-0.810992	0.00136996	0.0146154		uncultured	(20r,24r)-20-Fluoro-1alpha,24-Dihydroxy-26,27-Cyclovitamin D3	0.772002	0.00326089	0.0283487
Peptostreptococcales-Tissierellales	Asebotin	0.678322	0.0153173	0.0818019		Pasteurellales	Phenylbutyrylglutamine	-0.733212	0.00666123	0.0337853		Micrococcales	H-Phe-D-Met-Arg-Phe-Nh2	0.810992	0.00136996	0.0146154		uncultured	(5z,8z,10e,14z,17z)-12-Hydroxyicosa-5,8,10,14,17-Pentaenoylcarnitine	0.772002	0.00326089	0.0283487
Peptostreptococcales-Tissierellales	DG(8:0/22:6(5Z,7Z,10Z,13Z,16Z,19Z)-OH(4)/0:0)	0.678322	0.0153173	0.0818019		Deferribacterales	6e,8e,12e,14e-Hexadecatetraen-10-Ynoic Acid	0.732683	0.00672101	0.0337853		Micrococcales	Indoleacrylic Acid	-0.810992	0.00136996	0.0146154		uncultured	3alpha,7alpha,12alpha-Trihydroxy-5beta-Cholestan-26-Oic Acid	0.772002	0.00326089	0.0283487
Peptostreptococcales-Tissierellales	Lamellosterol B	0.678322	0.0153173	0.0818019		Bifidobacteriales	(11e,13z)-10-Hydroxyoctadeca-11,13-Dienoylcarnitine	-0.732413	0.00675165	0.0337853		Micrococcales	Nicotyrine	-0.810992	0.00136996	0.0146154		uncultured	Adouetine X	0.772002	0.00326089	0.0283487
Peptostreptococcales-Tissierellales	Niazirin	-0.678322	0.0153173	0.0818019		Bifidobacteriales	9s-Hotre	-0.732413	0.00675165	0.0337853		Monoglobales	N-Alpha-Acetyl-L-Lysine	0.807957	0.00147546	0.0156137		uncultured	PGP(a-25:0/18:1(12Z)-2OH(9,10))	0.772002	0.00326089	0.0283487
Peptostreptococcales-Tissierellales	Ophthalmic Acid	-0.678322	0.0153173	0.0818019		Bifidobacteriales	Tyr-Gly-Gly-Trp-Leu	-0.732413	0.00675165	0.0337853		Monoglobales	Polyglycerol Esters Of Fatty Acids	0.807957	0.00147546	0.0156137		uncultured	PI(20:0/20:3(8Z,11Z,14Z)-2OH(5,6))	0.772002	0.00326089	0.0283487
Peptostreptococcales-Tissierellales	PG(20:5(5Z,8Z,11Z,14Z,17Z)/0:0)	-0.678322	0.0153173	0.0818019		Lachnospirales	Pinoresinol Diglucoside	0.732365	0.00675706	0.0337853		Monoglobales	Pro Val Pro	0.807957	0.00147546	0.0156137		uncultured	PI(20:0/22:6(5Z,8E,10Z,13Z,15E,19Z)-2OH(7S, 17S))	0.772002	0.00326089	0.0283487
Rhizobiales	2-(8-[3]-Ladderane-Octanyl)-Sn-Glycero-3-Phosphoethanolamine	0.678322	0.0153173	0.0818019		Veillonellales-Selenomonadales	(-)-Parthenolide	-0.732365	0.00675706	0.0337853		RF39	2-Hydroxyadenine	0.804876	0.00158885	0.016009		uncultured	PI(O-16:0/18:2(9Z,12Z))	0.772002	0.00326089	0.0283487
Rhizobiales	Vicriviroc	0.678322	0.0153173	0.0818019		Veillonellales-Selenomonadales	Bisazobiphenyl	0.732365	0.00675706	0.0337853		RF39	4'-Hydroxy-R-Phenprocoumon	0.804876	0.00158885	0.016009		Deferribacterales	Ozolinone	0.769685	0.00341549	0.0284883
Pasteurellales	3alpha,7alpha,12alpha-Trihydroxy-5beta-Cholestan-26-Oic Acid	-0.676073	0.0157928	0.0834462		Veillonellales-Selenomonadales	PS(15:0/24:1(15Z))	-0.732365	0.00675706	0.0337853		RF39	PC(0:0/16:0)	-0.804876	0.00158885	0.016009		Christensenellales	Antibiotic Sb 202742	0.769231	0.00344645	0.0284883
Pasteurellales	7-(3-Methyl-5-Pentylfuran-2-Yl)Heptanoylcarnitine	-0.676073	0.0157928	0.0834462		Veillonellales-Selenomonadales	Pc(Dime(11,5)/Pge1)	-0.732365	0.00675706	0.0337853		Christensenellales	GM4(d18:1/16:0)	-0.804398	0.00160704	0.016009		Christensenellales	Batrachotoxinin A 20-Alpha-Benzoate	0.769231	0.00344645	0.0284883
Pasteurellales	Glycoursodeoxycholic Acid	-0.676073	0.0157928	0.0834462		Veillonellales-Selenomonadales	Ptilosteroid A	0.732365	0.00675706	0.0337853		Monoglobales	4-Amino-1-[(2r,3s,4s,5r)-3,4-Dihydroxy-5-(Hydroxymethyl)Oxolan-2-Yl]Oxypyrimidin-2-One	0.804398	0.00160704	0.016009		Clostridia_UCG-014	PI(17:0/0:0)	0.769231	0.00344645	0.0284883
Pasteurellales	PS(22:1(13Z)/PGF1alpha)	0.676073	0.0157928	0.0834462		Bifidobacteriales	PA(14:0/0:0)	0.730238	0.00700217	0.034918		Clostridia_UCG-014	4-Pyridoxic Acid	0.804196	0.00161477	0.016009		Enterobacterales	Deoxycholylphenylalanine	-0.769231	0.00344645	0.0284883
Micrococcales	L-Asparagine	-0.675552	0.0159045	0.0838143		Pasteurellales	13s-Hpotre(Gamma)	0.729653	0.0070708	0.0351669		Clostridia_UCG-014	Adouetine X	0.804196	0.00161477	0.016009		Lachnospirales	Cay10633	0.769231	0.00344645	0.0284883
Micrococcales	5alpha-Cholestan-3alpha,12alpha,16alpha-Triol	-0.67182	0.0167217	0.0840307		Deferribacterales	Resolvin T2	0.728335	0.00722711	0.035455		Clostridia_UCG-014	Asp Pro Ile	0.804196	0.00161477	0.016009		Lactobacillales	Deoxycholic Acid	-0.769231	0.00344645	0.0284883
Micrococcales	Val Val Thr	0.67182	0.0167217	0.0840307		Enterobacterales	Ibha#28	0.727273	0.00735503	0.035455		Clostridia_UCG-014	N,N-Dimethyl-Safingol	0.804196	0.00161477	0.016009		Lactobacillales	Glycylproline	-0.769231	0.00344645	0.0284883
Burkholderiales	Pc(Dime(13,5)/Pge2)	0.671329	0.0168315	0.0840307		Enterobacterales	SQMG(16:0/0:0)	-0.727273	0.00735503	0.035455		Clostridia_UCG-014	Val Ile Thr	-0.804196	0.00161477	0.016009		Lactobacillales	N,N-Dimethylsphingosine	-0.769231	0.00344645	0.0284883
Burkholderiales	Perfluorotributylamine	-0.671329	0.0168315	0.0840307		Lachnospirales	4'-Hydroxy-R-Phenprocoumon	-0.727273	0.00735503	0.035455		Desulfovibrionales	Asperitaconic Acid B	-0.804196	0.00161477	0.016009		RF39	Deoxyuridine	0.76886	0.00347187	0.0284883
Burkholderiales	Tazemetostat	0.671329	0.0168315	0.0840307		Lachnospirales	5-(3,4-Dimethyl-5-Pentylfuran-2-Yl)Pentanoylcarnitine	-0.727273	0.00735503	0.035455		Desulfovibrionales	Dapholosericin A	-0.804196	0.00161477	0.016009		RF39	Glu Ile Asp	0.76886	0.00347187	0.0284883
Coriobacteriales	1,25-Dihydroxy-24-Oxo-16-Ene-Vitamin D3	0.671329	0.0168315	0.0840307		Lachnospirales	Capsicoside A1	0.727273	0.00735503	0.035455		Desulfovibrionales	PE(20:1(11Z)/PGF1alpha)	-0.804196	0.00161477	0.016009		RF39	Polyglycerol Esters Of Fatty Acids	0.76886	0.00347187	0.0284883
Coriobacteriales	12-Hydroxy-13-O-D-Glucuronoside-Octadec-9z-Enoate	-0.671329	0.0168315	0.0840307		Lachnospirales	Z-Pp-Cho	-0.727273	0.00735503	0.035455		Erysipelotrichales	2-Aminoacetophenone	-0.804196	0.00161477	0.016009		Veillonellales-Selenomonadales	Deoxycholylphenylalanine	-0.76886	0.00347187	0.0284883
Coriobacteriales	3-Dehydroecdysone	0.671329	0.0168315	0.0840307		Lactobacillales	4'-Hydroxy-R-Phenprocoumon	-0.727273	0.00735503	0.035455		Erysipelotrichales	4'-Hydroxy-R-Phenprocoumon	-0.804196	0.00161477	0.016009		Veillonellales-Selenomonadales	N-Docosahexaenoyl Methionine	-0.76886	0.00347187	0.0284883
Coriobacteriales	Bhas#20	0.671329	0.0168315	0.0840307		Lactobacillales	D8'-Merulinic Acid A	0.727273	0.00735503	0.035455		Erysipelotrichales	GM4(d18:1/16:0)	0.804196	0.00161477	0.016009		Bifidobacteriales	(1s,3r,4r)-8,10-Dihydroxyfenchone 10-O-B-D-Glucoside	-0.768621	0.00348837	0.0284883
Coriobacteriales	Deoxysappanone B 7,3'-Dimethyl Ether	0.671329	0.0168315	0.0840307		Lactobacillales	Neoline	0.727273	0.00735503	0.035455		Erysipelotrichales	Ile Ile Thr	0.804196	0.00161477	0.016009		Bifidobacteriales	Pro Asp	-0.768621	0.00348837	0.0284883
Coriobacteriales	Enterodiol Sulfate	0.671329	0.0168315	0.0840307		Lactobacillales	Pyridone 6	-0.727273	0.00735503	0.035455		Erysipelotrichales	N-Alpha-Acetyl-L-Lysine	-0.804196	0.00161477	0.016009		Bifidobacteriales	Saxitoxin	-0.768621	0.00348837	0.0284883
Coriobacteriales	Hydroxyprolyl-Glutamine	0.671329	0.0168315	0.0840307		Lactobacillales	Z-Pp-Cho	-0.727273	0.00735503	0.035455		Lachnospirales	Gamma-Glutamylleucine	0.804196	0.00161477	0.016009		Pasteurellales	Adouetine X	0.768621	0.00348837	0.0284883
Coriobacteriales	Sulfamethoxazole N1-Glucuronide	0.671329	0.0168315	0.0840307		Pasteurellales	4-Dodecylbenzenesulfonic Acid	0.726094	0.00749897	0.0358729		Oscillospirales	3a,7b,21-Trihydroxy-5b-Cholanoic Acid	0.804196	0.00161477	0.016009		Pasteurellales	Diflufenican	0.768621	0.00348837	0.0284883
Eubacteriales	3-Cyclohexyl-1-Propylsulfonic Acid	0.671329	0.0168315	0.0840307		Pasteurellales	Bisazobiphenyl	-0.726094	0.00749897	0.0358729		Oscillospirales	Deoxycholylarginine	0.804196	0.00161477	0.016009		Pasteurellales	N-(3-Oxo-Heptanoyl)-Homoserine Thiolactone	0.768621	0.00348837	0.0284883
Other	(3a,5b,7a)-23-Carboxy-7-Hydroxy-24-Norcholan-3-Yl-B-D-Glucopyranosiduronic Acid	0.671329	0.0168315	0.0840307		Pasteurellales	N-[4-[2-(6-Cyano-3,4-Dihydro-1h-Isoquinolin-2-Yl)Ethyl]Cyclohexyl]Quinoline-4-Carboxamide	0.726094	0.00749897	0.0358729		Oscillospirales	Glu Pro Val	0.804196	0.00161477	0.016009		Pasteurellales	PA(22:4(7Z,10Z,13Z,16Z)/PGF1alpha)	0.768621	0.00348837	0.0284883
Other	Lysylleucine	-0.671329	0.0168315	0.0840307		Bifidobacteriales	Ent-3alpha-Acetoxy-16beta,17,18-Trihydroxyatisane	0.725431	0.00758082	0.0359046		Oscillospirales	Mytilin A	0.804196	0.00161477	0.016009		Pasteurellales	PI(16:1(9Z)/20:4(6E,8Z,11Z,14Z)+=O(5))	0.768621	0.00348837	0.0284883
Peptostreptococcales-Tissierellales	Creatine	0.671329	0.0168315	0.0840307		Enterobacterales	Oryzalide B	0.72537	0.00758833	0.0359046		Oscillospirales	PC(14:0/0:0)	-0.804196	0.00161477	0.016009		Pasteurellales	Patulolide C	0.768621	0.00348837	0.0284883
Peptostreptococcales-Tissierellales	Domesticoside	0.671329	0.0168315	0.0840307		Bifidobacteriales	Desmethylnortriptyline	-0.72537	0.00758833	0.0359046		Peptostreptococcales-Tissierellales	PE(24:0/22:6(5Z,7Z,10Z,13Z,16Z,19Z)-OH(4))	-0.804196	0.00161477	0.016009		Pasteurellales	Prolyl-Glutamine	0.768621	0.00348837	0.0284883
Peptostreptococcales-Tissierellales	Fluocortolone Caproate	0.671329	0.0168315	0.0840307		Veillonellales-Selenomonadales	Cavipetin A	0.725114	0.00762017	0.0359046		Micrococcales	Asp Pro Ile	-0.803194	0.00165353	0.0162294		Monoglobales	7-(4-Hydroxy-3-Methoxyphenyl)-5-Methoxy-1-Phenyl-3-Heptanone	0.767625	0.00355762	0.0289079
Peptostreptococcales-Tissierellales	Glu Glu Ile	-0.671329	0.0168315	0.0840307		Veillonellales-Selenomonadales	DG(19:0/PGF2alpha/0:0)	-0.725114	0.00762017	0.0359046		Micrococcales	PA(O-16:0/0:0)	-0.803194	0.00165353	0.0162294		Monoglobales	Flunixin	0.767625	0.00355762	0.0289079
Rhizobiales	Decahydro-6-(Phosphonomethyl)-3-Isoquinolinecarboxylic Acid	-0.671329	0.0168315	0.0840307		Veillonellales-Selenomonadales	MG(0:0/18:1(11Z)/0:0)	-0.725114	0.00762017	0.0359046		Micrococcales	Trimethyl Phosphate	-0.803194	0.00165353	0.0162294		Clostridia_UCG-014	Tyrosyl-Glutamate	0.767076	0.00359618	0.029148
Pasteurellales	Cis-Gondoic Acid	0.669031	0.0173522	0.085984		Enterobacterales	Ent-3alpha-Acetoxy-16beta,17,18-Trihydroxyatisane	0.724072	0.00775063	0.0363166		Micrococcales	Vephylline	0.803194	0.00165353	0.0162294		RF39	Thr Asp Leu	0.765128	0.00373582	0.0298653
Pasteurellales	Medroxalol	0.669031	0.0173522	0.085984		Deferribacterales	Esculentoside E	-0.72392	0.00776983	0.0363166		Other	1-[(2r,4r,5r)-5-(Aminomethyl)-4-Hydroxyoxolan-2-Yl]-5-Methylpyrimidine-2,4-Dione	0.802837	0.00166751	0.0163258		Veillonellales-Selenomonadales	(20r,24r)-20-Fluoro-1alpha,24-Dihydroxy-26,27-Cyclovitamin D3	-0.765128	0.00373582	0.0298653
Pasteurellales	Pro Pro Val	0.669031	0.0173522	0.085984		Deferribacterales	Flowerone	-0.72392	0.00776983	0.0363166		Christensenellales	Chromomycin A3	-0.802242	0.00169099	0.0165145		Veillonellales-Selenomonadales	Cimimanol D	0.765128	0.00373582	0.0298653
Micrococcales	Indoramin	0.668087	0.0175694	0.0868441		Pasteurellales	Meosuc-Ala-Ala-Pro-Val-Pna	-0.723801	0.00778489	0.0363166		Clostridia_UCG-014	17s-Hpdha	0.802103	0.00169653	0.0165275		uncultured	(1s,3r,4r)-8,10-Dihydroxyfenchone 10-O-B-D-Glucoside	0.764204	0.00380346	0.0298653
Micrococcales	Ophiobolin R	-0.664355	0.0184481	0.0875186		Pasteurellales	(9z,12z,15z)-17-Hydroxyoctadeca-9,12,15-Trienoylcarnitine	0.722534	0.00794628	0.0367052		Christensenellales	Feruloyl-2-Hydroxyputrescine	0.800839	0.00174744	0.0168797		uncultured	9-Thiastearic Acid	0.764204	0.00380346	0.0298653
Burkholderiales	Alprenolol	-0.664336	0.0184527	0.0875186		Pasteurellales	5-Hydroxy-L-Tryptophan	-0.722534	0.00794628	0.0367052		Monoglobales	PC(16:1(9Z)/0:0)	-0.800839	0.00174744	0.0168797		uncultured	Cytosine	0.764204	0.00380346	0.0298653
Burkholderiales	Glycochenodeoxycholate-3-Sulfate	-0.664336	0.0184527	0.0875186		Pasteurellales	9,10,13-Trihydroxy-Octadecanoic Acid	0.722534	0.00794628	0.0367052		Monoglobales	PI(20:2(11Z,14Z)/22:6(5Z,7Z,10Z,13Z,16Z,19Z)-OH(4))	0.800839	0.00174744	0.0168797		uncultured	PA(22:0/PGE2)	0.764204	0.00380346	0.0298653
Burkholderiales	Urocanic Acid	-0.664336	0.0184527	0.0875186		Pasteurellales	Pga1	0.722534	0.00794628	0.0367052		Christensenellales	17s-Hpdha	0.80046	0.00176292	0.0168797		uncultured	PI(20:0/20:4(6Z,8E,10E,14Z)-2OH(5S,12R))	0.764204	0.00380346	0.0298653
Coriobacteriales	Isoleucyl-Prolyl-Arginine-4-Nitroanilide	-0.664336	0.0184527	0.0875186		Enterobacterales	D-Erythro-L-Galacto-Nonulose	0.72028	0.00823977	0.0367559		RF39	17s-Hpdha	0.799023	0.00182256	0.0168797		uncultured	PS(18:2(9Z,12Z)/22:6(5Z,7Z,10Z,13Z,16Z,19Z)-OH(4))	0.764204	0.00380346	0.0298653
Eubacteriales	(3a,5b,7a)-23-Carboxy-7-Hydroxy-24-Norcholan-3-Yl-B-D-Glucopyranosiduronic Acid	0.664336	0.0184527	0.0875186		Enterobacterales	Kushenol C	0.72028	0.00823977	0.0367559		Rhodospirillales	Chlorin E6	-0.798808	0.00183163	0.0168797		uncultured	Saxitoxin	0.764204	0.00380346	0.0298653
Eubacteriales	2'-(E)-Feruloyl-3-(Arabinosylxylose)	-0.664336	0.0184527	0.0875186		Enterobacterales	Mulberranol	0.72028	0.00823977	0.0367559		RF39	PC(2:0/18:1(12Z)-O(9S,10R))	0.797625	0.00188209	0.0168797		Christensenellales	(3b,16a,20r)-25-Acetoxy-3,16,20,22-Tetrahydroxy-5-Cucurbiten-11-One 3-Glucoside	-0.762238	0.00395045	0.0298653
Eubacteriales	3-O-Alpha-L-Rhamnopyranosyl-3-Hydroxyundecanoyl-3-Hydroxydecanoic Acid	0.664336	0.0184527	0.0875186		Enterobacterales	PS(24:0/18:1(12Z)-2OH(9,10))	-0.72028	0.00823977	0.0367559		RF39	PC(P-15:0/0:0)	-0.797625	0.00188209	0.0168797		Christensenellales	7-[(1r,2r,3r)-3-Hydroxy-2-[(3s)-3-Hydroxyoctyl]-5-Oxocyclopentyl]Heptanoylcarnitine	0.762238	0.00395045	0.0298653
Eubacteriales	Hydroxy Tyrosol -Acetate	0.664336	0.0184527	0.0875186		Lachnospirales	3alpha,12alpha-Dihydroxy-7-Oxo-5beta-Cholan-24-Oic Acid	0.72028	0.00823977	0.0367559		Christensenellales	Ile Pro Asp	0.797279	0.00189705	0.0168797		Christensenellales	Berkeleylactone L	0.762238	0.00395045	0.0298653
Peptostreptococcales-Tissierellales	12-Hydroxy-13-O-D-Glucuronoside-Octadec-9z-Enoate	0.664336	0.0184527	0.0875186		Lachnospirales	DGMG(16:0/0:0)	-0.72028	0.00823977	0.0367559		Christensenellales	PC(0:0/16:0)	-0.797279	0.00189705	0.0168797		Christensenellales	PC(2:0/18:1(12Z)-O(9S,10R))	0.762238	0.00395045	0.0298653
Peptostreptococcales-Tissierellales	Enterodiol Sulfate	-0.664336	0.0184527	0.0875186		Lachnospirales	Physangulide	0.72028	0.00823977	0.0367559		Monoglobales	Acetylshikonin	0.797279	0.00189705	0.0168797		Enterobacterales	3alpha,7alpha,12alpha-Trihydroxy-5beta-Cholestan-26-Oic Acid	-0.762238	0.00395045	0.0298653
Peptostreptococcales-Tissierellales	Indoramin	-0.664336	0.0184527	0.0875186		Lactobacillales	(10z)-12-Hydroxyhexadecenoylcarnitine	-0.72028	0.00823977	0.0367559		Clostridia_UCG-014	10e-Tridecen-2s-Ol	-0.797203	0.00190037	0.0168797		Erysipelotrichales	7-[(1r,2r,3r)-3-Hydroxy-2-[(3s)-3-Hydroxyoctyl]-5-Oxocyclopentyl]Heptanoylcarnitine	-0.762238	0.00395045	0.0298653
Rhizobiales	Dihydrocelastryl Diacetate	-0.664336	0.0184527	0.0875186		Lactobacillales	24-Nor Ursodeoxycholic Acid	0.72028	0.00823977	0.0367559		Clostridia_UCG-014	3alpha-Hydroxy-12-Oxo-5beta-Cholan-24-Oic Acid	0.797203	0.00190037	0.0168797		Lachnospirales	3alpha,12beta-Dihydroxy-11-Oxo-5beta-Cholan-24-Oic Acid	0.762238	0.00395045	0.0298653
Rhizobiales	Endoxifen O-Glucuronide	0.664336	0.0184527	0.0875186		Lactobacillales	Chlorin E6	-0.72028	0.00823977	0.0367559		Clostridia_UCG-014	Bisazobiphenyl	0.797203	0.00190037	0.0168797		Lachnospirales	5-O-Methylleridol	0.762238	0.00395045	0.0298653
Rhizobiales	His Ile Asp	-0.664336	0.0184527	0.0875186		Lactobacillales	Glu Ile Asp	-0.72028	0.00823977	0.0367559		Clostridia_UCG-014	Ceanothine C	0.797203	0.00190037	0.0168797		Lachnospirales	Vibegron	0.762238	0.00395045	0.0298653
Rhizobiales	Patulolide C	-0.664336	0.0184527	0.0875186		Lactobacillales	Panaquinquecol 2	0.72028	0.00823977	0.0367559		Clostridia_UCG-014	Diclazuril	-0.797203	0.00190037	0.0168797		Lactobacillales	(-)-Parthenolide	-0.762238	0.00395045	0.0298653
Rhizobiales	Teleocidin B 2	0.664336	0.0184527	0.0875186		Other	Cavipetin A	-0.72028	0.00823977	0.0367559		Clostridia_UCG-014	Ile Val Gly	-0.797203	0.00190037	0.0168797		Lactobacillales	Ret-P-Man	-0.762238	0.00395045	0.0298653
Pasteurellales	Glycocholic Acid	-0.661988	0.0190217	0.0893662		Deferribacterales	Ophthalmic Acid	-0.719759	0.00830862	0.0367559		Desulfovibrionales	(-)-8-(2-Carboxy-1-Phenylethyl)-3,5,7-Trihydroxyflavone Delta-Lactone	-0.797203	0.00190037	0.0168797		Lactobacillales	Tyr-Gly-Gly-Trp-Leu	-0.762238	0.00395045	0.0298653
Pasteurellales	Isoleucyl-Lysine	-0.661988	0.0190217	0.0893662		Deferribacterales	PE(22:0/20:3(6,8,11)-OH(5))	-0.719759	0.00830862	0.0367559		Desulfovibrionales	5s-Hete	0.797203	0.00190037	0.0168797		RF39	Eurysterol B Sulfonic Acid	0.761395	0.00401473	0.0298653
Pasteurellales	Peregrine	-0.661988	0.0190217	0.0893662		Deferribacterales	Pravastatin Lactone	0.719759	0.00830862	0.0367559		Desulfovibrionales	Methiuron	-0.797203	0.00190037	0.0168797		RF39	Stoloniferone G	0.761395	0.00401473	0.0298653
Pasteurellales	Vephylline	-0.661988	0.0190217	0.0893662		Pasteurellales	Dg(22:3(10z,13z,16z)/22:4(7z,10z,13z,16z)/0:0)[Iso2]	0.718975	0.00841326	0.0367559		Desulfovibrionales	PS(P-18:0/22:2(13Z,16Z))	-0.797203	0.00190037	0.0168797		Veillonellales-Selenomonadales	Deoxyuridine	-0.761395	0.00401473	0.0298653
Micrococcales	Glycyl-Isoleucine	-0.660623	0.0193586	0.0901559		Pasteurellales	Ic202b	0.718975	0.00841326	0.0367559		Enterobacterales	3,4-Dihydro-2h-1-Benzopyran-2-One	-0.797203	0.00190037	0.0168797		Veillonellales-Selenomonadales	PI(20:5(5Z,8Z,11Z,14Z,17Z)/0:0)	-0.761395	0.00401473	0.0298653
Burkholderiales	1-Methoxy-1-(2,4,5-Trimethoxyphenyl)-2-Propanol	-0.657343	0.0201855	0.0901559		Pasteurellales	Neoline	-0.718975	0.00841326	0.0367559		Erysipelotrichales	Ile Leu Gln	0.797203	0.00190037	0.0168797		Bifidobacteriales	Chenodeoxycholylisoleucine	-0.761369	0.00401672	0.0298653
Burkholderiales	Landiolol	-0.657343	0.0201855	0.0901559		Pasteurellales	TG(10:0/13:0/8:0)	0.718975	0.00841326	0.0367559		Erysipelotrichales	PI(20:0/22:6(5Z,8E,10Z,13Z,15E,19Z)-2OH(7S, 17S))	-0.797203	0.00190037	0.0168797		Bifidobacteriales	PI(15:0/0:0)	-0.761369	0.00401672	0.0298653
Coriobacteriales	3alpha,7alpha,12alpha,26-Tetrahydroxy-5beta-Cholest-23e-En-27-Oic Acid	0.657343	0.0201855	0.0901559		Bifidobacteriales	3alpha,12alpha-Dihydroxy-7-Oxo-5beta-Cholan-24-Oic Acid	0.718328	0.00850036	0.0367559		Erysipelotrichales	Val Val Thr	0.797203	0.00190037	0.0168797		Bifidobacteriales	PS(18:2(9Z,12Z)/22:6(5Z,7Z,10Z,13Z,16Z,19Z)-OH(4))	-0.761369	0.00401672	0.0298653
Eubacteriales	PGP(16:0/22:4(7Z,10Z,13Z,16Z))	0.657343	0.0201855	0.0901559		Bifidobacteriales	Cavipetin A	0.718328	0.00850036	0.0367559		Lachnospirales	3,4-Dihydro-2h-1-Benzopyran-2-One	0.797203	0.00190037	0.0168797		Pasteurellales	2-Formaminobenzoylacetate	0.761369	0.00401672	0.0298653
Other	3-O-Alpha-L-Rhamnopyranosyl-3-Hydroxyundecanoyl-3-Hydroxydecanoic Acid	0.657343	0.0201855	0.0901559		Enterobacterales	2-Hydroxy-5-Methoxy-3-(2r-Acetoxy-Pentadecyl)-1,4-Benzoquinone	0.71804	0.00853932	0.0367559		Lachnospirales	Cay10621	0.797203	0.00190037	0.0168797		Pasteurellales	2-Hydroxyadenine	0.761369	0.00401672	0.0298653
Other	Indoramin	0.657343	0.0201855	0.0901559		Enterobacterales	11-F4-Neurop	0.717863	0.00856333	0.0367559		Lachnospirales	Desmethylnortriptyline	-0.797203	0.00190037	0.0168797		Pasteurellales	Myristoylglycine	0.761369	0.00401672	0.0298653
Other	PS(22:1(13Z)/PGF1alpha)	0.657343	0.0201855	0.0901559		Lachnospirales	Paliperidone	0.717863	0.00856333	0.0367559		Lachnospirales	Dihomodeoxycholic Acid	0.797203	0.00190037	0.0168797		Pasteurellales	Phooa-Pe	0.761369	0.00401672	0.0298653
Peptostreptococcales-Tissierellales	Chenodeoxycholylmethionine	0.657343	0.0201855	0.0901559		Lactobacillales	PA(14:0/0:0)	0.717863	0.00856333	0.0367559		Lachnospirales	Huperzine A	-0.797203	0.00190037	0.0168797		Rhodospirillales	PI(17:0/0:0)	0.761364	0.00401714	0.0298653
Peptostreptococcales-Tissierellales	DG(10:0/PGE2/0:0)	0.657343	0.0201855	0.0901559		Veillonellales-Selenomonadales	3-Hydroxy-10'-Apo-B,Y-Carotenal	-0.717863	0.00856333	0.0367559		Lachnospirales	PC(0:0/16:0)	-0.797203	0.00190037	0.0168797		Rhodospirillales	Phooa-Pe	0.761364	0.00401714	0.0298653
Peptostreptococcales-Tissierellales	Isoonopordopicrin	0.657343	0.0201855	0.0901559		Veillonellales-Selenomonadales	Bufotalin	0.717863	0.00856333	0.0367559		Lachnospirales	PE(20:1(11Z)/PGF1alpha)	-0.797203	0.00190037	0.0168797		Rhodospirillales	Ser Glu Ala	0.761364	0.00401714	0.0298653
Peptostreptococcales-Tissierellales	Landiolol	0.657343	0.0201855	0.0901559		Veillonellales-Selenomonadales	Glu Ile Asp	-0.717863	0.00856333	0.0367559		Oscillospirales	16alpha,27-Dihydroxycholesterol	0.797203	0.00190037	0.0168797		Monoglobales	Gamma-Glutamylvaline	0.760582	0.00407753	0.0301756
Peptostreptococcales-Tissierellales	SQMG(16:0/0:0)	-0.657343	0.0201855	0.0901559		Veillonellales-Selenomonadales	Sarcoehrendin I	0.717863	0.00856333	0.0367559		Oscillospirales	3alpha,7alpha,12alpha-Trihydroxy-5beta-Cholestan-26-Oic Acid	0.797203	0.00190037	0.0168797		Monoglobales	PA(22:0/PGE2)	0.760582	0.00407753	0.0301756
Peptostreptococcales-Tissierellales	Saxitoxin	-0.657343	0.0201855	0.0901559		Veillonellales-Selenomonadales	TG(10:0/13:0/8:0)	-0.717863	0.00856333	0.0367559		Other	(11e,13z)-10-Hydroxyoctadeca-11,13-Dienoylcarnitine	0.797203	0.00190037	0.0168797		RF39	Perylene-1,2-Dione	0.757663	0.00430913	0.0313554
Peptostreptococcales-Tissierellales	Vitamin D3 Glucosiduronate	0.657343	0.0201855	0.0901559		Bifidobacteriales	At-Resolvin D1	0.716887	0.00869655	0.0372426		Other	Asparagine-Betaxanthin	-0.797203	0.00190037	0.0168797		Veillonellales-Selenomonadales	Adouetine X	-0.757663	0.00430913	0.0313554
Rhizobiales	1-Methoxy-1-(2,4,5-Trimethoxyphenyl)-2-Propanol	0.657343	0.0201855	0.0901559		Pasteurellales	CDP-DG(18:0/22:3(10Z,13Z,16Z))	0.715416	0.00890047	0.0380293		Other	MG(0:0/18:1(11Z)/0:0)	0.797203	0.00190037	0.0168797		Veillonellales-Selenomonadales	Amosulalol	-0.757663	0.00430913	0.0313554
Rhizobiales	5-Methoxy-3,4-Methylenedioxyamphetamine	-0.657343	0.0201855	0.0901559		Enterobacterales	(11e,13z)-10-Hydroxyoctadeca-11,13-Dienoylcarnitine	-0.713287	0.00920178	0.0381884		Peptostreptococcales-Tissierellales	3a,7b,21-Trihydroxy-5b-Cholanoic Acid	0.797203	0.00190037	0.0168797		Veillonellales-Selenomonadales	Ozolinone	0.757663	0.00430913	0.0313554
Rhizobiales	Gamma-Glutamylleucine	-0.657343	0.0201855	0.0901559		Enterobacterales	19-Epischolaricine	-0.713287	0.00920178	0.0381884		Peptostreptococcales-Tissierellales	Val Ile Thr	-0.797203	0.00190037	0.0168797		Veillonellales-Selenomonadales	Pga1	-0.757663	0.00430913	0.0313554
Rhizobiales	Hydroxy Tyrosol -Acetate	-0.657343	0.0201855	0.0901559		Enterobacterales	Canesceol	0.713287	0.00920178	0.0381884		Micrococcales	(20r,24r)-20-Fluoro-1alpha,24-Dihydroxy-26,27-Cyclovitamin D3	-0.795396	0.00198009	0.0172369		uncultured	2-Hydroxyadenine	0.756406	0.00441191	0.0313554
Rhizobiales	Isoonopordopicrin	0.657343	0.0201855	0.0901559		Enterobacterales	DG(19:0/PGF2alpha/0:0)	-0.713287	0.00920178	0.0381884		Micrococcales	21-Oxo-Docosanoic Acid	-0.795396	0.00198009	0.0172369		uncultured	26,26,26,27,27,27-Hexafluoro-1alpha,25-Dihydroxy-16,17,23,23,24,24-Hexadehydrovitamin D3	0.756406	0.00441191	0.0313554
Rhizobiales	Nutriacholic Acid	-0.657343	0.0201855	0.0901559		Enterobacterales	Esculentoside E	-0.713287	0.00920178	0.0381884		Micrococcales	DG(19:0/20:4(6E,8Z,11Z,14Z)+=O(5)/0:0)	-0.795396	0.00198009	0.0172369		uncultured	3-Hydroxyhexadecanoyl Carnitine	0.756406	0.00441191	0.0313554
Rhizobiales	Saxitoxin	-0.657343	0.0201855	0.0901559		Enterobacterales	Firibastat	-0.713287	0.00920178	0.0381884		Micrococcales	Dapholosericin A	0.795396	0.00198009	0.0172369		uncultured	7-(4-Hydroxy-3-Methoxyphenyl)-5-Methoxy-1-Phenyl-3-Heptanone	0.756406	0.00441191	0.0313554
Pasteurellales	Glycyl-Tryptophan	-0.654946	0.0208059	0.0923057		Lachnospirales	6-Oxopiperidine-2-Carboxylic Acid	0.713287	0.00920178	0.0381884		Micrococcales	Ile Ile Thr	0.795396	0.00198009	0.0172369		uncultured	PA(22:4(7Z,10Z,13Z,16Z)/PGF1alpha)	0.756406	0.00441191	0.0313554
Pasteurellales	Malyngamide H	-0.654946	0.0208059	0.0923057		Lachnospirales	Cromakalim	-0.713287	0.00920178	0.0381884		Micrococcales	N,N-Dimethyl-Safingol	-0.795396	0.00198009	0.0172369		uncultured	PI(18:3(6Z,9Z,12Z)/0:0)	0.756406	0.00441191	0.0313554
Pasteurellales	PG(O-16:0/20:2(11Z,14Z))	0.654946	0.0208059	0.0923057		Lachnospirales	Dg(16:1(9z)/20:2(11z,14z)/0:0)[Iso2]	-0.713287	0.00920178	0.0381884		Micrococcales	N-Linolenoyl-Glutamine	0.795396	0.00198009	0.0172369		uncultured	Pro Val Pro	0.756406	0.00441191	0.0313554
Burkholderiales	PI(O-16:0/18:2(9Z,12Z))	0.65035	0.0220342	0.0933875		Lactobacillales	Canesceol	0.713287	0.00920178	0.0381884		Micrococcales	Taxine B	-0.795396	0.00198009	0.0172369		uncultured	Stoloniferone G	0.756406	0.00441191	0.0313554
Burkholderiales	Tiapride	-0.65035	0.0220342	0.0933875		Lactobacillales	Desmethylnortriptyline	-0.713287	0.00920178	0.0381884		Micrococcales	Tyrosyl-Valine	0.795396	0.00198009	0.0172369		Christensenellales	4'-Hydroxy-R-Phenprocoumon	0.755245	0.00450844	0.0313554
Burkholderiales	Vitamin D3 Glucosiduronate	-0.65035	0.0220342	0.0933875		Lactobacillales	Retosiban	0.713287	0.00920178	0.0381884		Rhodospirillales	Flunixin	0.794648	0.00201382	0.0174531		Christensenellales	5-(3,4-Dimethyl-5-Pentylfuran-2-Yl)Pentanoylcarnitine	0.755245	0.00450844	0.0313554
Coriobacteriales	5-O-Methylleridol	0.65035	0.0220342	0.0933875		Lactobacillales	Tiapride	-0.713287	0.00920178	0.0381884		Rhodospirillales	Mytilin A	0.794648	0.00201382	0.0174531		Clostridia_UCG-014	(1s,3r,4r)-8,10-Dihydroxyfenchone 10-O-B-D-Glucoside	0.755245	0.00450844	0.0313554
Coriobacteriales	Glu Val Thr	0.65035	0.0220342	0.0933875		Veillonellales-Selenomonadales	Estriol Succinate	0.712099	0.0093732	0.0388141		Christensenellales	26:6(8z,11z,14z,17z,20z,23z)	0.79372	0.00205628	0.0177039		Clostridia_UCG-014	Glu Pro Val	0.755245	0.00450844	0.0313554
Eubacteriales	Cis-Gondoic Acid	0.65035	0.0220342	0.0933875		Bifidobacteriales	8-Butanoylneosolaniol	0.711285	0.00949192	0.0391333		Christensenellales	3a,7b,21-Trihydroxy-5b-Cholanoic Acid	0.79372	0.00205628	0.0177039		Clostridia_UCG-014	PI(16:1(9Z)/0:0)	0.755245	0.00450844	0.0313554
Other	1beta-Butyl-1alpha,25-Dihydroxyvitamin D3 / 1beta-Butyl-1alpha,25-Dihydroxycholecalciferol	-0.65035	0.0220342	0.0933875		Bifidobacteriales	CDP-DG(18:0/22:3(10Z,13Z,16Z))	-0.711285	0.00949192	0.0391333		Christensenellales	Deoxycholylisoleucine	0.79372	0.00205628	0.0177039		Clostridia_UCG-014	Saxitoxin	0.755245	0.00450844	0.0313554
Other	Aleprylic Acid	0.65035	0.0220342	0.0933875		Other	3-(4-Carboxybenzylidene)-6-Hydroxycamphor	-0.710612	0.0095911	0.0392838		Micrococcales	17s-Hpdha	-0.792884	0.00209512	0.0177591		Enterobacterales	N,N-Dimethyl-Safingol	-0.755245	0.00450844	0.0313554
Other	Deoxysappanone B 7,3'-Dimethyl Ether	0.65035	0.0220342	0.0933875		Veillonellales-Selenomonadales	(3b,16a,20r)-25-Acetoxy-3,16,20,22-Tetrahydroxy-5-Cucurbiten-11-One 3-Glucoside	0.710612	0.0095911	0.0392838		Rhodospirillales	Estriol Succinate	0.79051	0.00220847	0.0177591		Lachnospirales	(10z)-Pentadec-10-Enoylcarnitine	0.755245	0.00450844	0.0313554
Peptostreptococcales-Tissierellales	(11e,13z)-10-Hydroxyoctadeca-11,13-Dienoylcarnitine	-0.65035	0.0220342	0.0933875		Veillonellales-Selenomonadales	Androsta-1,4,6-Triene-3,17-Dione	0.710612	0.0095911	0.0392838		Rhodospirillales	7-O-(2,6-Dideoxy-2-Fluoro-Alpha-L-Talopyranosyl)Adriamycinone-14-O-Hemipimelate	-0.790487	0.00220958	0.0177591		Lachnospirales	3-Hydroxyhexadecanoyl Carnitine	0.755245	0.00450844	0.0313554
Peptostreptococcales-Tissierellales	3-Hexenedioic Acid	0.65035	0.0220342	0.0933875		Enterobacterales	Resolvin T2	0.709143	0.00980999	0.040093		RF39	Picolinic Acid	0.790374	0.00221511	0.0177591		Lachnospirales	Hydroxyprolyl-Glutamine	0.755245	0.00450844	0.0313554
Peptostreptococcales-Tissierellales	Demethoxycurcumin	-0.65035	0.0220342	0.0933875		Pasteurellales	4-O-Alpha-D-Galactopyranosylcalystegine B2	0.708297	0.00993769	0.0404391		Christensenellales	Estriol Succinate	0.790264	0.00222051	0.0177591		Lachnospirales	Loperamide	0.755245	0.00450844	0.0313554
Peptostreptococcales-Tissierellales	Lomefloxacin	-0.65035	0.0220342	0.0933875		Pasteurellales	Squamostatin D	0.708297	0.00993769	0.0404391		Clostridia_UCG-014	Glycylproline	0.79021	0.00222314	0.0177591		Lachnospirales	N-(3-Hydroxy-Heptanoyl)-Homoserine Lactone	0.755245	0.00450844	0.0313554
Rhizobiales	3-Hydroxyhexadecanoyl Carnitine	-0.65035	0.0220342	0.0933875		Deferribacterales	11-F4-Neurop	0.707501	0.010059	0.0407209		Clostridia_UCG-014	MGMG(16:3(7Z,10Z,13Z)/0:0)	0.79021	0.00222314	0.0177591		Lactobacillales	4-Ethynylaniline	-0.755245	0.00450844	0.0313554
Rhizobiales	Alpha-Tetrasaccharide	0.65035	0.0220342	0.0933875		Deferribacterales	(25s)-3-Oxo-Cholest-1,4-Dien-26-Oic Acid	-0.707278	0.0100932	0.0407209		Clostridia_UCG-014	PA(22:4(7Z,10Z,13Z,16Z)/PGF1alpha)	0.79021	0.00222314	0.0177591		Lactobacillales	PE(20:0/PGF1alpha)	-0.755245	0.00450844	0.0313554
Rhizobiales	Dolutegravir	-0.65035	0.0220342	0.0933875		Enterobacterales	3alpha,12alpha-Dihydroxy-7-Oxo-5beta-Cholan-24-Oic Acid	0.706294	0.0102452	0.0407209		Clostridia_UCG-014	PE(22:0/20:3(5Z,8Z,11Z)-O(14R,15S))	-0.79021	0.00222314	0.0177591		Lactobacillales	Tha	-0.755245	0.00450844	0.0313554
Rhizobiales	Glu Glu Ile	-0.65035	0.0220342	0.0933875		Enterobacterales	Ile Ser	0.706294	0.0102452	0.0407209		Clostridia_UCG-014	PE(24:0/22:6(5Z,7Z,10Z,13Z,16Z,19Z)-OH(4))	-0.79021	0.00222314	0.0177591		Bifidobacteriales	N-(3-Oxo-Heptanoyl)-Homoserine Thiolactone	-0.754118	0.00460361	0.0314813
Rhizobiales	Gly-Arg-Gly-Glu-Ser-Pro	0.65035	0.0220342	0.0933875		Enterobacterales	Tazemetostat	-0.706294	0.0102452	0.0407209		Desulfovibrionales	5'-Methylthioadenosine	0.79021	0.00222314	0.0177591		Bifidobacteriales	PI(20:2(11Z,14Z)/22:6(5Z,7Z,10Z,13Z,16Z,19Z)-OH(4))	-0.754118	0.00460361	0.0314813
Rhizobiales	N-Docosahexaenoyl Gaba	0.65035	0.0220342	0.0933875		Lactobacillales	5-(3,4-Dimethyl-5-Pentylfuran-2-Yl)Pentanoylcarnitine	-0.706294	0.0102452	0.0407209		Desulfovibrionales	Ciproxifan	-0.79021	0.00222314	0.0177591		Bifidobacteriales	Pro Val Pro	-0.754118	0.00460361	0.0314813
Rhizobiales	PI(O-16:0/18:2(9Z,12Z))	-0.65035	0.0220342	0.0933875		Lactobacillales	Casopitant	-0.706294	0.0102452	0.0407209		Desulfovibrionales	Cis-5-Tetradecenoylcarnitine	-0.79021	0.00222314	0.0177591		Pasteurellales	Glu Ile Asp	0.754118	0.00460361	0.0314813
Rhizobiales	Tricoumaroyl Spermidine	0.65035	0.0220342	0.0933875		Lactobacillales	Phenethylamine Glucuronide	0.706294	0.0102452	0.0407209		Desulfovibrionales	Guanine	0.79021	0.00222314	0.0177591		Pasteurellales	PI(17:0/0:0)	0.754118	0.00460361	0.0314813
Micrococcales	Malyngamide H	-0.649426	0.0222874	0.0942601		Lactobacillales	Thiodicarb	0.706294	0.0102452	0.0407209		Desulfovibrionales	Ile Thr Ser	-0.79021	0.00222314	0.0177591		Monoglobales	(1s,3r,4r)-8,10-Dihydroxyfenchone 10-O-B-D-Glucoside	0.75354	0.00465308	0.0314813
Pasteurellales	1-(2-Methoxy-13-Methyl-Tetradecanyl)-Sn-Glycero-3-Phosphoethanolamine	-0.647903	0.0227091	0.0948354		Other	Hydroxyhexamide	0.706294	0.0102452	0.0407209		Desulfovibrionales	PI(15:0/0:0)	0.79021	0.00222314	0.0177591		Monoglobales	4-Amino-1-[(2r,3s,4s,5r)-3,4-Dihydroxy-5-(Hydroxymethyl)Oxolan-2-Yl]Oxypyrimidin-2-One	0.75354	0.00465308	0.0314813
Pasteurellales	3-Hexenedioic Acid	-0.647903	0.0227091	0.0948354		Other	PG(a-13:0/5-iso PGF2VI)	0.706294	0.0102452	0.0407209		Desulfovibrionales	PIP(20:0/22:6(5Z,7Z,10Z,13Z,16Z,19Z)-OH(4))	-0.79021	0.00222314	0.0177591		Monoglobales	Deoxycholylarginine	0.75354	0.00465308	0.0314813
Pasteurellales	Deoxycholylisoleucine	-0.647903	0.0227091	0.0948354		Lactobacillales	Taprostene	0.705411	0.010383	0.0411814		Desulfovibrionales	Polyglycerol Esters Of Fatty Acids	0.79021	0.00222314	0.0177591		Monoglobales	Deoxycholyltyrosine	0.75354	0.00465308	0.0314813
Pasteurellales	Endoxifen O-Glucuronide	-0.647903	0.0227091	0.0948354		Pasteurellales	Norselic Acid B	0.704738	0.0104888	0.0415137		Enterobacterales	Ile Thr Ser	0.79021	0.00222314	0.0177591		Monoglobales	Pro Asp	0.75354	0.00465308	0.0314813
Pasteurellales	Indoramin	0.647903	0.0227091	0.0948354		Bifidobacteriales	12-Epi-Salvinorin A	0.704243	0.0105672	0.0415731		Erysipelotrichales	(24r)-1alpha,24,25-Trihydroxyvitamin D2 / (24r)-1alpha,24,25-Trihydroxyergocalciferol	-0.79021	0.00222314	0.0177591		Monoglobales	Saxitoxin	0.75354	0.00465308	0.0314813
Pasteurellales	Phe Ala Phe	0.647903	0.0227091	0.0948354		Bifidobacteriales	DG(19:0/PGF2alpha/0:0)	-0.704243	0.0105672	0.0415731		Erysipelotrichales	4-Hydroxybenzaldehyde	-0.79021	0.00222314	0.0177591		Monoglobales	Ser Glu Ala	0.75354	0.00465308	0.0314813
Micrococcales	5beta,6beta-Epoxygorgostan-1alpha,3beta,11alpha,12beta-Tetrol 11-Acetate	-0.645693	0.0233316	0.0952477		Lactobacillales	Meosuc-Ala-Ala-Pro-Val-Pna	0.704029	0.0106012	0.0415731		Erysipelotrichales	4-Hydroxycinnamic Acid	-0.79021	0.00222314	0.0177591		Monoglobales	Thr Asp Leu	0.75354	0.00465308	0.0314813
Micrococcales	Atorvastatin	0.645693	0.0233316	0.0952477		Lachnospirales	3-(4-Carboxybenzylidene)-6-Hydroxycamphor	0.70336	0.0107081	0.0415731		Erysipelotrichales	Ile Val Gly	0.79021	0.00222314	0.0177591		Deferribacterales	(3b,16a,20r)-25-Acetoxy-3,16,20,22-Tetrahydroxy-5-Cucurbiten-11-One 3-Glucoside	0.753043	0.00469586	0.0315071
Burkholderiales	(22alpha)-Hydroxy-Cholestanol	-0.643357	0.0240032	0.0952477		Lactobacillales	1a,1b-Dihomo-Pgj2	0.70336	0.0107081	0.0415731		Lachnospirales	Annocherin A	0.79021	0.00222314	0.0177591		Rhodospirillales	16alpha,27-Dihydroxycholesterol	0.753043	0.00469586	0.0315071
Burkholderiales	3alpha,7alpha-Dihydroxy-12-Oxo-5beta-Cholan-24-Oic Acid	0.643357	0.0240032	0.0952477		Veillonellales-Selenomonadales	12-Hydroxy-13-O-D-Glucuronoside-Octadec-9z-Enoate	-0.70336	0.0107081	0.0415731		Lachnospirales	Ile Gly	0.79021	0.00222314	0.0177591		Rhodospirillales	4'-Hydroxy-R-Phenprocoumon	0.753043	0.00469586	0.0315071
Burkholderiales	PS(22:1(13Z)/PGF1alpha)	0.643357	0.0240032	0.0952477		Veillonellales-Selenomonadales	Rishitin	0.70336	0.0107081	0.0415731		Lachnospirales	PC(14:0/0:0)	-0.79021	0.00222314	0.0177591		Rhodospirillales	LysoPC(0:0/16:1)	-0.753043	0.00469586	0.0315071
Coriobacteriales	7-(3-Methyl-5-Pentylfuran-2-Yl)Heptanoylcarnitine	-0.643357	0.0240032	0.0952477		Deferribacterales	Capsicoside A1	0.703118	0.0107471	0.0415731		Lachnospirales	PI(15:0/0:0)	0.79021	0.00222314	0.0177591		RF39	PC(16:1(9Z)/0:0)	-0.750198	0.00494669	0.0323027
Coriobacteriales	Imidazooxazole	0.643357	0.0240032	0.0952477		Deferribacterales	Ferene Triazine	0.703118	0.0107471	0.0415731		Lachnospirales	Pe-Nme2(13d5/13d5)	-0.79021	0.00222314	0.0177591		RF39	PC(2:0/18:1(12Z)-O(9S,10R))	0.750198	0.00494669	0.0323027
Coriobacteriales	Niazirin	0.643357	0.0240032	0.0952477		Deferribacterales	Lomefloxacin	-0.703118	0.0107471	0.0415731		Oscillospirales	Guanine	0.79021	0.00222314	0.0177591		Veillonellales-Selenomonadales	4-Trimethylammoniobutanoic Acid	-0.750198	0.00494669	0.0323027
Coriobacteriales	Ophthalmic Acid	0.643357	0.0240032	0.0952477		Deferribacterales	PC(24:0/22:6(5Z,7Z,10Z,13Z,16Z,19Z)-OH(4))	-0.703118	0.0107471	0.0415731		Oscillospirales	Pc(Dime(11,5)/Pge1)	-0.79021	0.00222314	0.0177591		Veillonellales-Selenomonadales	Cay10621	-0.750198	0.00494669	0.0323027
Eubacteriales	5-Methoxy-3,4-Methylenedioxyamphetamine	0.643357	0.0240032	0.0952477		Deferribacterales	Ent-3alpha-Acetoxy-16beta,17,18-Trihydroxyatisane	0.701689	0.0109788	0.0423821		Peptostreptococcales-Tissierellales	1beta,3alpha,7alpha,12alpha-Tetrahydroxy-5beta-Cholan-24-Oic Acid	0.79021	0.00222314	0.0177591		Deferribacterales	PI(O-16:0/18:2(9Z,12Z))	-0.748883	0.00506607	0.0323027
Eubacteriales	5-O-Methylleridol	0.643357	0.0240032	0.0952477		Pasteurellales	(13z)-Octadec-13-Enoylcarnitine	0.701179	0.0110624	0.0424276		Peptostreptococcales-Tissierellales	Lithocholic Acid	0.79021	0.00222314	0.0177591		Deferribacterales	Ptilosteroid A	0.748883	0.00506607	0.0323027
Eubacteriales	5beta,6beta-Epoxygorgostan-1alpha,3beta,11alpha,12beta-Tetrol 11-Acetate	-0.643357	0.0240032	0.0952477		Pasteurellales	3alpha,12alpha-Dihydroxy-7-Oxo-5beta-Cholan-24-Oic Acid	-0.701179	0.0110624	0.0424276		Peptostreptococcales-Tissierellales	Sildenafil	0.79021	0.00222314	0.0177591		Rhodospirillales	PI(20:2(11Z,14Z)/22:6(5Z,7Z,10Z,13Z,16Z,19Z)-OH(4))	0.748883	0.00506607	0.0323027
Eubacteriales	9-(4-Fluoro-3-(Hydroxymethyl)Butyl)Guanine	-0.643357	0.0240032	0.0952477		Pasteurellales	Ptilosteroid A	-0.701179	0.0110624	0.0424276		Christensenellales	PC(16:1(9Z)/0:0)	-0.790161	0.00222554	0.0177591		uncultured	16:2-Glc-Campesterol	0.748608	0.00509129	0.0323027
Eubacteriales	Aminomethyl Fluorescein	0.643357	0.0240032	0.0952477		Bifidobacteriales	3-(4-Carboxybenzylidene)-6-Hydroxycamphor	0.701029	0.011087	0.0424276		Christensenellales	PC(2:0/18:1(12Z)-O(9S,10R))	0.790161	0.00222554	0.0177591		uncultured	3alpha-Hydroxy-12-Oxo-5beta-Cholan-24-Oic Acid	0.748608	0.00509129	0.0323027
Eubacteriales	Tazemetostat	0.643357	0.0240032	0.0952477		Enterobacterales	(-)-Salvisyriacolide	0.699301	0.0113742	0.0424276		Monoglobales	PE(16:0/0:0)	-0.790161	0.00222554	0.0177591		uncultured	DG(19:0/PGF2alpha/0:0)	0.748608	0.00509129	0.0323027
Other	Coenzyme Q4	-0.643357	0.0240032	0.0952477		Enterobacterales	6-Dehydrotestosterone 17-Glucosiduronic Acid	0.699301	0.0113742	0.0424276		RF39	1-[(2r,4r,5r)-5-(Aminomethyl)-4-Hydroxyoxolan-2-Yl]-5-Methylpyrimidine-2,4-Dione	-0.788657	0.00230014	0.0183172		uncultured	MGDG(18:1(9Z)/18:1(9Z))	0.748608	0.00509129	0.0323027
Other	Gly Glu Tyr	0.643357	0.0240032	0.0952477		Enterobacterales	Fluocortolone Caproate	-0.699301	0.0113742	0.0424276		Rhodospirillales	Chromomycin A3	-0.787705	0.00234838	0.0184624		uncultured	Pro Asp	0.748608	0.00509129	0.0323027
Peptostreptococcales-Tissierellales	5alpha-Cholest-22e-En-3beta-Ol	0.643357	0.0240032	0.0952477		Enterobacterales	Ser Glu Ala	-0.699301	0.0113742	0.0424276		Micrococcales	4-Hydroxycinnamic Acid	-0.787598	0.00235387	0.0184624		Christensenellales	Deoxycholic Acid	0.748252	0.00512408	0.0323027
Peptostreptococcales-Tissierellales	Dg(22:3(10z,13z,16z)/22:4(7z,10z,13z,16z)/0:0)[Iso2]	-0.643357	0.0240032	0.0952477		Lachnospirales	PC(24:0/22:6(5Z,7Z,10Z,13Z,16Z,19Z)-OH(4))	-0.699301	0.0113742	0.0424276		Micrococcales	7-[(1r,2r,3r)-3-Hydroxy-2-[(3s)-3-Hydroxyoctyl]-5-Oxocyclopentyl]Heptanoylcarnitine	-0.787598	0.00235387	0.0184624		Christensenellales	Picolinic Acid	0.748252	0.00512408	0.0323027
Peptostreptococcales-Tissierellales	Erythro-9-Hydroxy-Nonyl-Adenine	-0.643357	0.0240032	0.0952477		Lachnospirales	PG(15:0/0:0)	-0.699301	0.0113742	0.0424276		Micrococcales	Annocherin A	-0.787598	0.00235387	0.0184624		Clostridia_UCG-014	Deoxycholylisoleucine	0.748252	0.00512408	0.0323027
Peptostreptococcales-Tissierellales	Glycyl-Tryptophan	0.643357	0.0240032	0.0952477		Lachnospirales	Ser Glu Ala	-0.699301	0.0113742	0.0424276		Micrococcales	Cholylcysteine	-0.787598	0.00235387	0.0184624		Enterobacterales	3-O-Methylniveusin A	-0.748252	0.00512408	0.0323027
Peptostreptococcales-Tissierellales	L-Dopa N-Butyl Ester	-0.643357	0.0240032	0.0952477		Lachnospirales	Telmisartan Glucuronide	-0.699301	0.0113742	0.0424276		Micrococcales	Glas#20	0.787598	0.00235387	0.0184624		Enterobacterales	3alpha-Hydroxy-12-Oxo-5beta-Cholan-24-Oic Acid	-0.748252	0.00512408	0.0323027
Peptostreptococcales-Tissierellales	Urocanic Acid	0.643357	0.0240032	0.0952477		Lactobacillales	(12z)-10-Hydroxyoctadecenoylcarnitine	-0.699301	0.0113742	0.0424276		Clostridia_UCG-014	5'-Methylthioadenosine	0.783217	0.00258621	0.0184624		Enterobacterales	Cay10621	-0.748252	0.00512408	0.0323027
Rhizobiales	PE(20:0/PGF1alpha)	0.643357	0.0240032	0.0952477		Lactobacillales	3alpha,12alpha-Dihydroxy-7-Oxo-5beta-Cholan-24-Oic Acid	0.699301	0.0113742	0.0424276		Clostridia_UCG-014	Asparagine-Betaxanthin	0.783217	0.00258621	0.0184624		Erysipelotrichales	(S)-Argpyrimidine	0.748252	0.00512408	0.0323027
Rhizobiales	PG(20:5(5Z,8Z,11Z,14Z,17Z)/0:0)	-0.643357	0.0240032	0.0952477		Lactobacillales	Ser Glu Ala	-0.699301	0.0113742	0.0424276		Clostridia_UCG-014	N-(3-Hydroxy-Heptanoyl)-Homoserine Lactone	0.783217	0.00258621	0.0184624		Erysipelotrichales	16alpha,27-Dihydroxycholesterol	-0.748252	0.00512408	0.0323027
Micrococcales	Asparagoside B	-0.641961	0.024411	0.0955607		Lactobacillales	Tazemetostat	-0.699301	0.0113742	0.0424276		Clostridia_UCG-014	Panaquinquecol 2	0.783217	0.00258621	0.0184624		Erysipelotrichales	4'-Hydroxy-R-Phenprocoumon	-0.748252	0.00512408	0.0323027
Micrococcales	Demethylphylloquinone	-0.641961	0.024411	0.0955607		Lactobacillales	Telmisartan Glucuronide	-0.699301	0.0113742	0.0424276		Desulfovibrionales	6,8-Bis(Sulfanyl)Octanal	0.783217	0.00258621	0.0184624		Lachnospirales	Batrachotoxinin A 20-Alpha-Benzoate	0.748252	0.00512408	0.0323027
Micrococcales	Pc(Dime(11,5)/Pge1)	0.641961	0.024411	0.0955607		Deferribacterales	MGMG(16:3(7Z,10Z,13Z)/0:0)	0.698957	0.0114319	0.0425585		Desulfovibrionales	Gamma-Glutamylleucine	0.783217	0.00258621	0.0184624		Lachnospirales	Cimimanol D	-0.748252	0.00512408	0.0323027
Pasteurellales	2-(8-[3]-Ladderane-Octanyl)-Sn-Glycero-3-Phosphoethanolamine	-0.640861	0.0247359	0.0955607		Pasteurellales	9-Hpome	0.697619	0.0116589	0.0432322		Desulfovibrionales	Leu Val Ala	-0.783217	0.00258621	0.0184624		Lachnospirales	Deoxycholic Acid	0.748252	0.00512408	0.0323027
Pasteurellales	Glycyl-Isoleucine	-0.640861	0.0247359	0.0955607		Pasteurellales	Licoagrochalcone A	0.697619	0.0116589	0.0432322		Desulfovibrionales	PI(20:4(5Z,8Z,11Z,14Z)/0:0)	0.783217	0.00258621	0.0184624		Lachnospirales	Myristoylglycine	0.748252	0.00512408	0.0323027
Pasteurellales	Gum Arabic	-0.640861	0.0247359	0.0955607		Enterobacterales	PA(14:0/0:0)	0.696109	0.011919	0.0438509		Desulfovibrionales	Pyrophaeophorbide A	-0.783217	0.00258621	0.0184624		Lachnospirales	PG(a-15:0/PGE2)	0.748252	0.00512408	0.0323027
Pasteurellales	N-(2-Amino-2-Oxoethyl)-2-Methylprop-2-Enamide	-0.640861	0.0247359	0.0955607		Lactobacillales	Paliperidone	0.696109	0.011919	0.0438509		Enterobacterales	10e-Tridecen-2s-Ol	0.783217	0.00258621	0.0184624		Lactobacillales	2-Phenyl-4,4,5,5-Tetramethylimidazoline-1-Oxyl 3-Oxide	0.748252	0.00512408	0.0323027
Pasteurellales	N-(3beta,7beta,Dihydroxycholest-5-En-24-Oyl) Glycine	-0.640861	0.0247359	0.0955607		Lactobacillales	Pinoresinol Diglucoside	0.696109	0.011919	0.0438509		Enterobacterales	2-Phenyl-4-Piperazin-1-Yl-1h-Benzimidazole	0.783217	0.00258621	0.0184624		Lactobacillales	Avocadienofuran	-0.748252	0.00512408	0.0323027
Pasteurellales	Sorbitan Laurate	0.640861	0.0247359	0.0955607		Veillonellales-Selenomonadales	Lucyoside N	-0.696109	0.011919	0.0438509		Enterobacterales	21-Oxo-Docosanoic Acid	-0.783217	0.00258621	0.0184624		Lactobacillales	Cimimanol D	0.748252	0.00512408	0.0323027
Pasteurellales	Sulfoglycolithocholate(2-)	-0.640861	0.0247359	0.0955607		Deferribacterales	Ozolinone	0.694797	0.0121486	0.0445213		Enterobacterales	3alpha,6alpha-Dihydroxy-7-Oxo-5beta-Cholan-24-Oic Acid	-0.783217	0.00258621	0.0184624		Lactobacillales	N-Docosahexaenoyl Methionine	-0.748252	0.00512408	0.0323027
Micrococcales	Demethoxycurcumin	0.638229	0.0255261	0.0955607		Deferribacterales	PE(20:1(11Z)/PGF1alpha)	-0.694797	0.0121486	0.0445213		Enterobacterales	4-Ethynylaniline	-0.783217	0.00258621	0.0184624		Lactobacillales	PI(16:0/0:0)	-0.748252	0.00512408	0.0323027
Other	Mytilus Small Cardioactive Peptide	0.637112	0.0258669	0.0955607		Pasteurellales	O-Hexanoyl-R-Carnitine	-0.69406	0.0122789	0.0448241		Enterobacterales	Benzeneacetonitrile	-0.783217	0.00258621	0.0184624		Bifidobacteriales	4'-Hydroxy-R-Phenprocoumon	-0.746867	0.00525314	0.0327966
Burkholderiales	3,4,7-Trihydroxy-5-Methoxy-8-Prenylflavan 7-O-Beta-D-Glucopyranoside	-0.636364	0.0260969	0.0955607		Pasteurellales	Tyr-Gly-Gly-Trp-Leu	0.69406	0.0122789	0.0448241		Enterobacterales	DG(8:0/15:0/0:0)	0.783217	0.00258621	0.0184624		Bifidobacteriales	Gamma-Glutamylvaline	-0.746867	0.00525314	0.0327966
Burkholderiales	5beta,6beta-Epoxygorgostan-1alpha,3beta,11alpha,12beta-Tetrol 11-Acetate	-0.636364	0.0260969	0.0955607		Bifidobacteriales	11-F4-Neurop	0.693726	0.0123383	0.0448665		Enterobacterales	Harderoporphyrin	0.783217	0.00258621	0.0184624		Pasteurellales	26,26,26,27,27,27-Hexafluoro-1alpha,25-Dihydroxy-16,17,23,23,24,24-Hexadehydrovitamin D3	0.746867	0.00525314	0.0327966
Burkholderiales	Ibha#22	-0.636364	0.0260969	0.0955607		Bifidobacteriales	1a,1b-Dihomo-Pgj2	0.693726	0.0123383	0.0448665		Enterobacterales	Indoleacetaldehyde	-0.783217	0.00258621	0.0184624		Pasteurellales	PA(18:3(9Z,12Z,15Z)/24:1(15Z))	0.746867	0.00525314	0.0327966
Burkholderiales	Licoflavanone	0.636364	0.0260969	0.0955607		Enterobacterales	Neoline	0.692308	0.012593	0.0450093		Enterobacterales	PA(O-16:0/0:0)	-0.783217	0.00258621	0.0184624		Pasteurellales	Val Glu Val	0.746867	0.00525314	0.0327966
Burkholderiales	PA(18:1(11Z)/22:6(4Z,7Z,10Z,13Z,16Z,19Z))	-0.636364	0.0260969	0.0955607		Lachnospirales	4-O-Alpha-D-Galactopyranosylcalystegine B2	-0.692308	0.012593	0.0450093		Erysipelotrichales	2-Methylbenzoic Acid	-0.783217	0.00258621	0.0184624		Monoglobales	16:2-Glc-Campesterol	0.746497	0.00528802	0.0328874
Coriobacteriales	Acaciabiuronic Acid	0.636364	0.0260969	0.0955607		Lachnospirales	Esculentoside E	-0.692308	0.012593	0.0450093		Erysipelotrichales	7-(4-Hydroxy-3-Methoxyphenyl)-5-Methoxy-1-Phenyl-3-Heptanone	-0.783217	0.00258621	0.0184624		Monoglobales	Dg(22:3(10z,13z,16z)/22:4(7z,10z,13z,16z)/0:0)[Iso2]	0.746497	0.00528802	0.0328874
Coriobacteriales	Indoramin	0.636364	0.0260969	0.0955607		Lactobacillales	2-Deoxy-20-Hydroxy-5alpha-Ecdysone 3-Acetate	0.692308	0.012593	0.0450093		Erysipelotrichales	Boviquinone 4	-0.783217	0.00258621	0.0184624		RF39	[6]-Gingerdiol 5-O-Beta-D-Glucopyranoside	0.744036	0.00552468	0.0341122
Coriobacteriales	Malyngamide H	-0.636364	0.0260969	0.0955607		Lactobacillales	5,7-Dihydroxy-4'-Methoxy-8-Methylflavanone	-0.692308	0.012593	0.0450093		Erysipelotrichales	Cytosine	-0.783217	0.00258621	0.0184624		RF39	Asp Pro Ile	0.742734	0.00565303	0.0341122
Eubacteriales	1,25-Dihydroxy-24-Oxo-16-Ene-Vitamin D3	0.636364	0.0260969	0.0955607		Lactobacillales	Neocucurbitacin E	-0.692308	0.012593	0.0450093		Erysipelotrichales	DG(8:0/15:0/0:0)	0.783217	0.00258621	0.0184624		RF39	Glutamylserine	0.742734	0.00565303	0.0341122
Eubacteriales	3-Hydroxyhexadecanoyl Carnitine	0.636364	0.0260969	0.0955607		Other	Isopropylmaleic Acid	0.692308	0.012593	0.0450093		Erysipelotrichales	Nicotinic Acid	-0.783217	0.00258621	0.0184624		Veillonellales-Selenomonadales	16alpha,27-Dihydroxycholesterol	-0.742734	0.00565303	0.0341122
Eubacteriales	Cis-P-Coumaric Acid 4-[Apiosyl-(1->2)-Glucoside]	-0.636364	0.0260969	0.0955607		Other	PI(18:1(9Z)/0:0)	-0.692308	0.012593	0.0450093		Erysipelotrichales	Notoginsenoside R10	-0.783217	0.00258621	0.0184624		Rhodospirillales	Tyrosyl-Glutamate	0.74186	0.00574044	0.0341122
Eubacteriales	Enterodiol Sulfate	0.636364	0.0260969	0.0955607		Other	Patulolide C	0.692308	0.012593	0.0450093		Erysipelotrichales	PC(14:0/0:0)	0.783217	0.00258621	0.0184624		Christensenellales	(S)-Argpyrimidine	-0.741259	0.00580115	0.0341122
Eubacteriales	PG(i-22:0/22:6(4Z,7Z,10Z,12E,16Z,19Z)-OH(14))	-0.636364	0.0260969	0.0955607		Deferribacterales	2-Methoxyestriol	0.690636	0.0128981	0.0454399		Erysipelotrichales	SQMG(16:0/0:0)	0.783217	0.00258621	0.0184624		Christensenellales	Gamma-Glutamylvaline	0.741259	0.00580115	0.0341122
Eubacteriales	Sulfamethoxazole N1-Glucuronide	0.636364	0.0260969	0.0955607		Deferribacterales	Ceanothine C	0.690636	0.0128981	0.0454399		Lachnospirales	1beta,3alpha,7alpha,12alpha-Tetrahydroxy-5beta-Cholan-24-Oic Acid	0.783217	0.00258621	0.0184624		Christensenellales	N-(3-Hydroxy-Heptanoyl)-Homoserine Lactone	0.741259	0.00580115	0.0341122
Other	4-Amino-Butanoic Acid	0.636364	0.0260969	0.0955607		Deferribacterales	N-Arachidonoyl Lysine	-0.690636	0.0128981	0.0454399		Lachnospirales	4-Ethynylaniline	0.783217	0.00258621	0.0184624		Clostridia_UCG-014	16alpha,27-Dihydroxycholesterol	0.741259	0.00580115	0.0341122
Other	5-O-Methylleridol	0.636364	0.0260969	0.0955607		Enterobacterales	At-Resolvin D1	0.690501	0.0129231	0.0454399		Lachnospirales	Benzeneacetonitrile	0.783217	0.00258621	0.0184624		Clostridia_UCG-014	Dihydrocelastryl Diacetate	0.741259	0.00580115	0.0341122
Other	Hydroxy Tyrosol -Acetate	0.636364	0.0260969	0.0955607		Lactobacillales	At-Resolvin D1	0.690501	0.0129231	0.0454399		Lachnospirales	Glas#20	-0.783217	0.00258621	0.0184624		Enterobacterales	9-Thiastearic Acid	-0.741259	0.00580115	0.0341122
Other	N-(3-Hydroxy-Heptanoyl)-Homoserine Lactone	0.636364	0.0260969	0.0955607		Bifidobacteriales	Aspartylglycosamine	-0.690158	0.0129864	0.0454399		Lachnospirales	Indoleacetaldehyde	0.783217	0.00258621	0.0184624		Enterobacterales	Ozolinone	0.741259	0.00580115	0.0341122
Other	Propiomazine	-0.636364	0.0260969	0.0955607		Bifidobacteriales	Bisazobiphenyl	0.690158	0.0129864	0.0454399		Lachnospirales	Kaempferol 3-O-Sulfate	-0.783217	0.00258621	0.0184624		Enterobacterales	PI(18:3(6Z,9Z,12Z)/0:0)	-0.741259	0.00580115	0.0341122
Peptostreptococcales-Tissierellales	Dolutegravir	-0.636364	0.0260969	0.0955607		Bifidobacteriales	Dg(16:1(9z)/20:2(11z,14z)/0:0)[Iso2]	-0.690158	0.0129864	0.0454399		Oscillospirales	16:2-Glc-Campesterol	0.783217	0.00258621	0.0184624		Erysipelotrichales	Myristoylglycine	-0.741259	0.00580115	0.0341122
Peptostreptococcales-Tissierellales	Hydroxyzine	-0.636364	0.0260969	0.0955607		Bifidobacteriales	Pc(Dime(11,5)/Pge1)	-0.690158	0.0129864	0.0454399		Oscillospirales	3alpha,12alpha-Dihydroxy-7-Oxo-5beta-Cholan-24-Oic Acid	0.783217	0.00258621	0.0184624		Erysipelotrichales	PI(15:0/0:0)	-0.741259	0.00580115	0.0341122
Peptostreptococcales-Tissierellales	Iclaprim	-0.636364	0.0260969	0.0955607		Bifidobacteriales	Saxitoxin	-0.690158	0.0129864	0.0454399		Oscillospirales	Polyglycerol Esters Of Fatty Acids	0.783217	0.00258621	0.0184624		Erysipelotrichales	Polyglycerol Esters Of Fatty Acids	-0.741259	0.00580115	0.0341122
Peptostreptococcales-Tissierellales	Isoleucyl-Lysine	0.636364	0.0260969	0.0955607		Bifidobacteriales	TG(10:0/13:0/8:0)	-0.690158	0.0129864	0.0454399		Other	Asp Ser Ile	-0.783217	0.00258621	0.0184624		Lachnospirales	7-[(1r,2r,3r)-3-Hydroxy-2-[(3s)-3-Hydroxyoctyl]-5-Oxocyclopentyl]Heptanoylcarnitine	0.741259	0.00580115	0.0341122
Peptostreptococcales-Tissierellales	Leu Asn Ser	-0.636364	0.0260969	0.0955607		Veillonellales-Selenomonadales	2-Hydroxy-5-Methoxy-3-(2r-Acetoxy-Pentadecyl)-1,4-Benzoquinone	0.690066	0.0130035	0.0454399		Other	Chlorin E6	0.783217	0.00258621	0.0184624		Lachnospirales	Berkeleylactone L	0.741259	0.00580115	0.0341122
Peptostreptococcales-Tissierellales	N-Eicosapentaenoyl Isoleucine	0.636364	0.0260969	0.0955607		Veillonellales-Selenomonadales	(13z)-Octadec-13-Enoylcarnitine	-0.688858	0.0132287	0.0459702		Other	Dimethylprotoporphyrin Ix Dimethyl Ester	-0.783217	0.00258621	0.0184624		Lachnospirales	LysoPC(0:0/16:1)	-0.741259	0.00580115	0.0341122
Peptostreptococcales-Tissierellales	PI(20:0/20:3(8Z,11Z,14Z)-2OH(5,6))	-0.636364	0.0260969	0.0955607		Veillonellales-Selenomonadales	Cay10621	-0.688858	0.0132287	0.0459702		Peptostreptococcales-Tissierellales	Ile Val Gly	-0.783217	0.00258621	0.0184624		Lachnospirales	PS(20:0/20:3(8Z,11Z,14Z)-2OH(5,6))	0.741259	0.00580115	0.0341122
Peptostreptococcales-Tissierellales	Phe Ala Phe	-0.636364	0.0260969	0.0955607		Lactobacillales	3-(4-Carboxybenzylidene)-6-Hydroxycamphor	0.688858	0.0132287	0.0459702		RF39	16alpha,27-Dihydroxycholesterol	0.783123	0.00259138	0.0184624		Lactobacillales	4-Trimethylammoniobutanoic Acid	-0.741259	0.00580115	0.0341122
Peptostreptococcales-Tissierellales	Sphinganine	0.636364	0.0260969	0.0955607		Bifidobacteriales	Omadacycline	0.687844	0.01342	0.0465492		RF39	Asp Ser Ile	0.783123	0.00259138	0.0184624		Lactobacillales	PI(20:5(5Z,8Z,11Z,14Z,17Z)/0:0)	-0.741259	0.00580115	0.0341122
Rhizobiales	Dimethylprotoporphyrin Ix Dimethyl Ester	-0.636364	0.0260969	0.0955607		Pasteurellales	10,16-Dihydroxy-Palmitic Acid	0.686941	0.0135919	0.0469358		RF39	GM4(d18:1/16:0)	-0.783123	0.00259138	0.0184624		uncultured	Cimimanol D	-0.74081	0.00584681	0.0341122
Rhizobiales	Lomefloxacin	-0.636364	0.0260969	0.0955607		Pasteurellales	PI(20:0/20:3(8Z,11Z,14Z)-2OH(5,6))	0.686941	0.0135919	0.0469358		RF39	MG(0:0/18:1(11Z)/0:0)	-0.783123	0.00259138	0.0184624		uncultured	Diflufenican	0.74081	0.00584681	0.0341122
Micrococcales	Alpha,Beta-Methylene Atp	-0.634496	0.0266776	0.097508		Deferribacterales	N-Arachidonoyl Gaba	0.686476	0.0136813	0.0469358		RF39	PC(19:1(9Z)/0:0)	-0.783123	0.00259138	0.0184624		uncultured	PI(16:1(9Z)/20:4(6E,8Z,11Z,14Z)+=O(5))	0.74081	0.00584681	0.0341122
Pasteurellales	3-O-Alpha-L-Rhamnopyranosyl-3-Hydroxyundecanoyl-3-Hydroxydecanoic Acid	0.633819	0.0268907	0.0977487		Deferribacterales	PS(18:1(9Z)/0:0)	0.686476	0.0136813	0.0469358		RF39	Tazemetostat	-0.783123	0.00259138	0.0184624		uncultured	PS(18:4(6Z,9Z,12Z,15Z)/22:6(5Z,7Z,10Z,13Z,16Z,19Z)-OH(4))	0.74081	0.00584681	0.0341122
Pasteurellales	Dg(22:3(10z,13z,16z)/22:4(7z,10z,13z,16z)/0:0)[Iso2]	0.633819	0.0268907	0.0977487		Veillonellales-Selenomonadales	6e,8e,12e,14e-Hexadecatetraen-10-Ynoic Acid	0.686464	0.0136836	0.0469358		Christensenellales	16:2-Glc-Campesterol	0.783042	0.00259583	0.0184624		Deferribacterales	MGDG(18:1(9Z)/18:1(9Z))	-0.740562	0.00587214	0.0341122
Pasteurellales	Val Pro Phe	0.633819	0.0268907	0.0977487		Bifidobacteriales	Pinoresinol Diglucoside	0.686424	0.0136912	0.0469358		Christensenellales	21-Oxo-Docosanoic Acid	0.783042	0.00259583	0.0184624		Deferribacterales	PA(22:4(7Z,10Z,13Z,16Z)/PGF1alpha)	-0.740562	0.00587214	0.0341122
Micrococcales	Aflatoxin Gm1	-0.630764	0.0278663	0.0984516		Enterobacterales	4'-Hydroxy-R-Phenprocoumon	-0.685315	0.013906	0.0469358		Christensenellales	Deoxycholylarginine	0.783042	0.00259583	0.0184624		Rhodospirillales	Asn Asp Phe	0.740562	0.00587214	0.0341122
Coriobacteriales	1beta-Butyl-1alpha,25-Dihydroxyvitamin D3 / 1beta-Butyl-1alpha,25-Dihydroxycholecalciferol	-0.629371	0.0283197	0.0984516		Enterobacterales	D8'-Merulinic Acid A	0.685315	0.013906	0.0469358		Christensenellales	Glycylproline	0.783042	0.00259583	0.0184624		Rhodospirillales	Glu Pro Val	0.740562	0.00587214	0.0341122
Coriobacteriales	3alpha,6alpha,7alpha,12alpha-Tetrahydroxy-5beta-Cholest-24-En-26-Oic Acid	0.629371	0.0283197	0.0984516		Enterobacterales	Phenethylamine Glucuronide	0.685315	0.013906	0.0469358		Christensenellales	Pro Ile Gly	0.783042	0.00259583	0.0184624		Rhodospirillales	Gly Asp Leu	0.740562	0.00587214	0.0341122
Coriobacteriales	Aleprylic Acid	0.629371	0.0283197	0.0984516		Enterobacterales	Phenylbutyrylglutamine	0.685315	0.013906	0.0469358		Monoglobales	Gly Asp Leu	0.783042	0.00259583	0.0184624		Bifidobacteriales	25-Deoxyecdysone	-0.739616	0.00596952	0.0341122
Coriobacteriales	Cis-Gondoic Acid	0.629371	0.0283197	0.0984516		Lachnospirales	2-Aminoflubendazole	0.685315	0.013906	0.0469358		Clostridia_UCG-014	1-[(2r,4r,5r)-5-(Aminomethyl)-4-Hydroxyoxolan-2-Yl]-5-Methylpyrimidine-2,4-Dione	-0.78171	0.00267007	0.018956		Bifidobacteriales	Berkeleylactone L	-0.739616	0.00596952	0.0341122
Coriobacteriales	Coenzyme Q4	-0.629371	0.0283197	0.0984516		Lachnospirales	N-Arachidonoyl Lysine	-0.685315	0.013906	0.0469358		Desulfovibrionales	Estriol Succinate	0.780057	0.00276436	0.0194499		Bifidobacteriales	Guanine	-0.739616	0.00596952	0.0341122
Coriobacteriales	Delta14-10-Phytof	0.629371	0.0283197	0.0984516		Lactobacillales	(-)-Salvisyriacolide	0.685315	0.013906	0.0469358		Micrococcales	(2r,3r,4r)-2-Amino-4-Hydroxy-3-Methylpentanoic Acid	-0.7798	0.00277927	0.0194499		Bifidobacteriales	Mk 0457	-0.739616	0.00596952	0.0341122
Coriobacteriales	Glycochenodeoxycholate-3-Sulfate	-0.629371	0.0283197	0.0984516		Lactobacillales	25-Hydroxyvitamin D2-25-Glucuronide	-0.685315	0.013906	0.0469358		Micrococcales	6-Nitrotryptophan	-0.7798	0.00277927	0.0194499		Pasteurellales	2-Acetyl-1,5,6,7-Tetrahydro-6-Hydroxy-7-(Hydroxymethyl)-4h-Azepine-4-One	0.739616	0.00596952	0.0341122
Coriobacteriales	Octadec-9-Enoic Acid	0.629371	0.0283197	0.0984516		Lactobacillales	Firibastat	-0.685315	0.013906	0.0469358		Micrococcales	7-Sulfocholic Acid	-0.7798	0.00277927	0.0194499		Pasteurellales	3-Hydroxyhexadecanoyl Carnitine	0.739616	0.00596952	0.0341122
Coriobacteriales	S-(2-Carboxypropyl)-Cysteamine	0.629371	0.0283197	0.0984516		Deferribacterales	Stearidonic Acid	0.683511	0.0142603	0.0476954		Micrococcales	Ile Ala Thr	0.7798	0.00277927	0.0194499		Pasteurellales	Berkeleylactone L	0.739616	0.00596952	0.0341122
Eubacteriales	(E)-Arachidin Ii	0.629371	0.0283197	0.0984516		Pasteurellales	Ophthalmic Acid	0.683382	0.014286	0.0476954		Micrococcales	L-Lysine	-0.7798	0.00277927	0.0194499		Pasteurellales	Chenodeoxycholylisoleucine	0.739616	0.00596952	0.0341122
Eubacteriales	10e-Tridecen-2s-Ol	0.629371	0.0283197	0.0984516		Pasteurellales	PE(20:1(11Z)/PGF1alpha)	0.683382	0.014286	0.0476954		Micrococcales	Lysine Phosphoester	-0.7798	0.00277927	0.0194499		Pasteurellales	Cholylarginine	0.739616	0.00596952	0.0341122
Eubacteriales	Boviquinone 4	0.629371	0.0283197	0.0984516		Bifidobacteriales	Cicutoxin	0.683116	0.014339	0.0476954		Micrococcales	PC(16:1(9Z)/0:0)	0.7798	0.00277927	0.0194499		Pasteurellales	Dihydrocelastryl Diacetate	0.739616	0.00596952	0.0341122
Eubacteriales	N-(3beta,7beta,Dihydroxycholest-5-En-24-Oyl) Glycine	-0.629371	0.0283197	0.0984516		Bifidobacteriales	Panaquinquecol 2	0.683116	0.014339	0.0476954		Rhodospirillales	DG(8:0/15:0/0:0)	-0.778006	0.00288491	0.0198365		Pasteurellales	Ile Pro Asp	0.739616	0.00596952	0.0341122
Eubacteriales	Tricoumaroyl Spermidine	-0.629371	0.0283197	0.0984516		Bifidobacteriales	Zaluzanin D	0.683116	0.014339	0.0476954		Oscillospirales	Chromomycin A3	-0.777584	0.00291017	0.0198365		Pasteurellales	PI(20:0/20:3(8Z,11Z,14Z)-2OH(5,6))	0.739616	0.00596952	0.0341122
Peptostreptococcales-Tissierellales	Apna	-0.629371	0.0283197	0.0984516		Other	Omadacycline	-0.683017	0.0143587	0.0476954		Clostridia_UCG-014	Desmethylnortriptyline	-0.776224	0.00299286	0.0198365		Pasteurellales	PS(18:4(6Z,9Z,12Z,15Z)/22:6(5Z,7Z,10Z,13Z,16Z,19Z)-OH(4))	0.739616	0.00596952	0.0341122
Peptostreptococcales-Tissierellales	Bhas#20	-0.629371	0.0283197	0.0984516		Other	Resolvin T2	-0.683017	0.0143587	0.0476954		Clostridia_UCG-014	Firibastat	-0.776224	0.00299286	0.0198365		Pasteurellales	Stoloniferone G	0.739616	0.00596952	0.0341122
Peptostreptococcales-Tissierellales	Methyl 4-[2-(2-Formyl-Vinyl)-3-Hydroxy-5-Oxo-Cyclopentyl]-Butanoate	0.629371	0.0283197	0.0984516		Lactobacillales	Gluten Exorphin B5	0.683013	0.0143594	0.0476954		Clostridia_UCG-014	Nicotinic Acid	0.776224	0.00299286	0.0198365		Monoglobales	N-(3-Oxo-Heptanoyl)-Homoserine Thiolactone	0.739455	0.00598623	0.0341122
Peptostreptococcales-Tissierellales	Nutriacholic Acid	-0.629371	0.0283197	0.0984516		Deferribacterales	5-Deoxykievitone Hydrate	-0.682315	0.014499	0.0478721		Clostridia_UCG-014	SQMG(16:0/0:0)	-0.776224	0.00299286	0.0198365		Monoglobales	Perylene-1,2-Dione	0.739455	0.00598623	0.0341122
Peptostreptococcales-Tissierellales	Val Ser Val	-0.629371	0.0283197	0.0984516		Deferribacterales	Phytocassane B	0.682315	0.014499	0.0478721		Clostridia_UCG-014	Sildenafil	0.776224	0.00299286	0.0198365		RF39	Azelaic Acid	0.739001	0.00603345	0.0341122
Rhizobiales	2-Formaminobenzoylacetate	-0.629371	0.0283197	0.0984516		Deferribacterales	1a,1b-Dihomo-Pgj2	0.681617	0.0146397	0.0478721		Clostridia_UCG-014	Val Val Thr	-0.776224	0.00299286	0.0198365		RF39	Gamma-Glutamylleucine	0.739001	0.00603345	0.0341122
Rhizobiales	9(11)-Dehydroglycyrrhetic Acid	0.629371	0.0283197	0.0984516		Deferribacterales	Pinoresinol Diglucoside	0.681617	0.0146397	0.0478721		Desulfovibrionales	7-O-(2,6-Dideoxy-2-Fluoro-Alpha-L-Talopyranosyl)Adriamycinone-14-O-Hemipimelate	-0.776224	0.00299286	0.0198365		RF39	O-Cresolphthalein Complexone	0.739001	0.00603345	0.0341122
Rhizobiales	Demethoxycurcumin	-0.629371	0.0283197	0.0984516		Veillonellales-Selenomonadales	PS(24:0/18:1(12Z)-2OH(9,10))	-0.681607	0.0146417	0.0478721		Desulfovibrionales	Ceanothenic Acid	-0.776224	0.00299286	0.0198365		RF39	PI(O-16:0/18:2(9Z,12Z))	0.739001	0.00603345	0.0341122
Rhizobiales	Enterodiol Sulfate	-0.629371	0.0283197	0.0984516		Veillonellales-Selenomonadales	Solacetal D	0.681607	0.0146417	0.0478721		Desulfovibrionales	DG(19:0/20:4(6E,8Z,11Z,14Z)+=O(5)/0:0)	0.776224	0.00299286	0.0198365		Veillonellales-Selenomonadales	1-O-(2-Methoxy-4z-Hexadecenyl)-Sn-Glycero-3-Phosphocholine	0.739001	0.00603345	0.0341122
Rhizobiales	Glycochenodeoxycholate-3-Sulfate	0.629371	0.0283197	0.0984516		Enterobacterales	1a,1b-Dihomo-Pgj2	0.681607	0.0146417	0.0478721		Desulfovibrionales	Ile Val Gly	-0.776224	0.00299286	0.0198365		Pasteurellales	Tyrosyl-Glutamate	0.737281	0.0062152	0.0350784
Micrococcales	Teleocidin B 2	-0.627032	0.0290927	0.100558		Enterobacterales	Paliperidone	0.681607	0.0146417	0.0478721		Enterobacterales	2-O-(Beta-D-Galactopyranosyl-(1->6)-Beta-D-Galactopyranosyl) 2s,3r-Dihydroxytridecanoic Acid	0.776224	0.00299286	0.0198365		RF39	Capsicoside A1	-0.735269	0.00643281	0.0353283
Pasteurellales	Glu Glu Ile	0.626776	0.0291781	0.100558		Other	Pinoresinol Diglucoside	-0.681607	0.0146417	0.0478721		Erysipelotrichales	Ile Ala Thr	0.776224	0.00299286	0.0198365		RF39	PA(22:4(7Z,10Z,13Z,16Z)/PGF1alpha)	0.735269	0.00643281	0.0353283
Pasteurellales	Landiolol	-0.626776	0.0291781	0.100558		Veillonellales-Selenomonadales	Ent-3alpha-Acetoxy-16beta,17,18-Trihydroxyatisane	0.681138	0.0147369	0.0480994		Lachnospirales	10e-Tridecen-2s-Ol	-0.776224	0.00299286	0.0198365		RF39	PI(20:5(5Z,8Z,11Z,14Z,17Z)/0:0)	0.735269	0.00643281	0.0353283
Pasteurellales	PI(O-16:0/18:2(9Z,12Z))	0.626776	0.0291781	0.100558		Bifidobacteriales	17s-Hpdha	0.680786	0.0148086	0.0481662		Lachnospirales	2-Methylbenzoic Acid	0.776224	0.00299286	0.0198365		Veillonellales-Selenomonadales	N,N-Dimethylsphingosine	-0.735269	0.00643281	0.0353283
Pasteurellales	Stearic Acid	0.626776	0.0291781	0.100558		Bifidobacteriales	Meosuc-Ala-Ala-Pro-Val-Pna	0.680786	0.0148086	0.0481662		Lachnospirales	Gamma-Glutamylvaline	0.776224	0.00299286	0.0198365		Veillonellales-Selenomonadales	Polyglycerol Esters Of Fatty Acids	-0.735269	0.00643281	0.0353283
Peptostreptococcales-Tissierellales	Rifaximin	-0.623469	0.0302994	0.102185		Pasteurellales	(3beta,17alpha,23s,24s)-17,23-Epoxy-3,24,29-Trihydroxy-27-Norlanost-8-En-15-One	0.679823	0.0150058	0.0487236		Lachnospirales	N-(3-Hydroxy-Heptanoyl)-Homoserine Lactone	0.776224	0.00299286	0.0198365		uncultured	[6]-Gingerdiol 5-O-Beta-D-Glucopyranoside	0.734297	0.00654007	0.0353283
Micrococcales	2'-(E)-Feruloyl-3-(Arabinosylxylose)	-0.623299	0.0303576	0.102185		Enterobacterales	(13z)-Octadec-13-Enoylcarnitine	-0.678322	0.0153173	0.0488362		Lachnospirales	Ursocholic Acid	0.776224	0.00299286	0.0198365		Christensenellales	11z-Hexadecen-7,9-Diynoic Acid	0.734266	0.00654349	0.0353283
Micrococcales	Cis-P-Coumaric Acid 4-[Apiosyl-(1->2)-Glucoside]	-0.623299	0.0303576	0.102185		Enterobacterales	Phytocassane B	0.678322	0.0153173	0.0488362		Lachnospirales	Val Ile Thr	-0.776224	0.00299286	0.0198365		Christensenellales	3-(N-N-Octadecylcarbamoyloxy)-2-Methoxypropyl-2-Thiazolinium Ethyl Phosphate	-0.734266	0.00654349	0.0353283
Burkholderiales	9(11)-Dehydroglycyrrhetic Acid	-0.622378	0.0306759	0.102185		Lachnospirales	O-Hexanoyl-R-Carnitine	0.678322	0.0153173	0.0488362		Oscillospirales	4-Pyridoxic Acid	0.776224	0.00299286	0.0198365		Christensenellales	Gamma-Glutamylleucine	0.734266	0.00654349	0.0353283
Burkholderiales	Asperitaconic Acid B	-0.622378	0.0306759	0.102185		Lachnospirales	Thiodicarb	0.678322	0.0153173	0.0488362		Oscillospirales	5-Methoxy-3,4-Methylenedioxyamphetamine	0.776224	0.00299286	0.0198365		Christensenellales	PG(a-15:0/PGE2)	0.734266	0.00654349	0.0353283
Burkholderiales	DG(8:0/22:6(5Z,7Z,10Z,13Z,16Z,19Z)-OH(4)/0:0)	-0.622378	0.0306759	0.102185		Lactobacillales	Cis-5-Tetradecenoylcarnitine	-0.678322	0.0153173	0.0488362		Oscillospirales	Chenodeoxycholylisoleucine	0.776224	0.00299286	0.0198365		Christensenellales	Vibegron	0.734266	0.00654349	0.0353283
Burkholderiales	PA(24:0/PGE2)	0.622378	0.0306759	0.102185		Lactobacillales	Kushenol C	0.678322	0.0153173	0.0488362		Oscillospirales	Ile Pro Asp	0.776224	0.00299286	0.0198365		Clostridia_UCG-014	2-Hydroxyadenine	0.734266	0.00654349	0.0353283
Coriobacteriales	(11e,13z)-10-Hydroxyoctadeca-11,13-Dienoylcarnitine	0.622378	0.0306759	0.102185		Lactobacillales	Mulberranol	0.678322	0.0153173	0.0488362		Oscillospirales	PC(16:1(9Z)/0:0)	-0.776224	0.00299286	0.0198365		Clostridia_UCG-014	Dolichosterone	0.734266	0.00654349	0.0353283
Coriobacteriales	Lamellosterol A	-0.622378	0.0306759	0.102185		Lactobacillales	PC(0:0/16:0)	-0.678322	0.0153173	0.0488362		Other	Dg(22:3(10z,13z,16z)/22:4(7z,10z,13z,16z)/0:0)[Iso2]	-0.776224	0.00299286	0.0198365		Clostridia_UCG-014	Flunixin	0.734266	0.00654349	0.0353283
Coriobacteriales	Solacetal B	-0.622378	0.0306759	0.102185		Lactobacillales	Zaluzanin D	0.678322	0.0153173	0.0488362		Other	Hematoporphyrin	0.776224	0.00299286	0.0198365		Clostridia_UCG-014	Gamma-Glutamylvaline	0.734266	0.00654349	0.0353283
Eubacteriales	Berkeleylactone B	-0.622378	0.0306759	0.102185		Deferribacterales	Dihydrocelastryl Diacetate	-0.678155	0.0153522	0.0488362		Christensenellales	16alpha,27-Dihydroxycholesterol	0.775924	0.00301135	0.0198365		Clostridia_UCG-014	PGP(a-25:0/18:1(12Z)-2OH(9,10))	0.734266	0.00654349	0.0353283
Eubacteriales	Bhas#20	0.622378	0.0306759	0.102185		Deferribacterales	Licoflavanone	-0.678155	0.0153522	0.0488362		Christensenellales	3-Hydroxy-10'-Apo-B,Y-Carotenal	-0.775924	0.00301135	0.0198365		Clostridia_UCG-014	PI(18:3(6Z,9Z,12Z)/0:0)	0.734266	0.00654349	0.0353283
Eubacteriales	Erythro-9-Hydroxy-Nonyl-Adenine	0.622378	0.0306759	0.102185		Deferribacterales	Pseudouridine	-0.678155	0.0153522	0.0488362		Christensenellales	Chenodeoxycholylarginine	0.775924	0.00301135	0.0198365		Clostridia_UCG-014	Pro Asp	0.734266	0.00654349	0.0353283
Peptostreptococcales-Tissierellales	(24s)-24,25-Dihydroxyvitamin D3 / (24s)-24,25-Dihydroxycholecalciferol	0.622378	0.0306759	0.102185		Pasteurellales	Petromyzonol Sulfate	0.676264	0.0157521	0.0498161		Christensenellales	DG(8:0/6 keto-PGF1alpha/0:0)	0.775924	0.00301135	0.0198365		Clostridia_UCG-014	Prolyl-Glutamine	0.734266	0.00654349	0.0353283
Peptostreptococcales-Tissierellales	(25s)-3-Oxo-Cholest-1,4-Dien-26-Oic Acid	-0.622378	0.0306759	0.102185		Pasteurellales	Z-Pp-Cho	0.676264	0.0157521	0.0498161		Christensenellales	Dihomodeoxycholic Acid	0.775924	0.00301135	0.0198365		Erysipelotrichales	Deoxycholylisoleucine	-0.734266	0.00654349	0.0353283
Peptostreptococcales-Tissierellales	2-Methyl-Hexadecanedioic Acid	-0.622378	0.0306759	0.102185		Bifidobacteriales	Fluocortolone Caproate	-0.676073	0.0157928	0.0498161		Christensenellales	MG(0:0/18:1(11Z)/0:0)	-0.775924	0.00301135	0.0198365		Lachnospirales	11z-Hexadecen-7,9-Diynoic Acid	0.734266	0.00654349	0.0353283
Peptostreptococcales-Tissierellales	Ac-Pro-Gly-Pro-Oh	-0.622378	0.0306759	0.102185		Bifidobacteriales	Phenethylamine Glucuronide	0.676073	0.0157928	0.0498161		Christensenellales	N,N-Dimethyl-Safingol	0.775924	0.00301135	0.0198365		Lachnospirales	3alpha,7alpha,12alpha-Trihydroxy-5beta-Cholestan-26-Oic Acid	0.734266	0.00654349	0.0353283
Peptostreptococcales-Tissierellales	N-(2-Amino-2-Oxoethyl)-2-Methylprop-2-Enamide	0.622378	0.0306759	0.102185		Bifidobacteriales	Pyridone 6	-0.676073	0.0157928	0.0498161		Monoglobales	Adouetine X	0.775924	0.00301135	0.0198365		Lachnospirales	Picolinic Acid	0.734266	0.00654349	0.0353283
Rhizobiales	Erythro-9-Hydroxy-Nonyl-Adenine	-0.622378	0.0306759	0.102185		Veillonellales-Selenomonadales	Cochliobolin A	0.675538	0.0159075	0.0500941		Oscillospirales	17s-Hpdha	0.774082	0.00312666	0.0205272		Lactobacillales	6-[5]-Ladderane-1-Hexanol	-0.734266	0.00654349	0.0353283
Rhizobiales	Leu Asn Ser	-0.622378	0.0306759	0.102185		Veillonellales-Selenomonadales	Casopitant	-0.674356	0.0161631	0.0505602		Other	Chromomycin A3	0.774082	0.00312666	0.0205272		Lactobacillales	MGDG(18:1(9Z)/18:1(9Z))	-0.734266	0.00654349	0.0353283
Micrococcales	Nep-In-2	0.619567	0.0316615	0.105292		Veillonellales-Selenomonadales	Isopropylmaleic Acid	-0.674356	0.0161631	0.0505602		Clostridia_UCG-014	Estriol Succinate	0.772592	0.00322233	0.0210217		Lactobacillales	Phooa-Pe	-0.734266	0.00654349	0.0353283
Micrococcales	Phenylalanylthreonine	-0.615835	0.0330052	0.106058		Veillonellales-Selenomonadales	N-[4-[2-(6-Cyano-3,4-Dihydro-1h-Isoquinolin-2-Yl)Ethyl]Cyclohexyl]Quinoline-4-Carboxamide	-0.674356	0.0161631	0.0505602		Christensenellales	(S)-Argpyrimidine	-0.772364	0.00323718	0.0210217		uncultured	Guanine	0.733012	0.00668381	0.0360257
Micrococcales	Sphinganine	-0.615835	0.0330052	0.106058		Veillonellales-Selenomonadales	Trans-Hexadec-2-Enoyl Carnitine	-0.674356	0.0161631	0.0505602		Christensenellales	Dimethylprotoporphyrin Ix Dimethyl Ester	0.772364	0.00323718	0.0210217		Monoglobales	Dihydrocelastryl Diacetate	0.732413	0.00675165	0.0361794
Micrococcales	Urocanic Acid	-0.615835	0.0330052	0.106058		Deferribacterales	PS(24:0/20:4(6E,8Z,11Z,14Z)+=O(5))	-0.673994	0.0162419	0.0507221		Monoglobales	Ceanothenic Acid	-0.772364	0.00323718	0.0210217		Monoglobales	Glu Ile Asp	0.732413	0.00675165	0.0361794
Burkholderiales	(3beta,22e,24r)-Ergosta-4,6,8(14),22-Tetraen-3-Ol	-0.615385	0.0331699	0.106058		Pasteurellales	9,12-Heptadecadienoic Acid	0.672704	0.0165253	0.0512855		Monoglobales	Obtustyrene	0.772364	0.00323718	0.0210217		Monoglobales	Guanine	0.732413	0.00675165	0.0361794
Burkholderiales	Sildenafil	-0.615385	0.0331699	0.106058		Pasteurellales	Cavipetin A	-0.672704	0.0165253	0.0512855		Micrococcales	16alpha,27-Dihydroxycholesterol	-0.772002	0.00326089	0.0210217		Bifidobacteriales	(5z,8z,10e,14z,17z)-12-Hydroxyicosa-5,8,10,14,17-Pentaenoylcarnitine	-0.732365	0.00675706	0.0361794
Coriobacteriales	10e-Tridecen-2s-Ol	0.615385	0.0331699	0.106058		Pasteurellales	Pentadecanoylcarnitine	0.672704	0.0165253	0.0512855		Micrococcales	4-(Dimethylamino)Butyl Carbamimidothioate	-0.772002	0.00326089	0.0210217		RF39	Antibiotic Sb 202742	0.731537	0.00685173	0.0363254
Coriobacteriales	Cis-P-Coumaric Acid 4-[Apiosyl-(1->2)-Glucoside]	-0.615385	0.0331699	0.106058		Enterobacterales	10e-Tridecen-2s-Ol	-0.671329	0.0168315	0.0512855		Micrococcales	Gamma-Glutamylleucine	-0.772002	0.00326089	0.0210217		RF39	Boviquinone 4	0.731537	0.00685173	0.0363254
Coriobacteriales	Diethofencarb	-0.615385	0.0331699	0.106058		Enterobacterales	Ceanothine E	-0.671329	0.0168315	0.0512855		Micrococcales	Gamma-Glutamylvaline	-0.772002	0.00326089	0.0210217		RF39	Diflufenican	0.731537	0.00685173	0.0363254
Coriobacteriales	N-(3-Hydroxy-Heptanoyl)-Homoserine Lactone	0.615385	0.0331699	0.106058		Enterobacterales	Ferene Triazine	0.671329	0.0168315	0.0512855		Micrococcales	L-Arginine	-0.772002	0.00326089	0.0210217		RF39	Nutriacholic Acid	0.731537	0.00685173	0.0363254
Eubacteriales	(11e,13z)-10-Hydroxyoctadeca-11,13-Dienoylcarnitine	0.615385	0.0331699	0.106058		Enterobacterales	Huperzine A	-0.671329	0.0168315	0.0512855		Micrococcales	MGMG(16:3(7Z,10Z,13Z)/0:0)	-0.772002	0.00326089	0.0210217		RF39	PA(18:3(9Z,12Z,15Z)/24:1(15Z))	0.731537	0.00685173	0.0363254
Eubacteriales	Gly Glu Tyr	0.615385	0.0331699	0.106058		Enterobacterales	Lucyoside N	-0.671329	0.0168315	0.0512855		Peptostreptococcales-Tissierellales	Armillane	0.770579	0.00335518	0.0212546		Veillonellales-Selenomonadales	3-(N-N-Octadecylcarbamoyloxy)-2-Methoxypropyl-2-Thiazolinium Ethyl Phosphate	0.731537	0.00685173	0.0363254
Eubacteriales	Lomefloxacin	0.615385	0.0331699	0.106058		Enterobacterales	S-(2-Carboxypropyl)-Cysteamine	-0.671329	0.0168315	0.0512855		Clostridia_UCG-014	4-Ethynylaniline	0.769231	0.00344645	0.0212546		RF39	11z-Hexadecen-7,9-Diynoic Acid	0.727804	0.0072908	0.037224
Other	Patulolide C	0.615385	0.0331699	0.106058		Lachnospirales	Zaluzanin D	0.671329	0.0168315	0.0512855		Clostridia_UCG-014	Benzeneacetonitrile	0.769231	0.00344645	0.0212546		Veillonellales-Selenomonadales	4-Ethynylaniline	-0.727804	0.0072908	0.037224
Peptostreptococcales-Tissierellales	12-Oxo-20-Trihydroxy-Leukotriene B4	-0.615385	0.0331699	0.106058		Lactobacillales	5-((2-(Diethylamino)Ethyl)Amino)-8-Hydroxy-6h-Imidazo[4,5,1-De]Acridin-6-One	-0.671329	0.0168315	0.0512855		Clostridia_UCG-014	Deoxycholylarginine	0.769231	0.00344645	0.0212546		Veillonellales-Selenomonadales	PI(16:1(9Z)/0:0)	-0.727804	0.0072908	0.037224
Peptostreptococcales-Tissierellales	Hydroxy Tyrosol -Acetate	-0.615385	0.0331699	0.106058		Lactobacillales	Ceanothine E	-0.671329	0.0168315	0.0512855		Clostridia_UCG-014	Digoxigenin Monodigitoxoside	0.769231	0.00344645	0.0212546		Veillonellales-Selenomonadales	PI(16:1(9Z)/20:4(6E,8Z,11Z,14Z)+=O(5))	-0.727804	0.0072908	0.037224
Peptostreptococcales-Tissierellales	PS(O-16:0/13:0)	0.615385	0.0331699	0.106058		Lactobacillales	Hippurin-1	-0.671329	0.0168315	0.0512855		Clostridia_UCG-014	Indoleacetaldehyde	0.769231	0.00344645	0.0212546		Christensenellales	3-Hydroxyhexadecanoyl Carnitine	0.727273	0.00735503	0.037224
Peptostreptococcales-Tissierellales	Sorbitan Laurate	-0.615385	0.0331699	0.106058		Lactobacillales	PC(24:0/22:6(5Z,7Z,10Z,13Z,16Z,19Z)-OH(4))	-0.671329	0.0168315	0.0512855		Clostridia_UCG-014	PS(P-18:0/22:2(13Z,16Z))	-0.769231	0.00344645	0.0212546		Christensenellales	Allolithocholic Acid	0.727273	0.00735503	0.037224
Peptostreptococcales-Tissierellales	Threonyllysine	0.615385	0.0331699	0.106058		Other	Aspartylglycosamine	0.671329	0.0168315	0.0512855		Desulfovibrionales	25-Hydroxyvitamin D2-25-Glucuronide	-0.769231	0.00344645	0.0212546		Christensenellales	Deoxycholylphenylalanine	0.727273	0.00735503	0.037224
Rhizobiales	12-Oxo-20-Trihydroxy-Leukotriene B4	-0.615385	0.0331699	0.106058		Deferribacterales	2-Hydroxy-3-Methylbutyric Acid	0.669834	0.0171688	0.0521444		Enterobacterales	L-Tryptophan	-0.769231	0.00344645	0.0212546		Christensenellales	Guanine	0.727273	0.00735503	0.037224
Rhizobiales	7,8-Dihydrovomifoliol 9-[Rhamnosyl-(1->6)-Glucoside]	0.615385	0.0331699	0.106058		Deferribacterales	7alpha-Hydroxy-3-Oxocholest-4-En-27-Oic Acid	0.669834	0.0171688	0.0521444		Enterobacterales	Officinoterpenoside C	0.769231	0.00344645	0.0212546		Christensenellales	PA(P-20:0/19:1(9Z))	0.727273	0.00735503	0.037224
Rhizobiales	Medroxalol	-0.615385	0.0331699	0.106058		Pasteurellales	1-O-(2-Methoxy-4z-Hexadecenyl)-Sn-Glycero-3-Phosphocholine	-0.669145	0.017326	0.0521954		Erysipelotrichales	6s,9r-Dihydroxy-4,7e-Megastigmadien-3-One 9-[Apiosyl-(1->6)-Glucoside]	0.769231	0.00344645	0.0212546		Christensenellales	Phooa-Pe	0.727273	0.00735503	0.037224
Rhizobiales	PS(15:0/24:1(15Z))	-0.615385	0.0331699	0.106058		Bifidobacteriales	(13z)-Octadec-13-Enoylcarnitine	-0.669031	0.0173522	0.0521954		Erysipelotrichales	Chlorin E6	0.769231	0.00344645	0.0212546		Christensenellales	Retosiban	-0.727273	0.00735503	0.037224
Rhizobiales	Phe Pro Asn	0.615385	0.0331699	0.106058		Bifidobacteriales	Isopropylmaleic Acid	-0.669031	0.0173522	0.0521954		Erysipelotrichales	N-(3-Hydroxy-Heptanoyl)-Homoserine Lactone	-0.769231	0.00344645	0.0212546		Clostridia_UCG-014	4'-Hydroxy-R-Phenprocoumon	0.727273	0.00735503	0.037224
Rhizobiales	Solacetal B	0.615385	0.0331699	0.106058		Bifidobacteriales	PS(20:0/20:3(8Z,11Z,14Z)-2OH(5,6))	-0.669031	0.0173522	0.0521954		Erysipelotrichales	Pe-Nme2(13d5/13d5)	0.769231	0.00344645	0.0212546		Clostridia_UCG-014	4-Amino-1-[(2r,3s,4s,5r)-3,4-Dihydroxy-5-(Hydroxymethyl)Oxolan-2-Yl]Oxypyrimidin-2-One	0.727273	0.00735503	0.037224
Pasteurellales	Vitamin D3 Glucosiduronate	-0.612691	0.0341681	0.109075		Bifidobacteriales	Squamostatin D	-0.669031	0.0173522	0.0521954		Erysipelotrichales	Stoloniferone G	-0.769231	0.00344645	0.0212546		Enterobacterales	(3b,16a,20r)-25-Acetoxy-3,16,20,22-Tetrahydroxy-5-Cucurbiten-11-One 3-Glucoside	0.727273	0.00735503	0.037224
Micrococcales	Saxitoxin	0.612102	0.0343893	0.109253		Other	17,18-Dehydro-Clavulone I	-0.669031	0.0173522	0.0521954		Lachnospirales	(20r,24r)-20-Fluoro-1alpha,24-Dihydroxy-26,27-Cyclovitamin D3	0.769231	0.00344645	0.0212546		Enterobacterales	DG(19:0/PGF2alpha/0:0)	-0.727273	0.00735503	0.037224
Burkholderiales	2-O-P-Coumaroyl-D-Glucose	-0.608392	0.035806	0.109253		Veillonellales-Selenomonadales	5-(3,4-Dimethyl-5-Pentylfuran-2-Yl)Pentanoylcarnitine	-0.667105	0.0177977	0.0531949		Lachnospirales	3alpha,7alpha,12alpha-Trihydroxy-5beta-Cholestan-26-Oic Acid	0.769231	0.00344645	0.0212546		Enterobacterales	PS(18:4(6Z,9Z,12Z,15Z)/22:6(5Z,7Z,10Z,13Z,16Z,19Z)-OH(4))	-0.727273	0.00735503	0.037224
Burkholderiales	7,8-Dihydrovomifoliol 9-[Rhamnosyl-(1->6)-Glucoside]	-0.608392	0.035806	0.109253		Veillonellales-Selenomonadales	Retosiban	0.667105	0.0177977	0.0531949		Lachnospirales	5s-Hete	0.769231	0.00344645	0.0212546		Erysipelotrichales	Berkeleylactone L	-0.727273	0.00735503	0.037224
Burkholderiales	Aleprylic Acid	0.608392	0.035806	0.109253		Veillonellales-Selenomonadales	Ser Glu Ala	-0.667105	0.0177977	0.0531949		Lachnospirales	Ile Ile Thr	-0.769231	0.00344645	0.0212546		Erysipelotrichales	Cay10621	-0.727273	0.00735503	0.037224
Burkholderiales	Gum Arabic	-0.608392	0.035806	0.109253		Veillonellales-Selenomonadales	Squamostatin D	-0.667105	0.0177977	0.0531949		Lachnospirales	Ile Pro Asp	0.769231	0.00344645	0.0212546		Erysipelotrichales	Cytosine	-0.727273	0.00735503	0.037224
Burkholderiales	Methyl 4-[2-(2-Formyl-Vinyl)-3-Hydroxy-5-Oxo-Cyclopentyl]-Butanoate	-0.608392	0.035806	0.109253		Deferribacterales	Androsta-1,4,6-Triene-3,17-Dione	0.665674	0.0181341	0.0536184		Lachnospirales	Indoleacrylic Acid	0.769231	0.00344645	0.0212546		Erysipelotrichales	PI(17:0/0:0)	-0.727273	0.00735503	0.037224
Burkholderiales	Sulfoglycolithocholate(2-)	-0.608392	0.035806	0.109253		Pasteurellales	Hippurin-1	0.665586	0.0181548	0.0536184		Lachnospirales	Nicotyrine	0.769231	0.00344645	0.0212546		Lachnospirales	1-O-(2-Methoxy-4z-Hexadecenyl)-Sn-Glycero-3-Phosphocholine	-0.727273	0.00735503	0.037224
Coriobacteriales	Dolutegravir	0.608392	0.035806	0.109253		Pasteurellales	Lomefloxacin	0.665586	0.0181548	0.0536184		Lachnospirales	PC(P-15:0/0:0)	-0.769231	0.00344645	0.0212546		Lachnospirales	Deoxycholyltyrosine	0.727273	0.00735503	0.037224
Coriobacteriales	PC(22:4(7Z,10Z,13Z,16Z)/LTE4)	-0.608392	0.035806	0.109253		Enterobacterales	Gluten Exorphin B5	0.6655	0.0181751	0.0536184		Oscillospirales	3alpha-Hydroxy-12-Oxo-5beta-Cholan-24-Oic Acid	0.769231	0.00344645	0.0212546		Lachnospirales	Erythro-9-Hydroxy-Nonyl-Adenine	0.727273	0.00735503	0.037224
Eubacteriales	Glu Val Thr	0.608392	0.035806	0.109253		Other	Meosuc-Ala-Ala-Pro-Val-Pna	-0.6655	0.0181751	0.0536184		Oscillospirales	PC(19:1(9Z)/0:0)	-0.769231	0.00344645	0.0212546		Lachnospirales	Guanine	0.727273	0.00735503	0.037224
Eubacteriales	Glycocholic Acid	-0.608392	0.035806	0.109253		Bifidobacteriales	Paliperidone	0.664517	0.0184093	0.0536184		Other	3-Hydroxy-4r-Methyl-2-(N-Eicos-11'-Yn-19'-Enyl)But-2-Enolide	-0.769231	0.00344645	0.0212546		Lachnospirales	PC(16:1(9Z)/0:0)	-0.727273	0.00735503	0.037224
Eubacteriales	Ile Thr Ser	0.608392	0.035806	0.109253		Enterobacterales	(-)-Parthenolide	-0.664336	0.0184527	0.0536184		Christensenellales	3,4-Dihydro-2h-1-Benzopyran-2-One	0.768805	0.00347566	0.0212546		Lactobacillales	1-(2,6,6-Trimethyl-2-Cyclohexen-1-Yl)-1,6-Heptadien-3-One	-0.727273	0.00735503	0.037224
Eubacteriales	Peregrine	-0.608392	0.035806	0.109253		Lachnospirales	PC(0:0/16:0)	-0.664336	0.0184527	0.0536184		Christensenellales	Dg(22:3(10z,13z,16z)/22:4(7z,10z,13z,16z)/0:0)[Iso2]	0.768805	0.00347566	0.0212546		Lactobacillales	3-Methyl-4-(2,6,6-Trimethyl-2-Cyclohexen-1-Yl)-3-Buten-2-One	-0.727273	0.00735503	0.037224
Eubacteriales	Petromyzonol Sulfate	0.608392	0.035806	0.109253		Lachnospirales	Saxitoxin	-0.664336	0.0184527	0.0536184		Christensenellales	MG(18:1(9Z)/0:0/0:0)	-0.768805	0.00347566	0.0212546		Lactobacillales	Ozolinone	0.727273	0.00735503	0.037224
Eubacteriales	Propiomazine	-0.608392	0.035806	0.109253		Lactobacillales	3-Hydroxyhexadecanoyl Carnitine	-0.664336	0.0184527	0.0536184		Christensenellales	N-Alpha-Acetyl-L-Lysine	0.768805	0.00347566	0.0212546		Lactobacillales	PI(15:0/0:0)	-0.727273	0.00735503	0.037224
Eubacteriales	Sorbitan Laurate	0.608392	0.035806	0.109253		Lactobacillales	Acetoxyacetylaminofluorene	-0.664336	0.0184527	0.0536184		Christensenellales	PC(22:0/6 keto-PGF1alpha)	0.768805	0.00347566	0.0212546		Monoglobales	Boviquinone 4	0.72537	0.00758833	0.0377859
Other	Decahydro-6-(Phosphonomethyl)-3-Isoquinolinecarboxylic Acid	0.608392	0.035806	0.109253		Lactobacillales	Cis-Gondoic Acid	-0.664336	0.0184527	0.0536184		Christensenellales	PI(O-16:0/18:2(9Z,12Z))	0.768805	0.00347566	0.0212546		Monoglobales	Pretyrosine	0.72537	0.00758833	0.0377859
Other	PG(i-22:0/22:6(4Z,7Z,10Z,12E,16Z,19Z)-OH(14))	-0.608392	0.035806	0.109253		Lactobacillales	DGMG(16:0/0:0)	-0.664336	0.0184527	0.0536184		Monoglobales	4'-Hydroxy-R-Phenprocoumon	0.768805	0.00347566	0.0212546		uncultured	Glycylproline	0.725214	0.00760775	0.0377859
Peptostreptococcales-Tissierellales	3-Hydroxy-10'-Apo-B,Y-Carotenal	-0.608392	0.035806	0.109253		Lactobacillales	Dihydrocelastryl Diacetate	-0.664336	0.0184527	0.0536184		RF39	Acetylshikonin	0.768621	0.00348837	0.021266		uncultured	Vorapaxar	0.725214	0.00760775	0.0377859
Peptostreptococcales-Tissierellales	Asparagoside B	0.608392	0.035806	0.109253		Lactobacillales	Glas#20	-0.664336	0.0184527	0.0536184		RF39	DG(8:0/15:0/0:0)	-0.768621	0.00348837	0.021266		Bifidobacteriales	5-O-Methylleridol	-0.725114	0.00762017	0.0377859
Peptostreptococcales-Tissierellales	Ile Pro Thr	-0.608392	0.035806	0.109253		Lactobacillales	Ile Ser	0.664336	0.0184527	0.0536184		Rhodospirillales	Tazemetostat	-0.765525	0.00370706	0.0225304		Bifidobacteriales	Deoxyuridine	-0.725114	0.00762017	0.0377859
Peptostreptococcales-Tissierellales	Lamellosterol A	0.608392	0.035806	0.109253		Lactobacillales	Officinoterpenoside C	-0.664336	0.0184527	0.0536184		Christensenellales	Ile Thr Ser	-0.765246	0.00372726	0.0225304		Bifidobacteriales	PC(2:0/18:1(12Z)-O(9S,10R))	-0.725114	0.00762017	0.0377859
Peptostreptococcales-Tissierellales	N-Docosahexaenoyl Gaba	0.608392	0.035806	0.109253		Other	PC(24:0/22:6(5Z,7Z,10Z,13Z,16Z,19Z)-OH(4))	0.664336	0.0184527	0.0536184		Christensenellales	PE(20:1(11Z)/PGF1alpha)	-0.765246	0.00372726	0.0225304		Bifidobacteriales	Prolyl-Glutamine	-0.725114	0.00762017	0.0377859
Peptostreptococcales-Tissierellales	Pentalinonsterol	0.608392	0.035806	0.109253		Pasteurellales	3-Hydroxy-3-Methylglutarylcarnitine	-0.663043	0.0187644	0.0544399		Monoglobales	Nutriacholic Acid	0.765246	0.00372726	0.0225304		Pasteurellales	16-Glutaryloxy-1alpha,25-Dihydroxyvitamin D3	-0.725114	0.00762017	0.0377859
Rhizobiales	1beta-Butyl-1alpha,25-Dihydroxyvitamin D3 / 1beta-Butyl-1alpha,25-Dihydroxycholecalciferol	0.608392	0.035806	0.109253		Pasteurellales	H-Phe-D-Met-Arg-Phe-Nh2	0.662027	0.0190123	0.0545967		Micrococcales	1-Methoxy-1-(2,4,5-Trimethoxyphenyl)-2-Propanol	0.764204	0.00380346	0.0225304		Pasteurellales	Asn Asp Phe	0.725114	0.00762017	0.0377859
Rhizobiales	PG(i-22:0/22:6(4Z,7Z,10Z,12E,16Z,19Z)-OH(14))	0.608392	0.035806	0.109253		Deferribacterales	Oryzalide B	0.661998	0.0190193	0.0545967		Micrococcales	Desmethylnortriptyline	0.764204	0.00380346	0.0225304		Pasteurellales	Glu Pro Val	0.725114	0.00762017	0.0377859
Rhizobiales	S-(2-Carboxypropyl)-Cysteamine	-0.608392	0.035806	0.109253		Bifidobacteriales	(1s,3r,4r)-8,10-Dihydroxyfenchone 10-O-B-D-Glucoside	-0.661988	0.0190217	0.0545967		Micrococcales	Esculentoside E	0.764204	0.00380346	0.0225304		Pasteurellales	Gly Asp Leu	0.725114	0.00762017	0.0377859
Micrococcales	(3beta,22e,24r)-Ergosta-4,6,8(14),22-Tetraen-3-Ol	-0.60837	0.0358144	0.109253		Bifidobacteriales	(5z,8z,10e,14z,17z)-12-Hydroxyicosa-5,8,10,14,17-Pentaenoylcarnitine	-0.661988	0.0190217	0.0545967		Micrococcales	Ile Val Gly	0.764204	0.00380346	0.0225304		RF39	(3b,16a,20r)-25-Acetoxy-3,16,20,22-Tetrahydroxy-5-Cucurbiten-11-One 3-Glucoside	-0.724072	0.00775063	0.0377859
Micrococcales	Coenzyme Q4	-0.60837	0.0358144	0.109253		Bifidobacteriales	3a,7b,21-Trihydroxy-5b-Cholanoic Acid	0.661988	0.0190217	0.0545967		Micrococcales	N-Alpha-Acetyl-L-Lysine	-0.764204	0.00380346	0.0225304		RF39	PC(14:0/0:0)	-0.724072	0.00775063	0.0377859
Pasteurellales	1,2-Benzisothiazole	-0.605649	0.0368796	0.111818		Bifidobacteriales	Norselic Acid B	-0.661988	0.0190217	0.0545967		Micrococcales	Notoginsenoside R10	-0.764204	0.00380346	0.0225304		RF39	PI(20:0/20:3(8Z,11Z,14Z)-2OH(5,6))	0.724072	0.00775063	0.0377859
Pasteurellales	1-Methoxy-1-(2,4,5-Trimethoxyphenyl)-2-Propanol	-0.605649	0.0368796	0.111818		Bifidobacteriales	PI(18:1(9Z)/0:0)	0.661988	0.0190217	0.0545967		Micrococcales	Polyglycerol Esters Of Fatty Acids	-0.764204	0.00380346	0.0225304		Veillonellales-Selenomonadales	3-Methyl-4-(2,6,6-Trimethyl-2-Cyclohexen-1-Yl)-3-Buten-2-One	-0.724072	0.00775063	0.0377859
Pasteurellales	Perfluorotributylamine	-0.605649	0.0368796	0.111818		Veillonellales-Selenomonadales	10e-Tridecen-2s-Ol	-0.659854	0.0195502	0.0553189		Micrococcales	Val Val Thr	0.764204	0.00380346	0.0225304		Veillonellales-Selenomonadales	PC(16:1(9Z)/0:0)	0.724072	0.00775063	0.0377859
Pasteurellales	Petromyzonol Sulfate	0.605649	0.0368796	0.111818		Veillonellales-Selenomonadales	3alpha,12alpha-Dihydroxy-7-Oxo-5beta-Cholan-24-Oic Acid	0.659854	0.0195502	0.0553189		Clostridia_UCG-014	2-Hydroxyadenine	0.762238	0.00395045	0.0225304		Veillonellales-Selenomonadales	Retosiban	0.724072	0.00775063	0.0377859
Micrococcales	(1s,3r,4r)-8,10-Dihydroxyfenchone 10-O-B-D-Glucoside	0.604638	0.0372812	0.112351		Veillonellales-Selenomonadales	Glas#20	-0.659854	0.0195502	0.0553189		Clostridia_UCG-014	Ketoleucine	0.762238	0.00395045	0.0225304		Rhodospirillales	2-Acetyl-1,5,6,7-Tetrahydro-6-Hydroxy-7-(Hydroxymethyl)-4h-Azepine-4-One	0.72392	0.00776983	0.0377859
Micrococcales	Asebotin	-0.604638	0.0372812	0.112351		Veillonellales-Selenomonadales	Panaquinquecol 2	0.659854	0.0195502	0.0553189		Clostridia_UCG-014	Methyl 4-[2-(2-Formyl-Vinyl)-3-Hydroxy-5-Oxo-Cyclopentyl]-Butanoate	-0.762238	0.00395045	0.0225304		Rhodospirillales	Deoxycholylphenylalanine	0.72392	0.00776983	0.0377859
Micrococcales	Estrone 3-Glucuronide	-0.604638	0.0372812	0.112351		Bifidobacteriales	Assamsaponin A	-0.659574	0.0196201	0.0553189		Clostridia_UCG-014	Notoginsenoside R10	0.762238	0.00395045	0.0225304		Rhodospirillales	Ile Pro Asp	0.72392	0.00776983	0.0377859
Micrococcales	Landiolol	-0.604638	0.0372812	0.112351		Bifidobacteriales	6e,8e,12e,14e-Hexadecatetraen-10-Ynoic Acid	0.659536	0.0196297	0.0553189		Clostridia_UCG-014	PE(16:0/0:0)	-0.762238	0.00395045	0.0225304		Rhodospirillales	Myristoylglycine	0.72392	0.00776983	0.0377859
Burkholderiales	DG(10:0/PGE2/0:0)	-0.601399	0.0385885	0.112875		Deferribacterales	17s-Hpdha	0.658505	0.0198896	0.0553189		Clostridia_UCG-014	Phenethylamine Glucuronide	0.762238	0.00395045	0.0225304		Rhodospirillales	PC(2:0/18:1(12Z)-O(9S,10R))	0.72392	0.00776983	0.0377859
Coriobacteriales	2'-(E)-Feruloyl-3-(Arabinosylxylose)	-0.601399	0.0385885	0.112875		Lactobacillales	17s-Hpdha	0.658495	0.0198921	0.0553189		Desulfovibrionales	2-Phenyl-4-Piperazin-1-Yl-1h-Benzimidazole	-0.762238	0.00395045	0.0225304		Rhodospirillales	PI(15:0/0:0)	0.72392	0.00776983	0.0377859
Coriobacteriales	Arginylleucine	-0.601399	0.0385885	0.112875		Pasteurellales	PA(24:0/PGE2)	0.658467	0.0198991	0.0553189		Desulfovibrionales	4'-Hydroxy-R-Phenprocoumon	0.762238	0.00395045	0.0225304		Rhodospirillales	Perylene-1,2-Dione	0.72392	0.00776983	0.0377859
Coriobacteriales	Methyl 4-[2-(2-Formyl-Vinyl)-3-Hydroxy-5-Oxo-Cyclopentyl]-Butanoate	-0.601399	0.0385885	0.112875		Veillonellales-Selenomonadales	Resolvin T2	0.657917	0.0200388	0.0553189		Desulfovibrionales	Dodecanoylcarnitine	-0.762238	0.00395045	0.0225304		Rhodospirillales	Prolyl-Glutamine	0.72392	0.00776983	0.0377859
Eubacteriales	2-Methyl-Hexadecanedioic Acid	0.601399	0.0385885	0.112875		Deferribacterales	(-)-Salvisyriacolide	0.657353	0.020183	0.0553189		Desulfovibrionales	Harderoporphyrin	-0.762238	0.00395045	0.0225304		RF39	16:2-Glc-Campesterol	0.72034	0.00823184	0.0387881
Eubacteriales	3alpha,6alpha,7alpha,12alpha-Tetrahydroxy-5beta-Cholest-24-En-26-Oic Acid	0.601399	0.0385885	0.112875		Deferribacterales	6-Dehydrotestosterone 17-Glucosiduronic Acid	0.657353	0.020183	0.0553189		Desulfovibrionales	Methyl 4-[2-(2-Formyl-Vinyl)-3-Hydroxy-5-Oxo-Cyclopentyl]-Butanoate	-0.762238	0.00395045	0.0225304		RF39	PS(22:0/18:1(12Z)-2OH(9,10))	0.72034	0.00823184	0.0387881
Eubacteriales	Apna	0.601399	0.0385885	0.112875		Deferribacterales	8-Butanoylneosolaniol	0.657353	0.020183	0.0553189		Desulfovibrionales	Ursocholic Acid	0.762238	0.00395045	0.0225304		Veillonellales-Selenomonadales	Ret-P-Man	-0.72034	0.00823184	0.0387881
Other	3-Cyclohexyl-1-Propylsulfonic Acid	0.601399	0.0385885	0.112875		Deferribacterales	D8'-Merulinic Acid A	0.657353	0.020183	0.0553189		Enterobacterales	20-Hydroxy-Eicosanoic Acid	-0.762238	0.00395045	0.0225304		Veillonellales-Selenomonadales	Triglutamate Folate	-0.72034	0.00823184	0.0387881
Other	3-Hydroxyhexadecanoyl Carnitine	0.601399	0.0385885	0.112875		Deferribacterales	Panaquinquecol 2	0.657353	0.020183	0.0553189		Enterobacterales	PE(O-16:0/0:0)	0.762238	0.00395045	0.0225304		Christensenellales	LysoPC(0:0/16:1)	-0.72028	0.00823977	0.0387881
Other	Octadec-9-Enoic Acid	0.601399	0.0385885	0.112875		Deferribacterales	Physangulide	0.657353	0.020183	0.0553189		Enterobacterales	PI(18:1(9Z)/0:0)	-0.762238	0.00395045	0.0225304		Clostridia_UCG-014	Cholylarginine	0.72028	0.00823977	0.0387881
Other	Pro Pro Val	0.601399	0.0385885	0.112875		Deferribacterales	Retosiban	0.657353	0.020183	0.0553189		Enterobacterales	Stoloniferone G	-0.762238	0.00395045	0.0225304		Clostridia_UCG-014	PE(24:0/20:3(8Z,11Z,14Z)-2OH(5,6))	0.72028	0.00823977	0.0387881
Other	Sorbitan Laurate	0.601399	0.0385885	0.112875		Deferribacterales	Ser Glu Ala	-0.657353	0.020183	0.0553189		Erysipelotrichales	Asparagine-Betaxanthin	-0.762238	0.00395045	0.0225304		Clostridia_UCG-014	Pro Val Pro	0.72028	0.00823977	0.0387881
Peptostreptococcales-Tissierellales	Am-PE(16:0/22:6(4Z,7Z,10Z,13Z,16Z,19Z))	0.601399	0.0385885	0.112875		Deferribacterales	Zaluzanin D	0.657353	0.020183	0.0553189		Erysipelotrichales	N5-Formyl-N5-Hydroxy-L-Ornithine	-0.762238	0.00395045	0.0225304		Clostridia_UCG-014	Thr Asp Leu	0.72028	0.00823977	0.0387881
Peptostreptococcales-Tissierellales	DG(10:0/PGD2/0:0)	0.601399	0.0385885	0.112875		Enterobacterales	3-Hydroxyhexadecanoyl Carnitine	-0.657343	0.0201855	0.0553189		Lachnospirales	(24r)-1alpha,24,25-Trihydroxyvitamin D2 / (24r)-1alpha,24,25-Trihydroxyergocalciferol	0.762238	0.00395045	0.0225304		Enterobacterales	(-)-Parthenolide	-0.72028	0.00823977	0.0387881
Peptostreptococcales-Tissierellales	N-(3-Hydroxy-Heptanoyl)-Homoserine Lactone	-0.601399	0.0385885	0.112875		Enterobacterales	8-Butanoylneosolaniol	0.657343	0.0201855	0.0553189		Lachnospirales	2-Hydroxycinnamic Acid	0.762238	0.00395045	0.0225304		Enterobacterales	(20r,24r)-20-Fluoro-1alpha,24-Dihydroxy-26,27-Cyclovitamin D3	-0.72028	0.00823977	0.0387881
Rhizobiales	Cis-Gondoic Acid	-0.601399	0.0385885	0.112875		Enterobacterales	Pyridone 6	-0.657343	0.0201855	0.0553189		Lachnospirales	3alpha,12beta-Dihydroxy-11-Oxo-5beta-Cholan-24-Oic Acid	0.762238	0.00395045	0.0225304		Enterobacterales	PI(20:5(5Z,8Z,11Z,14Z,17Z)/0:0)	-0.72028	0.00823977	0.0387881
Rhizobiales	Glycoursodeoxycholic Acid	0.601399	0.0385885	0.112875		Lachnospirales	(11e,13z)-10-Hydroxyoctadeca-11,13-Dienoylcarnitine	-0.657343	0.0201855	0.0553189		Lachnospirales	6s,9r-Dihydroxy-4,7e-Megastigmadien-3-One 9-[Apiosyl-(1->6)-Glucoside]	-0.762238	0.00395045	0.0225304		Erysipelotrichales	Glycylproline	-0.72028	0.00823977	0.0387881
Rhizobiales	Malyngamide H	0.601399	0.0385885	0.112875		Lachnospirales	10e-Tridecen-2s-Ol	-0.657343	0.0201855	0.0553189		Lachnospirales	DG(8:0/15:0/0:0)	-0.762238	0.00395045	0.0225304		Lachnospirales	4-Trimethylammoniobutanoic Acid	0.72028	0.00823977	0.0387881
Rhizobiales	PI(15:0/22:0)	-0.601399	0.0385885	0.112875		Lachnospirales	1beta,3alpha,7alpha,12alpha-Tetrahydroxy-5beta-Cholan-24-Oic Acid	0.657343	0.0201855	0.0553189		Lachnospirales	L-Leucine	0.762238	0.00395045	0.0225304		Lachnospirales	DG(19:0/20:4(6E,8Z,11Z,14Z)+=O(5)/0:0)	0.72028	0.00823977	0.0387881
Rhizobiales	Tiapride	0.601399	0.0385885	0.112875		Lachnospirales	Chlorin E6	-0.657343	0.0201855	0.0553189		Lachnospirales	PA(18:3(9Z,12Z,15Z)/24:1(15Z))	0.762238	0.00395045	0.0225304		Lachnospirales	Glycylproline	0.72028	0.00823977	0.0387881
Micrococcales	12-Hydroxy-13-O-D-Glucuronoside-Octadec-9z-Enoate	-0.600905	0.0387904	0.112969		Lactobacillales	(-)-Parthenolide	-0.657343	0.0201855	0.0553189		Oscillospirales	Chenodeoxycholylarginine	0.762238	0.00395045	0.0225304		Lactobacillales	1-O-(2-Methoxy-4z-Hexadecenyl)-Sn-Glycero-3-Phosphocholine	0.72028	0.00823977	0.0387881
Micrococcales	Deoxycholylisoleucine	-0.600905	0.0387904	0.112969		Lactobacillales	Physangulide	0.657343	0.0201855	0.0553189		Oscillospirales	DG(8:0/6 keto-PGF1alpha/0:0)	0.762238	0.00395045	0.0225304		Lactobacillales	3-(N-N-Octadecylcarbamoyloxy)-2-Methoxypropyl-2-Thiazolinium Ethyl Phosphate	0.72028	0.00823977	0.0387881
Micrococcales	PS(24:0/18:1(12Z)-2OH(9,10))	0.600905	0.0387904	0.112969		Other	Fluocortolone Caproate	0.657343	0.0201855	0.0553189		Oscillospirales	Dihomodeoxycholic Acid	0.762238	0.00395045	0.0225304		Lactobacillales	3-Hydroxyhexadecanoyl Carnitine	-0.72028	0.00823977	0.0387881
Pasteurellales	Dihydrocelastryl Diacetate	0.598606	0.0397413	0.115196		Other	Pc(Dime(11,5)/Pge1)	0.657343	0.0201855	0.0553189		Oscillospirales	Nutriacholic Acid	0.762238	0.00395045	0.0225304		Lactobacillales	7-[(1r,2r,3r)-3-Hydroxy-2-[(3s)-3-Hydroxyoctyl]-5-Oxocyclopentyl]Heptanoylcarnitine	-0.72028	0.00823977	0.0387881
Pasteurellales	N-Nitrosoanatabine	-0.598606	0.0397413	0.115196		Other	Solacetal D	-0.657343	0.0201855	0.0553189		Other	DG(8:0/15:0/0:0)	0.762238	0.00395045	0.0225304		Lactobacillales	PC(16:1(9Z)/0:0)	0.72028	0.00823977	0.0387881
Pasteurellales	Sphinganine	-0.598606	0.0397413	0.115196		Bifidobacteriales	(R)-1-O-[B-D-Apiofuranosyl-(1->2)-B-D-Glucopyranoside]-1,3-Octanediol	-0.654946	0.0208059	0.0561458		Other	Thr Asp Leu	-0.762238	0.00395045	0.0225304		Lactobacillales	PS(18:4(6Z,9Z,12Z,15Z)/22:6(5Z,7Z,10Z,13Z,16Z,19Z)-OH(4))	-0.72028	0.00823977	0.0387881
Micrococcales	3-Hexenedioic Acid	-0.597173	0.0403425	0.115196		Bifidobacteriales	H-Phe-D-Met-Arg-Phe-Nh2	-0.654946	0.0208059	0.0561458		Peptostreptococcales-Tissierellales	Carnosine	0.762238	0.00395045	0.0225304		Deferribacterales	Capsicoside A1	0.719759	0.00830862	0.0388858
Micrococcales	Sulfoglycolithocholate(2-)	-0.597173	0.0403425	0.115196		Bifidobacteriales	Officinoterpenoside C	-0.654946	0.0208059	0.0561458		Christensenellales	1beta,3alpha,7alpha,12alpha-Tetrahydroxy-5beta-Cholan-24-Oic Acid	0.761686	0.00399243	0.0225304		Deferribacterales	Harderoporphyrin	0.719759	0.00830862	0.0388858
Burkholderiales	1-(2-Methoxy-13-Methyl-Tetradecanyl)-Sn-Glycero-3-Phosphoethanolamine	-0.594406	0.0415215	0.115196		Bifidobacteriales	PG(a-15:0/PGE2)	-0.654946	0.0208059	0.0561458		Christensenellales	4-Ethynylaniline	0.761686	0.00399243	0.0225304		Deferribacterales	N-Eicosapentaenoyl Glutamic Acid	-0.719759	0.00830862	0.0388858
Burkholderiales	Ac-Pro-Gly-Pro-Oh	0.594406	0.0415215	0.115196		Bifidobacteriales	Solacetal D	0.654946	0.0208059	0.0561458		Christensenellales	Benzeneacetonitrile	0.761686	0.00399243	0.0225304		Deferribacterales	Ophthalmic Acid	-0.719759	0.00830862	0.0388858
Burkholderiales	Domesticoside	-0.594406	0.0415215	0.115196		Enterobacterales	Assamsaponin A	-0.654946	0.0208059	0.0561458		Christensenellales	Indoleacetaldehyde	0.761686	0.00399243	0.0225304		Monoglobales	7-[(1r,2r,3r)-3-Hydroxy-2-[(3s)-3-Hydroxyoctyl]-5-Oxocyclopentyl]Heptanoylcarnitine	0.718328	0.00850036	0.0393935
Burkholderiales	Endoxifen O-Glucuronide	-0.594406	0.0415215	0.115196		Pasteurellales	2-Hydroxy-3-Methylbutyric Acid	-0.654908	0.0208158	0.0561458		Monoglobales	Dimethylprotoporphyrin Ix Dimethyl Ester	0.761686	0.00399243	0.0225304		Monoglobales	PI(O-16:0/18:2(9Z,12Z))	0.718328	0.00850036	0.0393935
Burkholderiales	PI(22:3(10Z,13Z,16Z)/5-iso PGF2VI)	-0.594406	0.0415215	0.115196		Pasteurellales	3-[2-[(2r)-2-Phenyl-4-[(4-Pyridin-4-Ylphenyl)Methyl]Morpholin-2-Yl]Ethyl]-1h-Quinazoline-2,4-Dione	0.654908	0.0208158	0.0561458		Monoglobales	N-(3-Hydroxy-Heptanoyl)-Homoserine Lactone	0.761686	0.00399243	0.0225304		Monoglobales	PS(22:0/18:1(12Z)-2OH(9,10))	0.718328	0.00850036	0.0393935
Burkholderiales	Petromyzonol Sulfate	0.594406	0.0415215	0.115196		Pasteurellales	Bicyclo Prostaglandin E1	0.654908	0.0208158	0.0561458		RF39	(R)-1-O-[B-D-Apiofuranosyl-(1->2)-B-D-Glucopyranoside]-1,3-Octanediol	-0.761369	0.00401672	0.0225304		Bifidobacteriales	(S)-Argpyrimidine	0.717863	0.00856333	0.0393935
Coriobacteriales	3-O-Alpha-L-Rhamnopyranosyl-3-Hydroxyundecanoyl-3-Hydroxydecanoic Acid	0.594406	0.0415215	0.115196		Pasteurellales	Geodisterol-O-Sulfite	0.654908	0.0208158	0.0561458		RF39	Chlorin E6	-0.761369	0.00401672	0.0225304		Bifidobacteriales	Ile Pro Asp	-0.717863	0.00856333	0.0393935
Coriobacteriales	Demethoxycurcumin	0.594406	0.0415215	0.115196		Pasteurellales	SQMG(16:0/0:0)	0.654908	0.0208158	0.0561458		RF39	Loperamide	0.761369	0.00401672	0.0225304		Pasteurellales	(3a,5b,7a)-23-Carboxy-7-Hydroxy-24-Norcholan-3-Yl-B-D-Glucopyranosiduronic Acid	0.717863	0.00856333	0.0393935
Coriobacteriales	Gamma-Glutamylleucine	0.594406	0.0415215	0.115196		Deferribacterales	Glycerophosphoinositol	0.653192	0.0212685	0.0572847		RF39	LysoPC(0:0/16:1)	-0.761369	0.00401672	0.0225304		Pasteurellales	3alpha-Hydroxy-12-Oxo-5beta-Cholan-24-Oic Acid	0.717863	0.00856333	0.0393935
Coriobacteriales	Megalomicin C2	-0.594406	0.0415215	0.115196		Veillonellales-Selenomonadales	Fluocortolone Caproate	-0.652602	0.0214257	0.0572978		RF39	Stoloniferone G	0.761369	0.00401672	0.0225304		Pasteurellales	5-(3,4-Dimethyl-5-Pentylfuran-2-Yl)Pentanoylcarnitine	0.717863	0.00856333	0.0393935
Eubacteriales	(1s,3r,4r)-8,10-Dihydroxyfenchone 10-O-B-D-Glucoside	0.594406	0.0415215	0.115196		Veillonellales-Selenomonadales	Ganoderic Acid H	-0.652602	0.0214257	0.0572978		Rhodospirillales	Guanine	0.761364	0.00401714	0.0225304		Pasteurellales	Mk 0457	0.717863	0.00856333	0.0393935
Eubacteriales	(5z,8z,10e,14z,17z)-12-Hydroxyicosa-5,8,10,14,17-Pentaenoylcarnitine	0.594406	0.0415215	0.115196		Veillonellales-Selenomonadales	Hippurin-1	-0.652602	0.0214257	0.0572978		Lachnospirales	Chromomycin A3	-0.760071	0.00411738	0.0230597		Pasteurellales	PI(20:2(11Z,14Z)/22:6(5Z,7Z,10Z,13Z,16Z,19Z)-OH(4))	0.717863	0.00856333	0.0393935
Eubacteriales	Cytidine	-0.594406	0.0415215	0.115196		Veillonellales-Selenomonadales	Huperzine A	-0.652602	0.0214257	0.0572978		Christensenellales	Polyglycerol Esters Of Fatty Acids	0.758127	0.00427167	0.0233511		uncultured	16-Glutaryloxy-1alpha,25-Dihydroxyvitamin D3	-0.717416	0.00862419	0.0393935
Eubacteriales	Dolutegravir	0.594406	0.0415215	0.115196		Veillonellales-Selenomonadales	Ketoleucine	0.652602	0.0214257	0.0572978		Monoglobales	Dg(22:3(10z,13z,16z)/22:4(7z,10z,13z,16z)/0:0)[Iso2]	0.758127	0.00427167	0.0233511		uncultured	25-Deoxyecdysone	0.717416	0.00862419	0.0393935
Eubacteriales	L-Thymidine	0.594406	0.0415215	0.115196		Pasteurellales	Acetoxyacetylaminofluorene	0.651349	0.0217628	0.0573743		Monoglobales	Gamma-Glutamylleucine	0.758127	0.00427167	0.0233511		uncultured	7-[(1r,2r,3r)-3-Hydroxy-2-[(3s)-3-Hydroxyoctyl]-5-Oxocyclopentyl]Heptanoylcarnitine	0.717416	0.00862419	0.0393935
Eubacteriales	Teleocidin B 2	-0.594406	0.0415215	0.115196		Pasteurellales	DG(15:0/18:1(12Z)-O(9S,10R)/0:0)	0.651349	0.0217628	0.0573743		Rhodospirillales	(R)-1-O-[B-D-Apiofuranosyl-(1->2)-B-D-Glucopyranoside]-1,3-Octanediol	-0.757204	0.00434648	0.0233511		uncultured	Loperamide	0.717416	0.00862419	0.0393935
Other	7,8-Dihydrovomifoliol 9-[Rhamnosyl-(1->6)-Glucoside]	-0.594406	0.0415215	0.115196		Pasteurellales	PG(O-16:0/20:2(11Z,14Z))	0.651349	0.0217628	0.0573743		Rhodospirillales	Desmethylnortriptyline	-0.757204	0.00434648	0.0233511		uncultured	Ozolinone	-0.717416	0.00862419	0.0393935
Other	Cytidine	-0.594406	0.0415215	0.115196		Pasteurellales	PS(22:0/18:1(12Z)-2OH(9,10))	0.651349	0.0217628	0.0573743		Rhodospirillales	Dihomodeoxycholic Acid	0.757204	0.00434648	0.0233511		uncultured	PS(15:0/24:1(15Z))	0.717416	0.00862419	0.0393935
Other	Demethoxycurcumin	0.594406	0.0415215	0.115196		Pasteurellales	Trans-Hexadec-2-Enoyl Carnitine	0.651349	0.0217628	0.0573743		Lachnospirales	Armillane	0.756569	0.00439849	0.0233511		uncultured	Thr Asp Leu	0.717416	0.00862419	0.0393935
Other	PI(20:0/20:3(8Z,11Z,14Z)-2OH(5,6))	0.594406	0.0415215	0.115196		Enterobacterales	4-O-Alpha-D-Galactopyranosylcalystegine B2	-0.65035	0.0220342	0.0573743		Micrococcales	(9z,12z,15z)-17-Hydroxyoctadeca-9,12,15-Trienoylcarnitine	0.756406	0.00441191	0.0233511		Christensenellales	PI(15:0/0:0)	0.713287	0.00920178	0.0411397
Peptostreptococcales-Tissierellales	Atorvastatin	-0.594406	0.0415215	0.115196		Enterobacterales	Ozolinone	0.65035	0.0220342	0.0573743		Micrococcales	5s-Hete	-0.756406	0.00441191	0.0233511		Clostridia_UCG-014	2-Acetyl-1,5,6,7-Tetrahydro-6-Hydroxy-7-(Hydroxymethyl)-4h-Azepine-4-One	0.713287	0.00920178	0.0411397
Peptostreptococcales-Tissierellales	Elatoside G	-0.594406	0.0415215	0.115196		Enterobacterales	Physangulide	0.65035	0.0220342	0.0573743		Micrococcales	Glycylproline	-0.756406	0.00441191	0.0233511		Clostridia_UCG-014	Berkeleylactone L	0.713287	0.00920178	0.0411397
Peptostreptococcales-Tissierellales	Megalomicin C2	0.594406	0.0415215	0.115196		Enterobacterales	TG(10:0/13:0/8:0)	-0.65035	0.0220342	0.0573743		Micrococcales	Leu Val Ala	0.756406	0.00441191	0.0233511		Clostridia_UCG-014	PG(a-15:0/PGE2)	0.713287	0.00920178	0.0411397
Peptostreptococcales-Tissierellales	N-(3beta,7beta,Dihydroxycholest-5-En-24-Oyl) Glycine	0.594406	0.0415215	0.115196		Enterobacterales	Trans-Hexadec-2-Enoyl Carnitine	-0.65035	0.0220342	0.0573743		Micrococcales	Val Val Val	0.756406	0.00441191	0.0233511		Enterobacterales	(10z)-Pentadec-10-Enoylcarnitine	-0.713287	0.00920178	0.0411397
Rhizobiales	Bhas#20	-0.594406	0.0415215	0.115196		Enterobacterales	Z-Pp-Cho	-0.65035	0.0220342	0.0573743		Christensenellales	1-[(2r,4r,5r)-5-(Aminomethyl)-4-Hydroxyoxolan-2-Yl]-5-Methylpyrimidine-2,4-Dione	-0.756316	0.0044193	0.0233511		Enterobacterales	Deoxycholic Acid	-0.713287	0.00920178	0.0411397
Rhizobiales	Hydroxyprolyl-Glutamine	-0.594406	0.0415215	0.115196		Lachnospirales	S-(2-Carboxypropyl)-Cysteamine	-0.65035	0.0220342	0.0573743		Clostridia_UCG-014	2-Hydroxycinnamic Acid	0.755245	0.00450844	0.0233511		Enterobacterales	Deoxyuridine	-0.713287	0.00920178	0.0411397
Rhizobiales	Landiolol	0.594406	0.0415215	0.115196		Lactobacillales	H-Phe-D-Met-Arg-Phe-Nh2	-0.65035	0.0220342	0.0573743		Clostridia_UCG-014	3,4-Dihydro-2h-1-Benzopyran-2-One	0.755245	0.00450844	0.0233511		Enterobacterales	Ile Pro Asp	-0.713287	0.00920178	0.0411397
Rhizobiales	N-(3-Hydroxy-Heptanoyl)-Homoserine Lactone	-0.594406	0.0415215	0.115196		Lactobacillales	Huperzine A	-0.65035	0.0220342	0.0573743		Clostridia_UCG-014	6s,9r-Dihydroxy-4,7e-Megastigmadien-3-One 9-[Apiosyl-(1->6)-Glucoside]	-0.755245	0.00450844	0.0233511		Erysipelotrichales	Guanine	-0.713287	0.00920178	0.0411397
Rhizobiales	Nep-In-2	-0.594406	0.0415215	0.115196		Lactobacillales	Hydroxyhexamide	-0.65035	0.0220342	0.0573743		Clostridia_UCG-014	Chlorin E6	-0.755245	0.00450844	0.0233511		Lachnospirales	Diflufenican	0.713287	0.00920178	0.0411397
Pasteurellales	Asp Glu Leu	0.591564	0.0427573	0.117804		Other	8-Butanoylneosolaniol	-0.65035	0.0220342	0.0573743		Clostridia_UCG-014	Deoxycholylisoleucine	0.755245	0.00450844	0.0233511		Lachnospirales	Nutriacholic Acid	0.713287	0.00920178	0.0411397
Pasteurellales	Glycyl-Phenylalanine	-0.591564	0.0427573	0.117804		Other	Acaciabiuronic Acid	0.65035	0.0220342	0.0573743		Clostridia_UCG-014	Glas#20	-0.755245	0.00450844	0.0233511		Lachnospirales	PGP(a-25:0/18:1(12Z)-2OH(9,10))	0.713287	0.00920178	0.0411397
Pasteurellales	PS(15:0/24:1(15Z))	0.591564	0.0427573	0.117804		Other	Firibastat	0.65035	0.0220342	0.0573743		Clostridia_UCG-014	Glycerophosphocholine	0.755245	0.00450844	0.0233511		Lactobacillales	3alpha,7alpha,12alpha-Trihydroxy-5beta-Cholestan-26-Oic Acid	-0.713287	0.00920178	0.0411397
Pasteurellales	PS(O-16:0/13:0)	-0.591564	0.0427573	0.117804		Other	Ser Glu Ala	0.65035	0.0220342	0.0573743		Clostridia_UCG-014	Ile Ile Thr	-0.755245	0.00450844	0.0233511		RF39	25-Deoxyecdysone	0.712875	0.00926089	0.0411397
Pasteurellales	Threonyllysine	-0.591564	0.0427573	0.117804		Deferribacterales	Arvenin I	-0.649032	0.022396	0.0582357		Clostridia_UCG-014	Ile Pro Asp	0.755245	0.00450844	0.0233511		RF39	PI(20:0/20:4(6Z,8E,10E,14Z)-2OH(5S,12R))	0.712875	0.00926089	0.0411397
Micrococcales	Fluocortolone Caproate	-0.589708	0.0435783	0.119203		Bifidobacteriales	10e-Tridecen-2s-Ol	-0.647903	0.0227091	0.0586459		Clostridia_UCG-014	Kaempferol 3-O-Sulfate	-0.755245	0.00450844	0.0233511		RF39	PS(15:0/24:1(15Z))	0.712875	0.00926089	0.0411397
Burkholderiales	Fluocortolone Caproate	-0.587413	0.0446093	0.119203		Bifidobacteriales	4-Megastigmene-6a,9r-Diol 9-[Apiosyl-(1->6)-Glucoside]	-0.647903	0.0227091	0.0586459		Clostridia_UCG-014	L-Leucine	0.755245	0.00450844	0.0233511		Veillonellales-Selenomonadales	Glutamylserine	-0.712875	0.00926089	0.0411397
Burkholderiales	Hydroxy Tyrosol -Acetate	0.587413	0.0446093	0.119203		Bifidobacteriales	9,10,13-Trihydroxy-Octadecanoic Acid	-0.647903	0.0227091	0.0586459		Clostridia_UCG-014	Lucyoside N	-0.755245	0.00450844	0.0233511		Veillonellales-Selenomonadales	LysoPC(0:0/16:1)	0.712875	0.00926089	0.0411397
Burkholderiales	Ser Leu Ala	0.587413	0.0446093	0.119203		Bifidobacteriales	Z-Pp-Cho	-0.647903	0.0227091	0.0586459		Desulfovibrionales	(20r,24r)-20-Fluoro-1alpha,24-Dihydroxy-26,27-Cyclovitamin D3	0.755245	0.00450844	0.0233511		Veillonellales-Selenomonadales	PI(20:0/20:3(8Z,11Z,14Z)-2OH(5,6))	-0.712875	0.00926089	0.0411397
Coriobacteriales	Lamellosterol B	-0.587413	0.0446093	0.119203		Other	At-Resolvin D1	-0.647789	0.0227409	0.0586459		Desulfovibrionales	1beta,3alpha,7alpha,12alpha-Tetrahydroxy-5beta-Cholan-24-Oic Acid	0.755245	0.00450844	0.0233511		Veillonellales-Selenomonadales	PS(22:0/18:1(12Z)-2OH(9,10))	-0.712875	0.00926089	0.0411397
Eubacteriales	Demethoxycurcumin	0.587413	0.0446093	0.119203		Pasteurellales	(R)-Glabridin	0.647789	0.0227409	0.0586459		Desulfovibrionales	26:6(8z,11z,14z,17z,20z,23z)	0.755245	0.00450844	0.0233511		Rhodospirillales	Polyglycerol Esters Of Fatty Acids	0.711439	0.00946945	0.0418027
Eubacteriales	Imidazooxazole	0.587413	0.0446093	0.119203		Veillonellales-Selenomonadales	1alpha-Hydroxy-26,27-Dimethylvitamin D3 / 1alpha-Hydroxy-26,27-Dimethylcholecalciferol	-0.645351	0.0234291	0.0597695		Desulfovibrionales	Chenodeoxycholylisoleucine	0.755245	0.00450844	0.0233511		Monoglobales	5-O-Methylleridol	0.711285	0.00949192	0.0418027
Eubacteriales	PI(20:0/20:3(8Z,11Z,14Z)-2OH(5,6))	0.587413	0.0446093	0.119203		Veillonellales-Selenomonadales	Neocucurbitacin E	-0.645351	0.0234291	0.0597695		Desulfovibrionales	H-Val-Pro-Asn-Leu-Pro-Gln-Arg-Phe-Nh2	-0.755245	0.00450844	0.0233511		Bifidobacteriales	2-Acetyl-1,5,6,7-Tetrahydro-6-Hydroxy-7-(Hydroxymethyl)-4h-Azepine-4-One	-0.710612	0.0095911	0.0418027
Other	Cis-P-Coumaric Acid 4-[Apiosyl-(1->2)-Glucoside]	-0.587413	0.0446093	0.119203		Veillonellales-Selenomonadales	Z-Pp-Cho	-0.645351	0.0234291	0.0597695		Desulfovibrionales	Val Val Thr	-0.755245	0.00450844	0.0233511		Bifidobacteriales	Gamma-Glutamylleucine	-0.710612	0.0095911	0.0418027
Other	Erythro-9-Hydroxy-Nonyl-Adenine	0.587413	0.0446093	0.119203		Deferribacterales	Assamsaponin A	-0.645239	0.0234612	0.0597695		Enterobacterales	2-O-(Beta-D-Galactopyranosyl-(1->6)-Beta-D-Galactopyranosyl) 2s-Hydroxytridecanoic Acid	0.755245	0.00450844	0.0233511		Bifidobacteriales	Glu Ile Asp	-0.710612	0.0095911	0.0418027
Other	Ile Thr Ser	0.587413	0.0446093	0.119203		Enterobacterales	17s-Hpdha	0.644484	0.0236773	0.0597695		Enterobacterales	Carnosine	-0.755245	0.00450844	0.0233511		Bifidobacteriales	PGP(a-25:0/18:1(12Z)-2OH(9,10))	-0.710612	0.0095911	0.0418027
Other	Petromyzonol Sulfate	0.587413	0.0446093	0.119203		Pasteurellales	12-Epi-Salvinorin A	-0.64423	0.0237505	0.0597695		Enterobacterales	Ile Val Gly	0.755245	0.00450844	0.0233511		Bifidobacteriales	Perylene-1,2-Dione	-0.710612	0.0095911	0.0418027
Other	Tazemetostat	0.587413	0.0446093	0.119203		Pasteurellales	4-Megastigmene-6a,9r-Diol 9-[Apiosyl-(1->6)-Glucoside]	0.64423	0.0237505	0.0597695		Enterobacterales	Indoleacrylic Acid	-0.755245	0.00450844	0.0233511		Bifidobacteriales	Val Glu Val	-0.710612	0.0095911	0.0418027
Peptostreptococcales-Tissierellales	Glycyl-Isoleucine	0.587413	0.0446093	0.119203		Pasteurellales	Flowerone	0.64423	0.0237505	0.0597695		Enterobacterales	Nicotyrine	-0.755245	0.00450844	0.0233511		Pasteurellales	(10z)-Pentadec-10-Enoylcarnitine	0.710612	0.0095911	0.0418027
Peptostreptococcales-Tissierellales	Glycyl-Phenylalanine	0.587413	0.0446093	0.119203		Pasteurellales	Nutriacholic Acid	0.64423	0.0237505	0.0597695		Enterobacterales	PC(P-15:0/0:0)	0.755245	0.00450844	0.0233511		Pasteurellales	(20r,24r)-20-Fluoro-1alpha,24-Dihydroxy-26,27-Cyclovitamin D3	0.710612	0.0095911	0.0418027
Peptostreptococcales-Tissierellales	His Ile Asp	-0.587413	0.0446093	0.119203		Pasteurellales	Solacetal D	-0.64423	0.0237505	0.0597695		Erysipelotrichales	10e-Tridecen-2s-Ol	0.755245	0.00450844	0.0233511		Pasteurellales	3-[2-[(2r)-2-Phenyl-4-[(4-Pyridin-4-Ylphenyl)Methyl]Morpholin-2-Yl]Ethyl]-1h-Quinazoline-2,4-Dione	0.710612	0.0095911	0.0418027
Peptostreptococcales-Tissierellales	Sildenafil	0.587413	0.0446093	0.119203		Enterobacterales	(5z,8z,10e,14z,17z)-12-Hydroxyicosa-5,8,10,14,17-Pentaenoylcarnitine	-0.643357	0.0240032	0.0597695		Erysipelotrichales	9-Thiastearic Acid	-0.755245	0.00450844	0.0233511		Pasteurellales	Dg(22:3(10z,13z,16z)/22:4(7z,10z,13z,16z)/0:0)[Iso2]	0.710612	0.0095911	0.0418027
Rhizobiales	3-Hydroxy-10'-Apo-B,Y-Carotenal	-0.587413	0.0446093	0.119203		Enterobacterales	5-(3,4-Dimethyl-5-Pentylfuran-2-Yl)Pentanoylcarnitine	-0.643357	0.0240032	0.0597695		Erysipelotrichales	Isoleucyl-Histidine	0.755245	0.00450844	0.0233511		Pasteurellales	PS(15:0/24:1(15Z))	0.710612	0.0095911	0.0418027
Rhizobiales	7-(3-Methyl-5-Pentylfuran-2-Yl)Heptanoylcarnitine	0.587413	0.0446093	0.119203		Enterobacterales	DGMG(16:0/0:0)	-0.643357	0.0240032	0.0597695		Erysipelotrichales	PI(20:5(5Z,8Z,11Z,14Z,17Z)/0:0)	-0.755245	0.00450844	0.0233511		Pasteurellales	Thr Asp Leu	0.710612	0.0095911	0.0418027
Rhizobiales	Asp Glu Leu	-0.587413	0.0446093	0.119203		Enterobacterales	Glas#20	-0.643357	0.0240032	0.0597695		Erysipelotrichales	Val Ile Thr	0.755245	0.00450844	0.0233511		uncultured	11z-Hexadecen-7,9-Diynoic Acid	0.709618	0.00973881	0.0422189
Rhizobiales	PA(P-20:0/0:0)	0.587413	0.0446093	0.119203		Enterobacterales	PC(0:0/16:0)	-0.643357	0.0240032	0.0597695		Lachnospirales	2-Aminoacetophenone	0.755245	0.00450844	0.0233511		uncultured	Annocherin A	0.709618	0.00973881	0.0422189
Rhizobiales	PI(20:0/20:3(8Z,11Z,14Z)-2OH(5,6))	-0.587413	0.0446093	0.119203		Lachnospirales	(13z)-Octadec-13-Enoylcarnitine	-0.643357	0.0240032	0.0597695		Lachnospirales	4-Amino-1-[(2r,3s,4s,5r)-3,4-Dihydroxy-5-(Hydroxymethyl)Oxolan-2-Yl]Oxypyrimidin-2-One	0.755245	0.00450844	0.0233511		uncultured	Deoxyuridine	0.709618	0.00973881	0.0422189
Coriobacteriales	PS(24:0/20:3(6,8,11)-OH(5))	0.587342	0.0446412	0.119203		Lachnospirales	3-Hydroxyhexadecanoyl Carnitine	-0.643357	0.0240032	0.0597695		Lachnospirales	7-[(1r,2r,3r)-3-Hydroxy-2-[(3s)-3-Hydroxyoctyl]-5-Oxocyclopentyl]Heptanoylcarnitine	0.755245	0.00450844	0.0233511		uncultured	Dolichosterone	0.709618	0.00973881	0.0422189
Micrococcales	(24s)-24,25-Dihydroxyvitamin D3 / (24s)-24,25-Dihydroxycholecalciferol	-0.585976	0.0452632	0.119423		Lachnospirales	Dihydrocelastryl Diacetate	-0.643357	0.0240032	0.0597695		Lachnospirales	Chlorin E6	-0.755245	0.00450844	0.0233511		RF39	(3a,5b,7a)-23-Carboxy-7-Hydroxy-24-Norcholan-3-Yl-B-D-Glucopyranosiduronic Acid	0.709143	0.00980999	0.0423007
Micrococcales	1beta-Butyl-1alpha,25-Dihydroxyvitamin D3 / 1beta-Butyl-1alpha,25-Dihydroxycholecalciferol	-0.585976	0.0452632	0.119423		Lactobacillales	1beta,3alpha,7alpha,12alpha-Tetrahydroxy-5beta-Cholan-24-Oic Acid	0.643357	0.0240032	0.0597695		Lachnospirales	Firibastat	-0.755245	0.00450844	0.0233511		RF39	Berkeleylactone L	0.709143	0.00980999	0.0423007
Micrococcales	3-Dehydroecdysone	0.585976	0.0452632	0.119423		Lactobacillales	2(1h)-Pyrimidinone,5-[3-[(1s,2s,4r)-Bicyclo[2.2.1]Hept-2-Yloxy]-4-Methoxyphenyl]Tetrahydro-	-0.643357	0.0240032	0.0597695		Lachnospirales	Glu Pro Val	0.755245	0.00450844	0.0233511		RF39	Cay10621	0.709143	0.00980999	0.0423007
Micrococcales	7,8-Dihydrovomifoliol 9-[Rhamnosyl-(1->6)-Glucoside]	-0.585976	0.0452632	0.119423		Lactobacillales	Esculentoside E	-0.643357	0.0240032	0.0597695		Lachnospirales	PC(19:1(9Z)/0:0)	-0.755245	0.00450844	0.0233511		Veillonellales-Selenomonadales	Guanine	-0.709143	0.00980999	0.0423007
Micrococcales	9(11)-Dehydroglycyrrhetic Acid	-0.585976	0.0452632	0.119423		Lactobacillales	Ibha#28	0.643357	0.0240032	0.0597695		Oscillospirales	Ceanothenic Acid	-0.755245	0.00450844	0.0233511		Rhodospirillales	Deoxycholylisoleucine	0.707278	0.0100932	0.0426971
Micrococcales	Aminomethyl Fluorescein	0.585976	0.0452632	0.119423		Other	(11e,13z)-10-Hydroxyoctadeca-11,13-Dienoylcarnitine	0.643357	0.0240032	0.0597695		Oscillospirales	Chlorin E6	-0.755245	0.00450844	0.0233511		Rhodospirillales	Guanine	0.707278	0.0100932	0.0426971
Micrococcales	Lamellosterol B	-0.585976	0.0452632	0.119423		Other	(13z)-Octadec-13-Enoylcarnitine	0.643357	0.0240032	0.0597695		Oscillospirales	Cytosine	0.755245	0.00450844	0.0233511		Christensenellales	Nutriacholic Acid	0.706294	0.0102452	0.0426971
Micrococcales	Pentalinonsterol	-0.585976	0.0452632	0.119423		Other	Dihydrocelastryl Diacetate	0.643357	0.0240032	0.0597695		Oscillospirales	Desmethylnortriptyline	-0.755245	0.00450844	0.0233511		Christensenellales	PS(20:0/20:3(8Z,11Z,14Z)-2OH(5,6))	0.706294	0.0102452	0.0426971
Micrococcales	Val Ile Glu	0.585976	0.0452632	0.119423		Other	PS(22:0/18:1(12Z)-2OH(9,10))	0.643357	0.0240032	0.0597695		Oscillospirales	Pro Val Pro	0.755245	0.00450844	0.0233511		Clostridia_UCG-014	5-O-Methylleridol	0.706294	0.0102452	0.0426971
Pasteurellales	PS(24:0/18:1(12Z)-O(9S,10R))	0.584522	0.045932	0.121027		Deferribacterales	PA(14:0/0:0)	0.642791	0.0241679	0.0601		Other	PE(O-16:0/0:0)	0.755245	0.00450844	0.0233511		Clostridia_UCG-014	Gamma-Glutamylleucine	0.706294	0.0102452	0.0426971
Micrococcales	3e-Methylglutaconic Acid	-0.582244	0.0469936	0.122217		Enterobacterales	Taprostene	0.641961	0.024411	0.0606244		Peptostreptococcales-Tissierellales	Diclazuril	-0.755245	0.00450844	0.0233511		Clostridia_UCG-014	Patulolide C	0.706294	0.0102452	0.0426971
Micrococcales	Perfluorotributylamine	-0.582244	0.0469936	0.122217		Bifidobacteriales	9-Hpome	-0.640861	0.0247359	0.060848		Peptostreptococcales-Tissierellales	Panaquinquecol 2	0.755245	0.00450844	0.0233511		Clostridia_UCG-014	Val Glu Val	0.706294	0.0102452	0.0426971
Burkholderiales	5-Amino-2,3-Dihydro-6-(3-Hydroxy-4-Methoxy-1-Oxobutyl)-2,2-Dimethyl-4h-1-Benzopyran-4-One	0.58042	0.047856	0.122217		Bifidobacteriales	Androsta-1,4,6-Triene-3,17-Dione	0.640861	0.0247359	0.060848		Christensenellales	N-(3-Hydroxy-Heptanoyl)-Homoserine Lactone	0.754568	0.00456545	0.0234914		Enterobacterales	Glu Pro Val	-0.706294	0.0102452	0.0426971
Burkholderiales	Apna	0.58042	0.047856	0.122217		Bifidobacteriales	Cromakalim	-0.640861	0.0247359	0.060848		Christensenellales	Officinoterpenoside C	-0.754568	0.00456545	0.0234914		Enterobacterales	PI(16:1(9Z)/0:0)	-0.706294	0.0102452	0.0426971
Burkholderiales	Demethylphylloquinone	-0.58042	0.047856	0.122217		Bifidobacteriales	Phenylbutyrylglutamine	0.640861	0.0247359	0.060848		Christensenellales	PA(22:4(7Z,10Z,13Z,16Z)/PGF1alpha)	0.754568	0.00456545	0.0234914		Enterobacterales	PS(22:0/18:1(12Z)-2OH(9,10))	-0.706294	0.0102452	0.0426971
Burkholderiales	Hydroxyhexamide	-0.58042	0.047856	0.122217		Bifidobacteriales	Rishitin	0.640861	0.0247359	0.060848		Christensenellales	PI(20:5(5Z,8Z,11Z,14Z,17Z)/0:0)	0.754568	0.00456545	0.0234914		Erysipelotrichales	Gluten Exorphin B5	0.706294	0.0102452	0.0426971
Coriobacteriales	(1s,3r,4r)-8,10-Dihydroxyfenchone 10-O-B-D-Glucoside	0.58042	0.047856	0.122217		Deferribacterales	PG(O-16:0/20:2(11Z,14Z))	-0.640711	0.0247805	0.060848		Monoglobales	Chlorin E6	-0.754568	0.00456545	0.0234914		Erysipelotrichales	PI(18:3(6Z,9Z,12Z)/0:0)	-0.706294	0.0102452	0.0426971
Coriobacteriales	5beta,6beta-Epoxygorgostan-1alpha,3beta,11alpha,12beta-Tetrol 11-Acetate	-0.58042	0.047856	0.122217		Pasteurellales	Cis-Gondoic Acid	0.640671	0.0247923	0.060848		RF39	2-Formaminobenzoylacetate	0.754118	0.00460361	0.023595		Lachnospirales	3alpha,7alpha,12alpha-Trihydroxy-24-Methyl-5beta-Cholest-23-En-26-Oic Acid	0.706294	0.0102452	0.0426971
Coriobacteriales	Aminomethyl Fluorescein	0.58042	0.047856	0.122217		Pasteurellales	PS(24:0/18:1(12Z)-2OH(9,10))	0.640671	0.0247923	0.060848		RF39	3-Hydroxy-4r-Methyl-2-(N-Eicos-11'-Yn-19'-Enyl)But-2-Enolide	0.754118	0.00460361	0.023595		Lachnospirales	3alpha-Hydroxy-12-Oxo-5beta-Cholan-24-Oic Acid	0.706294	0.0102452	0.0426971
Coriobacteriales	Patulolide C	0.58042	0.047856	0.122217		Pasteurellales	Saxitoxin	0.640671	0.0247923	0.060848		RF39	7-[(1r,2r,3r)-3-Hydroxy-2-[(3s)-3-Hydroxyoctyl]-5-Oxocyclopentyl]Heptanoylcarnitine	0.754118	0.00460361	0.023595		Lachnospirales	4'-Hydroxy-R-Phenprocoumon	0.706294	0.0102452	0.0426971
Eubacteriales	Chenodeoxycholylmethionine	-0.58042	0.047856	0.122217		Veillonellales-Selenomonadales	Stearidonic Acid	0.639219	0.0252268	0.0618335		Rhodospirillales	16alpha,27-Dihydroxycholesterol	0.753043	0.00469586	0.0239117		Lachnospirales	Adouetine X	0.706294	0.0102452	0.0426971
Eubacteriales	Malyngamide H	-0.58042	0.047856	0.122217		Bifidobacteriales	Oryzalide B	0.638298	0.0255051	0.062257		Rhodospirillales	GM4(d18:1/16:0)	-0.753043	0.00469586	0.0239117		Lachnospirales	Allolithocholic Acid	0.706294	0.0102452	0.0426971
Eubacteriales	Methyl 4-[2-(2-Formyl-Vinyl)-3-Hydroxy-5-Oxo-Cyclopentyl]-Butanoate	-0.58042	0.047856	0.122217		Other	PA(14:0/0:0)	-0.6381	0.0255651	0.062257		Rhodospirillales	LysoPC(0:0/16:1)	-0.753043	0.00469586	0.0239117		Lachnospirales	Gamma-Glutamylvaline	0.706294	0.0102452	0.0426971
Eubacteriales	Ser Leu Ala	0.58042	0.047856	0.122217		Veillonellales-Selenomonadales	(10z)-12-Hydroxyhexadecenoylcarnitine	-0.6381	0.0255651	0.062257		Rhodospirillales	PC(0:0/16:0)	-0.753043	0.00469586	0.0239117		Lachnospirales	PA(18:3(9Z,12Z,15Z)/24:1(15Z))	0.706294	0.0102452	0.0426971
Eubacteriales	Threonyllysine	-0.58042	0.047856	0.122217		Veillonellales-Selenomonadales	(5z,8z,10e,14z,17z)-12-Hydroxyicosa-5,8,10,14,17-Pentaenoylcarnitine	-0.6381	0.0255651	0.062257		Rhodospirillales	PE(16:0/0:0)	-0.753043	0.00469586	0.0239117		Lachnospirales	PA(P-20:0/19:1(9Z))	0.706294	0.0102452	0.0426971
Other	2'-(E)-Feruloyl-3-(Arabinosylxylose)	-0.58042	0.047856	0.122217		Veillonellales-Selenomonadales	24-Nor Ursodeoxycholic Acid	0.6381	0.0255651	0.062257		Christensenellales	Hematoporphyrin	-0.751009	0.00487425	0.0246285		Lachnospirales	PI(15:0/0:0)	0.706294	0.0102452	0.0426971
Other	L-Thymidine	0.58042	0.047856	0.122217		Pasteurellales	S-(2-Carboxypropyl)-Cysteamine	0.637112	0.0258669	0.0622616		Christensenellales	MG(16:0/0:0/0:0)	-0.751009	0.00487425	0.0246285		Lachnospirales	Stoloniferone G	0.706294	0.0102452	0.0426971
Peptostreptococcales-Tissierellales	1-(2-Methoxy-13-Methyl-Tetradecanyl)-Sn-Glycero-3-Phosphoethanolamine	0.58042	0.047856	0.122217		Deferribacterales	SQMG(16:0/0:0)	-0.63655	0.0260393	0.0622616		Christensenellales	PA(18:3(9Z,12Z,15Z)/24:1(15Z))	0.751009	0.00487425	0.0246285		Lactobacillales	3alpha,6alpha-Dihydroxy-7-Oxo-5beta-Cholan-24-Oic Acid	-0.706294	0.0102452	0.0426971
Peptostreptococcales-Tissierellales	Leu Leu Thr	-0.58042	0.047856	0.122217		Enterobacterales	(10z)-12-Hydroxyhexadecenoylcarnitine	-0.636364	0.0260969	0.0622616		Christensenellales	Pe-Nme2(13d5/13d5)	-0.751009	0.00487425	0.0246285		Lactobacillales	Artenolide	-0.706294	0.0102452	0.0426971
Peptostreptococcales-Tissierellales	PGP(16:0/22:4(7Z,10Z,13Z,16Z))	-0.58042	0.047856	0.122217		Enterobacterales	Apna	-0.636364	0.0260969	0.0622616		Monoglobales	Nicotinic Acid	0.751009	0.00487425	0.0246285		Lactobacillales	Raddeanin A	-0.706294	0.0102452	0.0426971
Peptostreptococcales-Tissierellales	Petromyzonol Sulfate	-0.58042	0.047856	0.122217		Enterobacterales	Squamostatin D	-0.636364	0.0260969	0.0622616		Monoglobales	PC(P-15:0/0:0)	-0.751009	0.00487425	0.0246285		Monoglobales	Dimethylprotoporphyrin Ix Dimethyl Ester	0.705477	0.0103725	0.0429943
Rhizobiales	Demethylphylloquinone	0.58042	0.047856	0.122217		Lachnospirales	(1s,3r,4r)-8,10-Dihydroxyfenchone 10-O-B-D-Glucoside	-0.636364	0.0260969	0.0622616		Micrococcales	Estriol Succinate	-0.749155	0.00504118	0.0246836		Monoglobales	[6]-Gingerdiol 5-O-Beta-D-Glucopyranoside	0.705477	0.0103725	0.0429943
Rhizobiales	PG(O-16:0/20:2(11Z,14Z))	-0.58042	0.047856	0.122217		Lachnospirales	Glas#20	-0.636364	0.0260969	0.0622616		Rhodospirillales	3a,7b,21-Trihydroxy-5b-Cholanoic Acid	0.748883	0.00506607	0.0246836		RF39	N-(3-Hydroxy-Heptanoyl)-Homoserine Lactone	0.705411	0.010383	0.0429943
Rhizobiales	Perfluorotributylamine	0.58042	0.047856	0.122217		Lachnospirales	N-[4-[2-(6-Cyano-3,4-Dihydro-1h-Isoquinolin-2-Yl)Ethyl]Cyclohexyl]Quinoline-4-Carboxamide	-0.636364	0.0260969	0.0622616		Rhodospirillales	Panaquinquecol 2	0.748883	0.00506607	0.0246836		Veillonellales-Selenomonadales	2-Phenyl-4,4,5,5-Tetramethylimidazoline-1-Oxyl 3-Oxide	0.705411	0.010383	0.0429943
Micrococcales	5-Methoxy-3,4-Methylenedioxyamphetamine	0.578511	0.0487701	0.124392		Lachnospirales	Squamostatin D	-0.636364	0.0260969	0.0622616		Micrococcales	3-O-Methylniveusin A	-0.748608	0.00509129	0.0246836		Veillonellales-Selenomonadales	Antibiotic Sb 202742	-0.705411	0.010383	0.0429943
Pasteurellales	3e-Methylglutaconic Acid	-0.577479	0.0492696	0.125185		Lactobacillales	19-Epischolaricine	-0.636364	0.0260969	0.0622616		Micrococcales	3alpha,6alpha-Dihydroxy-7-Oxo-5beta-Cholan-24-Oic Acid	-0.748608	0.00509129	0.0246836		Monoglobales	(5z,8z,10e,14z,17z)-12-Hydroxyicosa-5,8,10,14,17-Pentaenoylcarnitine	0.704243	0.0105672	0.0433368
Pasteurellales	5alpha-Cholestan-3alpha,12alpha,16alpha-Triol	-0.577479	0.0492696	0.125185		Lactobacillales	9s-Hotre	-0.636364	0.0260969	0.0622616		Micrococcales	Asperitaconic Acid B	0.748608	0.00509129	0.0246836		Monoglobales	Nutriacholic Acid	0.704243	0.0105672	0.0433368
Pasteurellales	Delta14-10-Phytof	0.577479	0.0492696	0.125185		Lactobacillales	PS(24:0/18:1(12Z)-2OH(9,10))	-0.636364	0.0260969	0.0622616		Micrococcales	Ile Gly	-0.748608	0.00509129	0.0246836		Bifidobacteriales	3alpha,7alpha,12alpha-Trihydroxy-24-Methyl-5beta-Cholest-23-En-26-Oic Acid	-0.70336	0.0107081	0.0433368
						Lactobacillales	Phenylbutyrylglutamine	0.636364	0.0260969	0.0622616		Micrococcales	N1,N10-Dicoumaroylspermidine	0.748608	0.00509129	0.0246836		Bifidobacteriales	Antibiotic Sb 202742	-0.70336	0.0107081	0.0433368
						Lactobacillales	Phytocassane B	0.636364	0.0260969	0.0622616		Micrococcales	PA(18:3(9Z,12Z,15Z)/24:1(15Z))	-0.748608	0.00509129	0.0246836		Bifidobacteriales	Deoxycholyltyrosine	-0.70336	0.0107081	0.0433368
						Other	Asperitaconic Acid B	0.636364	0.0260969	0.0622616		Micrococcales	Val Ile Thr	0.748608	0.00509129	0.0246836		Bifidobacteriales	PA(22:0/PGE2)	-0.70336	0.0107081	0.0433368
						Other	S-(2-Carboxypropyl)-Cysteamine	0.636364	0.0260969	0.0622616		Clostridia_UCG-014	21-Oxo-Docosanoic Acid	0.748252	0.00512408	0.0246836		Bifidobacteriales	PE(24:0/20:3(8Z,11Z,14Z)-2OH(5,6))	-0.70336	0.0107081	0.0433368
						Bifidobacteriales	6-Dehydrotestosterone 17-Glucosiduronic Acid	0.633819	0.0268907	0.0637092		Clostridia_UCG-014	3alpha,12alpha-Dihydroxy-7-Oxo-5beta-Cholan-24-Oic Acid	0.748252	0.00512408	0.0246836		Bifidobacteriales	Picolinic Acid	-0.70336	0.0107081	0.0433368
						Bifidobacteriales	Canesceol	0.633819	0.0268907	0.0637092		Clostridia_UCG-014	Chenodeoxycholylarginine	0.748252	0.00512408	0.0246836		Bifidobacteriales	Pretyrosine	-0.70336	0.0107081	0.0433368
						Bifidobacteriales	Ganoderic Acid H	-0.633819	0.0268907	0.0637092		Clostridia_UCG-014	Cytosine	0.748252	0.00512408	0.0246836		Bifidobacteriales	Stoloniferone G	-0.70336	0.0107081	0.0433368
						Bifidobacteriales	Geodisterol-O-Sulfite	-0.633819	0.0268907	0.0637092		Clostridia_UCG-014	DG(8:0/6 keto-PGF1alpha/0:0)	0.748252	0.00512408	0.0246836		Pasteurellales	(1s,3r,4r)-8,10-Dihydroxyfenchone 10-O-B-D-Glucoside	0.70336	0.0107081	0.0433368
						Bifidobacteriales	PC(24:0/22:6(5Z,7Z,10Z,13Z,16Z,19Z)-OH(4))	-0.633819	0.0268907	0.0637092		Clostridia_UCG-014	Gum Arabic	-0.748252	0.00512408	0.0246836		Pasteurellales	3alpha,7alpha,12alpha-Trihydroxy-24-Methyl-5beta-Cholest-23-En-26-Oic Acid	0.70336	0.0107081	0.0433368
						Pasteurellales	(1s,3r,4r)-8,10-Dihydroxyfenchone 10-O-B-D-Glucoside	0.633552	0.0269747	0.0637092		Clostridia_UCG-014	PC(22:0/6 keto-PGF1alpha)	0.748252	0.00512408	0.0246836		Pasteurellales	Cay10621	0.70336	0.0107081	0.0433368
						Pasteurellales	Fluocortolone Caproate	0.633552	0.0269747	0.0637092		Clostridia_UCG-014	Sphinganine	0.748252	0.00512408	0.0246836		Pasteurellales	Ganoderic Acid G	0.70336	0.0107081	0.0433368
						Pasteurellales	PG(a-15:0/PGE2)	0.633552	0.0269747	0.0637092		Desulfovibrionales	(S)-Argpyrimidine	-0.748252	0.00512408	0.0246836		Pasteurellales	Saxitoxin	0.70336	0.0107081	0.0433368
						Deferribacterales	(9z,12z,15z)-17-Hydroxyoctadeca-9,12,15-Trienoylcarnitine	-0.63239	0.0273439	0.0645		Desulfovibrionales	20-Hydroxy-Eicosanoic Acid	0.748252	0.00512408	0.0246836		Deferribacterales	PA(18:3(9Z,12Z,15Z)/24:1(15Z))	-0.703118	0.0107471	0.0433368
						Deferribacterales	At-Resolvin D1	0.631039	0.0277775	0.0649581		Desulfovibrionales	24-Methylene-Cholesterol Sulfate	-0.748252	0.00512408	0.0246836		Deferribacterales	PI(20:0/22:6(5Z,8E,10Z,13Z,15E,19Z)-2OH(7S, 17S))	-0.703118	0.0107471	0.0433368
						Veillonellales-Selenomonadales	N-Arachidonoyl Lysine	-0.630849	0.0278388	0.0649581		Desulfovibrionales	3a,7b,21-Trihydroxy-5b-Cholanoic Acid	0.748252	0.00512408	0.0246836		Rhodospirillales	26,26,26,27,27,27-Hexafluoro-1alpha,25-Dihydroxy-16,17,23,23,24,24-Hexadehydrovitamin D3	0.703118	0.0107471	0.0433368
						Veillonellales-Selenomonadales	Pravastatin Lactone	0.630849	0.0278388	0.0649581		Desulfovibrionales	4-Megastigmene-6a,9r-Diol 9-[Apiosyl-(1->6)-Glucoside]	-0.748252	0.00512408	0.0246836		Rhodospirillales	Cholylarginine	0.703118	0.0107471	0.0433368
						Lachnospirales	3-Hydroxy-3-Methylglutarylcarnitine	0.629993	0.0281165	0.0649581		Desulfovibrionales	GM4(d18:1/16:0)	-0.748252	0.00512408	0.0246836		Rhodospirillales	PI(18:3(6Z,9Z,12Z)/0:0)	0.703118	0.0107471	0.0433368
						Pasteurellales	Apna	0.629993	0.0281165	0.0649581		Desulfovibrionales	PC(0:0/16:0)	-0.748252	0.00512408	0.0246836		Rhodospirillales	Pro Val Pro	0.703118	0.0107471	0.0433368
						Pasteurellales	Cromakalim	0.629993	0.0281165	0.0649581		Desulfovibrionales	Sphingosine Phosphate	-0.748252	0.00512408	0.0246836		uncultured	(10z)-Pentadec-10-Enoylcarnitine	0.70182	0.0109574	0.0437907
						Pasteurellales	Ganoderic Acid H	0.629993	0.0281165	0.0649581		Enterobacterales	(-)-8-(2-Carboxy-1-Phenylethyl)-3,5,7-Trihydroxyflavone Delta-Lactone	0.748252	0.00512408	0.0246836		uncultured	2-Formaminobenzoylacetate	0.70182	0.0109574	0.0437907
						Pasteurellales	Pyrophaeophorbide A	0.629993	0.0281165	0.0649581		Enterobacterales	Cholylcysteine	-0.748252	0.00512408	0.0246836		uncultured	5-(3,4-Dimethyl-5-Pentylfuran-2-Yl)Pentanoylcarnitine	0.70182	0.0109574	0.0437907
						Enterobacterales	Cay10621	-0.629371	0.0283197	0.0649581		Enterobacterales	Glycylproline	-0.748252	0.00512408	0.0246836		uncultured	Cay10621	0.70182	0.0109574	0.0437907
						Lachnospirales	Ganoderic Acid H	-0.629371	0.0283197	0.0649581		Enterobacterales	Trimethyl Phosphate	-0.748252	0.00512408	0.0246836		uncultured	Gamma-Glutamylvaline	0.70182	0.0109574	0.0437907
						Lachnospirales	Nutriacholic Acid	-0.629371	0.0283197	0.0649581		Lachnospirales	2-Hydroxyadenine	0.748252	0.00512408	0.0246836		uncultured	PI(16:1(9Z)/0:0)	0.70182	0.0109574	0.0437907
						Lactobacillales	2-Phenyl-4-Piperazin-1-Yl-1h-Benzimidazole	-0.629371	0.0283197	0.0649581		Lachnospirales	4-Hydroxybenzaldehyde	0.748252	0.00512408	0.0246836		Veillonellales-Selenomonadales	Artenolide	-0.701678	0.0109805	0.0437907
						Lactobacillales	9,10,13-Trihydroxy-Octadecanoic Acid	-0.629371	0.0283197	0.0649581		Lachnospirales	Esculentoside E	-0.748252	0.00512408	0.0246836		Christensenellales	(20r,24r)-20-Fluoro-1alpha,24-Dihydroxy-26,27-Cyclovitamin D3	0.699301	0.0113742	0.0437907
						Lactobacillales	Apna	-0.629371	0.0283197	0.0649581		Oscillospirales	DG(8:0/15:0/0:0)	-0.748252	0.00512408	0.0246836		Christensenellales	3alpha,7alpha,12alpha-Trihydroxy-5beta-Cholestan-26-Oic Acid	0.699301	0.0113742	0.0437907
						Lactobacillales	Arvenin I	-0.629371	0.0283197	0.0649581		Oscillospirales	Panaquinquecol 2	0.748252	0.00512408	0.0246836		Christensenellales	Annocherin A	0.699301	0.0113742	0.0437907
						Lactobacillales	Hematoporphyrin	-0.629371	0.0283197	0.0649581		Other	Chenodeoxycholylisoleucine	-0.748252	0.00512408	0.0246836		Christensenellales	Deoxyuridine	0.699301	0.0113742	0.0437907
						Lactobacillales	N-Arachidonoyl Gaba	0.629371	0.0283197	0.0649581		Other	DG(15:0/18:1(12Z)-O(9S,10R)/0:0)	0.748252	0.00512408	0.0246836		Christensenellales	Glycylproline	0.699301	0.0113742	0.0437907
						Lactobacillales	PS(14:0/20:4(6E,8Z,11Z,14Z)+=O(5))	-0.629371	0.0283197	0.0649581		Other	Pro Ile Gly	-0.748252	0.00512408	0.0246836		Christensenellales	Lysylvaline	-0.699301	0.0113742	0.0437907
						Other	L-Thymidine	0.629371	0.0283197	0.0649581		Christensenellales	Flunixin	0.747449	0.00519858	0.0248292		Christensenellales	Ozolinone	-0.699301	0.0113742	0.0437907
						Other	Nicansteroidin A	-0.629371	0.0283197	0.0649581		Christensenellales	Mytilin A	0.747449	0.00519858	0.0248292		Christensenellales	Tha	0.699301	0.0113742	0.0437907
						Other	PG(15:0/0:0)	0.629371	0.0283197	0.0649581		Christensenellales	PA(O-16:0/0:0)	0.747449	0.00519858	0.0248292		Clostridia_UCG-014	3alpha,7alpha,12alpha-Trihydroxy-24-Methyl-5beta-Cholest-23-En-26-Oic Acid	0.699301	0.0113742	0.0437907
						Other	PS(20:0/20:3(8Z,11Z,14Z)-2OH(5,6))	0.629371	0.0283197	0.0649581		Monoglobales	(S)-Argpyrimidine	-0.747449	0.00519858	0.0248292		Clostridia_UCG-014	Cytosine	0.699301	0.0113742	0.0437907
						Deferribacterales	Gluten Exorphin B5	0.629331	0.0283328	0.0649581		Monoglobales	9-Thiastearic Acid	0.747449	0.00519858	0.0248292		Clostridia_UCG-014	Erythro-9-Hydroxy-Nonyl-Adenine	0.699301	0.0113742	0.0437907
						Deferribacterales	Dapholosericin A	-0.628229	0.028695	0.0657083		Monoglobales	PI(20:5(5Z,8Z,11Z,14Z,17Z)/0:0)	0.747449	0.00519858	0.0248292		Clostridia_UCG-014	PC(2:0/18:1(12Z)-O(9S,10R))	0.699301	0.0113742	0.0437907
						Veillonellales-Selenomonadales	Assamsaponin A	-0.628005	0.0287692	0.0657949		Monoglobales	Thr Asp Leu	0.747449	0.00519858	0.0248292		Clostridia_UCG-014	Polyglycerol Esters Of Fatty Acids	0.699301	0.0113742	0.0437907
						Bifidobacteriales	Stearidonic Acid	0.627875	0.0288123	0.0657949		RF39	3alpha,7alpha,12alpha-Trihydroxy-5beta-Cholestan-26-Oic Acid	0.746867	0.00525314	0.0248779		Clostridia_UCG-014	Stoloniferone G	0.699301	0.0113742	0.0437907
						Bifidobacteriales	Estriol Succinate	0.627704	0.0288689	0.0657949		RF39	Adouetine X	0.746867	0.00525314	0.0248779		Enterobacterales	16alpha,27-Dihydroxycholesterol	-0.699301	0.0113742	0.0437907
						Bifidobacteriales	1-O-(2-Methoxy-4z-Hexadecenyl)-Sn-Glycero-3-Phosphocholine	0.626776	0.0291781	0.0657949		RF39	Asp Pro Ile	0.746867	0.00525314	0.0248779		Enterobacterales	Deoxycholyltyrosine	-0.699301	0.0113742	0.0437907
						Bifidobacteriales	3-Hydroxyhexadecanoyl Carnitine	-0.626776	0.0291781	0.0657949		RF39	Azelaic Acid	0.746867	0.00525314	0.0248779		Enterobacterales	LysoPC(0:0/16:1)	0.699301	0.0113742	0.0437907
						Bifidobacteriales	Acetoxyacetylaminofluorene	-0.626776	0.0291781	0.0657949		RF39	Ceanothenic Acid	-0.746867	0.00525314	0.0248779		Enterobacterales	PI(20:2(11Z,14Z)/22:6(5Z,7Z,10Z,13Z,16Z,19Z)-OH(4))	-0.699301	0.0113742	0.0437907
						Bifidobacteriales	Dihydrocelastryl Diacetate	-0.626776	0.0291781	0.0657949		RF39	Obtustyrene	0.746867	0.00525314	0.0248779		Erysipelotrichales	At-Resolvin D1	0.699301	0.0113742	0.0437907
						Bifidobacteriales	Hippurin-1	-0.626776	0.0291781	0.0657949		RF39	Pe-Nme2(13d5/13d5)	-0.746867	0.00525314	0.0248779		Erysipelotrichales	Lysylthreonine	0.699301	0.0113742	0.0437907
						Bifidobacteriales	Kushenol C	0.626776	0.0291781	0.0657949		Christensenellales	2-O-(Beta-D-Galactopyranosyl-(1->6)-Beta-D-Galactopyranosyl) 2s-Hydroxytridecanoic Acid	-0.74389	0.00553894	0.0259992		Lachnospirales	(20r,24r)-20-Fluoro-1alpha,24-Dihydroxy-26,27-Cyclovitamin D3	0.699301	0.0113742	0.0437907
						Bifidobacteriales	Mulberranol	0.626776	0.0291781	0.0657949		Christensenellales	Deoxycholyltyrosine	0.74389	0.00553894	0.0259992		Lachnospirales	3-(N-N-Octadecylcarbamoyloxy)-2-Methoxypropyl-2-Thiazolinium Ethyl Phosphate	-0.699301	0.0113742	0.0437907
						Bifidobacteriales	Neocucurbitacin E	-0.626776	0.0291781	0.0657949		Clostridia_UCG-014	3-Hydroxy-10'-Apo-B,Y-Carotenal	-0.741259	0.00580115	0.0259992		Lachnospirales	5-(3,4-Dimethyl-5-Pentylfuran-2-Yl)Pentanoylcarnitine	0.699301	0.0113742	0.0437907
						Bifidobacteriales	PC(0:0/16:0)	-0.626776	0.0291781	0.0657949		Clostridia_UCG-014	Chenodeoxycholylisoleucine	0.741259	0.00580115	0.0259992		Lachnospirales	DG(19:0/PGF2alpha/0:0)	0.699301	0.0113742	0.0437907
						Pasteurellales	(R)-1-O-[B-D-Apiofuranosyl-(1->2)-B-D-Glucopyranoside]-1,3-Octanediol	0.626434	0.0292927	0.0657949		Clostridia_UCG-014	DG(8:0/15:0/0:0)	-0.741259	0.00580115	0.0259992		Lachnospirales	Deuteroporphyrin Ix	0.699301	0.0113742	0.0437907
						Pasteurellales	Hydroxyprolyl-Glutamine	0.626434	0.0292927	0.0657949		Clostridia_UCG-014	PA(18:3(9Z,12Z,15Z)/24:1(15Z))	0.741259	0.00580115	0.0259992		Lachnospirales	Dolichosterone	0.699301	0.0113742	0.0437907
						Pasteurellales	Lyngbic Acid	0.626434	0.0292927	0.0657949		Clostridia_UCG-014	PE(24:0/20:3(8Z,11Z,14Z)-2OH(5,6))	0.741259	0.00580115	0.0259992		Lachnospirales	Glutamylserine	0.699301	0.0113742	0.0437907
						Pasteurellales	N-Docosahexaenoyl Serine	-0.626434	0.0292927	0.0657949		Clostridia_UCG-014	Stoloniferone G	0.741259	0.00580115	0.0259992		Lachnospirales	MGDG(18:1(9Z)/18:1(9Z))	0.699301	0.0113742	0.0437907
						Bifidobacteriales	3-Hydroxy-3-Methylglutarylcarnitine	0.623692	0.0302227	0.0673925		Clostridia_UCG-014	Vephylline	-0.741259	0.00580115	0.0259992		Lactobacillales	Adouetine X	-0.699301	0.0113742	0.0437907
						Veillonellales-Selenomonadales	9,10,13-Trihydroxy-Octadecanoic Acid	-0.623598	0.0302549	0.0673925		Desulfovibrionales	2-O-(Beta-D-Galactopyranosyl-(1->6)-Beta-D-Galactopyranosyl) 2s-Hydroxytridecanoic Acid	-0.741259	0.00580115	0.0259992		Lactobacillales	Deoxyuridine	-0.699301	0.0113742	0.0437907
						Veillonellales-Selenomonadales	DG(15:0/18:1(12Z)-O(9S,10R)/0:0)	-0.623598	0.0302549	0.0673925		Desulfovibrionales	Ile Leu Gln	-0.741259	0.00580115	0.0259992		Lactobacillales	Ganoderic Acid Alpha	-0.699301	0.0113742	0.0437907
						Veillonellales-Selenomonadales	Kushenol C	0.623598	0.0302549	0.0673925		Desulfovibrionales	Notoginsenoside R10	0.741259	0.00580115	0.0259992		Rhodospirillales	Deoxyuridine	0.698957	0.0114319	0.0439084
						Veillonellales-Selenomonadales	Mulberranol	0.623598	0.0302549	0.0673925		Desulfovibrionales	PC(14:0/0:0)	-0.741259	0.00580115	0.0259992		Rhodospirillales	Pro Asp	0.698957	0.0114319	0.0439084
						Veillonellales-Selenomonadales	Neoline	0.623598	0.0302549	0.0673925		Desulfovibrionales	Pc(Dime(11,5)/Pge1)	-0.741259	0.00580115	0.0259992		RF39	Cimimanol D	-0.697946	0.0116032	0.0443555
						Veillonellales-Selenomonadales	Tazemetostat	-0.623598	0.0302549	0.0673925		Desulfovibrionales	Phenethylamine Glucuronide	0.741259	0.00580115	0.0259992		RF39	PI(20:0/22:6(5Z,8E,10Z,13Z,15E,19Z)-2OH(7S, 17S))	0.697946	0.0116032	0.0443555
						Pasteurellales	2(1h)-Pyrimidinone,5-[3-[(1s,2s,4r)-Bicyclo[2.2.1]Hept-2-Yloxy]-4-Methoxyphenyl]Tetrahydro-	0.622874	0.030504	0.0674511		Enterobacterales	4-(Dimethylamino)Butyl Carbamimidothioate	-0.741259	0.00580115	0.0259992		Veillonellales-Selenomonadales	3alpha,6alpha-Dihydroxy-7-Oxo-5beta-Cholan-24-Oic Acid	-0.697946	0.0116032	0.0443555
						Pasteurellales	Ile Gly	-0.622874	0.030504	0.0674511		Enterobacterales	5s-Hete	-0.741259	0.00580115	0.0259992		Veillonellales-Selenomonadales	Berkeleylactone L	-0.697946	0.0116032	0.0443555
						Pasteurellales	Pc(Dime(11,5)/Pge1)	0.622874	0.030504	0.0674511		Enterobacterales	DG(15:0/18:1(12Z)-O(9S,10R)/0:0)	0.741259	0.00580115	0.0259992		Monoglobales	3alpha-Hydroxy-12-Oxo-5beta-Cholan-24-Oic Acid	0.6972	0.0117306	0.0444226
						Enterobacterales	PC(24:0/22:6(5Z,7Z,10Z,13Z,16Z,19Z)-OH(4))	-0.622378	0.0306759	0.0674511		Enterobacterales	L-Phenylalanine	-0.741259	0.00580115	0.0259992		Monoglobales	Berkeleylactone L	0.6972	0.0117306	0.0444226
						Enterobacterales	Pentadecanoylcarnitine	-0.622378	0.0306759	0.0674511		Enterobacterales	Methiuron	0.741259	0.00580115	0.0259992		Monoglobales	Deoxycholylphenylalanine	0.6972	0.0117306	0.0444226
						Lachnospirales	Apna	-0.622378	0.0306759	0.0674511		Enterobacterales	Ulimorelin	0.741259	0.00580115	0.0259992		Monoglobales	PC(2:0/18:1(12Z)-O(9S,10R))	0.6972	0.0117306	0.0444226
						Lachnospirales	Patulolide C	-0.622378	0.0306759	0.0674511		Erysipelotrichales	21-Oxo-Docosanoic Acid	-0.741259	0.00580115	0.0259992		Monoglobales	PI(16:1(9Z)/20:4(6E,8Z,11Z,14Z)+=O(5))	0.6972	0.0117306	0.0444226
						Lactobacillales	Cay10621	-0.622378	0.0306759	0.0674511		Erysipelotrichales	6-Nitrotryptophan	-0.741259	0.00580115	0.0259992		Monoglobales	PI(20:0/20:4(6Z,8E,10E,14Z)-2OH(5S,12R))	0.6972	0.0117306	0.0444226
						Lactobacillales	Dapholosericin A	-0.622378	0.0306759	0.0674511		Erysipelotrichales	L-Phenylalanine	-0.741259	0.00580115	0.0259992		Monoglobales	PS(18:4(6Z,9Z,12Z,15Z)/22:6(5Z,7Z,10Z,13Z,16Z,19Z)-OH(4))	0.6972	0.0117306	0.0444226
						Lactobacillales	PI(15:0/22:0)	-0.622378	0.0306759	0.0674511		Erysipelotrichales	L-Tryptophan	-0.741259	0.00580115	0.0259992		Monoglobales	Patulolide C	0.6972	0.0117306	0.0444226
						Lactobacillales	Tridecanoylcarnitine	-0.622378	0.0306759	0.0674511		Erysipelotrichales	Lysine Phosphoester	-0.741259	0.00580115	0.0259992		Bifidobacteriales	11z-Hexadecen-7,9-Diynoic Acid	-0.696109	0.011919	0.0448212
						Deferribacterales	Taprostene	0.62175	0.0308942	0.0678517		Erysipelotrichales	PI(18:1(9Z)/0:0)	-0.741259	0.00580115	0.0259992		Bifidobacteriales	Dihydrocelastryl Diacetate	-0.696109	0.011919	0.0448212
						Deferribacterales	Canesceol	0.619908	0.0315405	0.068924		Erysipelotrichales	Phenethylamine Glucuronide	-0.741259	0.00580115	0.0259992		Bifidobacteriales	Dolichosterone	-0.696109	0.011919	0.0448212
						Deferribacterales	Dolutegravir	-0.619908	0.0315405	0.068924		Erysipelotrichales	Pro Ile Gly	-0.741259	0.00580115	0.0259992		Bifidobacteriales	Loperamide	-0.696109	0.011919	0.0448212
						Bifidobacteriales	(12z)-10-Hydroxyoctadecenoylcarnitine	-0.619734	0.0316024	0.068924		Lachnospirales	4-Megastigmene-6a,9r-Diol 9-[Apiosyl-(1->6)-Glucoside]	-0.741259	0.00580115	0.0259992		Pasteurellales	Gamma-Glutamylleucine	0.696109	0.011919	0.0448212
						Bifidobacteriales	Bufotalin	0.619734	0.0316024	0.068924		Lachnospirales	Cytosine	0.741259	0.00580115	0.0259992		Pasteurellales	PC(14:0/0:0)	-0.696109	0.011919	0.0448212
						Bifidobacteriales	Pga1	-0.619734	0.0316024	0.068924		Lachnospirales	Mytilin A	0.741259	0.00580115	0.0259992		Deferribacterales	PI(20:4(5Z,8Z,11Z,14Z)/0:0)	-0.694797	0.0121486	0.0455257
						Bifidobacteriales	S-(2-Carboxypropyl)-Cysteamine	-0.619734	0.0316024	0.068924		Oscillospirales	Adouetine X	0.741259	0.00580115	0.0259992		Deferribacterales	PS(15:0/24:1(15Z))	-0.694797	0.0121486	0.0455257
						Pasteurellales	Isopropylmaleic Acid	0.619315	0.0317509	0.0691677		Oscillospirales	Feruloyl-2-Hydroxyputrescine	0.741259	0.00580115	0.0259992		Rhodospirillales	PE(24:0/20:3(8Z,11Z,14Z)-2OH(5,6))	0.694797	0.0121486	0.0455257
						Veillonellales-Selenomonadales	11-F4-Neurop	0.616541	0.0327477	0.0699881		Oscillospirales	Gamma-Glutamylvaline	0.741259	0.00580115	0.0259992		RF39	(10z)-Pentadec-10-Enoylcarnitine	0.694214	0.0122517	0.0458588
						Other	11-F4-Neurop	-0.616347	0.0328184	0.0699881		Oscillospirales	PC(22:0/6 keto-PGF1alpha)	0.741259	0.00580115	0.0259992		Christensenellales	2-Phenyl-4,4,5,5-Tetramethylimidazoline-1-Oxyl 3-Oxide	-0.692308	0.012593	0.045966
						Veillonellales-Selenomonadales	6-Dehydrotestosterone 17-Glucosiduronic Acid	0.616347	0.0328184	0.0699881		Oscillospirales	PC(P-15:0/0:0)	-0.741259	0.00580115	0.0259992		Christensenellales	Deuteroporphyrin Ix	0.692308	0.012593	0.045966
						Veillonellales-Selenomonadales	9s-Hotre	-0.616347	0.0328184	0.0699881		Other	Obtustyrene	-0.741259	0.00580115	0.0259992		Christensenellales	Lithocholic Acid	0.692308	0.012593	0.045966
						Veillonellales-Selenomonadales	D8'-Merulinic Acid A	0.616347	0.0328184	0.0699881		Other	PA(22:4(7Z,10Z,13Z,16Z)/PGF1alpha)	-0.741259	0.00580115	0.0259992		Christensenellales	MGDG(18:1(9Z)/18:1(9Z))	0.692308	0.012593	0.045966
						Veillonellales-Selenomonadales	Pyridone 6	-0.616347	0.0328184	0.0699881		Other	PI(18:1(9Z)/0:0)	-0.741259	0.00580115	0.0259992		Christensenellales	N,N-Dimethyl-Safingol	0.692308	0.012593	0.045966
						Pasteurellales	4'-Hydroxy-R-Phenprocoumon	0.615756	0.033034	0.0699881		Other	PI(O-16:0/18:2(9Z,12Z))	-0.741259	0.00580115	0.0259992		Christensenellales	Phenylalanylphenylalanine	0.692308	0.012593	0.045966
						Pasteurellales	Esculentoside E	0.615756	0.033034	0.0699881		Peptostreptococcales-Tissierellales	2-Phenyl-4-Piperazin-1-Yl-1h-Benzimidazole	-0.741259	0.00580115	0.0259992		Christensenellales	Tryptophyl-Glutamate	-0.692308	0.012593	0.045966
						Pasteurellales	N-Eicosapentaenoyl Glutamic Acid	0.615756	0.033034	0.0699881		Peptostreptococcales-Tissierellales	21-Oxo-Docosanoic Acid	0.741259	0.00580115	0.0259992		Clostridia_UCG-014	Eurysterol B Sulfonic Acid	0.692308	0.012593	0.045966
						Pasteurellales	Thiodicarb	-0.615756	0.033034	0.0699881		Peptostreptococcales-Tissierellales	3alpha,12beta-Dihydroxy-11-Oxo-5beta-Cholan-24-Oic Acid	0.741259	0.00580115	0.0259992		Enterobacterales	4-Ethynylaniline	-0.692308	0.012593	0.045966
						Deferribacterales	(5z,8z,10e,14z,17z)-12-Hydroxyicosa-5,8,10,14,17-Pentaenoylcarnitine	-0.615748	0.0330368	0.0699881		Peptostreptococcales-Tissierellales	H-Phe-D-Met-Arg-Phe-Nh2	-0.741259	0.00580115	0.0259992		Enterobacterales	Cholylarginine	-0.692308	0.012593	0.045966
						Deferribacterales	(R)-Glabridin	-0.615748	0.0330368	0.0699881		Peptostreptococcales-Tissierellales	Harderoporphyrin	-0.741259	0.00580115	0.0259992		Enterobacterales	Glutamylserine	-0.692308	0.012593	0.045966
						Deferribacterales	Diclazuril	-0.615748	0.0330368	0.0699881		Peptostreptococcales-Tissierellales	Val Val Thr	-0.741259	0.00580115	0.0259992		Enterobacterales	PI(20:0/20:4(6Z,8E,10E,14Z)-2OH(5S,12R))	-0.692308	0.012593	0.045966
						Deferribacterales	N-[4-[2-(6-Cyano-3,4-Dihydro-1h-Isoquinolin-2-Yl)Ethyl]Cyclohexyl]Quinoline-4-Carboxamide	-0.615748	0.0330368	0.0699881		Micrococcales	Beta-Muricholic Acid	-0.74081	0.00584681	0.0260079		Enterobacterales	Pc(Dime(13,5)/Pge2)	-0.692308	0.012593	0.045966
						Deferribacterales	Phenethylamine Glucuronide	0.615748	0.0330368	0.0699881		Micrococcales	Chlorin E6	0.74081	0.00584681	0.0260079		Enterobacterales	Pga1	-0.692308	0.012593	0.045966
						Deferribacterales	Pyrophaeophorbide A	-0.615748	0.0330368	0.0699881		Micrococcales	Gum Arabic	0.74081	0.00584681	0.0260079		Enterobacterales	Vibegron	-0.692308	0.012593	0.045966
						Enterobacterales	Casopitant	-0.615385	0.0331699	0.0699881		Micrococcales	PG(15:0/0:0)	0.74081	0.00584681	0.0260079		Erysipelotrichales	Chenodeoxycholylisoleucine	-0.692308	0.012593	0.045966
						Enterobacterales	Ganoderic Acid H	-0.615385	0.0331699	0.0699881		Micrococcales	PS(P-18:0/22:2(13Z,16Z))	0.74081	0.00584681	0.0260079		Lachnospirales	(S)-Argpyrimidine	-0.692308	0.012593	0.045966
						Enterobacterales	N-Arachidonoyl Gaba	0.615385	0.0331699	0.0699881		Rhodospirillales	Ceanothine C	0.740562	0.00587214	0.0260079		Lachnospirales	Deoxyuridine	0.692308	0.012593	0.045966
						Lachnospirales	12-Hydroxy-13-O-D-Glucuronoside-Octadec-9z-Enoate	-0.615385	0.0331699	0.0699881		Rhodospirillales	Glu Pro Val	0.740562	0.00587214	0.0260079		Lachnospirales	Ozolinone	-0.692308	0.012593	0.045966
						Lachnospirales	19-Epischolaricine	-0.615385	0.0331699	0.0699881		Rhodospirillales	Gly Asp Leu	0.740562	0.00587214	0.0260079		Lachnospirales	PI(20:0/20:3(8Z,11Z,14Z)-2OH(5,6))	0.692308	0.012593	0.045966
						Lachnospirales	Hydroxyhexamide	-0.615385	0.0331699	0.0699881		Rhodospirillales	MG(18:1(9Z)/0:0/0:0)	-0.740562	0.00587214	0.0260079		Lachnospirales	Tha	0.692308	0.012593	0.045966
						Lactobacillales	2-O-(Beta-D-Galactopyranosyl-(1->6)-Beta-D-Galactopyranosyl) 2s-Hydroxytridecanoic Acid	-0.615385	0.0331699	0.0699881		Rhodospirillales	Pro Val Pro	0.740562	0.00587214	0.0260079		Lactobacillales	Eurysterol B Sulfonic Acid	-0.692308	0.012593	0.045966
						Lactobacillales	Asperitaconic Acid B	-0.615385	0.0331699	0.0699881		Christensenellales	3alpha,7alpha,12alpha-Trihydroxy-5beta-Cholestan-26-Oic Acid	0.740331	0.00589582	0.0260079		Veillonellales-Selenomonadales	L-Tryptophan	-0.690481	0.0129267	0.0468729
						Lactobacillales	Ic202b	-0.615385	0.0331699	0.0699881		Christensenellales	9-Thiastearic Acid	0.740331	0.00589582	0.0260079		Veillonellales-Selenomonadales	PA(18:3(9Z,12Z,15Z)/24:1(15Z))	-0.690481	0.0129267	0.0468729
						Lactobacillales	Kanzonol A	-0.615385	0.0331699	0.0699881		Christensenellales	PI(20:0/22:6(5Z,8E,10Z,13Z,15E,19Z)-2OH(7S, 17S))	0.740331	0.00589582	0.0260079		Veillonellales-Selenomonadales	PI(16:0/0:0)	-0.690481	0.0129267	0.0468729
						Other	1-O-(2-Methoxy-4z-Hexadecenyl)-Sn-Glycero-3-Phosphocholine	-0.615385	0.0331699	0.0699881		Monoglobales	Stoloniferone G	0.740331	0.00589582	0.0260079		Veillonellales-Selenomonadales	PI(O-18:0/16:0)	-0.690481	0.0129267	0.0468729
						Other	Thapsic Acid	0.615385	0.0331699	0.0699881		RF39	Asparagine-Betaxanthin	0.739616	0.00596952	0.0262445		Veillonellales-Selenomonadales	Pro Asp	-0.690481	0.0129267	0.0468729
						Pasteurellales	Aminomethyl Fluorescein	0.615052	0.0332919	0.0701667		RF39	Dg(22:3(10z,13z,16z)/22:4(7z,10z,13z,16z)/0:0)[Iso2]	0.739616	0.00596952	0.0262445		Monoglobales	(20r,24r)-20-Fluoro-1alpha,24-Dihydroxy-26,27-Cyclovitamin D3	0.690158	0.0129864	0.0468729
						Veillonellales-Selenomonadales	Oryzalide B	0.6134	0.0339033	0.0713754		RF39	PE(20:1(11Z)/PGF1alpha)	-0.739616	0.00596952	0.0262445		Monoglobales	3-Hydroxyhexadecanoyl Carnitine	0.690158	0.0129864	0.0468729
						Bifidobacteriales	4'-Hydroxy-R-Phenprocoumon	-0.612691	0.0341681	0.0716122		Christensenellales	Gly Asp Leu	0.736771	0.00626975	0.0273005		Monoglobales	Deoxyuridine	0.690158	0.0129864	0.0468729
						Bifidobacteriales	N-Docosahexaenoyl Serine	0.612691	0.0341681	0.0716122		Christensenellales	Guanine	0.736771	0.00626975	0.0273005		Monoglobales	Glycylproline	0.690158	0.0129864	0.0468729
						Bifidobacteriales	Pravastatin Lactone	0.612691	0.0341681	0.0716122		Christensenellales	Indoleacrylic Acid	0.736771	0.00626975	0.0273005		Monoglobales	PA(22:4(7Z,10Z,13Z,16Z)/PGF1alpha)	0.690158	0.0129864	0.0468729
						Bifidobacteriales	Sarcoehrendin I	0.612691	0.0341681	0.0716122		Christensenellales	Nicotyrine	0.736771	0.00626975	0.0273005		Bifidobacteriales	3alpha,7alpha-Dihydroxy-12-Oxo-5beta-Cholan-24-Oic Acid	-0.688858	0.0132287	0.0471162
						Pasteurellales	(25s)-3-Oxo-Cholest-1,4-Dien-26-Oic Acid	0.612197	0.0343538	0.0719211		Christensenellales	Pro Val Pro	0.736771	0.00626975	0.0273005		Bifidobacteriales	Deoxysappanone B 7,3'-Dimethyl Ether	-0.688858	0.0132287	0.0471162
						Deferribacterales	Ibha#28	0.611588	0.0345833	0.0723211		Monoglobales	(24r)-1alpha,24,25-Trihydroxyvitamin D2 / (24r)-1alpha,24,25-Trihydroxyergocalciferol	0.736771	0.00626975	0.0273005		Bifidobacteriales	Polyglycerol Esters Of Fatty Acids	-0.688858	0.0132287	0.0471162
						Veillonellales-Selenomonadales	(-)-Salvisyriacolide	0.609096	0.0355341	0.0733282		Clostridia_UCG-014	4-Megastigmene-6a,9r-Diol 9-[Apiosyl-(1->6)-Glucoside]	-0.734266	0.00654349	0.0273005		Bifidobacteriales	Ser Glu Ala	-0.688858	0.0132287	0.0471162
						Veillonellales-Selenomonadales	Nicansteroidin A	0.609096	0.0355341	0.0733282		Clostridia_UCG-014	Esculentoside E	-0.734266	0.00654349	0.0273005		Bifidobacteriales	Thr Asp Leu	-0.688858	0.0132287	0.0471162
						Veillonellales-Selenomonadales	Telmisartan Glucuronide	-0.609096	0.0355341	0.0733282		Clostridia_UCG-014	Ile Ala Thr	-0.734266	0.00654349	0.0273005		Pasteurellales	(3b,16a,20r)-25-Acetoxy-3,16,20,22-Tetrahydroxy-5-Cucurbiten-11-One 3-Glucoside	-0.688858	0.0132287	0.0471162
						Pasteurellales	Glu Ile Asp	0.608637	0.0357109	0.0733282		Clostridia_UCG-014	Ile Leu Gln	-0.734266	0.00654349	0.0273005		Pasteurellales	11z-Hexadecen-7,9-Diynoic Acid	0.688858	0.0132287	0.0471162
						Enterobacterales	Capsicoside A1	0.608392	0.035806	0.0733282		Clostridia_UCG-014	PA(O-16:0/0:0)	0.734266	0.00654349	0.0273005		Pasteurellales	4'-Hydroxy-R-Phenprocoumon	0.688858	0.0132287	0.0471162
						Enterobacterales	DG(15:0/18:1(12Z)-O(9S,10R)/0:0)	-0.608392	0.035806	0.0733282		Desulfovibrionales	(24r)-1alpha,24,25-Trihydroxyvitamin D2 / (24r)-1alpha,24,25-Trihydroxyergocalciferol	0.734266	0.00654349	0.0273005		Pasteurellales	Glycylproline	0.688858	0.0132287	0.0471162
						Enterobacterales	Dihydrocelastryl Diacetate	-0.608392	0.035806	0.0733282		Desulfovibrionales	1-O-(2r-Hydroxy-Hexadecyl)-Sn-Glycerol	-0.734266	0.00654349	0.0273005		Pasteurellales	Loperamide	0.688858	0.0132287	0.0471162
						Lachnospirales	Neocucurbitacin E	-0.608392	0.035806	0.0733282		Desulfovibrionales	DG(15:0/18:1(12Z)-O(9S,10R)/0:0)	-0.734266	0.00654349	0.0273005		Pasteurellales	Pro Val Pro	0.688858	0.0132287	0.0471162
						Lachnospirales	Ophthalmic Acid	-0.608392	0.035806	0.0733282		Desulfovibrionales	Deoxycholylisoleucine	0.734266	0.00654349	0.0273005		Pasteurellales	Vorapaxar	0.688858	0.0132287	0.0471162
						Lachnospirales	Pentadecanoylcarnitine	-0.608392	0.035806	0.0733282		Desulfovibrionales	Deoxycholyltyrosine	0.734266	0.00654349	0.0273005		RF39	3-O-Methylniveusin A	0.686749	0.0136288	0.0482014
						Lactobacillales	(9z,12z,15z)-17-Hydroxyoctadeca-9,12,15-Trienoylcarnitine	-0.608392	0.035806	0.0733282		Desulfovibrionales	Glycerophosphocholine	0.734266	0.00654349	0.0273005		Veillonellales-Selenomonadales	Raddeanin A	-0.686749	0.0136288	0.0482014
						Lactobacillales	8-Butanoylneosolaniol	0.608392	0.035806	0.0733282		Desulfovibrionales	Ile Ala Thr	-0.734266	0.00654349	0.0273005		Christensenellales	Boviquinone 4	0.685315	0.013906	0.0482014
						Lactobacillales	Dg(18:0/22:6(4z,7z,10z,13z,16z,19z)/0:0)[Iso2]	-0.608392	0.035806	0.0733282		Desulfovibrionales	PG(15:0/0:0)	-0.734266	0.00654349	0.0273005		Christensenellales	PI(20:0/20:3(8Z,11Z,14Z)-2OH(5,6))	0.685315	0.013906	0.0482014
						Lactobacillales	Hydroxygaleon	-0.608392	0.035806	0.0733282		Desulfovibrionales	Pro Val Pro	0.734266	0.00654349	0.0273005		Christensenellales	PI(20:4(5Z,8Z,11Z,14Z)/0:0)	0.685315	0.013906	0.0482014
						Other	(5z,8z,10e,14z,17z)-12-Hydroxyicosa-5,8,10,14,17-Pentaenoylcarnitine	0.608392	0.035806	0.0733282		Enterobacterales	2-Aminoacetophenone	-0.734266	0.00654349	0.0273005		Christensenellales	PI(O-18:0/16:0)	0.685315	0.013906	0.0482014
						Other	2-Deoxy-20-Hydroxy-5alpha-Ecdysone 3-Acetate	-0.608392	0.035806	0.0733282		Enterobacterales	H-Phe-D-Met-Arg-Phe-Nh2	0.734266	0.00654349	0.0273005		Clostridia_UCG-014	Deoxycholylarginine	0.685315	0.013906	0.0482014
						Other	5-(3,4-Dimethyl-5-Pentylfuran-2-Yl)Pentanoylcarnitine	0.608392	0.035806	0.0733282		Enterobacterales	PI(20:4(5Z,8Z,11Z,14Z)/0:0)	-0.734266	0.00654349	0.0273005		Clostridia_UCG-014	PI(20:0/20:4(6Z,8E,10E,14Z)-2OH(5S,12R))	0.685315	0.013906	0.0482014
						Other	H-Phe-D-Met-Arg-Phe-Nh2	0.608392	0.035806	0.0733282		Erysipelotrichales	(2r,3r,4r)-2-Amino-4-Hydroxy-3-Methylpentanoic Acid	-0.734266	0.00654349	0.0273005		Clostridia_UCG-014	PI(20:5(5Z,8Z,11Z,14Z,17Z)/0:0)	0.685315	0.013906	0.0482014
						Other	Tridecanoylcarnitine	0.608392	0.035806	0.0733282		Erysipelotrichales	(S)-Argpyrimidine	0.734266	0.00654349	0.0273005		Enterobacterales	2-Acetyl-1,5,6,7-Tetrahydro-6-Hydroxy-7-(Hydroxymethyl)-4h-Azepine-4-One	-0.685315	0.013906	0.0482014
						Deferribacterales	DGMG(16:0/0:0)	-0.607427	0.036181	0.0740155		Erysipelotrichales	PE(16:0/0:0)	0.734266	0.00654349	0.0273005		Enterobacterales	Asp Pro Ile	-0.685315	0.013906	0.0482014
						Bifidobacteriales	D8'-Merulinic Acid A	0.605649	0.0368796	0.0748744		Erysipelotrichales	PE(20:1(11Z)/PGF1alpha)	0.734266	0.00654349	0.0273005		Enterobacterales	Gly Asp Leu	-0.685315	0.013906	0.0482014
						Bifidobacteriales	DG(15:0/18:1(12Z)-O(9S,10R)/0:0)	-0.605649	0.0368796	0.0748744		Erysipelotrichales	PI(15:0/0:0)	-0.734266	0.00654349	0.0273005		Enterobacterales	PA(18:3(9Z,12Z,15Z)/24:1(15Z))	-0.685315	0.013906	0.0482014
						Bifidobacteriales	Glas#20	-0.605649	0.0368796	0.0748744		Erysipelotrichales	Thr Asp Leu	-0.734266	0.00654349	0.0273005		Enterobacterales	Tha	-0.685315	0.013906	0.0482014
						Bifidobacteriales	N-[4-[2-(6-Cyano-3,4-Dihydro-1h-Isoquinolin-2-Yl)Ethyl]Cyclohexyl]Quinoline-4-Carboxamide	-0.605649	0.0368796	0.0748744		Lachnospirales	21-Oxo-Docosanoic Acid	0.734266	0.00654349	0.0273005		Erysipelotrichales	Phenylbutyrylglutamine	0.685315	0.013906	0.0482014
						Bifidobacteriales	Patulolide C	-0.605649	0.0368796	0.0748744		Lachnospirales	3alpha-Hydroxy-12-Oxo-5beta-Cholan-24-Oic Acid	0.734266	0.00654349	0.0273005		Lachnospirales	(5z,8z,10e,14z,17z)-12-Hydroxyicosa-5,8,10,14,17-Pentaenoylcarnitine	0.685315	0.013906	0.0482014
						Bifidobacteriales	Retosiban	0.605649	0.0368796	0.0748744		Lachnospirales	5'-Methylthioadenosine	0.734266	0.00654349	0.0273005		Lachnospirales	1beta,3alpha,7alpha,12alpha-Tetrahydroxy-5beta-Cholan-24-Oic Acid	0.685315	0.013906	0.0482014
						Bifidobacteriales	Trans-Hexadec-2-Enoyl Carnitine	-0.605649	0.0368796	0.0748744		Lachnospirales	Diclazuril	-0.734266	0.00654349	0.0273005		Lachnospirales	Dihydrocelastryl Diacetate	0.685315	0.013906	0.0482014
						Pasteurellales	Dolutegravir	0.605078	0.0371059	0.0752526		Lachnospirales	Flunixin	0.734266	0.00654349	0.0273005		Lachnospirales	PI(20:5(5Z,8Z,11Z,14Z,17Z)/0:0)	0.685315	0.013906	0.0482014
						Deferribacterales	3-Hydroxyhexadecanoyl Carnitine	-0.603267	0.0378306	0.0763645		Lachnospirales	PI(18:1(9Z)/0:0)	0.734266	0.00654349	0.0273005		Lachnospirales	Pretyrosine	0.685315	0.013906	0.0482014
						Deferribacterales	Fluocortolone Caproate	-0.603267	0.0378306	0.0763645		Lachnospirales	PI(20:2(11Z,14Z)/22:6(5Z,7Z,10Z,13Z,16Z,19Z)-OH(4))	0.734266	0.00654349	0.0273005		Lactobacillales	3alpha-Hydroxy-12-Oxo-5beta-Cholan-24-Oic Acid	-0.685315	0.013906	0.0482014
						Veillonellales-Selenomonadales	Gluten Exorphin B5	0.602899	0.0379788	0.0763645		Lachnospirales	Sphinganine	0.734266	0.00654349	0.0273005		Lactobacillales	Deoxycholylphenylalanine	-0.685315	0.013906	0.0482014
						Veillonellales-Selenomonadales	1beta,3alpha,7alpha,12alpha-Tetrahydroxy-5beta-Cholan-24-Oic Acid	0.601844	0.0384066	0.0763645		Lachnospirales	Val Val Thr	-0.734266	0.00654349	0.0273005		Lactobacillales	Hydrocortisone Caproate	-0.685315	0.013906	0.0482014
						Veillonellales-Selenomonadales	Chlorin E6	-0.601844	0.0384066	0.0763645		Oscillospirales	10e-Tridecen-2s-Ol	-0.734266	0.00654349	0.0273005		Lactobacillales	Myristoylglycine	-0.685315	0.013906	0.0482014
						Veillonellales-Selenomonadales	Firibastat	-0.601844	0.0384066	0.0763645		Oscillospirales	Asp Pro Ile	0.734266	0.00654349	0.0273005		Lactobacillales	PI(16:1(9Z)/0:0)	-0.685315	0.013906	0.0482014
						Veillonellales-Selenomonadales	Ibha#28	0.601844	0.0384066	0.0763645		Oscillospirales	O-Cresolphthalein Complexone	0.734266	0.00654349	0.0273005		RF39	Dimethylprotoporphyrin Ix Dimethyl Ester	0.684214	0.0141215	0.0488962
						Veillonellales-Selenomonadales	PC(0:0/16:0)	-0.601844	0.0384066	0.0763645		Oscillospirales	Pro Ile Gly	0.734266	0.00654349	0.0273005		Monoglobales	11z-Hexadecen-7,9-Diynoic Acid	0.683116	0.014339	0.0494527
						Veillonellales-Selenomonadales	Pentadecanoylcarnitine	-0.601844	0.0384066	0.0763645		Other	(3beta,22r,23r,24s)-3,22,23-Trihydroxystigmastan-6-One	0.734266	0.00654349	0.0273005		Monoglobales	PGP(a-25:0/18:1(12Z)-2OH(9,10))	0.683116	0.014339	0.0494527
						Veillonellales-Selenomonadales	Petrosaspongiolide M	0.601844	0.0384066	0.0763645		Other	Gly Asp Leu	-0.734266	0.00654349	0.0273005		Veillonellales-Selenomonadales	Gamma-Glutamylleucine	-0.683017	0.0143587	0.0494527
						Veillonellales-Selenomonadales	Phenylbutyrylglutamine	0.601844	0.0384066	0.0763645		Other	PE(24:0/20:3(8Z,11Z,14Z)-2OH(5,6))	-0.734266	0.00654349	0.0273005		Veillonellales-Selenomonadales	PI(18:3(6Z,9Z,12Z)/0:0)	-0.683017	0.0143587	0.0494527
						Veillonellales-Selenomonadales	Tiapride	-0.601844	0.0384066	0.0763645		Peptostreptococcales-Tissierellales	Esculentoside E	-0.734266	0.00654349	0.0273005		Veillonellales-Selenomonadales	Ursodeoxycholic Acid	-0.683017	0.0143587	0.0494527
						Pasteurellales	Capsicoside A1	-0.601519	0.0385394	0.0763645		Peptostreptococcales-Tissierellales	Firibastat	-0.734266	0.00654349	0.0273005		Rhodospirillales	Glu Ile Asp	0.682315	0.014499	0.0498827
						Veillonellales-Selenomonadales	Paliperidone	0.601504	0.0385455	0.0763645		Peptostreptococcales-Tissierellales	Methiuron	-0.734266	0.00654349	0.0273005		Bifidobacteriales	Deoxycholylarginine	-0.681607	0.0146417	0.0500015
						Enterobacterales	N-Arachidonoyl Lysine	-0.601399	0.0385885	0.0763645		Christensenellales	DG(21:0/18:1(12Z)-O(9S,10R)/0:0)	-0.733212	0.00666123	0.0275927		Bifidobacteriales	Deoxycholylphenylalanine	-0.681607	0.0146417	0.0500015
						Enterobacterales	Neocucurbitacin E	-0.601399	0.0385885	0.0763645		Christensenellales	Ile Val Gly	-0.733212	0.00666123	0.0275927		Bifidobacteriales	Erythro-9-Hydroxy-Nonyl-Adenine	-0.681607	0.0146417	0.0500015
						Lachnospirales	DG(15:0/18:1(12Z)-O(9S,10R)/0:0)	-0.601399	0.0385885	0.0763645		Christensenellales	Phenethylamine Glucuronide	0.733212	0.00666123	0.0275927		Bifidobacteriales	PS(22:0/18:1(12Z)-2OH(9,10))	-0.681607	0.0146417	0.0500015
						Lactobacillales	Macrophorin D	0.601399	0.0385885	0.0763645		Monoglobales	7-[(1r,2r,3r)-3-Hydroxy-2-[(3s)-3-Hydroxyoctyl]-5-Oxocyclopentyl]Heptanoylcarnitine	0.733212	0.00666123	0.0275927		Pasteurellales	3alpha,7alpha,12alpha-Trihydroxy-5beta-Cholestan-26-Oic Acid	0.681607	0.0146417	0.0500015
						Lactobacillales	Patulolide C	-0.601399	0.0385885	0.0763645		Monoglobales	Amphimic Acid A	0.733212	0.00666123	0.0275927		Pasteurellales	Dolichosterone	0.681607	0.0146417	0.0500015
						Lactobacillales	Saxitoxin	-0.601399	0.0385885	0.0763645		Micrococcales	25-Hydroxyvitamin D2-25-Glucuronide	0.733012	0.00668381	0.0275927		Pasteurellales	PI(15:0/0:0)	0.681607	0.0146417	0.0500015
						Other	Officinoterpenoside C	0.601399	0.0385885	0.0763645		Micrococcales	Galactose-Beta-1,4-Xylose	0.733012	0.00668381	0.0275927		RF39	DG(19:0/PGF2alpha/0:0)	0.679284	0.0151171	0.0505077
						Other	Pseudouridine	0.601399	0.0385885	0.0763645		Micrococcales	LysoPC(0:0/16:1)	0.733012	0.00668381	0.0275927		RF39	MGDG(18:1(9Z)/18:1(9Z))	0.679284	0.0151171	0.0505077
						Other	Zaluzanin D	-0.601399	0.0385885	0.0763645		Micrococcales	Nicotinic Acid	-0.733012	0.00668381	0.0275927		Veillonellales-Selenomonadales	Hydrocortisone Caproate	-0.679284	0.0151171	0.0505077
						Deferribacterales	Paliperidone	0.599651	0.0393073	0.0777053		Micrococcales	PI(18:1(9Z)/0:0)	-0.733012	0.00668381	0.0275927		Veillonellales-Selenomonadales	N-(3-Hydroxy-Heptanoyl)-Homoserine Lactone	-0.679284	0.0151171	0.0505077
						Other	Gluten Exorphin B5	-0.59895	0.0395981	0.0781523		Christensenellales	Armillane	0.732715	0.00671739	0.0277022		Veillonellales-Selenomonadales	PA(22:4(7Z,10Z,13Z,16Z)/PGF1alpha)	-0.679284	0.0151171	0.0505077
						Bifidobacteriales	Bicyclo Prostaglandin E1	-0.598606	0.0397413	0.0781523		RF39	Polyglycerol Esters Of Fatty Acids	0.732365	0.00675706	0.0278366		Pasteurellales	Dimethylprotoporphyrin Ix Dimethyl Ester	0.67917	0.0151408	0.0505077
						Bifidobacteriales	Ceanothine C	0.598606	0.0397413	0.0781523		Christensenellales	Thr Asp Leu	0.729653	0.0070708	0.0290985		uncultured	PC(14:0/0:0)	-0.678426	0.0152956	0.0505077
						Bifidobacteriales	Tiapride	-0.598606	0.0397413	0.0781523		Rhodospirillales	3-Hydroxy-4r-Methyl-2-(N-Eicos-11'-Yn-19'-Enyl)But-2-Enolide	0.72808	0.00725763	0.0293752		uncultured	PC(16:1(9Z)/0:0)	-0.678426	0.0152956	0.0505077
						Lactobacillales	17,18-Dehydro-Clavulone I	0.598606	0.0397413	0.0781523		Clostridia_UCG-014	Lithocholic Acid	0.727273	0.00735503	0.0293752		Christensenellales	3alpha-Hydroxy-12-Oxo-5beta-Cholan-24-Oic Acid	0.678322	0.0153173	0.0505077
						Pasteurellales	Firibastat	0.597959	0.0400118	0.0785791		Clostridia_UCG-014	MG(0:0/18:1(11Z)/0:0)	-0.727273	0.00735503	0.0293752		Christensenellales	4-Trimethylammoniobutanoic Acid	0.678322	0.0153173	0.0505077
						Veillonellales-Selenomonadales	At-Resolvin D1	0.597888	0.0400419	0.0785791		Desulfovibrionales	5-((2-(Diethylamino)Ethyl)Amino)-8-Hydroxy-6h-Imidazo[4,5,1-De]Acridin-6-One	-0.727273	0.00735503	0.0293752		Christensenellales	5-O-Methylleridol	0.678322	0.0153173	0.0505077
						Deferribacterales	Hydroxyprolyl-Glutamine	-0.594946	0.0412895	0.0799026		Desulfovibrionales	9-Thiastearic Acid	0.727273	0.00735503	0.0293752		Christensenellales	Deoxysappanone B 7,3'-Dimethyl Ether	0.678322	0.0153173	0.0505077
						Veillonellales-Selenomonadales	4'-Hydroxy-R-Phenprocoumon	-0.594593	0.0414408	0.0799026		Desulfovibrionales	Dihomodeoxycholic Acid	0.727273	0.00735503	0.0293752		Christensenellales	PI(20:5(5Z,8Z,11Z,14Z,17Z)/0:0)	0.678322	0.0153173	0.0505077
						Veillonellales-Selenomonadales	Acetoxyacetylaminofluorene	-0.594593	0.0414408	0.0799026		Desulfovibrionales	Gamma-Glutamylvaline	0.727273	0.00735503	0.0293752		Christensenellales	Palmitoyl Dopamine	0.678322	0.0153173	0.0505077
						Veillonellales-Selenomonadales	SQMG(16:0/0:0)	-0.594593	0.0414408	0.0799026		Desulfovibrionales	Ganoderic Acid H	-0.727273	0.00735503	0.0293752		Clostridia_UCG-014	Ile Pro Asp	0.678322	0.0153173	0.0505077
						Enterobacterales	1alpha-Hydroxy-26,27-Dimethylvitamin D3 / 1alpha-Hydroxy-26,27-Dimethylcholecalciferol	-0.594406	0.0415215	0.0799026		Desulfovibrionales	Gly Asp Leu	0.727273	0.00735503	0.0293752		Clostridia_UCG-014	Loperamide	0.678322	0.0153173	0.0505077
						Enterobacterales	Chlorin E6	-0.594406	0.0415215	0.0799026		Desulfovibrionales	Ile Gly	0.727273	0.00735503	0.0293752		Clostridia_UCG-014	N-(3-Oxo-Heptanoyl)-Homoserine Thiolactone	0.678322	0.0153173	0.0505077
						Enterobacterales	Cromakalim	-0.594406	0.0415215	0.0799026		Desulfovibrionales	Tridecanoylcarnitine	-0.727273	0.00735503	0.0293752		Enterobacterales	11z-Hexadecen-7,9-Diynoic Acid	-0.678322	0.0153173	0.0505077
						Enterobacterales	Hydroxygaleon	-0.594406	0.0415215	0.0799026		Enterobacterales	Bafilomycin A1(Baf-A1)	0.727273	0.00735503	0.0293752		Enterobacterales	Amosulalol	-0.678322	0.0153173	0.0505077
						Enterobacterales	Kanzonol A	-0.594406	0.0415215	0.0799026		Enterobacterales	Feruloyl-2-Hydroxyputrescine	-0.727273	0.00735503	0.0293752		Enterobacterales	PG(a-15:0/PGE2)	-0.678322	0.0153173	0.0505077
						Lachnospirales	2(1h)-Pyrimidinone,5-[3-[(1s,2s,4r)-Bicyclo[2.2.1]Hept-2-Yloxy]-4-Methoxyphenyl]Tetrahydro-	-0.594406	0.0415215	0.0799026		Enterobacterales	L-Arginine	-0.727273	0.00735503	0.0293752		Enterobacterales	PI(20:0/22:6(5Z,8E,10Z,13Z,15E,19Z)-2OH(7S, 17S))	-0.678322	0.0153173	0.0505077
						Lachnospirales	Casopitant	-0.594406	0.0415215	0.0799026		Enterobacterales	MG(16:0/0:0/0:0)	0.727273	0.00735503	0.0293752		Erysipelotrichales	2-Hydroxyadenine	-0.678322	0.0153173	0.0505077
						Lachnospirales	TG(10:0/13:0/8:0)	-0.594406	0.0415215	0.0799026		Enterobacterales	Norselic Acid B	0.727273	0.00735503	0.0293752		Erysipelotrichales	Deoxycholyltyrosine	-0.678322	0.0153173	0.0505077
						Other	(12z)-10-Hydroxyoctadecenoylcarnitine	0.594406	0.0415215	0.0799026		Enterobacterales	Pyrophaeophorbide A	0.727273	0.00735503	0.0293752		Erysipelotrichales	Erythro-9-Hydroxy-Nonyl-Adenine	-0.678322	0.0153173	0.0505077
						Other	Glu Ile Asp	0.594406	0.0415215	0.0799026		Erysipelotrichales	L-Arginine	-0.727273	0.00735503	0.0293752		Lachnospirales	Boviquinone 4	0.678322	0.0153173	0.0505077
						Other	Hydroxyprolyl-Glutamine	0.594406	0.0415215	0.0799026		Erysipelotrichales	N,N-Dimethyl-Safingol	-0.727273	0.00735503	0.0293752		Lachnospirales	Lithocholic Acid	0.678322	0.0153173	0.0505077
						Other	Rishitin	-0.594406	0.0415215	0.0799026		Erysipelotrichales	Tyrosyl-Valine	0.727273	0.00735503	0.0293752		Lachnospirales	N,N-Dimethyl-Safingol	0.678322	0.0153173	0.0505077
						Other	SQMG(16:0/0:0)	0.594406	0.0415215	0.0799026		Erysipelotrichales	Val Val Val	0.727273	0.00735503	0.0293752		Lachnospirales	N,N-Dimethylsphingosine	0.678322	0.0153173	0.0505077
						Other	Tiapride	0.594406	0.0415215	0.0799026		Lachnospirales	Bisazobiphenyl	0.727273	0.00735503	0.0293752		Lachnospirales	Ophthalmic Acid	0.678322	0.0153173	0.0505077
						Pasteurellales	Thapsic Acid	0.5944	0.0415238	0.0799026		Lachnospirales	N5-Formyl-N5-Hydroxy-L-Ornithine	0.727273	0.00735503	0.0293752		Lachnospirales	PI(17:0/0:0)	0.678322	0.0153173	0.0505077
						Veillonellales-Selenomonadales	PA(14:0/0:0)	0.593985	0.0417028	0.0801649		Lachnospirales	Pro Val Pro	0.727273	0.00735503	0.0293752		Lactobacillales	(3b,16a,20r)-25-Acetoxy-3,16,20,22-Tetrahydroxy-5-Cucurbiten-11-One 3-Glucoside	0.678322	0.0153173	0.0505077
						Bifidobacteriales	2-Methoxyestriol	0.591564	0.0427573	0.0816908		Oscillospirales	Amphimic Acid A	0.727273	0.00735503	0.0293752		Deferribacterales	Adouetine X	-0.678155	0.0153522	0.0505077
						Bifidobacteriales	9,12-Heptadecadienoic Acid	-0.591564	0.0427573	0.0816908		Oscillospirales	PI(20:0/20:3(8Z,11Z,14Z)-2OH(5,6))	0.727273	0.00735503	0.0293752		Deferribacterales	PC(16:1(9Z)/0:0)	0.678155	0.0153522	0.0505077
						Bifidobacteriales	Aleprylic Acid	-0.591564	0.0427573	0.0816908		Peptostreptococcales-Tissierellales	5-((2-(Diethylamino)Ethyl)Amino)-8-Hydroxy-6h-Imidazo[4,5,1-De]Acridin-6-One	-0.727273	0.00735503	0.0293752		Rhodospirillales	Deoxycholylarginine	0.678155	0.0153522	0.0505077
						Bifidobacteriales	PS(22:0/18:1(12Z)-2OH(9,10))	-0.591564	0.0427573	0.0816908		Peptostreptococcales-Tissierellales	Medroxalol	-0.727273	0.00735503	0.0293752		Rhodospirillales	Deoxycholyltyrosine	0.678155	0.0153522	0.0505077
						Bifidobacteriales	Physangulide	0.591564	0.0427573	0.0816908		Peptostreptococcales-Tissierellales	Ulimorelin	-0.727273	0.00735503	0.0293752		Rhodospirillales	PC(22:0/6 keto-PGF1alpha)	0.678155	0.0153522	0.0505077
						Bifidobacteriales	SQMG(16:0/0:0)	-0.591564	0.0427573	0.0816908		Christensenellales	(9z,12z,15z)-17-Hydroxyoctadeca-9,12,15-Trienoylcarnitine	-0.726094	0.00749897	0.0298893		Monoglobales	3alpha,7alpha-Dihydroxy-12-Oxo-5beta-Cholan-24-Oic Acid	0.676073	0.0157928	0.0515377
						Pasteurellales	1alpha-Hydroxy-26,27-Dimethylvitamin D3 / 1alpha-Hydroxy-26,27-Dimethylcholecalciferol	0.590841	0.0430759	0.0819302		Christensenellales	DG(15:0/18:1(12Z)-O(9S,10R)/0:0)	-0.726094	0.00749897	0.0298893		Monoglobales	Adouetine X	0.676073	0.0157928	0.0515377
						Pasteurellales	PE(22:0/20:3(6,8,11)-OH(5))	0.590841	0.0430759	0.0819302		Micrococcales	4-Pyridoxic Acid	-0.725214	0.00760775	0.0301277		Monoglobales	Asp Pro Ile	0.676073	0.0157928	0.0515377
						Deferribacterales	(E)-Arachidin Ii	-0.590785	0.0431005	0.0819302		Micrococcales	L-Histidine	-0.725214	0.00760775	0.0301277		Monoglobales	Loperamide	0.676073	0.0157928	0.0515377
						Deferribacterales	5-[(4-Hydroxypheny)Ethenyl]-2-(3-Methyl-1-Butenyl)-1,3-Benzenediol	-0.590785	0.0431005	0.0819302		Micrococcales	Methyl 4-[2-(2-Formyl-Vinyl)-3-Hydroxy-5-Oxo-Cyclopentyl]-Butanoate	0.725214	0.00760775	0.0301277		Monoglobales	N-(3-Hydroxy-Heptanoyl)-Homoserine Lactone	0.676073	0.0157928	0.0515377
						Deferribacterales	Macrophorin D	0.590785	0.0431005	0.0819302		Micrococcales	Panaquinquecol 2	-0.725214	0.00760775	0.0301277		Monoglobales	PI(20:0/22:6(5Z,8E,10Z,13Z,15E,19Z)-2OH(7S, 17S))	0.676073	0.0157928	0.0515377
						Deferribacterales	Aminomethyl Fluorescein	-0.589737	0.0435655	0.0827305		Micrococcales	Pyridone 6	0.725214	0.00760775	0.0301277		Monoglobales	PS(15:0/24:1(15Z))	0.676073	0.0157928	0.0515377
						Enterobacterales	5,7-Dihydroxy-4'-Methoxy-8-Methylflavanone	-0.587413	0.0446093	0.0833106		RF39	3-Hydroxy-10'-Apo-B,Y-Carotenal	-0.725114	0.00762017	0.0301277		Monoglobales	Picolinic Acid	0.676073	0.0157928	0.0515377
						Enterobacterales	9s-Hotre	-0.587413	0.0446093	0.0833106		RF39	Cay10621	0.725114	0.00762017	0.0301277		Veillonellales-Selenomonadales	Cholylcysteine	-0.675552	0.0159045	0.0517978
						Enterobacterales	Licoflavanone	-0.587413	0.0446093	0.0833106		RF39	PE(O-16:0/0:0)	-0.725114	0.00762017	0.0301277		Veillonellales-Selenomonadales	Ile Pro Asp	-0.675552	0.0159045	0.0517978
						Lachnospirales	(10z)-12-Hydroxyhexadecenoylcarnitine	-0.587413	0.0446093	0.0833106		Oscillospirales	Estriol Succinate	0.724072	0.00775063	0.0304131		Bifidobacteriales	16alpha,27-Dihydroxycholesterol	-0.674356	0.0161631	0.0522715
						Lachnospirales	(9z,12z,15z)-17-Hydroxyoctadeca-9,12,15-Trienoylcarnitine	-0.587413	0.0446093	0.0833106		Rhodospirillales	3-Hydroxy-10'-Apo-B,Y-Carotenal	-0.72392	0.00776983	0.0304131		Bifidobacteriales	5-(3,4-Dimethyl-5-Pentylfuran-2-Yl)Pentanoylcarnitine	-0.674356	0.0161631	0.0522715
						Lachnospirales	Dapholosericin A	-0.587413	0.0446093	0.0833106		Rhodospirillales	Glycerophosphocholine	0.72392	0.00776983	0.0304131		Bifidobacteriales	Ophthalmic Acid	-0.674356	0.0161631	0.0522715
						Lachnospirales	Tyr-Gly-Gly-Trp-Leu	-0.587413	0.0446093	0.0833106		Rhodospirillales	Ile Pro Asp	0.72392	0.00776983	0.0304131		Bifidobacteriales	Vorapaxar	-0.674356	0.0161631	0.0522715
						Lactobacillales	(1s,3r,4r)-8,10-Dihydroxyfenchone 10-O-B-D-Glucoside	-0.587413	0.0446093	0.0833106		Rhodospirillales	MG(0:0/18:1(11Z)/0:0)	-0.72392	0.00776983	0.0304131		Pasteurellales	(S)-Argpyrimidine	-0.674356	0.0161631	0.0522715
						Lactobacillales	Ferene Triazine	0.587413	0.0446093	0.0833106		Rhodospirillales	PC(2:0/18:1(12Z)-O(9S,10R))	0.72392	0.00776983	0.0304131		Pasteurellales	PI(16:1(9Z)/0:0)	0.674356	0.0161631	0.0522715
						Lactobacillales	Ozolinone	0.587413	0.0446093	0.0833106		Rhodospirillales	PC(P-15:0/0:0)	-0.72392	0.00776983	0.0304131		Pasteurellales	PI(18:3(6Z,9Z,12Z)/0:0)	0.674356	0.0161631	0.0522715
						Other	25-Hydroxyvitamin D2-25-Glucuronide	0.587413	0.0446093	0.0833106		Rhodospirillales	PE(O-16:0/0:0)	-0.72392	0.00776983	0.0304131		Deferribacterales	L-Tryptophan	-0.673994	0.0162419	0.0524214
						Other	9,12-Heptadecadienoic Acid	0.587413	0.0446093	0.0833106		Rhodospirillales	PI(15:0/0:0)	0.72392	0.00776983	0.0304131		Rhodospirillales	Diflufenican	0.673994	0.0162419	0.0524214
						Other	Chlorin E6	0.587413	0.0446093	0.0833106		Rhodospirillales	Picolinic Acid	0.72392	0.00776983	0.0304131		Veillonellales-Selenomonadales	15-Keto Latanoprost	-0.67182	0.0167217	0.0525922
						Other	1a,1b-Dihomo-Pgj2	-0.587342	0.0446412	0.0833106		Christensenellales	3alpha,6alpha-Dihydroxy-7-Oxo-5beta-Cholan-24-Oic Acid	0.722534	0.00794628	0.0308383		Veillonellales-Selenomonadales	Annocherin A	-0.67182	0.0167217	0.0525922
						Veillonellales-Selenomonadales	D-Erythro-L-Galacto-Nonulose	0.587342	0.0446412	0.0833106		Christensenellales	Ceanothenic Acid	-0.722534	0.00794628	0.0308383		Veillonellales-Selenomonadales	Nutriacholic Acid	-0.67182	0.0167217	0.0525922
						Veillonellales-Selenomonadales	Phenethylamine Glucuronide	0.587342	0.0446412	0.0833106		Christensenellales	Glu Pro Val	0.722534	0.00794628	0.0308383		Christensenellales	Adouetine X	0.671329	0.0168315	0.0525922
						Pasteurellales	Kanzonol A	0.587282	0.0446686	0.0833106		Christensenellales	L-Phenylalanine	0.722534	0.00794628	0.0308383		Christensenellales	Deoxycholyltyrosine	0.671329	0.0168315	0.0525922
						Pasteurellales	Pyridone 6	0.587282	0.0446686	0.0833106		Christensenellales	Lucyoside N	-0.722534	0.00794628	0.0308383		Clostridia_UCG-014	(S)-Argpyrimidine	-0.671329	0.0168315	0.0525922
						Deferribacterales	(R)-1-O-[B-D-Apiofuranosyl-(1->2)-B-D-Glucopyranoside]-1,3-Octanediol	-0.586625	0.044967	0.0835356		Christensenellales	PC(19:1(9Z)/0:0)	-0.722534	0.00794628	0.0308383		Clostridia_UCG-014	26,26,26,27,27,27-Hexafluoro-1alpha,25-Dihydroxy-16,17,23,23,24,24-Hexadehydrovitamin D3	0.671329	0.0168315	0.0525922
						Deferribacterales	DG(19:0/PGF2alpha/0:0)	-0.586625	0.044967	0.0835356		Monoglobales	Cay10621	0.722534	0.00794628	0.0308383		Clostridia_UCG-014	Deoxycholyltyrosine	0.671329	0.0168315	0.0525922
						Deferribacterales	Geodisterol-O-Sulfite	-0.586625	0.044967	0.0835356		Clostridia_UCG-014	2-Aminoacetophenone	0.72028	0.00823977	0.0308383		Clostridia_UCG-014	Deoxysappanone B 7,3'-Dimethyl Ether	0.671329	0.0168315	0.0525922
						Deferribacterales	Lyngbic Acid	-0.586625	0.044967	0.0835356		Clostridia_UCG-014	2-Methylbenzoic Acid	0.72028	0.00823977	0.0308383		Clostridia_UCG-014	Glutamylserine	0.671329	0.0168315	0.0525922
						Veillonellales-Selenomonadales	1a,1b-Dihomo-Pgj2	0.586466	0.0450393	0.0835873		Clostridia_UCG-014	7-(4-Hydroxy-3-Methoxyphenyl)-5-Methoxy-1-Phenyl-3-Heptanone	0.72028	0.00823977	0.0308383		Clostridia_UCG-014	PI(20:2(11Z,14Z)/22:6(5Z,7Z,10Z,13Z,16Z,19Z)-OH(4))	0.671329	0.0168315	0.0525922
						Bifidobacteriales	Pentadecanoylcarnitine	-0.584522	0.045932	0.0849088		Clostridia_UCG-014	PI(20:2(11Z,14Z)/22:6(5Z,7Z,10Z,13Z,16Z,19Z)-OH(4))	0.72028	0.00823977	0.0308383		Clostridia_UCG-014	Perylene-1,2-Dione	0.671329	0.0168315	0.0525922
						Bifidobacteriales	Petromyzonol Sulfate	-0.584522	0.045932	0.0849088		Desulfovibrionales	1alpha,25-Dihydroxy-24-Oxo-23-Azavitamin D2 / 1alpha,25-Dihydroxy-24-Oxo-23-Azaergocalciferol	-0.72028	0.00823977	0.0308383		Enterobacterales	3-(N-N-Octadecylcarbamoyloxy)-2-Methoxypropyl-2-Thiazolinium Ethyl Phosphate	0.671329	0.0168315	0.0525922
						Bifidobacteriales	Pseudouridine	-0.584522	0.045932	0.0849088		Desulfovibrionales	Beta-Muricholic Acid	0.72028	0.00823977	0.0308383		Enterobacterales	5-(3,4-Dimethyl-5-Pentylfuran-2-Yl)Pentanoylcarnitine	-0.671329	0.0168315	0.0525922
						Other	Assamsaponin A	0.584522	0.045932	0.0849088		Desulfovibrionales	Kaempferol 3-O-Sulfate	-0.72028	0.00823977	0.0308383		Enterobacterales	Asn Asp Phe	-0.671329	0.0168315	0.0525922
						Pasteurellales	4-Hydroxy-2-Nonenal-Glutathione Conjugate	-0.583722	0.0463025	0.0855096		Desulfovibrionales	PC(2:0/18:1(12Z)-O(9S,10R))	0.72028	0.00823977	0.0308383		Enterobacterales	Mk 0457	-0.671329	0.0168315	0.0525922
						Deferribacterales	Meosuc-Ala-Ala-Pro-Val-Pna	0.583485	0.0464128	0.0856291		Enterobacterales	1-O-(2r-Hydroxy-Hexadecyl)-Sn-Glycerol	0.72028	0.00823977	0.0308383		Enterobacterales	PC(16:1(9Z)/0:0)	0.671329	0.0168315	0.0525922
						Deferribacterales	3a,7b,21-Trihydroxy-5b-Cholanoic Acid	0.582464	0.04689	0.0862555		Enterobacterales	5-((2-(Diethylamino)Ethyl)Amino)-8-Hydroxy-6h-Imidazo[4,5,1-De]Acridin-6-One	0.72028	0.00823977	0.0308383		Enterobacterales	PI(16:1(9Z)/20:4(6E,8Z,11Z,14Z)+=O(5))	-0.671329	0.0168315	0.0525922
						Deferribacterales	L-Thymidine	-0.582464	0.04689	0.0862555		Enterobacterales	Dapholosericin A	0.72028	0.00823977	0.0308383		Erysipelotrichales	Antibiotic Sb 202742	-0.671329	0.0168315	0.0525922
						Deferribacterales	PS(22:0/18:1(12Z)-2OH(9,10))	-0.582464	0.04689	0.0862555		Enterobacterales	L-Lysine	-0.72028	0.00823977	0.0308383		Erysipelotrichales	Deoxycholylphenylalanine	-0.671329	0.0168315	0.0525922
						Other	Cochliobolin A	-0.581437	0.0473736	0.0867918		Erysipelotrichales	Annocherin A	-0.72028	0.00823977	0.0308383		Erysipelotrichales	Deoxysappanone B 7,3'-Dimethyl Ether	-0.671329	0.0168315	0.0525922
						Enterobacterales	1beta,3alpha,7alpha,12alpha-Tetrahydroxy-5beta-Cholan-24-Oic Acid	0.58042	0.047856	0.0867918		Erysipelotrichales	Ile Thr Ser	0.72028	0.00823977	0.0308383		Erysipelotrichales	Panaquinquecol 2	0.671329	0.0168315	0.0525922
						Enterobacterales	Cis-Gondoic Acid	-0.58042	0.047856	0.0867918		Erysipelotrichales	L-Lysine	-0.72028	0.00823977	0.0308383		Erysipelotrichales	Prolyl-Glutamine	-0.671329	0.0168315	0.0525922
						Enterobacterales	PI(15:0/22:0)	-0.58042	0.047856	0.0867918		Erysipelotrichales	PA(22:4(7Z,10Z,13Z,16Z)/PGF1alpha)	-0.72028	0.00823977	0.0308383		Lachnospirales	(-)-Parthenolide	0.671329	0.0168315	0.0525922
						Lachnospirales	Hematoporphyrin	-0.58042	0.047856	0.0867918		Erysipelotrichales	PA(O-16:0/0:0)	-0.72028	0.00823977	0.0308383		Lachnospirales	9-Thiastearic Acid	0.671329	0.0168315	0.0525922
						Lachnospirales	Ic202b	-0.58042	0.047856	0.0867918		Erysipelotrichales	PI(20:2(11Z,14Z)/22:6(5Z,7Z,10Z,13Z,16Z,19Z)-OH(4))	-0.72028	0.00823977	0.0308383		Lachnospirales	Deoxycholylarginine	0.671329	0.0168315	0.0525922
						Lachnospirales	Ile Gly	0.58042	0.047856	0.0867918		Erysipelotrichales	PI(O-16:0/18:2(9Z,12Z))	-0.72028	0.00823977	0.0308383		Lachnospirales	PI(O-18:0/16:0)	0.671329	0.0168315	0.0525922
						Lachnospirales	PI(20:0/20:3(8Z,11Z,14Z)-2OH(5,6))	-0.58042	0.047856	0.0867918		Lachnospirales	3-O-Methylniveusin A	0.72028	0.00823977	0.0308383		Lactobacillales	(20r,24r)-20-Fluoro-1alpha,24-Dihydroxy-26,27-Cyclovitamin D3	-0.671329	0.0168315	0.0525922
						Lachnospirales	Tiapride	-0.58042	0.047856	0.0867918		Lachnospirales	Ceanothenic Acid	-0.72028	0.00823977	0.0308383		Lactobacillales	15-Keto Latanoprost	-0.671329	0.0168315	0.0525922
						Lactobacillales	Glycerophosphoinositol	0.58042	0.047856	0.0867918		Lachnospirales	Geodisterol-O-Sulfite	-0.72028	0.00823977	0.0308383		Lactobacillales	PA(O-16:0/0:0)	-0.671329	0.0168315	0.0525922
						Other	Canesceol	-0.58042	0.047856	0.0867918		Lachnospirales	Gum Arabic	-0.72028	0.00823977	0.0308383		Lactobacillales	Pga1	-0.671329	0.0168315	0.0525922
						Other	D8'-Merulinic Acid A	-0.58042	0.047856	0.0867918		Lachnospirales	Notoginsenoside R10	0.72028	0.00823977	0.0308383		Lactobacillales	Polyglycerol Esters Of Fatty Acids	-0.671329	0.0168315	0.0525922
						Other	Physangulide	-0.58042	0.047856	0.0867918		Lachnospirales	PA(22:4(7Z,10Z,13Z,16Z)/PGF1alpha)	0.72028	0.00823977	0.0308383		Lactobacillales	Retosiban	0.671329	0.0168315	0.0525922
						Veillonellales-Selenomonadales	4-Dodecylbenzenesulfonic Acid	-0.580091	0.0480125	0.0867918		Lachnospirales	Sildenafil	0.72028	0.00823977	0.0308383		uncultured	Bis(Diaminomethylideneamino) Butanedioate	0.670628	0.0169891	0.0529312
						Veillonellales-Selenomonadales	Apna	-0.580091	0.0480125	0.0867918		Lachnospirales	Trp Thr	-0.72028	0.00823977	0.0308383		uncultured	Capsicoside A1	-0.670628	0.0169891	0.0529312
						Veillonellales-Selenomonadales	Ceanothine E	-0.580091	0.0480125	0.0867918		Oscillospirales	Ceanothine C	0.72028	0.00823977	0.0308383		uncultured	Glutamylserine	0.670628	0.0169891	0.0529312
						Veillonellales-Selenomonadales	Desmethylnortriptyline	-0.580091	0.0480125	0.0867918		Oscillospirales	Gly Asp Leu	0.72028	0.00823977	0.0308383		Rhodospirillales	Chenodeoxycholylisoleucine	0.669834	0.0171688	0.0533885
						Veillonellales-Selenomonadales	Norethindrone Acetate	-0.580091	0.0480125	0.0867918		Oscillospirales	MGMG(16:3(7Z,10Z,13Z)/0:0)	0.72028	0.00823977	0.0308383		Rhodospirillales	Glycylproline	0.669834	0.0171688	0.0533885
						Bifidobacteriales	Cochliobolin A	0.578491	0.0487797	0.0879195		Other	16:2-Glc-Campesterol	-0.72028	0.00823977	0.0308383		Monoglobales	25-Deoxyecdysone	0.669031	0.0173522	0.0536689
						Deferribacterales	Hydroxygaleon	-0.578304	0.0488702	0.0879195		Other	Glycerophosphocholine	-0.72028	0.00823977	0.0308383		Monoglobales	3alpha,7alpha,12alpha-Trihydroxy-5beta-Cholestan-26-Oic Acid	0.669031	0.0173522	0.0536689
						Deferribacterales	Kushenol C	0.578304	0.0488702	0.0879195		Other	Officinoterpenoside C	0.72028	0.00823977	0.0308383		Monoglobales	Antibiotic Sb 202742	0.669031	0.0173522	0.0536689
						Deferribacterales	Mulberranol	0.578304	0.0488702	0.0879195		Other	PE(16:0/0:0)	0.72028	0.00823977	0.0308383		Monoglobales	Ophthalmic Acid	0.669031	0.0173522	0.0536689
						Deferribacterales	PS(14:0/20:4(6E,8Z,11Z,14Z)+=O(5))	-0.578304	0.0488702	0.0879195		Other	Pro Val Pro	-0.72028	0.00823977	0.0308383		Christensenellales	Ile Val Gly	-0.669003	0.0173586	0.0536689
						Deferribacterales	3-(4-Carboxybenzylidene)-6-Hydroxycamphor	0.57808	0.0489781	0.0880295		Peptostreptococcales-Tissierellales	2(1h)-Pyrimidinone,5-[3-[(1s,2s,4r)-Bicyclo[2.2.1]Hept-2-Yloxy]-4-Methoxyphenyl]Tetrahydro-	-0.72028	0.00823977	0.0308383		Enterobacterales	Tyrosyl-Glutamate	-0.669003	0.0173586	0.0536689
						Other	Aminomethyl Fluorescein	0.577934	0.0490488	0.0880724		Peptostreptococcales-Tissierellales	H-Val-Pro-Asn-Leu-Pro-Gln-Arg-Phe-Nh2	-0.72028	0.00823977	0.0308383		Veillonellales-Selenomonadales	Tyr-Gly-Gly-Trp-Leu	-0.668087	0.0175694	0.0542687
						Bifidobacteriales	Firibastat	-0.577479	0.0492696	0.088216		Peptostreptococcales-Tissierellales	Phe Glu Thr	-0.72028	0.00823977	0.0308383		Bifidobacteriales	7-(4-Hydroxy-3-Methoxyphenyl)-5-Methoxy-1-Phenyl-3-Heptanone	-0.667105	0.0177977	0.0546087
						Bifidobacteriales	PG(15:0/0:0)	-0.577479	0.0492696	0.088216		Peptostreptococcales-Tissierellales	Stizolamine	0.72028	0.00823977	0.0308383		Bifidobacteriales	Chenodeoxycholylarginine	-0.667105	0.0177977	0.0546087
						Bifidobacteriales	Tridecanoylcarnitine	-0.577479	0.0492696	0.088216		Christensenellales	Diclazuril	-0.718975	0.00841326	0.0314277		Bifidobacteriales	DG(8:0/6 keto-PGF1alpha/0:0)	-0.667105	0.0177977	0.0546087
						Pasteurellales	Dg(18:0/22:6(4z,7z,10z,13z,16z,19z)/0:0)[Iso2]	0.576604	0.049696	0.0887261		Christensenellales	Vephylline	-0.718975	0.00841326	0.0314277		Pasteurellales	25-Deoxyecdysone	0.667105	0.0177977	0.0546087
						Pasteurellales	PC(0:0/16:0)	0.576604	0.049696	0.0887261		RF39	3-Cyclohexyl-1-Propylsulfonic Acid	0.717863	0.00856333	0.0318067		Pasteurellales	Azelaic Acid	0.667105	0.0177977	0.0546087
						Pasteurellales	Patulolide C	0.576604	0.049696	0.0887261		RF39	Desmethylnortriptyline	-0.717863	0.00856333	0.0318067		Pasteurellales	O-Cresolphthalein Complexone	0.667105	0.0177977	0.0546087
												RF39	Feruloyl-2-Hydroxyputrescine	0.717863	0.00856333	0.0318067		Pasteurellales	PC(16:1(9Z)/0:0)	-0.667105	0.0177977	0.0546087
												RF39	N-Alpha-Acetyl-L-Lysine	0.717863	0.00856333	0.0318067		Deferribacterales	16:2-Glc-Campesterol	-0.665674	0.0181341	0.0552556
												RF39	O-Cresolphthalein Complexone	0.717863	0.00856333	0.0318067		Deferribacterales	26,26,26,27,27,27-Hexafluoro-1alpha,25-Dihydroxy-16,17,23,23,24,24-Hexadehydrovitamin D3	-0.665674	0.0181341	0.0552556
												RF39	PC(16:1(9Z)/0:0)	-0.717863	0.00856333	0.0318067		Rhodospirillales	Eurysterol B Sulfonic Acid	0.665674	0.0181341	0.0552556
												Micrococcales	(24r)-1alpha,24,25-Trihydroxyvitamin D2 / (24r)-1alpha,24,25-Trihydroxyergocalciferol	-0.717416	0.00862419	0.0318819		RF39	Picolinic Acid	0.664355	0.0184481	0.0552556
												Micrococcales	Guanine	-0.717416	0.00862419	0.0318819		Veillonellales-Selenomonadales	PG(a-15:0/PGE2)	-0.664355	0.0184481	0.0552556
												Micrococcales	Ile Leu Gln	0.717416	0.00862419	0.0318819		Christensenellales	(2r,3r)-Heptane-1,2,3-Triol	0.664336	0.0184527	0.0552556
												Micrococcales	Ile Pro Asp	-0.717416	0.00862419	0.0318819		Christensenellales	At-Resolvin D1	-0.664336	0.0184527	0.0552556
												Micrococcales	PI(20:0/22:6(5Z,8E,10Z,13Z,15E,19Z)-2OH(7S, 17S))	-0.717416	0.00862419	0.0318819		Christensenellales	Cholylcysteine	0.664336	0.0184527	0.0552556
												Christensenellales	6s,9r-Dihydroxy-4,7e-Megastigmadien-3-One 9-[Apiosyl-(1->6)-Glucoside]	-0.715416	0.00890047	0.0325461		Christensenellales	Cimimanol D	-0.664336	0.0184527	0.0552556
												Christensenellales	7-(4-Hydroxy-3-Methoxyphenyl)-5-Methoxy-1-Phenyl-3-Heptanone	0.715416	0.00890047	0.0325461		Christensenellales	L-Thymidine	0.664336	0.0184527	0.0552556
												Christensenellales	L-Tryptophan	0.715416	0.00890047	0.0325461		Christensenellales	Mk 0457	0.664336	0.0184527	0.0552556
												Monoglobales	PE(20:1(11Z)/PGF1alpha)	-0.715416	0.00890047	0.0325461		Christensenellales	PI(16:1(9Z)/0:0)	0.664336	0.0184527	0.0552556
												Clostridia_UCG-014	1-Methoxy-1-(2,4,5-Trimethoxyphenyl)-2-Propanol	-0.713287	0.00920178	0.0325461		Clostridia_UCG-014	(5z,8z,10e,14z,17z)-12-Hydroxyicosa-5,8,10,14,17-Pentaenoylcarnitine	0.664336	0.0184527	0.0552556
												Clostridia_UCG-014	12-Hydroxy-13-O-D-Glucuronoside-Octadec-9z-Enoate	-0.713287	0.00920178	0.0325461		Clostridia_UCG-014	Glycylproline	0.664336	0.0184527	0.0552556
												Clostridia_UCG-014	2-Formaminobenzoylacetate	0.713287	0.00920178	0.0325461		Clostridia_UCG-014	Guanine	0.664336	0.0184527	0.0552556
												Clostridia_UCG-014	4-Hydroxybenzaldehyde	0.713287	0.00920178	0.0325461		Clostridia_UCG-014	Picolinic Acid	0.664336	0.0184527	0.0552556
												Clostridia_UCG-014	5-Methoxy-3,4-Methylenedioxyamphetamine	0.713287	0.00920178	0.0325461		Clostridia_UCG-014	Vorapaxar	0.664336	0.0184527	0.0552556
												Clostridia_UCG-014	Glu Pro Val	0.713287	0.00920178	0.0325461		Enterobacterales	Antibiotic Sb 202742	-0.664336	0.0184527	0.0552556
												Clostridia_UCG-014	H-Phe-D-Met-Arg-Phe-Nh2	-0.713287	0.00920178	0.0325461		Enterobacterales	PI(20:0/20:3(8Z,11Z,14Z)-2OH(5,6))	-0.664336	0.0184527	0.0552556
												Clostridia_UCG-014	Loperamide	0.713287	0.00920178	0.0325461		Erysipelotrichales	Asn Asp Phe	-0.664336	0.0184527	0.0552556
												Clostridia_UCG-014	Ursocholic Acid	0.713287	0.00920178	0.0325461		Erysipelotrichales	Asp Pro Ile	-0.664336	0.0184527	0.0552556
												Desulfovibrionales	15-Hydroxy-Pentadecanoic Acid	-0.713287	0.00920178	0.0325461		Lachnospirales	3alpha,6alpha-Dihydroxy-7-Oxo-5beta-Cholan-24-Oic Acid	0.664336	0.0184527	0.0552556
												Desulfovibrionales	2(1h)-Pyrimidinone,5-[3-[(1s,2s,4r)-Bicyclo[2.2.1]Hept-2-Yloxy]-4-Methoxyphenyl]Tetrahydro-	-0.713287	0.00920178	0.0325461		Lachnospirales	PS(18:4(6Z,9Z,12Z,15Z)/22:6(5Z,7Z,10Z,13Z,16Z,19Z)-OH(4))	0.664336	0.0184527	0.0552556
												Desulfovibrionales	N1,N10-Dicoumaroylspermidine	-0.713287	0.00920178	0.0325461		Lachnospirales	Pga1	0.664336	0.0184527	0.0552556
												Desulfovibrionales	Pe-Nme2(13d5/13d5)	-0.713287	0.00920178	0.0325461		Lachnospirales	Retosiban	-0.664336	0.0184527	0.0552556
												Desulfovibrionales	Val Ile Thr	-0.713287	0.00920178	0.0325461		Lactobacillales	16alpha,27-Dihydroxycholesterol	-0.664336	0.0184527	0.0552556
												Enterobacterales	2-Hydroxycinnamic Acid	-0.713287	0.00920178	0.0325461		uncultured	Berkeleylactone L	0.66283	0.0188163	0.0562922
												Enterobacterales	4-Hydroxybenzaldehyde	-0.713287	0.00920178	0.0325461		Monoglobales	2-Formaminobenzoylacetate	0.661988	0.0190217	0.0567493
												Enterobacterales	Allolithocholic Acid	-0.713287	0.00920178	0.0325461		Monoglobales	5-(3,4-Dimethyl-5-Pentylfuran-2-Yl)Pentanoylcarnitine	0.661988	0.0190217	0.0567493
												Enterobacterales	Arvenin I	0.713287	0.00920178	0.0325461		Monoglobales	Erythro-9-Hydroxy-Nonyl-Adenine	0.661988	0.0190217	0.0567493
												Enterobacterales	DG(21:0/18:1(12Z)-O(9S,10R)/0:0)	0.713287	0.00920178	0.0325461		RF39	16-Glutaryloxy-1alpha,25-Dihydroxyvitamin D3	-0.660623	0.0193586	0.0577012
												Enterobacterales	Hydroxyhexamide	0.713287	0.00920178	0.0325461		Bifidobacteriales	2-Formaminobenzoylacetate	-0.659854	0.0195502	0.0581651
												Enterobacterales	L-Leucine	-0.713287	0.00920178	0.0325461		Bifidobacteriales	L-Thymidine	-0.659854	0.0195502	0.0581651
												Enterobacterales	MG(18:1(9Z)/0:0/0:0)	0.713287	0.00920178	0.0325461		Deferribacterales	Glu Ile Asp	-0.657353	0.020183	0.0582336
												Enterobacterales	Phenethylamine Glucuronide	-0.713287	0.00920178	0.0325461		Deferribacterales	L-Thymidine	-0.657353	0.020183	0.0582336
												Enterobacterales	Pro Glu Leu	-0.713287	0.00920178	0.0325461		Deferribacterales	PI(16:1(9Z)/20:4(6E,8Z,11Z,14Z)+=O(5))	-0.657353	0.020183	0.0582336
												Enterobacterales	Sphingosine Phosphate	0.713287	0.00920178	0.0325461		Deferribacterales	PS(18:4(6Z,9Z,12Z,15Z)/22:6(5Z,7Z,10Z,13Z,16Z,19Z)-OH(4))	-0.657353	0.020183	0.0582336
												Erysipelotrichales	4-(Dimethylamino)Butyl Carbamimidothioate	-0.713287	0.00920178	0.0325461		Deferribacterales	Val Glu Val	-0.657353	0.020183	0.0582336
												Erysipelotrichales	PS(P-18:0/22:2(13Z,16Z))	0.713287	0.00920178	0.0325461		Christensenellales	Diflufenican	0.657343	0.0201855	0.0582336
												Lachnospirales	(R)-1-O-[B-D-Apiofuranosyl-(1->2)-B-D-Glucopyranoside]-1,3-Octanediol	-0.713287	0.00920178	0.0325461		Christensenellales	PC(16:1(9Z)/0:0)	-0.657343	0.0201855	0.0582336
												Lachnospirales	4'-Hydroxy-R-Phenprocoumon	0.713287	0.00920178	0.0325461		Christensenellales	Ursodeoxycholic Acid	0.657343	0.0201855	0.0582336
												Lachnospirales	Adouetine X	0.713287	0.00920178	0.0325461		Clostridia_UCG-014	Chenodeoxycholylarginine	0.657343	0.0201855	0.0582336
												Lachnospirales	Deoxycholylisoleucine	0.713287	0.00920178	0.0325461		Clostridia_UCG-014	DG(8:0/6 keto-PGF1alpha/0:0)	0.657343	0.0201855	0.0582336
												Lachnospirales	Loperamide	0.713287	0.00920178	0.0325461		Clostridia_UCG-014	Deoxycholylphenylalanine	0.657343	0.0201855	0.0582336
												Lachnospirales	Nicotinic Acid	0.713287	0.00920178	0.0325461		Clostridia_UCG-014	Deoxyuridine	0.657343	0.0201855	0.0582336
												Lachnospirales	Stoloniferone G	0.713287	0.00920178	0.0325461		Clostridia_UCG-014	Diflufenican	0.657343	0.0201855	0.0582336
												Oscillospirales	7-(4-Hydroxy-3-Methoxyphenyl)-5-Methoxy-1-Phenyl-3-Heptanone	0.713287	0.00920178	0.0325461		Clostridia_UCG-014	Glu Ile Asp	0.657343	0.0201855	0.0582336
												Oscillospirales	Stoloniferone G	0.713287	0.00920178	0.0325461		Clostridia_UCG-014	L-Thymidine	0.657343	0.0201855	0.0582336
												Other	5-Methoxy-3,4-Methylenedioxyamphetamine	-0.713287	0.00920178	0.0325461		Clostridia_UCG-014	PS(18:2(9Z,12Z)/22:6(5Z,7Z,10Z,13Z,16Z,19Z)-OH(4))	0.657343	0.0201855	0.0582336
												Other	Ceanothenic Acid	0.713287	0.00920178	0.0325461		Enterobacterales	Deuteroporphyrin Ix	-0.657343	0.0201855	0.0582336
												Other	Desmethylnortriptyline	0.713287	0.00920178	0.0325461		Enterobacterales	Dg(22:3(10z,13z,16z)/22:4(7z,10z,13z,16z)/0:0)[Iso2]	-0.657343	0.0201855	0.0582336
												Other	Mytilin A	-0.713287	0.00920178	0.0325461		Enterobacterales	Guanine	-0.657343	0.0201855	0.0582336
												Other	O-Cresolphthalein Complexone	-0.713287	0.00920178	0.0325461		Enterobacterales	L-Thymidine	-0.657343	0.0201855	0.0582336
												Other	PC(22:0/6 keto-PGF1alpha)	-0.713287	0.00920178	0.0325461		Enterobacterales	Pretyrosine	-0.657343	0.0201855	0.0582336
												Peptostreptococcales-Tissierellales	Asperitaconic Acid B	-0.713287	0.00920178	0.0325461		Enterobacterales	Pro Val Pro	-0.657343	0.0201855	0.0582336
												Peptostreptococcales-Tissierellales	N,N-Dimethyl-Safingol	0.713287	0.00920178	0.0325461		Erysipelotrichales	1-O-(2-Methoxy-4z-Hexadecenyl)-Sn-Glycero-3-Phosphocholine	0.657343	0.0201855	0.0582336
												Christensenellales	2-O-(Beta-D-Galactopyranosyl-(1->6)-Beta-D-Galactopyranosyl) 2s,3r-Dihydroxytridecanoic Acid	-0.711856	0.00940843	0.0331278		Erysipelotrichales	2-Formaminobenzoylacetate	-0.657343	0.0201855	0.0582336
												Christensenellales	3alpha,12alpha-Dihydroxy-7-Oxo-5beta-Cholan-24-Oic Acid	0.711856	0.00940843	0.0331278		Erysipelotrichales	Furocoumarinic Acid Glucoside	0.657343	0.0201855	0.0582336
												Christensenellales	PC(14:0/0:0)	-0.711856	0.00940843	0.0331278		Erysipelotrichales	Pretyrosine	-0.657343	0.0201855	0.0582336
												Christensenellales	PI(20:2(11Z,14Z)/22:6(5Z,7Z,10Z,13Z,16Z,19Z)-OH(4))	0.711856	0.00940843	0.0331278		Erysipelotrichales	Retosiban	0.657343	0.0201855	0.0582336
												Monoglobales	PI(18:1(9Z)/0:0)	0.711856	0.00940843	0.0331278		Lachnospirales	(2r,3r)-Heptane-1,2,3-Triol	0.657343	0.0201855	0.0582336
												Rhodospirillales	Polyglycerol Esters Of Fatty Acids	0.711439	0.00946945	0.0333128		Lachnospirales	3alpha,7alpha-Dihydroxy-12-Oxo-5beta-Cholan-24-Oic Acid	0.657343	0.0201855	0.0582336
												Micrococcales	(-)-Parthenolide	-0.709618	0.00973881	0.0341685		Lachnospirales	Amosulalol	0.657343	0.0201855	0.0582336
												Micrococcales	Nutriacholic Acid	-0.709618	0.00973881	0.0341685		Lachnospirales	Palmitoyl Dopamine	0.657343	0.0201855	0.0582336
												Micrococcales	Trp Thr	0.709618	0.00973881	0.0341685		Lactobacillales	11z-Hexadecen-7,9-Diynoic Acid	-0.657343	0.0201855	0.0582336
												Christensenellales	(R)-1-O-[B-D-Apiofuranosyl-(1->2)-B-D-Glucopyranoside]-1,3-Octanediol	-0.708297	0.00993769	0.0344077		Lactobacillales	5-((2-(Diethylamino)Ethyl)Amino)-8-Hydroxy-6h-Imidazo[4,5,1-De]Acridin-6-One	0.657343	0.0201855	0.0582336
												Monoglobales	(11e,13z)-10-Hydroxyoctadeca-11,13-Dienoylcarnitine	-0.708297	0.00993769	0.0344077		Lactobacillales	Glutamylserine	-0.657343	0.0201855	0.0582336
												Monoglobales	Desmethylnortriptyline	-0.708297	0.00993769	0.0344077		RF39	PI(20:4(5Z,8Z,11Z,14Z)/0:0)	0.65689	0.0203016	0.0584641
												Monoglobales	Dihomodeoxycholic Acid	0.708297	0.00993769	0.0344077		Veillonellales-Selenomonadales	Loperamide	-0.65689	0.0203016	0.0584641
												Enterobacterales	17s-Hpdha	-0.707532	0.0100544	0.0344077		uncultured	3-[2-[(2r)-2-Phenyl-4-[(4-Pyridin-4-Ylphenyl)Methyl]Morpholin-2-Yl]Ethyl]-1h-Quinazoline-2,4-Dione	0.655032	0.0207834	0.059598
												Rhodospirillales	Deoxycholylisoleucine	0.707278	0.0100932	0.0344077		uncultured	Vibegron	0.655032	0.0207834	0.059598
												Rhodospirillales	Hematoporphyrin	-0.707278	0.0100932	0.0344077		Monoglobales	Deoxysappanone B 7,3'-Dimethyl Ether	0.654946	0.0208059	0.059598
												Rhodospirillales	PE(20:1(11Z)/PGF1alpha)	-0.707278	0.0100932	0.0344077		Monoglobales	L-Phenylalanine	0.654946	0.0208059	0.059598
												Clostridia_UCG-014	Annocherin A	0.706294	0.0102452	0.0344077		Monoglobales	LysoPC(0:0/16:1)	-0.654946	0.0208059	0.059598
												Clostridia_UCG-014	Dihomodeoxycholic Acid	0.706294	0.0102452	0.0344077		Monoglobales	PI(20:0/20:3(8Z,11Z,14Z)-2OH(5,6))	0.654946	0.0208059	0.059598
												Clostridia_UCG-014	Indoleacrylic Acid	0.706294	0.0102452	0.0344077		Rhodospirillales	Glutamylserine	0.653192	0.0212685	0.0606805
												Clostridia_UCG-014	Isoleucyl-Histidine	-0.706294	0.0102452	0.0344077		Rhodospirillales	PI(16:1(9Z)/0:0)	0.653192	0.0212685	0.0606805
												Clostridia_UCG-014	Nicotyrine	0.706294	0.0102452	0.0344077		RF39	Phenylalanylphenylalanine	0.653158	0.0212776	0.0606805
												Clostridia_UCG-014	O-Cresolphthalein Complexone	0.706294	0.0102452	0.0344077		Veillonellales-Selenomonadales	3-O-Methylniveusin A	-0.653158	0.0212776	0.0606805
												Clostridia_UCG-014	PI(20:0/20:3(8Z,11Z,14Z)-2OH(5,6))	0.706294	0.0102452	0.0344077		Veillonellales-Selenomonadales	PC(2:0/18:1(12Z)-O(9S,10R))	-0.653158	0.0212776	0.0606805
												Clostridia_UCG-014	PI(O-16:0/18:2(9Z,12Z))	0.706294	0.0102452	0.0344077		Bifidobacteriales	16:2-Glc-Campesterol	-0.652602	0.0214257	0.0607281
												Clostridia_UCG-014	Val Val Val	-0.706294	0.0102452	0.0344077		Bifidobacteriales	26,26,26,27,27,27-Hexafluoro-1alpha,25-Dihydroxy-16,17,23,23,24,24-Hexadehydrovitamin D3	-0.652602	0.0214257	0.0607281
												Desulfovibrionales	DG(8:0/PGJ2/0:0)	-0.706294	0.0102452	0.0344077		Bifidobacteriales	3alpha-Hydroxy-12-Oxo-5beta-Cholan-24-Oic Acid	-0.652602	0.0214257	0.0607281
												Desulfovibrionales	Mytilin A	0.706294	0.0102452	0.0344077		Bifidobacteriales	7-[(1r,2r,3r)-3-Hydroxy-2-[(3s)-3-Hydroxyoctyl]-5-Oxocyclopentyl]Heptanoylcarnitine	-0.652602	0.0214257	0.0607281
												Desulfovibrionales	N-Alpha-Acetyl-L-Lysine	0.706294	0.0102452	0.0344077		Bifidobacteriales	PI(20:0/20:4(6Z,8E,10E,14Z)-2OH(5S,12R))	-0.652602	0.0214257	0.0607281
												Desulfovibrionales	Sphinganine	0.706294	0.0102452	0.0344077		Pasteurellales	16:2-Glc-Campesterol	0.652602	0.0214257	0.0607281
												Desulfovibrionales	Thr Asp Leu	0.706294	0.0102452	0.0344077		Pasteurellales	3alpha,7alpha-Dihydroxy-12-Oxo-5beta-Cholan-24-Oic Acid	0.652602	0.0214257	0.0607281
												Enterobacterales	(2r,3r,4r)-2-Amino-4-Hydroxy-3-Methylpentanoic Acid	-0.706294	0.0102452	0.0344077		Christensenellales	DG(19:0/PGF2alpha/0:0)	0.65035	0.0220342	0.0609048
												Enterobacterales	1-Methoxy-1-(2,4,5-Trimethoxyphenyl)-2-Propanol	0.706294	0.0102452	0.0344077		Christensenellales	Glutamylserine	0.65035	0.0220342	0.0609048
												Enterobacterales	3a,7b,21-Trihydroxy-5b-Cholanoic Acid	-0.706294	0.0102452	0.0344077		Christensenellales	Indoleacrylic Acid	0.65035	0.0220342	0.0609048
												Enterobacterales	6,8-Bis(Sulfanyl)Octanal	-0.706294	0.0102452	0.0344077		Christensenellales	Nicotyrine	0.65035	0.0220342	0.0609048
												Enterobacterales	Desmethylnortriptyline	0.706294	0.0102452	0.0344077		Christensenellales	PGP(a-25:0/18:1(12Z)-2OH(9,10))	0.65035	0.0220342	0.0609048
												Enterobacterales	N2-(1-Carboxyethyl)-2'-Deoxyguanosine	0.706294	0.0102452	0.0344077		Christensenellales	PS(18:4(6Z,9Z,12Z,15Z)/22:6(5Z,7Z,10Z,13Z,16Z,19Z)-OH(4))	0.65035	0.0220342	0.0609048
												Enterobacterales	Vephylline	0.706294	0.0102452	0.0344077		Clostridia_UCG-014	Phooa-Pe	0.65035	0.0220342	0.0609048
												Erysipelotrichales	Amphimic Acid A	-0.706294	0.0102452	0.0344077		Clostridia_UCG-014	Pretyrosine	0.65035	0.0220342	0.0609048
												Erysipelotrichales	Pantothenic Acid	-0.706294	0.0102452	0.0344077		Clostridia_UCG-014	Ser Glu Ala	0.65035	0.0220342	0.0609048
												Erysipelotrichales	Sphinganine	-0.706294	0.0102452	0.0344077		Enterobacterales	Adouetine X	-0.65035	0.0220342	0.0609048
												Lachnospirales	2-O-(Beta-D-Galactopyranosyl-(1->6)-Beta-D-Galactopyranosyl) 2s-Hydroxytridecanoic Acid	-0.706294	0.0102452	0.0344077		Enterobacterales	Berkeleylactone L	-0.65035	0.0220342	0.0609048
												Lachnospirales	24-Methylene-Cholesterol Sulfate	-0.706294	0.0102452	0.0344077		Enterobacterales	Nutriacholic Acid	-0.65035	0.0220342	0.0609048
												Lachnospirales	Asperitaconic Acid B	-0.706294	0.0102452	0.0344077		Erysipelotrichales	(1s,3r,4r)-8,10-Dihydroxyfenchone 10-O-B-D-Glucoside	-0.65035	0.0220342	0.0609048
												Lachnospirales	Ile Ala Thr	-0.706294	0.0102452	0.0344077		Erysipelotrichales	2-Phenyl-4,4,5,5-Tetramethylimidazoline-1-Oxyl 3-Oxide	0.65035	0.0220342	0.0609048
												Lachnospirales	Ile Thr Ser	-0.706294	0.0102452	0.0344077		Erysipelotrichales	Deoxyuridine	-0.65035	0.0220342	0.0609048
												Lachnospirales	Ketoleucine	0.706294	0.0102452	0.0344077		Erysipelotrichales	Gly Asp Leu	-0.65035	0.0220342	0.0609048
												Lachnospirales	Lucyoside N	-0.706294	0.0102452	0.0344077		Erysipelotrichales	Loperamide	-0.65035	0.0220342	0.0609048
												Lachnospirales	Pyridone 6	-0.706294	0.0102452	0.0344077		Erysipelotrichales	PC(2:0/18:1(12Z)-O(9S,10R))	-0.65035	0.0220342	0.0609048
												Oscillospirales	2-Formaminobenzoylacetate	0.706294	0.0102452	0.0344077		Erysipelotrichales	PI(20:0/22:6(5Z,8E,10Z,13Z,15E,19Z)-2OH(7S, 17S))	-0.65035	0.0220342	0.0609048
												Oscillospirales	Acetylshikonin	0.706294	0.0102452	0.0344077		Erysipelotrichales	PI(20:5(5Z,8Z,11Z,14Z,17Z)/0:0)	-0.65035	0.0220342	0.0609048
												Oscillospirales	PE(16:0/0:0)	-0.706294	0.0102452	0.0344077		Erysipelotrichales	Sarcoehrendin C	0.65035	0.0220342	0.0609048
												Other	2-O-(Beta-D-Galactopyranosyl-(1->6)-Beta-D-Galactopyranosyl) 2s-Hydroxytridecanoic Acid	0.706294	0.0102452	0.0344077		Erysipelotrichales	Saxitoxin	-0.65035	0.0220342	0.0609048
												Other	GM4(d18:1/16:0)	0.706294	0.0102452	0.0344077		Erysipelotrichales	Trp Thr	0.65035	0.0220342	0.0609048
												Other	Nutriacholic Acid	-0.706294	0.0102452	0.0344077		Lachnospirales	Flunixin	0.65035	0.0220342	0.0609048
												Other	PE(20:1(11Z)/PGF1alpha)	0.706294	0.0102452	0.0344077		Lachnospirales	N-(3-Oxo-Heptanoyl)-Homoserine Thiolactone	0.65035	0.0220342	0.0609048
												Other	TG(10:0/13:0/8:0)	0.706294	0.0102452	0.0344077		Lachnospirales	PC(22:0/6 keto-PGF1alpha)	0.65035	0.0220342	0.0609048
												Peptostreptococcales-Tissierellales	20-Hydroxy-Eicosanoic Acid	0.706294	0.0102452	0.0344077		Lactobacillales	5,5'-(4-Tetradecene-1,4-Diyl)Bis[1,3-Benzenediol]	-0.65035	0.0220342	0.0609048
												Peptostreptococcales-Tissierellales	Dapholosericin A	-0.706294	0.0102452	0.0344077		Lactobacillales	9-Thiastearic Acid	-0.65035	0.0220342	0.0609048
												Monoglobales	1-[(2r,4r,5r)-5-(Aminomethyl)-4-Hydroxyoxolan-2-Yl]-5-Methylpyrimidine-2,4-Dione	-0.706134	0.01027	0.0344616		Lactobacillales	L-Tryptophan	-0.65035	0.0220342	0.0609048
												Christensenellales	2-Hydroxycinnamic Acid	0.704738	0.0104888	0.0349865		Veillonellales-Selenomonadales	2-Acetyl-1,5,6,7-Tetrahydro-6-Hydroxy-7-(Hydroxymethyl)-4h-Azepine-4-One	-0.649426	0.0222874	0.0612244
												Christensenellales	7-O-(2,6-Dideoxy-2-Fluoro-Alpha-L-Talopyranosyl)Adriamycinone-14-O-Hemipimelate	-0.704738	0.0104888	0.0349865		Veillonellales-Selenomonadales	Deoxycholyltyrosine	-0.649426	0.0222874	0.0612244
												Christensenellales	Adouetine X	0.704738	0.0104888	0.0349865		Veillonellales-Selenomonadales	Glu Pro Val	-0.649426	0.0222874	0.0612244
												Christensenellales	L-Leucine	0.704738	0.0104888	0.0349865		Veillonellales-Selenomonadales	Pc(Dime(13,5)/Pge2)	-0.649426	0.0222874	0.0612244
												Christensenellales	SQMG(16:0/0:0)	-0.704738	0.0104888	0.0349865		Deferribacterales	3-Hydroxyhexadecanoyl Carnitine	-0.649032	0.022396	0.0612244
												Monoglobales	Asp Pro Ile	0.704738	0.0104888	0.0349865		Deferribacterales	3alpha,7alpha,12alpha-Trihydroxy-5beta-Cholestan-26-Oic Acid	-0.649032	0.022396	0.0612244
												Monoglobales	Hematoporphyrin	-0.704738	0.0104888	0.0349865		Deferribacterales	7-[(1r,2r,3r)-3-Hydroxy-2-[(3s)-3-Hydroxyoctyl]-5-Oxocyclopentyl]Heptanoylcarnitine	-0.649032	0.022396	0.0612244
												RF39	2-O-(Beta-D-Galactopyranosyl-(1->6)-Beta-D-Galactopyranosyl) 2s-Hydroxytridecanoic Acid	-0.70336	0.0107081	0.035597		Deferribacterales	Eurysterol B Sulfonic Acid	-0.649032	0.022396	0.0612244
												RF39	Gamma-Glutamylleucine	0.70336	0.0107081	0.035597		Rhodospirillales	(1s,3r,4r)-8,10-Dihydroxyfenchone 10-O-B-D-Glucoside	0.649032	0.022396	0.0612244
												RF39	Gamma-Glutamylvaline	0.70336	0.0107081	0.035597		Rhodospirillales	Cytosine	0.649032	0.022396	0.0612244
												RF39	N-(3-Hydroxy-Heptanoyl)-Homoserine Lactone	0.70336	0.0107081	0.035597		Rhodospirillales	PA(22:0/PGE2)	0.649032	0.022396	0.0612244
												Rhodospirillales	3-Cyclohexyl-1-Propylsulfonic Acid	0.703118	0.0107471	0.0356662		Rhodospirillales	PS(18:2(9Z,12Z)/22:6(5Z,7Z,10Z,13Z,16Z,19Z)-OH(4))	0.649032	0.022396	0.0612244
												Rhodospirillales	Asparagine-Betaxanthin	0.703118	0.0107471	0.0356662		Rhodospirillales	Saxitoxin	0.649032	0.022396	0.0612244
												Monoglobales	Chromomycin A3	-0.702408	0.0108617	0.0360162		Erysipelotrichales	Tyrosyl-Glutamate	-0.647987	0.0226858	0.0619234
												Micrococcales	4-Megastigmene-6a,9r-Diol 9-[Apiosyl-(1->6)-Glucoside]	0.70182	0.0109574	0.0362721		Monoglobales	L-Thymidine	0.647903	0.0227091	0.0619234
												Micrococcales	Tiapride	0.70182	0.0109574	0.0362721		Monoglobales	Stoloniferone G	0.647903	0.0227091	0.0619234
												Christensenellales	2-Hydroxyadenine	0.701179	0.0110624	0.0363937		uncultured	(3a,5b,7a)-23-Carboxy-7-Hydroxy-24-Norcholan-3-Yl-B-D-Glucopyranosiduronic Acid	0.647234	0.0228964	0.0622767
												Christensenellales	4-Amino-1-[(2r,3s,4s,5r)-3,4-Dihydroxy-5-(Hydroxymethyl)Oxolan-2-Yl]Oxypyrimidin-2-One	0.701179	0.0110624	0.0363937		uncultured	Azelaic Acid	0.647234	0.0228964	0.0622767
												Christensenellales	Ceanothine C	0.701179	0.0110624	0.0363937		uncultured	O-Cresolphthalein Complexone	0.647234	0.0228964	0.0622767
												Christensenellales	H-Phe-D-Met-Arg-Phe-Nh2	-0.701179	0.0110624	0.0363937		RF39	5-(3,4-Dimethyl-5-Pentylfuran-2-Yl)Pentanoylcarnitine	0.645693	0.0233316	0.0632136
												Monoglobales	3-Hydroxy-10'-Apo-B,Y-Carotenal	-0.701179	0.0110624	0.0363937		RF39	DGMG(16:0/0:0)	0.645693	0.0233316	0.0632136
												Monoglobales	MG(0:0/18:1(11Z)/0:0)	-0.701179	0.0110624	0.0363937		Bifidobacteriales	Adouetine X	-0.645351	0.0234291	0.0632136
												RF39	Chromomycin A3	-0.700961	0.0110981	0.0363937		Bifidobacteriales	PI(20:5(5Z,8Z,11Z,14Z,17Z)/0:0)	-0.645351	0.0234291	0.0632136
												Clostridia_UCG-014	(9z,12z,15z)-17-Hydroxyoctadeca-9,12,15-Trienoylcarnitine	-0.699301	0.0113742	0.0363937		Bifidobacteriales	Phooa-Pe	-0.645351	0.0234291	0.0632136
												Clostridia_UCG-014	3-Cyclohexyl-1-Propylsulfonic Acid	0.699301	0.0113742	0.0363937		Pasteurellales	Annocherin A	0.645351	0.0234291	0.0632136
												Clostridia_UCG-014	Asperitaconic Acid B	-0.699301	0.0113742	0.0363937		Pasteurellales	Capsicoside A1	-0.645351	0.0234291	0.0632136
												Clostridia_UCG-014	Huperzine A	-0.699301	0.0113742	0.0363937		Pasteurellales	Cimimanol D	-0.645351	0.0234291	0.0632136
												Desulfovibrionales	3alpha,6alpha-Dihydroxy-7-Oxo-5beta-Cholan-24-Oic Acid	0.699301	0.0113742	0.0363937		Pasteurellales	N-Docosahexaenoyl Methionine	0.645351	0.0234291	0.0632136
												Desulfovibrionales	Arvenin I	-0.699301	0.0113742	0.0363937		Deferribacterales	Asp Pro Ile	-0.644871	0.0235663	0.0632136
												Desulfovibrionales	Huperzine A	-0.699301	0.0113742	0.0363937		Christensenellales	(-)-Parthenolide	0.643357	0.0240032	0.0632136
												Desulfovibrionales	Nicotinic Acid	0.699301	0.0113742	0.0363937		Christensenellales	1-(2,6,6-Trimethyl-2-Cyclohexen-1-Yl)-1,6-Heptadien-3-One	0.643357	0.0240032	0.0632136
												Desulfovibrionales	Nutriacholic Acid	0.699301	0.0113742	0.0363937		Christensenellales	Cytosine	0.643357	0.0240032	0.0632136
												Desulfovibrionales	Pedunculoside	-0.699301	0.0113742	0.0363937		Christensenellales	DG(2:0/PGJ2/0:0)	-0.643357	0.0240032	0.0632136
												Desulfovibrionales	Pro Ile Gly	0.699301	0.0113742	0.0363937		Christensenellales	Hydrocortisone Caproate	0.643357	0.0240032	0.0632136
												Enterobacterales	(3beta,22r,23r,24s)-3,22,23-Trihydroxystigmastan-6-One	0.699301	0.0113742	0.0363937		Christensenellales	PI(18:3(6Z,9Z,12Z)/0:0)	0.643357	0.0240032	0.0632136
												Enterobacterales	(S)-Argpyrimidine	0.699301	0.0113742	0.0363937		Clostridia_UCG-014	2-Formaminobenzoylacetate	0.643357	0.0240032	0.0632136
												Enterobacterales	6s,9r-Dihydroxy-4,7e-Megastigmadien-3-One 9-[Apiosyl-(1->6)-Glucoside]	0.699301	0.0113742	0.0363937		Clostridia_UCG-014	25-Deoxyecdysone	0.643357	0.0240032	0.0632136
												Enterobacterales	Chlorin E6	0.699301	0.0113742	0.0363937		Clostridia_UCG-014	3alpha,7alpha-Dihydroxy-12-Oxo-5beta-Cholan-24-Oic Acid	0.643357	0.0240032	0.0632136
												Enterobacterales	Cis-5-Tetradecenoylcarnitine	0.699301	0.0113742	0.0363937		Enterobacterales	1-O-(2-Methoxy-4z-Hexadecenyl)-Sn-Glycero-3-Phosphocholine	0.643357	0.0240032	0.0632136
												Enterobacterales	Galactose-Beta-1,4-Xylose	0.699301	0.0113742	0.0363937		Enterobacterales	3alpha,6alpha-Dihydroxy-7-Oxo-5beta-Cholan-24-Oic Acid	-0.643357	0.0240032	0.0632136
												Enterobacterales	O-(13-Carboxytridecanoyl)Carnitine	0.699301	0.0113742	0.0363937		Enterobacterales	6-[5]-Ladderane-1-Hexanol	-0.643357	0.0240032	0.0632136
												Enterobacterales	PIP(20:0/22:6(5Z,7Z,10Z,13Z,16Z,19Z)-OH(4))	0.699301	0.0113742	0.0363937		Enterobacterales	Cimimanol D	0.643357	0.0240032	0.0632136
												Enterobacterales	Tiapride	0.699301	0.0113742	0.0363937		Enterobacterales	N-(3-Hydroxy-Heptanoyl)-Homoserine Lactone	-0.643357	0.0240032	0.0632136
												Enterobacterales	Val Ile Thr	0.699301	0.0113742	0.0363937		Enterobacterales	N-Docosahexaenoyl Methionine	-0.643357	0.0240032	0.0632136
												Erysipelotrichales	16:2-Glc-Campesterol	-0.699301	0.0113742	0.0363937		Enterobacterales	Vorapaxar	-0.643357	0.0240032	0.0632136
												Erysipelotrichales	Desmethylnortriptyline	0.699301	0.0113742	0.0363937		Erysipelotrichales	3-Hydroxyhexadecanoyl Carnitine	-0.643357	0.0240032	0.0632136
												Erysipelotrichales	N-Linolenoyl-Glutamine	0.699301	0.0113742	0.0363937		Erysipelotrichales	Domesticoside	0.643357	0.0240032	0.0632136
												Erysipelotrichales	Pc(Dime(11,5)/Pge1)	0.699301	0.0113742	0.0363937		Erysipelotrichales	Mk 0457	-0.643357	0.0240032	0.0632136
												Lachnospirales	3-Cyclohexyl-1-Propylsulfonic Acid	0.699301	0.0113742	0.0363937		Erysipelotrichales	PS(18:2(9Z,12Z)/22:6(5Z,7Z,10Z,13Z,16Z,19Z)-OH(4))	-0.643357	0.0240032	0.0632136
												Lachnospirales	Ile Val Gly	-0.699301	0.0113742	0.0363937		Lachnospirales	4-Amino-1-[(2r,3s,4s,5r)-3,4-Dihydroxy-5-(Hydroxymethyl)Oxolan-2-Yl]Oxypyrimidin-2-One	0.643357	0.0240032	0.0632136
												Lachnospirales	N,N-Dimethylsphingosine	0.699301	0.0113742	0.0363937		Lachnospirales	Cytosine	0.643357	0.0240032	0.0632136
												Oscillospirales	Dg(22:3(10z,13z,16z)/22:4(7z,10z,13z,16z)/0:0)[Iso2]	0.699301	0.0113742	0.0363937		Lachnospirales	Glu Pro Val	0.643357	0.0240032	0.0632136
												Oscillospirales	Gamma-Glutamylleucine	0.699301	0.0113742	0.0363937		Lachnospirales	N-Docosahexaenoyl Methionine	0.643357	0.0240032	0.0632136
												Other	PC(P-15:0/0:0)	0.699301	0.0113742	0.0363937		Lachnospirales	PI(16:1(9Z)/20:4(6E,8Z,11Z,14Z)+=O(5))	0.643357	0.0240032	0.0632136
												Other	Picolinic Acid	-0.699301	0.0113742	0.0363937		Lachnospirales	Tryptophyl-Glutamate	-0.643357	0.0240032	0.0632136
												Peptostreptococcales-Tissierellales	Dihydrocelastryl Diacetate	-0.699301	0.0113742	0.0363937		Lachnospirales	Ursodeoxycholic Acid	0.643357	0.0240032	0.0632136
												Peptostreptococcales-Tissierellales	Officinoterpenoside C	-0.699301	0.0113742	0.0363937		Lactobacillales	PI(16:1(9Z)/20:4(6E,8Z,11Z,14Z)+=O(5))	-0.643357	0.0240032	0.0632136
												Rhodospirillales	PC(19:1(9Z)/0:0)	-0.698957	0.0114319	0.0365189		Lactobacillales	PI(O-18:0/16:0)	-0.643357	0.0240032	0.0632136
												Rhodospirillales	Pe-Nme2(13d5/13d5)	-0.698957	0.0114319	0.0365189		RF39	Bis(Diaminomethylideneamino) Butanedioate	0.641961	0.024411	0.064183
												Christensenellales	4-Pyridoxic Acid	0.697619	0.0116589	0.037063		Veillonellales-Selenomonadales	Dg(22:3(10z,13z,16z)/22:4(7z,10z,13z,16z)/0:0)[Iso2]	-0.641961	0.024411	0.064183
												Christensenellales	Leu Val Ala	-0.697619	0.0116589	0.037063		Monoglobales	(10z)-Pentadec-10-Enoylcarnitine	0.640861	0.0247359	0.0646812
												Christensenellales	PE(16:0/0:0)	-0.697619	0.0116589	0.037063		Monoglobales	3-O-Methylniveusin A	0.640861	0.0247359	0.0646812
												Christensenellales	Trans-Hexadec-2-Enoyl Carnitine	-0.697619	0.0116589	0.037063		Monoglobales	3alpha,7alpha,12alpha-Trihydroxy-24-Methyl-5beta-Cholest-23-En-26-Oic Acid	0.640861	0.0247359	0.0646812
												Monoglobales	10e-Tridecen-2s-Ol	-0.697619	0.0116589	0.037063		Monoglobales	Bis(Diaminomethylideneamino) Butanedioate	0.640861	0.0247359	0.0646812
												Monoglobales	DG(8:0/15:0/0:0)	-0.697619	0.0116589	0.037063		Monoglobales	PA(18:3(9Z,12Z,15Z)/24:1(15Z))	0.640861	0.0247359	0.0646812
												RF39	5-Methoxy-3,4-Methylenedioxyamphetamine	0.696109	0.011919	0.0377982		Monoglobales	Phooa-Pe	0.640861	0.0247359	0.0646812
												RF39	MG(18:1(9Z)/0:0/0:0)	-0.696109	0.011919	0.0377982		Deferribacterales	PE(24:0/20:3(8Z,11Z,14Z)-2OH(5,6))	-0.640711	0.0247805	0.0646812
												RF39	Notoginsenoside R10	0.696109	0.011919	0.0377982		Deferribacterales	PG(O-16:0/20:2(11Z,14Z))	-0.640711	0.0247805	0.0646812
												Micrococcales	Chromomycin A3	0.695238	0.012071	0.0381189		Rhodospirillales	Adouetine X	0.640711	0.0247805	0.0646812
												Rhodospirillales	5-Methoxy-3,4-Methylenedioxyamphetamine	0.694797	0.0121486	0.0381189		uncultured	Dimethylprotoporphyrin Ix Dimethyl Ester	0.640557	0.0248263	0.0647486
												Rhodospirillales	Ceanothenic Acid	-0.694797	0.0121486	0.0381189		uncultured	4-Trimethylammoniobutanoic Acid	0.639436	0.0251615	0.0654117
												Rhodospirillales	PE(24:0/20:3(8Z,11Z,14Z)-2OH(5,6))	0.694797	0.0121486	0.0381189		uncultured	Gamma-Glutamylleucine	0.639436	0.0251615	0.0654117
												Christensenellales	3-O-Methylniveusin A	0.69406	0.0122789	0.0381189		uncultured	Pga1	0.639436	0.0251615	0.0654117
												Christensenellales	MGMG(16:3(7Z,10Z,13Z)/0:0)	0.69406	0.0122789	0.0381189		uncultured	Picolinic Acid	0.639436	0.0251615	0.0654117
												Christensenellales	PI(20:4(5Z,8Z,11Z,14Z)/0:0)	0.69406	0.0122789	0.0381189		RF39	Indoleacrylic Acid	0.638229	0.0255261	0.0656278
												Christensenellales	Pc(Dime(11,5)/Pge1)	-0.69406	0.0122789	0.0381189		RF39	Nicotyrine	0.638229	0.0255261	0.0656278
												Micrococcales	DG(8:0/15:0/0:0)	0.694022	0.0122857	0.0381189		Veillonellales-Selenomonadales	Boviquinone 4	-0.638229	0.0255261	0.0656278
												Micrococcales	PA(22:4(7Z,10Z,13Z,16Z)/PGF1alpha)	-0.694022	0.0122857	0.0381189		Veillonellales-Selenomonadales	PE(20:0/PGF1alpha)	-0.638229	0.0255261	0.0656278
												Micrococcales	PI(20:5(5Z,8Z,11Z,14Z,17Z)/0:0)	-0.694022	0.0122857	0.0381189		Bifidobacteriales	3-Hydroxyhexadecanoyl Carnitine	-0.6381	0.0255651	0.0656278
												Micrococcales	Stoloniferone G	-0.694022	0.0122857	0.0381189		Bifidobacteriales	3alpha,7alpha,12alpha-Trihydroxy-5beta-Cholestan-26-Oic Acid	-0.6381	0.0255651	0.0656278
												Clostridia_UCG-014	3alpha,12beta-Dihydroxy-11-Oxo-5beta-Cholan-24-Oic Acid	0.692308	0.012593	0.0381189		Bifidobacteriales	O-Cresolphthalein Complexone	-0.6381	0.0255651	0.0656278
												Clostridia_UCG-014	3alpha,6alpha-Dihydroxy-7-Oxo-5beta-Cholan-24-Oic Acid	0.692308	0.012593	0.0381189		Bifidobacteriales	PI(20:0/22:6(5Z,8E,10Z,13Z,15E,19Z)-2OH(7S, 17S))	-0.6381	0.0255651	0.0656278
												Clostridia_UCG-014	Medroxalol	-0.692308	0.012593	0.0381189		Bifidobacteriales	PS(18:4(6Z,9Z,12Z,15Z)/22:6(5Z,7Z,10Z,13Z,16Z,19Z)-OH(4))	-0.6381	0.0255651	0.0656278
												Clostridia_UCG-014	N-Linolenoyl-Glutamine	-0.692308	0.012593	0.0381189		Pasteurellales	Deoxyuridine	0.6381	0.0255651	0.0656278
												Desulfovibrionales	7-Sulfocholic Acid	0.692308	0.012593	0.0381189		Pasteurellales	PG(O-16:0/20:2(11Z,14Z))	0.6381	0.0255651	0.0656278
												Desulfovibrionales	Annocherin A	0.692308	0.012593	0.0381189		Pasteurellales	Vamonolide	-0.6381	0.0255651	0.0656278
												Desulfovibrionales	Medroxalol	-0.692308	0.012593	0.0381189		Pasteurellales	Vibegron	0.6381	0.0255651	0.0656278
												Desulfovibrionales	PC(19:1(9Z)/0:0)	-0.692308	0.012593	0.0381189		Rhodospirillales	Antibiotic Sb 202742	0.63655	0.0260393	0.0656278
												Desulfovibrionales	PE(24:0/20:3(8Z,11Z,14Z)-2OH(5,6))	0.692308	0.012593	0.0381189		Rhodospirillales	N-(3-Hydroxy-Heptanoyl)-Homoserine Lactone	0.63655	0.0260393	0.0656278
												Desulfovibrionales	Sildenafil	0.692308	0.012593	0.0381189		Rhodospirillales	PA(18:3(9Z,12Z,15Z)/24:1(15Z))	0.63655	0.0260393	0.0656278
												Enterobacterales	2(1h)-Pyrimidinone,5-[3-[(1s,2s,4r)-Bicyclo[2.2.1]Hept-2-Yloxy]-4-Methoxyphenyl]Tetrahydro-	0.692308	0.012593	0.0381189		Christensenellales	3alpha,12beta-Dihydroxy-11-Oxo-5beta-Cholan-24-Oic Acid	0.636364	0.0260969	0.0656278
												Enterobacterales	Medroxalol	0.692308	0.012593	0.0381189		Christensenellales	6-[5]-Ladderane-1-Hexanol	0.636364	0.0260969	0.0656278
												Enterobacterales	Tridecanoylcarnitine	0.692308	0.012593	0.0381189		Christensenellales	Asn Asp Phe	0.636364	0.0260969	0.0656278
												Enterobacterales	Trp Thr	0.692308	0.012593	0.0381189		Christensenellales	Cholylarginine	0.636364	0.0260969	0.0656278
												Erysipelotrichales	5'-Methylthioadenosine	-0.692308	0.012593	0.0381189		Christensenellales	Dg(22:3(10z,13z,16z)/22:4(7z,10z,13z,16z)/0:0)[Iso2]	0.636364	0.0260969	0.0656278
												Erysipelotrichales	DG(19:0/20:4(6E,8Z,11Z,14Z)+=O(5)/0:0)	-0.692308	0.012593	0.0381189		Christensenellales	Glu Pro Val	0.636364	0.0260969	0.0656278
												Erysipelotrichales	Diclazuril	0.692308	0.012593	0.0381189		Christensenellales	N-Docosahexaenoyl Methionine	0.636364	0.0260969	0.0656278
												Erysipelotrichales	Ketoleucine	-0.692308	0.012593	0.0381189		Christensenellales	PA(18:3(9Z,12Z,15Z)/24:1(15Z))	0.636364	0.0260969	0.0656278
												Erysipelotrichales	L-Histidine	-0.692308	0.012593	0.0381189		Christensenellales	PE(24:0/20:3(8Z,11Z,14Z)-2OH(5,6))	0.636364	0.0260969	0.0656278
												Erysipelotrichales	PC(19:1(9Z)/0:0)	0.692308	0.012593	0.0381189		Clostridia_UCG-014	(3b,16a,20r)-25-Acetoxy-3,16,20,22-Tetrahydroxy-5-Cucurbiten-11-One 3-Glucoside	-0.636364	0.0260969	0.0656278
												Erysipelotrichales	PE(22:0/20:3(5Z,8Z,11Z)-O(14R,15S))	0.692308	0.012593	0.0381189		Clostridia_UCG-014	11z-Hexadecen-7,9-Diynoic Acid	0.636364	0.0260969	0.0656278
												Lachnospirales	Deoxycholylarginine	0.692308	0.012593	0.0381189		Clostridia_UCG-014	3-Hydroxyhexadecanoyl Carnitine	0.636364	0.0260969	0.0656278
												Lachnospirales	Gly Asp Leu	0.692308	0.012593	0.0381189		Clostridia_UCG-014	7-(4-Hydroxy-3-Methoxyphenyl)-5-Methoxy-1-Phenyl-3-Heptanone	0.636364	0.0260969	0.0656278
												Lachnospirales	Glycerophosphocholine	0.692308	0.012593	0.0381189		Clostridia_UCG-014	Cay10621	0.636364	0.0260969	0.0656278
												Lachnospirales	Ile Leu Gln	-0.692308	0.012593	0.0381189		Clostridia_UCG-014	LysoPC(0:0/16:1)	-0.636364	0.0260969	0.0656278
												Lachnospirales	Methyl 4-[2-(2-Formyl-Vinyl)-3-Hydroxy-5-Oxo-Cyclopentyl]-Butanoate	-0.692308	0.012593	0.0381189		Clostridia_UCG-014	PI(20:0/22:6(5Z,8E,10Z,13Z,15E,19Z)-2OH(7S, 17S))	0.636364	0.0260969	0.0656278
												Lachnospirales	N-Linolenoyl-Glutamine	-0.692308	0.012593	0.0381189		Enterobacterales	12-Oxo-5e,8e,10z-Heptadecatrienoic Acid	-0.636364	0.0260969	0.0656278
												Lachnospirales	PI(20:5(5Z,8Z,11Z,14Z,17Z)/0:0)	0.692308	0.012593	0.0381189		Enterobacterales	Deoxysappanone B 7,3'-Dimethyl Ether	-0.636364	0.0260969	0.0656278
												Lachnospirales	SQMG(16:0/0:0)	-0.692308	0.012593	0.0381189		Enterobacterales	PA(22:4(7Z,10Z,13Z,16Z)/PGF1alpha)	-0.636364	0.0260969	0.0656278
												Lachnospirales	Stizolamine	0.692308	0.012593	0.0381189		Erysipelotrichales	Lysylvaline	0.636364	0.0260969	0.0656278
												Lachnospirales	Trimethyl Phosphate	0.692308	0.012593	0.0381189		Lachnospirales	1-(2,6,6-Trimethyl-2-Cyclohexen-1-Yl)-1,6-Heptadien-3-One	0.636364	0.0260969	0.0656278
												Oscillospirales	Dimethylprotoporphyrin Ix Dimethyl Ester	0.692308	0.012593	0.0381189		Lachnospirales	16-Glutaryloxy-1alpha,25-Dihydroxyvitamin D3	-0.636364	0.0260969	0.0656278
												Oscillospirales	PE(20:1(11Z)/PGF1alpha)	-0.692308	0.012593	0.0381189		Lachnospirales	Lysylvaline	-0.636364	0.0260969	0.0656278
												Other	2-O-(Beta-D-Galactopyranosyl-(1->6)-Beta-D-Galactopyranosyl) 2s,3r-Dihydroxytridecanoic Acid	0.692308	0.012593	0.0381189		Lactobacillales	Cay10621	-0.636364	0.0260969	0.0656278
												Other	Acetylshikonin	-0.692308	0.012593	0.0381189		Lactobacillales	DG(19:0/PGF2alpha/0:0)	-0.636364	0.0260969	0.0656278
												Other	Deoxycholylarginine	-0.692308	0.012593	0.0381189		Lactobacillales	Lysylthreonine	0.636364	0.0260969	0.0656278
												Other	Flunixin	-0.692308	0.012593	0.0381189		Bifidobacteriales	[6]-Gingerdiol 5-O-Beta-D-Glucopyranoside	-0.635587	0.0263374	0.0661811
												Other	Loperamide	-0.692308	0.012593	0.0381189		RF39	9-Thiastearic Acid	0.634496	0.0266776	0.0668802
												Other	MG(16:0/0:0/0:0)	0.692308	0.012593	0.0381189		Veillonellales-Selenomonadales	16-Glutaryloxy-1alpha,25-Dihydroxyvitamin D3	0.634496	0.0266776	0.0668802
												Other	PC(0:0/16:0)	0.692308	0.012593	0.0381189		Veillonellales-Selenomonadales	25-Acetylvulgaroside	-0.634496	0.0266776	0.0668802
												Peptostreptococcales-Tissierellales	3,4-Dihydro-2h-1-Benzopyran-2-One	0.692308	0.012593	0.0381189		Monoglobales	(S)-Argpyrimidine	-0.633819	0.0268907	0.0672579
												Peptostreptococcales-Tissierellales	6s,9r-Dihydroxy-4,7e-Megastigmadien-3-One 9-[Apiosyl-(1->6)-Glucoside]	-0.692308	0.012593	0.0381189		Monoglobales	3-[2-[(2r)-2-Phenyl-4-[(4-Pyridin-4-Ylphenyl)Methyl]Morpholin-2-Yl]Ethyl]-1h-Quinazoline-2,4-Dione	0.633819	0.0268907	0.0672579
												Peptostreptococcales-Tissierellales	Digoxigenin Monodigitoxoside	0.692308	0.012593	0.0381189		Monoglobales	Phenylalanylphenylalanine	0.633819	0.0268907	0.0672579
												Peptostreptococcales-Tissierellales	Gum Arabic	-0.692308	0.012593	0.0381189		Deferribacterales	Cysteine-S-Sulfate	-0.63239	0.0273439	0.068128
												Peptostreptococcales-Tissierellales	Norselic Acid B	-0.692308	0.012593	0.0381189		Rhodospirillales	Bis(Diaminomethylideneamino) Butanedioate	0.63239	0.0273439	0.068128
												Peptostreptococcales-Tissierellales	Phenethylamine Glucuronide	0.692308	0.012593	0.0381189		Rhodospirillales	Cimimanol D	-0.63239	0.0273439	0.068128
[truncated: 966 more rows]

## Sheet: Class
FUC-vs-Mod.correlation.sig.p-va						SFUC-vs-Mod.correlation.sig.p-va						SV-vs-Mod.correlation.sig.p-va						FSV-vs-SV.correlation.sig.p-va
[truncated: 907 more rows]

[truncated: 3 more sheets: Family, Genes, Species]
